# Supplementary material for: Rewiring of LEUNIG_HOMOLOG interaction networks marks regulatory shifts from meristem to organ growth in Arabidopsis flowers
Source: Plant J. 2025 Nov 24;124(4):e70585. doi: 10.1111/tpj.70585 (PMC12643531; doi:10.1111/tpj.70585)
Supplement: Supplementary file 2 — Data S1. Protein enrichment analysis of the LUH‐GFP IP‐MS samples at different stages of flower development. [file TPJ-124-0-s004.xlsx]

## Sheet: 1A. 0 DAI Perseus
Data S1A. Protein enrichment analysis of the 0 DAI LUH-GFP IP-MS samples. Shown is the annotated output from Perseus software, including –log₁₀(p-values) and log₂(fold change).
-log10(p-value)	log2(FC)	Majority protein IDs	Protein names	Gene names	id	TAIR_gene	Family_TF (PlantTFDB)	Peptides	Razor + unique peptides	Unique peptides	Sequence coverage [%]	Unique + razor sequence coverage [%]	Unique sequence coverage [%]	Mol. weight [kDa]	Score	Intensity	MS/MS count	q-value	LFQ intensity 0DAI_R1	LFQ intensity 0DAI_R2	LFQ intensity 0DAI_R3	LFQ intensity 0DAI_IN_R1	LFQ intensity 0DAI_IN_R2	LFQ intensity 0DAI_IN_R3
3.42174	7.91315	Q94BP0	Probable transcriptional regulator SLK2	SLK2	2577	AT5G62090		48	48	48	68.3	68.3	68.3	90.547	323.31	7765700000	219	0.00517119	31.6024	31.3223	31.3139	24.6624	23.62	22.2169
3.52379	7.54267	Q8W234	Transcriptional corepressor SEUSS	SEU	2346	AT1G43850		40	40	40	58.2	58.2	58.2	96.231	323.31	8414100000	206	0.0048572	31.731	31.4152	31.5429	25.1664	23.9209	22.9737
3.53324	7.44564	Q9SD87		F13G24.170	3957	AT5G07970		46	46	40	56.9	56.9	52.9	121.12	169.14	2430300000	121	0.0048572	30.0469	29.6217	29.2022	23.2273	21.2226	22.0839
3.81818	6.98631	Q0WVM7	Probable transcriptional regulator SLK1	SLK1	1412	AT4G25520		34	34	16	59	59	38.8	83.313	237.13	2328500000	100	0.00374196	29.8345	28.8722	29.4645	22.8073	22.8286	21.5764
3.67093	6.92367	Q94C78		At3g51140	2597	AT3G51140		3	3	3	9.4	9.4	9.4	31.535	5.8294	1684600000	8	0.00421893	28.9325	NaN	29.6191	22.2245	22.1864	22.6455
5.5832	6.40682	Q9SJJ3	BEL1-like homeodomain protein 8	BLH8	4081	AT2G27990	TALE	27	27	26	54.1	54.1	52.2	65.775	147.63	2163300000	75	0.00101197	29.6062	29.3487	29.0506	22.9991	22.874	22.912
3.60549	6.3862	O48847		LUH	792	AT2G32700		46	46	46	69.4	69.4	69.4	85.514	323.31	28841000000	378	0.00446973	33.4644	33.2511	33.1973	27.7268	27.0553	25.9721
4.2736	6.3803	Q9SD86		F13G24.180	3956	AT5G07980		44	40	36	47.5	45.3	42.2	164.36	187.64	1319400000	101	0.00253228	29.0135	28.8987	28.8544	22.9983	21.8614	22.7659
0	6.36876	O23290	60S ribosomal protein L36a	RPL36AA	730	AT3G23390		3	3	3	17.1	17.1	17.1	12.125	6.3143	1895100000	8	1	NaN	28.5846	NaN	22.1941	22.403	22.0504
4.65353	6.14902	Q93XX8	H/ACA ribonucleoprotein complex subunit 3-like protein		2421	AT2G20490		10	10	10	90.6	90.6	90.6	7.3914	191.44	9262100000	72	0.002191	31.2082	31.791	32.1172	25.5003	25.6565	25.5125
3.68217	6.01308	Q8L8A8	Growth-regulating factor 2	GRF2	2030	AT4G37740	GRF	19	19	18	54.8	54.8	52.7	58.584	121.93	741680000	58	0.00421893	28.0087	27.9429	27.5068	22.4519	21.9978	20.9695
3.26563	5.98315	Q8L8A6	Growth-regulating factor 5	GRF5	2028	AT3G13960	GRF	15	15	15	50.9	50.9	50.9	44.695	116.08	3218900000	73	0.00579179	30.464	29.9342	29.4325	24.8751	23.9044	23.1019
4.13182	5.76225	P0CB21	Uncharacterized protein At4g26450		986	AT4G26450		23	23	23	46.8	46.8	46.8	77.532	107.07	935420000	48	0.00284115	28.4181	27.7466	27.5916	22.0011	22.6116	21.8569
2.98337	5.65814	Q9SCK9		T9C5.90	3934	AT3G49490		18	18	18	29.3	29.3	29.3	105.34	41.186	398060000	34	0.00821818	26.9747	27.1717	28.0616	20.689	22.6605	21.884
3.10627	5.64969	Q8L8A5	GRF1-interacting factor 1	GIF1	2027	AT5G28640		5	5	5	33.8	33.8	33.8	22.463	56.651	922280000	11	0.00702807	28.433	28.8896	27.6583	22.2799	22.0815	23.6704
4.28197	5.45904	Q8GW48		HSBP	1848	AT4G15802		9	9	9	86	86	86	9.3472	52.698	626290000	22	0.00253228	27.3427	27.5713	27.0083	21.8273	22.2901	21.4278
3.25841	5.37756	Q9C5X9	Histone acetyltransferase HAC1	HAC1	2726	AT1G79000		36	36	33	31.2	31.2	29.4	190.04	99.698	690430000	62	0.00580793	28.2696	27.7519	26.4816	22.1209	22.2376	22.012
2.96523	5.32331	F4IDB2		At1g72390	291	AT1G72390		29	29	29	37.1	37.1	37.1	143.31	92.322	645660000	54	0.00837912	27.958	27.773	26.6568	23.1029	21.5967	21.7183
4.41694	5.31717	Q9LMG4		At1g13940	3396	AT1G13940		15	15	15	25.5	25.5	25.5	112.94	61.19	564950000	35	0.0023317	27.4778	27.5122	26.9398	21.8054	22.3809	21.792
3.32823	5.24198	Q9FF08		At5g07940	2860	AT5G07940		32	25	25	36.2	31.1	31.1	167.42	94.269	503030000	46	0.00564387	27.6632	27.4636	27.3742	22.555	21.2955	22.9246
3.23727	4.97226	Q9LZM8	BEL1-like homeodomain protein 9	BLH9	3666	AT5G02030	TALE	22	21	21	44.7	42.8	42.8	62.006	217.62	4075000000	90	0.00598289	30.7609	30.2143	29.2516	25.2775	25.3992	24.6334
3.13455	4.95252	F4HSW8		At1g27430	191	AT1G27430		31	31	25	35.5	35.5	29.8	165.43	111.11	943570000	71	0.00682075	27.1103	28.1835	28.9004	22.9029	23.2062	23.2274
2.53041	4.76022	Q9SIH0	40S ribosomal protein S14-1	RPS14A	4046	AT2G36160		15	2	2	76	10.7	10.7	16.257	5.0224	1305000000	7	0.0154307	26.6327	25.9862	NaN	20.8277	22.0321	21.788
1.92882	4.64442	Q9SWG3	Protein FAR-RED IMPAIRED RESPONSE 1	FAR1	4291	AT4G15090	FAR1	13	13	13	26.7	26.7	26.7	95.448	43.022	339010000	24	0.0386362	26.9038	25.7593	23.9696	21.187	19.7034	21.8091
3.6249	4.63682	P62126	30S ribosomal protein S12, chloroplastic	rps12-A	1285	ATCG00065		3	3	3	36.6	36.6	36.6	13.764	8.0353	1296400000	9	0.00431882	26.7506	26.6085	26.7161	22.7918	21.6487	21.7242
3.2147	4.61632	Q8H1R6		At4g21520	1947	AT4G21520		14	14	14	34.8	34.8	34.8	47.543	45.955	1663900000	47	0.00616308	28.0105	28.6148	29.3696	24.1671	23.5504	24.4285
2.33668	4.57761	Q0WQD5		At2g28540	1384	AT2G28540		22	22	20	38.1	38.1	36.6	107.05	62.57	393190000	40	0.0210612	25.4101	27.1592	27.7119	21.4363	22.3198	22.7922
0	4.49232	P0DI17;P0DI18;Q8W3K3	Probable disease resistance protein RF9;Probable disease resistance protein RDL6;Putative disease resistance protein At1g58400	RF9;RDL6	997	AT1G58400;AT1G58848;AT1G59218		2	2	2	2.5	2.5	2.5	121.04	2.6141	3582600000	3	1	NaN	27.2422	NaN	21.1026	25.355	21.7919
2.97517	4.37566	Q9M2Q6	Squamosa promoter-binding-like protein 15	SPL15	3747	AT3G57920	SBP	8	8	8	29.1	29.1	29.1	39.672	18.776	382070000	14	0.008291	26.7706	26.7091	26.3152	22.8503	21.2442	22.5735
3.46453	4.36973	F4K5E2		At5g13950	560	AT5G13950		21	21	21	39.1	39.1	39.1	106.68	73.686	418010000	41	0.00505987	27.2311	27.4433	27.076	22.1451	23.1783	23.3178
2.19077	4.34638	Q8GXR1			1880	AT5G65540		13	13	13	35.4	35.4	35.4	68.736	35.527	344810000	30	0.0256044	26.7535	26.1157	25.7524	22.7345	22.5437	20.3043
1.72685	4.24278	F4I983		At1g24300	272	AT1G24300		27	21	21	30.7	24	24	166.27	102.43	395040000	42	0.0551958	26.3777	26.2109	28.1399	22.159	21.3836	24.4576
2.1874	4.23539	Q94BR5		At1g50410	2582	AT1G50410		12	12	7	19.7	19.7	12.9	108.11	16.71	269230000	16	0.0257308	26.2365	26.2923	25.3731	21.3723	20.6373	23.1861
4.10093	4.12182	Q8VZT0	Putative H/ACA ribonucleoprotein complex subunit 1-like protein 1		2326	AT3G03920		14	14	13	48	48	48	20.982	323.31	60348000000	270	0.00284115	33.774	34.3034	34.4998	29.8221	30.1789	30.2108
2.99838	4.11921	Q8GXL3	Squamosa promoter-binding-like protein 8	SPL8	1875	AT1G02065	SBP	10	10	10	42.6	42.6	42.6	36.827	49.687	2190500000	37	0.0079752	29.1368	29.4092	28.1172	25.3134	24.4585	24.5336
2.66189	4.09815	Q9M352	60S ribosomal protein L36-2	RPL36B	3767	AT3G53740		10	3	0	37.5	14.3	0	12.676	10.135	4354600000	17	0.012907	27.8682	26.3442	27.2289	22.4691	22.9066	23.7713
2.55444	4.09588	Q940D0	Two-component response regulator ARR1	ARR1	2482	AT3G16857	ARR-B	11	11	10	31.4	31.4	30.3	75.176	51.53	213080000	23	0.0148504	26.418	26.1922	26.1515	21.1602	23.2905	22.0235
3.83978	4.01227	Q9LE42	Histone acetyltransferase HAC5	HAC5	3260	AT3G12980		28	25	25	28.7	26.9	26.9	188.19	66.794	304300000	47	0.00366438	26.862	26.9344	26.6939	22.3892	23.3288	22.7355
4.41864	3.96542	Q9LQZ5	Protein SHI RELATED SEQUENCE 5	SRS5	3460	AT1G75520	SRS	9	9	8	45.4	45.4	43.1	38.554	66.714	1082700000	39	0.0023317	28.0218	28.2571	27.9516	24.2629	23.758	24.3134
3.04002	3.95372	Q9FJE8	Probable histone H2A.7		2987	AT5G59870		12	11	11	64	58	58	15.966	113.97	15813000000	75	0.00751045	30.4683	31.1961	30.0125	27.1455	26.1691	26.5012
2.48652	3.94175	Q94F49	Probable histone H2A.5		2615	AT5G27670		9	8	8	58.7	52.7	52.7	15.908	194.63	35829000000	50	0.0164077	31.0701	30.9222	31.2718	27.9656	25.9344	27.5389
0	3.86031	Q9C554	Expansin-A1	EXPA1	2695	AT1G69530		2	2	2	4	4	4	26.517	4.526	1243900000	3	1	NaN	NaN	25.811	21.4826	21.7024	22.667
3.51318	3.84861	F4JXH7		At5g60170	512	AT5G60170		16	14	13	28.2	27.5	25.4	108.25	39.698	162090000	21	0.0048572	25.8637	25.8556	26.6551	22.6598	22.0199	22.1489
3.23747	3.84257	Q9LVA9		At5g62270	3577	AT5G62270		10	10	10	31.2	31.2	31.2	48.313	18.567	305290000	9	0.00598289	25.1881	25.1845	25.656	21.1475	22.2085	21.1448
1.60124	3.84184	P49689	40S ribosomal protein S30	RPS30A	1188	AT2G19750		3	3	3	19.4	19.4	19.4	6.887	9.1312	972950000	13	0.0681973	26.74	27.5137	28.3159	21.6788	24.6829	24.6823
2.03352	3.81199	Q8LC03	Homeobox-leucine zipper protein ATHB-13	ATHB-13	2064	AT1G69780	HD-ZIP	8	8	5	35.7	35.7	29.9	33.342	10.504	295360000	14	0.0326242	26.0135	25.9384	25.302	23.1699	22.1479	20.5002
3.24726	3.79934	Q9SJR5	Growth-regulating factor 3	GRF3	4092	AT2G36400	GRF	10	10	10	37.7	37.7	37.7	43.707	27.889	375120000	24	0.00592331	27.1632	27.1064	26.3732	23.0219	23.599	22.6238
2.05279	3.79517	Q9FYG2	Calmodulin-binding transcription activator 4	CMTA4	3218	AT1G67310	CAMTA	13	13	13	21.4	21.4	21.4	113.06	37.283	181820000	27	0.0319787	25.5287	26.4048	25.8917	21.5216	21.2699	23.6483
3.48964	3.74966	Q9LZS0	Trihelix transcription factor PTL	PTL	3673	AT5G03680	Trihelix	10	10	9	22.2	22.2	19.5	66.638	19.467	365060000	21	0.00492265	26.9132	26.0045	26.0809	22.7918	22.3029	22.655
2.49331	3.74083	Q9FXG8	BEL1-like homeodomain protein 10	BLH10	3203	AT1G19700	TALE	9	8	5	23.4	21	13.8	60.635	25.281	219400000	16	0.0163001	26.4623	26.5134	25.7466	22.4863	23.4384	21.5751
2.00865	3.72034	F4J0W8		TKL	379	AT3G63180		11	11	11	20.1	20.1	20.1	105.63	25.891	215030000	19	0.0339933	26.4335	26.7375	24.7497	21.3594	22.2633	23.1369
2.01536	3.68036	P29514	Tubulin beta-6 chain	TUBB6	1064	AT5G12250		36	7	5	74.4	22.7	18.5	50.585	31.396	843760000	27	0.0336105	26.6375	27.2666	27.0099	24.7671	22.1733	22.9325
2.06572	3.65962	H3K2Y6	Mediator of RNA polymerase II transcription subunit 12	MED12	610	AT4G00450		58	58	58	37.7	37.7	37.7	247.22	199.07	1581800000	111	0.0313109	28.6578	28.0345	27.3404	25.6696	23.7022	23.6821
4.38351	3.64717	Q9XIN0	Transcription factor LHW	LHW	4406	AT2G27230		9	9	9	24	24	24	71.77	17.303	90242000	11	0.0023317	25.1976	24.993	25.3237	21.7392	21.6246	21.209
3.63154	3.64566	O04336	Probable WRKY transcription factor 21	WRKY21	629	AT2G30590	WRKY	6	6	6	27.1	27.1	27.1	43.005	14.382	112000000	12	0.0042981	25.5767	25.2329	25.4002	21.4895	22.3047	21.4786
2.42151	3.62313	Q682T9;Q03509;P59220;P0DH98;P0DH97	Calmodulin-5;Calmodulin-6;Calmodulin-7;Calmodulin-3;Calmodulin-2	CAM5;CAM6;CAM7;CAM3;CAM2	995	AT2G27030;AT2G41110;AT3G43810;AT3G56800;AT5G21274		9	3	3	81.9	45	45	16.819	33.596	1294800000	31	0.0183961	NaN	27.8984	26.9265	23.6077	24.1803	23.58
2.48118	3.614	O82277	Transcription factor TCP10	TCP10	963	AT2G31070	TCP	5	5	5	23.8	23.8	23.8	40.379	33.846	181390000	18	0.0165401	26.2145	26.0144	26.1321	23.5737	22.3363	21.6091
1.95904	3.60648	Q9SK22	40S ribosomal protein S16-1	RPS16A	4100	AT2G09990		17	2	2	75.3	8.2	8.2	16.631	5.0283	195680000	10	0.0367982	25.3941	24.8301	24.262	19.8491	21.4511	22.3666
2.2578	3.59837	Q9S840	Squamosa promoter-binding-like protein 2	SPL2	3888	AT5G43270	SBP	14	14	14	53.2	53.2	53.2	46.86	89.022	774240000	34	0.023491	27.3293	27.4166	26.1483	23.4604	24.2147	22.424
2.42567	3.54458	Q94KE2	Protein TIME FOR COFFEE	TIC	2638	AT3G22380		29	29	29	36.1	36.1	36.1	164.45	151.72	1625900000	78	0.0182715	28.7298	28.3729	27.2932	25.3775	24.1895	24.1952
1.80119	3.51619	Q6NQJ7	Protein FAR1-RELATED SEQUENCE 4	FRS4	1711	AT1G76320	FAR1	18	16	16	32.2	30.2	30.2	85.15	33.56	259370000	28	0.0480491	25.8624	25.6446	24.5818	23.259	21.7105	20.5707
2.90851	3.49801	F4K9W2		At5g22450	573	AT5G22450		9	9	9	15	15	15	126.08	22.315	250020000	17	0.00899118	25.9136	25.4713	25.6205	22.3606	21.3861	22.7647
1.64002	3.47752	Q6NPP4	Calmodulin-binding transcription activator 2	CMTA2	1705	AT5G64220	CAMTA	11	11	9	15.7	15.7	13.2	117.26	27.662	228670000	13	0.0640592	24.409	25.2119	NaN	22.3437	21.3185	20.3367
1.69905	3.47119	Q9LYD9	Protein EMBRYONIC FLOWER 1	EMF1	3632	AT5G11530		7	7	7	11.4	11.4	11.4	121.67	17.519	170300000	16	0.0573948	25.6195	25.7753	25.3399	21.2914	21.0912	23.9385
2.11807	3.43968	Q9FZK0	Squamosa promoter-binding-like protein 11	SPL11	3240	AT1G27360	SBP	8	8	5	30	30	22.9	43.864	37.913	416590000	17	0.028399	25.4914	25.6889	25.342	22.7597	22.7436	20.6999
3.46773	3.43413	Q38914	AP2-like ethylene-responsive transcription factor ANT	ANT	1479	AT4G37750	AP2	22	22	21	51.5	51.5	50.1	61.724	228	1576100000	59	0.00505987	28.727	28.3827	27.823	25.1546	24.8238	24.6519
2.16542	3.42307	O82804	Protein EARLY FLOWERING 3	ELF3	981	AT2G25930		12	12	12	24.9	24.9	24.9	77.205	29.475	453800000	29	0.0264328	26.9804	26.6075	25.1166	23.4903	22.3415	22.6036
3.31868	3.4218	Q8L8C2		MEE21	2031	AT2G34570		10	10	10	43.8	43.8	43.8	31.786	31.492	750170000	33	0.00565864	27.4328	27.2176	27.4617	24.5347	23.8765	23.4354
2.70441	3.42111	Q8L8A7	Growth-regulating factor 4	GRF4	2029	AT3G52910	GRF	5	5	5	17.9	17.9	17.9	42.533	10.413	336070000	8	0.0119673	25.9962	25.7571	24.6638	22.1314	21.6008	22.4215
3.06155	3.41463	Q9ZW07	Pumilio homolog 1	APUM1	4533	AT2G29200		15	4	2	19	6.9	4.9	106.56	6.4498	294290000	4	0.00739032	25.3209	25.1526	25.5571	22.5381	21.9687	21.28
1.65389	3.40874	P46639	Homeobox protein knotted-1-like 1	KNAT1	1151	AT4G08150	TALE	13	12	12	35.9	33.4	33.4	45.835	49.977	670050000	35	0.0624545	26.5064	28.6145	25.5234	23.8375	23.5216	23.059
3.6583	3.38935	O81001	Growth-regulating factor 1	GRF1	928	AT2G22840	GRF	10	9	9	35.8	33.8	33.8	56.401	16.303	203880000	18	0.00421893	26.0271	25.6669	25.1864	22.1021	22.1595	22.4506
2.18667	3.37182	Q940N4		At4g22740	2489	AT4G22740		5	5	5	24.2	24.2	24.2	38.741	16.122	120170000	9	0.0257308	25.1026	25.3144	25.3812	20.6827	22.8719	22.1281
3.18622	3.35049	Q9SIN2	Protein trichome birefringence-like 39	TBL39	4052	AT2G42570		11	11	11	36	36	36	43.165	19.231	314810000	23	0.00639588	25.6995	25.9663	26.1379	23.1705	22.0527	22.5292
1.95186	3.34538	F4JFF2		At3g61690	431	AT3G61690		11	11	11	13.9	13.9	13.9	144.86	27.721	433840000	11	0.0371982	25.1646	24.9279	NaN	22.5182	21.6445	20.9399
2.83948	3.34229	Q9LXS4		T20N10_120	3617	AT3G58770		16	16	16	33.5	33.5	33.5	86.076	30.247	189450000	25	0.00992233	26.3378	26.0249	26.2083	22.0277	23.3971	23.1194
2.01245	3.3332	P93024	Auxin response factor 5	ARF5	1308	AT1G19850	ARF	20	18	18	33.5	31.5	31.5	99.649	52.272	640670000	29	0.0337693	27.334	27.3002	25.7844	22.8845	23.0576	24.4769
2.17835	3.33081	Q9LD28;O81826;Q9C681	Histone H2A.6;Probable histone H2A.3;Probable histone H2A.1	RAT5	950	AT1G51060;AT4G27230;AT5G54640		9	4	3	60	50.8	28.5	13.658	115.44	2572300000	43	0.0259518	28.0245	29.4996	28.4321	26.2531	24.9628	24.7478
2.28629	3.33024	Q9SJ56	BEL1-like homeodomain protein 1	BLH1	4070	AT2G35940	TALE	11	11	9	24.9	24.9	21.3	74.463	29.457	289380000	24	0.0223805	26.3627	26.3087	25.4046	22.3746	23.7011	22.0096
0	3.32631	Q9T0I6		At4g38780	4366	AT4G38780		87	2	2	36.4	2.4	2.4	274.8	6.07	46181000	2	1	NaN	NaN	25.6971	23.2433	21.8454	22.0237
5.89285	3.3228	O80928	Dof zinc finger protein DOF2.4	DOF2.4	919	AT2G37590	Dof	7	7	6	33	33	33	35.33	28.973	156270000	13	0.000991886	25.7547	25.9872	25.8359	22.5614	22.5546	22.4935
3.209	3.29903	Q9SY00	COMPASS-like H3K4 histone methylase component WDR5B	WDR5B	4303	AT4G02730		6	6	6	34.2	34.2	34.2	36.303	17.714	77650000	14	0.00617309	25.3732	24.9585	25.8216	21.9201	21.7991	22.537
3.31664	3.27387	Q9FGD6	Dof zinc finger protein DOF5.8	DOF5.8	2908	AT5G66940	Dof	6	6	4	53.8	53.8	43.6	24.117	14.569	268600000	13	0.00565864	24.9217	24.9244	25.7622	21.7959	22.2171	21.7737
1.36788	3.24956	O23629;Q9LZT0	Histone H2B.6;Histone H2B.7	H2B	745	AT3G45980;AT3G46030		11	3	2	66.7	29.3	22	16.436	30.128	395500000	16	0.100849	27.71	24.9447	25.3477	21.6896	24.067	22.4971
3.82704	3.24467	Q9FXH7	Protein SHI RELATED SEQUENCE 7	SRS7	3204	AT1G19790	SRS	9	9	9	40	40	40	37.928	67.054	1138400000	32	0.00371878	28.3086	27.8529	27.7725	24.4839	24.6855	25.0305
3.96064	3.2329	Q8L793	Polyadenylate-binding protein-interacting protein 3	CID3	1993	AT1G54170		7	7	7	22.1	22.1	22.1	65.389	28.887	205030000	24	0.00337404	25.2	25.5846	25.221	22.3212	21.7622	22.2234
0.927304	3.23243	Q9LR33	60S ribosomal protein L27a-2	RPL27AB	3462	AT1G23290		14	1	1	55.5	12.3	12.3	16.292	6.0304	428660000	12	0.221017	26.087	25.9042	26.4245	21.7809	20.834	26.1035
3.30726	3.22513	Q42347	60S ribosomal protein L24-1	RPL24A	1552	AT2G36620		8	2	2	31.7	5.5	5.5	18.85	4.9574	358050000	6	0.00566809	25.6124	25.3627	26.0009	22.5239	22.815	21.9616
3.83969	3.22303	O04292	Homeobox-leucine zipper protein ATHB-9	ATHB-9	622	AT1G30490	HD-ZIP	7	7	4	13.2	13.2	9.3	92.401	13.382	128140000	10	0.00366438	25.4216	25.1453	24.9013	21.6958	22.2651	21.8382
1.86364	3.19032	Q94CK9	Protein LATERAL ROOT PRIMORDIUM 1	LRP1	2606	AT5G12330	SRS	6	6	6	26.9	26.9	26.9	33.617	34.921	406820000	14	0.0430356	27.2235	26.2954	26.1125	24.4307	23.5256	22.1041
1.60569	3.17683	P56807	30S ribosomal protein S18, chloroplastic	rps18	1258	ATCG00650		6	6	6	43.6	43.6	43.6	12.06	21.769	586770000	12	0.0678189	26.4448	26.2047	26.1772	24.4574	21.3904	23.4485
2.75525	3.14017	O23661	Auxin response factor 3	ARF3	748	AT2G33860	ARF	22	22	20	54.4	54.4	51.6	66.605	61.483	741840000	34	0.0110869	27.4792	26.9208	26.2582	24.1428	23.3355	23.7593
1.4756	3.13753	A5HEI1		EMB2773	89	AT5G15540		19	19	19	18.4	18.4	18.4	206.76	43.198	570240000	23	0.0838898	26.7543	25.2234	24.6768	22.4291	23.7314	21.0814
0	3.13403	Q9SFZ3;Q8GXT3	Transcription factor bHLH110;Transcription factor bHLH123	BHLH110;BHLH123	3993	AT1G27660;AT3G20640	bHLH	2	2	2	7.1	7.1	7.1	49.556	4.3614	36065000	3	1	24.7832	NaN	NaN	21.7515	21.9136	21.2824
2.20886	3.11066	Q9SQR8		T11I18.5	4159	AT3G03940		25	20	15	48.4	41.4	30.8	77.993	64.814	692300000	42	0.0251494	27.2403	27.1939	26.1892	23.5795	23.0409	24.6709
0	3.10008	Q9LQQ4	Histone H2B.1		3457	AT1G07790		9	1	0	52.7	14.9	0	16.402	25.005	73053000	4	1	25.9314	NaN	NaN	22.8773	22.4598	23.1569
0	3.04491	F4J0F0		At3g28830	377	AT3G28830		1	1	1	2.6	2.6	2.6	55.501	2.2427	39292000	1	1	NaN	25.1681	NaN	22.1197	22.5836	21.6665
0	3.03545	Q9SD34	Zinc finger CCCH domain-containing protein 44		3946	AT3G51120	C3H	6	6	6	7.4	7.4	7.4	142.09	6.5284	136160000	4	1	NaN	24.8105	NaN	21.9741	21.5091	21.842
3.43879	3.0249	Q9LSP8	Calmodulin-binding transcription activator 6	CMTA6	3499	AT3G16940	CAMTA	10	10	10	18.1	18.1	18.1	95.381	86.1	412940000	25	0.00515639	25.3608	26.0749	26.0909	22.7524	22.6436	23.056
3.2692	3.02101	Q38874	Homeobox protein SHOOT MERISTEMLESS	STM	1469	AT1G62360	TALE	16	16	15	51.8	51.8	51.8	42.753	79.578	2882100000	58	0.00579179	29.4657	29.1428	28.7835	26.3765	26.2891	25.6634
2.59873	3.01358	Q8RXF2		At3g58030	2204	AT3G58030		8	8	8	24.1	24.1	24.1	48.703	13.296	111360000	10	0.0141596	25.3525	25.764	24.4979	22.2649	22.576	21.7328
2.75634	2.98571	Q9S7L6			3868	AT2G05230		17	17	17	32.3	32.3	32.3	79.022	35.201	753040000	22	0.0110869	26.8987	27.064	26.0691	24.1831	23.5837	23.3079
2.83492	2.95905	Q8RWX7	Protein indeterminate-domain 6, chloroplastic	IDD6	2184	AT1G14580	C2H2	16	16	11	48.6	48.6	40.5	50.636	47.343	2086700000	35	0.00994692	28.6347	28.4596	27.5421	25.5867	25.1543	25.0182
2.28947	2.92116	Q8L8W6	60S ribosomal protein L39-2	RPL39B	2033	AT3G02190		2	2	2	23.5	23.5	23.5	6.4197	2.7283	248610000	2	0.022328	NaN	24.2242	25.0929	21.3931	21.9737	21.8453
1.28817	2.91997	Q9SD40;F4KH89	Protein SHI RELATED SEQUENCE 1;Protein SHI RELATED SEQUENCE 8	SRS1;SRS8	3947	AT3G51060;AT5G33210	SRS	6	5	5	26.2	24.1	24.1	38.352	24.542	78650000	13	0.116014	25.1025	25.002	24.931	24.1011	21.6814	20.493
0	2.9076	Q8GZ85			1908	AT1G01770		1	1	1	1.6	1.6	1.6	68.999	2.1593	110540000	2	1	NaN	NaN	24.799	22.145	21.9077	21.6216
2.04136	2.90261	Q9LZI2	UDP-glucuronic acid decarboxylase 2	UXS2	3662	AT3G62830		8	8	1	30.3	30.3	3.1	49.971	29.848	625910000	18	0.0323013	25.65	25.5164	25.615	23.2013	23.3999	21.4723
1.19042	2.89671	A0A1I9LPZ1			9	AT3G50370		9	9	9	7.4	7.4	7.4	236.76	15.94	1008200000	14	0.138175	25.8689	26.0477	26.9309	22.1195	22.4699	25.568
2.7433	2.82783	P61845	50S ribosomal protein L23, chloroplastic	rpl23-A	1282	ATCG00840		4	4	4	43	43	43	10.789	9.533	91497000	8	0.0112742	25.1418	25.3884	24.6766	21.6144	22.6827	22.4261
3.0908	2.82041	P56804	30S ribosomal protein S14, chloroplastic	rps14	1256	ATCG00330		3	3	3	38	38	38	11.785	6.4366	264460000	8	0.00717867	25.1159	25.1107	25.3947	22.9515	21.9526	22.256
2.14496	2.80307	Q9FJX2	60S ribosomal protein L26-2	RPL26B	3006	AT5G67510		5	3	3	36.3	30.8	30.8	16.79	4.7134	186720000	7	0.0271571	25.2494	25.3013	25.209	21.8396	23.5539	21.957
2.88999	2.79816	A0A1I9LQK5			14	AT3G21100		16	16	15	43.6	43.6	42	66.234	45.226	458390000	41	0.00926717	25.9909	26.2494	26.9394	23.8656	23.7176	23.202
3.30897	2.78302	F4JT98	Probable transcriptional regulator SLK3	SLK3	488	AT4G25515		22	4	4	37.7	13.6	13.6	77.011	19.666	73822000	10	0.00566809	24.951	24.8629	24.9087	22.5599	21.6374	22.1763
3.08591	2.78199	Q9C5E7	Pumilio homolog 6, chloroplastic	APUM6	2705	AT4G25880		11	11	11	15.8	15.8	15.8	96.104	25.329	183610000	15	0.00720201	25.2393	24.9354	25.3622	21.9981	22.2574	22.9354
1.61609	2.76778	Q8GWB1		At3g19895	1851	AT3G19895		11	11	11	29.6	29.6	29.6	59.694	50.227	277140000	17	0.0663319	26.8154	26.2742	24.2864	22.7197	23.1637	23.1892
4.58564	2.73513	Q9FEF8	Probable mediator of RNA polymerase II transcription subunit 36b	MED36B	2859	AT5G52470		30	6	6	72.4	18.2	18.2	32.829	78.414	11945000000	79	0.00220301	30.5519	30.5874	30.6784	27.9892	27.632	27.9911
2.80905	2.73219	Q9LJX4	Pumilio homolog 5	APUM5	3361	AT3G20250		6	5	5	7.2	6.1	6.1	106.99	9.368	50426000	12	0.0102995	24.1334	23.9573	24.5116	21.7249	21.8415	20.8394
2.17807	2.72233	Q9FUY2	Transcriptional corepressor LEUNIG	LUG	3174	AT4G32551		33	33	33	52.8	52.8	52.8	102.23	269.7	3080300000	107	0.0259518	29.15	28.7516	29.221	27.0718	26.5259	25.3578
0	2.70364	P49107	Photosystem I reaction center subunit N, chloroplastic	PSAN	1175	AT5G64040		4	4	4	24	24	24	18.429	7.5234	966570000	8	1	24.6994	NaN	NaN	21.517	21.9342	22.5363
3.16885	2.6945	P93755	Zinc finger CCCH domain-containing protein 30		1322	AT2G41900	C3H	5	5	5	14.5	14.5	14.5	77.991	11.178	65122000	11	0.00658299	24.3614	24.5531	24.932	22.0912	21.4699	22.2018
1.93826	2.67715	Q6DBN5	U-box domain-containing protein 62	PUB62	1674	AT5G05230		8	8	8	41	41	41	39.371	19.371	100490000	16	0.0381631	25.5005	25.3367	NaN	23.0243	23.1933	22.0068
3.42442	2.66455	P0DI11;B9DI20	Squamosa promoter-binding-like protein 13B;Squamosa promoter-binding-like protein 13A	SPL13B;SPL13A	136	AT5G50570;AT5G50670	SBP	5	5	5	18.1	18.1	18.1	39.108	23.588	82886000	8	0.00517119	25.0152	25.1239	24.473	22.1593	22.006	22.4532
2.56296	2.65824	O22800	Zinc finger protein CONSTANS-LIKE 14	COL14	691	AT2G33500	CO-like	7	7	7	25.1	25.1	25.1	44.519	21.653	147240000	12	0.0148504	25.566	25.8526	25.329	23.6056	22.8486	22.3186
1.63327	2.64943	Q8L7S0	Probable ubiquitin-like-specific protease 2B	ULP2B	2007	AT1G09730		16	16	16	31.3	31.3	31.3	106.01	79.473	561640000	45	0.0644527	27.1992	26.633	25.7529	25.0978	23.2245	23.3145
2.61942	2.64809	F4KBP5	Protein CHROMATIN REMODELING 4	CHR4	581	AT5G44800		79	79	78	51.2	51.2	50.8	247.92	323.31	5506600000	226	0.0137214	30.0803	29.6542	29.4427	27.4799	27.3499	26.4032
3.38981	2.64775	Q9LF51		K3M16_80	3280	AT5G17510		5	5	5	25.5	25.5	25.5	42.554	9.8339	137550000	8	0.00530066	24.1511	24.3164	24.0653	21.5361	21.1244	21.9291
0	2.64702	Q9FFG8	Pentatricopeptide repeat-containing protein At5g44230	PCMP-H17	2879	AT5G44230		1	1	1	1.2	1.2	1.2	73.669	1.4834	35662000	1	1	NaN	25.0283	NaN	22.3471	22.7838	22.0129
2.20192	2.63984	Q9FEA0		F2G19.22	2857	AT1G45976		4	4	4	15.1	15.1	15.1	36.858	6.5777	43274000	5	0.0254178	23.5774	24.5416	24.493	20.8358	21.6742	22.1824
1.60163	2.63166	Q9LHQ5	Probable histone H2A.2		3320	AT3G20670		9	3	3	59.1	28	28	13.849	26.556	942360000	21	0.0681973	26.6527	27.8816	25.7386	24.9189	24.0007	23.4583
2.18252	2.62832	Q9ZW06	Pumilio homolog 2	APUM2	4532	AT2G29190		15	5	5	19.3	11.4	11.4	106.65	10.83	150960000	12	0.0258555	24.9723	25.0616	26.0274	21.9945	22.9272	23.2547
1.34585	2.61901	O82486	N6-adenosine-methyltransferase MT-A70-like	MTA	969	AT4G10760		6	6	6	13.7	13.7	13.7	76.644	12.429	200730000	13	0.104967	24.2686	24.543	24.695	20.5107	21.5573	23.5816
2.38844	2.56733	Q9LIE5	Protein FAR-RED ELONGATED HYPOCOTYL 3	FHY3	3330	AT3G22170	FAR1	41	41	39	57.7	57.7	55.9	95.995	167.35	4158400000	128	0.0192629	29.4897	29.5905	28.5989	27.1822	26.6462	26.1487
2.04558	2.53857	P48000;P48001	Homeobox protein knotted-1-like 3;Homeobox protein knotted-1-like 4	KNAT3;KNAT4	1160	AT5G11060;AT5G25220	TALE	6	5	5	17.9	15.5	15.5	47.599	13.28	823050000	12	0.0322009	26.6206	25.6212	25.4852	22.8483	24.1509	23.1121
2.32699	2.53325	F4IHS2	Chromatin structure-remodeling complex protein SYD	SYD	311	AT2G28290		86	86	86	32.8	32.8	32.8	389.86	323.31	7681100000	244	0.0213842	30.3735	30.002	29.3768	27.9805	27.3581	26.8138
1.97748	2.53255	Q9SV09	Zinc finger CCCH domain-containing protein 46		4266	AT3G51950		14	14	14	34.6	34.6	34.6	59.788	31.934	363170000	25	0.0358176	25.5189	26.2108	27.1024	23.1286	23.9104	24.1955
3.42301	2.52593	Q9SLA7		At2g25560	4126	AT2G25560		13	13	13	27.4	27.4	27.4	73.097	21.219	147430000	12	0.00517119	25.3201	25.1133	NaN	22.8115	22.749	22.5118
1.73252	2.51053	F4JTS8		NOV	493	AT4G13750		49	49	49	25.6	25.6	25.6	306.34	144.55	895110000	81	0.0546641	28.0305	27.0012	26.0996	25.1726	24.4246	24.0025
2.49588	2.50647	Q93WJ9;Q9C616	Transcription repressor KAN1;Probable transcription factor KAN2	KAN1;KAN2	2414	AT1G32240;AT5G16560	G2-like	5	5	5	15.6	15.6	15.6	45.845	11.386	122250000	11	0.0162691	25.3944	25.3228	24.5797	22.5971	22.0732	23.1071
1.0838	2.50262	O23628;Q9SII0	Histone H2A variant 1;Probable histone H2A variant 2	H2AV	744	AT2G38810;AT3G54560		7	1	1	44.1	21.3	21.3	14.541	111.94	79273000	4	0.166202	25.3293	25.0897	NaN	23.0027	23.8342	21.2838
1.7017	2.48723	O81488	PHD finger protein ALFIN-LIKE 4;PHD finger protein ALFIN-LIKE 4, N-terminally processed	AL4	947	AT5G26210		7	7	5	23.5	23.5	19.6	28.779	21.859	2844700000	33	0.0572338	27.5921	27.4084	25.7508	23.9739	24.2942	25.0214
1.54519	2.47096	Q9FKC0	60S ribosomal protein L13a-4	RPL13AD	3025	AT5G48760		15	6	5	54.9	28.6	19.4	23.59	18.98	3153300000	19	0.0743498	27.6266	27.5542	27.6709	23.7658	25.393	26.2801
0	2.45929	P27323	Heat shock protein 90-1	HSP90-1	1051	AT5G52640		10	1	1	15.6	3.9	3.9	80.635	2.0144	70025000	3	1	NaN	NaN	25.2774	22.3041	23.7009	22.4493
2.23636	2.45662	Q9LSS2_ARATHEmb			3501			4	4	4	6.1	6.1	6.1	73.466	5.423	120500000	5	0.0242661	24.3669	24.2597	NaN	21.8694	22.3129	21.3878
1.14052	2.43862	Q42406	Peptidyl-prolyl cis-trans isomerase CYP18-4	CYP18-4	1560	AT4G34870		6	6	4	34.3	34.3	29.1	18.378	9.9804	370230000	5	0.150751	NaN	25.3147	24.7488	21.8105	23.9353	22.0337
2.51071	2.42567	Q8VY17		At5g55040	2261	AT5G55040		26	26	26	38.4	38.4	38.4	103.41	104.21	1030000000	65	0.015862	27.5436	27.0394	27.039	25.3531	24.8171	24.1749
0	2.42474	Q9LQM3	Zinc finger CCCH domain-containing protein 12		3456	AT1G32360	C3H	6	6	6	41.4	41.4	41.4	40.706	8.1608	81294000	4	1	24.9916	NaN	NaN	22.2836	21.7776	23.6394
2.73952	2.41216	Q6NQ97		At2g15560	1709	AT2G15560		7	7	7	29.7	29.7	29.7	54.261	20.717	100310000	17	0.0113248	25.3993	24.8027	25.6058	22.9477	23.1896	22.434
1.79668	2.40836	A0A1I9LRJ3			15	AT3G27160		2	2	2	10.1	10.1	10.1	24.845	3.2528	638510000	6	0.0484663	24.5634	23.7795	NaN	22.0383	22.093	21.1579
2.45149	2.40254	Q9SR07	Probable WRKY transcription factor 39	WRKY39	4168	AT3G04670	WRKY	5	5	5	25.5	25.5	25.5	36.718	14.018	103360000	11	0.0174108	25.3741	25.271	25.0233	23.5061	22.2094	22.7452
2.21746	2.40049	Q2V3L3	Uncharacterized zinc finger protein At4g06634		1448	AT4G06634	C2H2	16	16	16	45.2	45.2	45.2	44.703	41.176	1097400000	41	0.025046	28.0655	27.579	26.7238	25.1084	25.417	24.6413
4.62315	2.39299	Q9FYD1		F22J12_30	3216	AT3G43590		3	3	3	12.3	12.3	12.3	62.568	11.117	143940000	12	0.002191	23.7336	24.0827	23.9446	21.4774	21.5114	21.5931
3.42579	2.36868	O65420	B3 domain-containing transcription factor VAL3	VAL3	865	AT4G21550	B3	6	6	6	17.1	17.1	17.1	79.757	14.357	48641000	11	0.00517119	24.2189	23.9821	24.1264	21.3378	21.9712	21.9122
0	2.35836	F4I7C7		At1g11060	264	AT1G11060		7	7	7	12.7	12.7	12.7	103.63	11.523	597940000	7	1	25.1836	NaN	NaN	21.4326	23.7031	23.3399
1.56872	2.35661	Q9M337	40S ribosomal protein S21-1	RPS21B	3764	AT3G53890		2	2	1	36.6	36.6	18.3	9.0741	10.908	256440000	8	0.0714956	24.9933	25.0902	24.8095	23.8767	22.4246	21.5219
2.70181	2.35004	Q9FZE6		T1K7.1	3237	AT1G26620		7	7	7	14.8	14.8	14.8	96.504	13.113	71999000	13	0.0119766	24.7044	24.8197	24.4674	21.7029	22.7127	22.5258
2.76262	2.33952	Q8S9L0	Squamosa promoter-binding-like protein 10	SPL10	2244	AT1G27370	SBP	8	5	5	31.3	24.2	24.2	44.159	11.166	76975000	10	0.011021	24.4884	25.1516	24.6147	22.1124	22.2395	22.8842
0	2.33653	Q8VZQ9	B3 domain-containing protein REM3	REM3	2325	AT4G31620	B3	5	4	4	12	9.8	9.8	55.711	6.3167	29609000	3	1	24.5876	NaN	NaN	22.2828	22.3158	22.1546
1.37293	2.3355	P40283	Histone H2B.11		1100	AT5G59910		10	1	0	59.3	14.7	0	16.449	24.854	97710000	7	0.0998209	26.1217	24.4033	NaN	22.6485	23.2932	22.8391
1.76687	2.32676	Q84TI3	Protein OBERON 4	OBE4	1794	AT3G63500		24	24	24	27.8	27.8	27.8	130.73	88.256	1223500000	49	0.0514063	27.5832	27.6887	26.7618	25.9108	25.0141	24.1285
1.30614	2.32586	A0A1P8B7I1			47	AT4G14920		12	12	12	18	18	18	127.44	38.24	266380000	23	0.112179	26.1236	25.5206	23.452	22.7382	23.0421	22.3384
2.51416	2.31834	O22607	WD-40 repeat-containing protein MSI4	MSI4	676	AT2G19520		34	34	31	87.6	87.6	85.2	55.758	323.31	16624000000	201	0.0157827	30.9651	31.7972	31.3676	29.5246	29.0648	28.5855
0	2.2887	Q9ZPY0;Q43385;Q8LAP8	Dof zinc finger protein DOF2.5;Dof zinc finger protein DOF3.7;Dof zinc finger protein DOF4.6	DOF2.5;DOF3.7;DOF4.6	4428	AT2G46590;AT3G61850;AT4G24060	Dof	4	4	3	20.3	20.3	16.8	40.537	9.779	142990000	8	1	NaN	24.2321	NaN	22.0805	20.7737	22.9759
2.31054	2.28457	P43254	E3 ubiquitin-protein ligase COP1	COP1	1132	AT2G32950		11	11	11	28.4	28.4	28.4	76.187	24.253	109590000	14	0.0218131	24.9377	24.7706	24.6873	22.9941	22.8257	21.722
0	2.27344	Q9M047;O04193	LIM domain-containing protein WLIM2b;LIM domain-containing protein WLIM2a	WLIM2B;WLIN2A	3685	AT2G39900;AT3G55770		3	3	3	20.6	20.6	20.6	21.663	2.5384	30043000	1	1	NaN	24.2999	NaN	21.0073	22.6858	22.3864
1.03448	2.25989	B3H544		At5g13660	108	AT5G13660		5	5	5	18.8	18.8	18.8	60.358	6.6553	37091000	6	0.180601	24.1594	24.0566	NaN	21.6596	20.7125	23.1723
4.20924	2.25204	Q9LID3		At3g13670	3328	AT3G13670		32	32	25	48.4	48.4	39.8	78.639	95.229	2001300000	92	0.00264802	28.2687	28.1267	27.9852	26.0342	25.8962	25.6942
2.23776	2.23668	Q9FK53	H/ACA ribonucleoprotein complex subunit 1-like protein 2		3017	AT5G18180		3	2	2	21.7	21.7	21.7	20.313	2.7221	36211000	4	0.0242461	NaN	24.1149	24.1789	22.127	22.1802	21.4235
1.1196	2.2228	O82122	Vegetative storage protein 2	VSP2	953	AT5G24770		11	5	5	38.5	19.6	19.6	29.842	20.717	2092400000	9	0.156143	24.048	25.4601	23.615	23.516	22.006	20.9328
1.48837	2.21109	Q9ZUL5	Protein CHROMATIN REMODELING 19	ETL1	4484	AT2G02090		8	8	8	15.5	15.5	15.5	86.276	19.484	200850000	12	0.0822844	24.5301	25.1999	24.5485	21.3276	23.555	22.7626
0	2.20361	Q9LU73		At5g57130	3542	AT5G57130		8	8	8	10.2	10.2	10.2	115.22	14.965	238090000	9	1	24.4377	NaN	NaN	21.9595	22.1931	22.5495
0	2.19858	Q39088	Dof zinc finger protein DOF3.4	DOF3.4	1498	AT3G50410	Dof	4	2	2	20.9	17	17	26.382	4.2811	30642000	4	1	23.876	NaN	NaN	22.4683	21.4876	21.0762
3.20048	2.1963	Q9SRM4	PHD finger protein ALFIN-LIKE 2;PHD finger protein ALFIN-LIKE 2, N-terminally processed	AL2	4178	AT3G11200		4	4	4	13	13	13	27.832	11.531	122490000	12	0.00622421	24.0076	23.7989	24.2093	21.8822	21.4446	22.1
0	2.18006	O04314	PYK10-binding protein 1	PBP1	626	AT3G16420		5	5	5	38.3	38.3	38.3	32.158	20.169	74786000	4	1	NaN	24.8462	NaN	22.7141	22.0085	23.2758
0	2.16746	Q9LU97	DNA-directed RNA polymerase subunit	At3g25940	3544	AT3G25940		2	2	2	23.5	23.5	23.5	13.579	3.5773	20032000	3	1	NaN	NaN	23.8691	22.1759	21.4039	21.5251
0	2.15635	Q8W4H8	Inactive GDSL esterase/lipase-like protein 23	GLL23	2367	AT1G54010		8	8	8	32.6	32.6	32.6	43.143	16.867	173190000	6	1	NaN	24.7621	NaN	21.4764	24.3916	21.9494
1.12437	2.15359	Q9LFC0		F7J8_140	3285	AT5G01160		4	4	4	15.6	15.6	15.6	39.771	8.7743	353380000	5	0.1548	25.5049	24.1047	NaN	23.3786	22.8128	21.7621
3.28115	2.15277	P48491	Triosephosphate isomerase, cytosolic	CTIMC	1168	AT3G55440		6	6	6	31.9	31.9	31.9	27.169	15.09	256140000	11	0.00575437	24.5014	24.5662	24.5854	22.2581	22.8109	22.1258
2.55378	2.1495	Q9FTA2;Q9FMX2	Transcription factor TCP21;Transcription factor TCP7	TCP21;TCP7	3171	AT5G08330;AT5G23280	TCP	3	3	3	17.2	17.2	17.2	24.751	7.9509	430980000	6	0.0148504	23.824	23.7688	NaN	21.744	21.2944	21.9022
1.3358	2.14611	P59226;Q9FKQ3	Histone H3.2;Histone H3-like 5	HTR2	1268	AT1G09200;AT5G65350		10	3	1	53.7	32.4	23.5	15.268	45.895	130710000000	29	0.106292	32.5756	32.7426	30.7786	29.3385	29.6267	30.6932
1.34108	2.14034	Q9SJQ6	Protein ROS1	ROS1	4090	AT2G36490		7	7	7	12	12	12	156.55	19.344	75497000	13	0.105564	24.9191	24.8763	24.1252	22.7723	23.5539	21.1734
0	2.13841	Q7XZU0	Probable phosphoinositide phosphatase SAC9	SAC9	1754	AT3G59770		3	3	3	3.2	3.2	3.2	180.06	4.6193	61613000	3	1	NaN	24.1443	NaN	22.7633	22.0256	21.2288
1.94809	2.13773	Q84JK2	Protein FD	FD	1768	AT4G35900	bZIP	6	6	6	29.5	29.5	29.5	31.377	29.344	978630000	16	0.0374508	26.1238	26.5435	25.535	23.9141	23.277	24.598
4.06201	2.13312	F4JYC8		At5g35210	520	AT5G35210		8	8	8	7	7	7	189.21	16.143	97201000	8	0.00284115	24.629	24.5482	24.2169	22.396	22.3413	22.2574
1.37292	2.12965	Q9SK71		RIN13	4105	AT2G20310		4	4	4	23.5	23.5	23.5	47.935	3.8316	45977000	4	0.0998209	24.2978	24.5402	NaN	21.8612	21.76	23.247
2.30485	2.12471	O04017	Protein CUP-SHAPED COTYLEDON 2	NAC098	613	AT5G53950	NAC	6	6	6	22.9	22.9	22.9	41.434	15.394	149890000	10	0.021919	25.7402	25.1576	24.6632	23.1607	22.6494	23.3767
2.41477	2.11801	Q27GK7	Topless-related protein 4	TPR4	1438	AT3G15880		17	7	7	20.4	11.6	11.6	124.1	16.177	184440000	17	0.0184279	24.4406	24.5469	24.9136	22.36	22.0529	23.1341
2.75779	2.11537	Q9ASR0;Q56YW9	Tubulin beta-3 chain;Tubulin beta-2 chain	TUBB3;TUBB2	1614	AT5G62690;AT5G62700		47	47	9	85.1	85.1	24	50.733	323.31	131150000000	608	0.0110869	34.4748	33.8715	33.6911	32.0752	32.0329	31.5832
3.89149	2.09424	Q8H1G0	GATA transcription factor 28	GATA28	1945	AT1G51600	GATA	4	4	3	24.8	24.8	20.5	33.129	6.1971	57440000	6	0.00361957	24.4749	24.5374	NaN	22.517	22.3079	22.4109
0.912428	2.09306	Q93YW4		At5g38600	2443	AT5G38600		7	7	7	28.8	28.8	28.8	60.549	14.701	203630000	10	0.227745	24.5654	24.272	NaN	23.0986	23.0613	20.8171
0	2.08808	Q9SIG8		BZIP30	4045	AT2G21230	bZIP	3	3	2	10.4	10.4	8.3	56.326	8.9235	46748000	4	1	NaN	24.1681	NaN	21.5409	23.1866	21.5126
1.09731	2.08481	F4HW51	Protein CHROMATIN REMODELING 20	ATRX	207	AT1G08600		26	26	26	24.2	24.2	24.2	168.17	57.39	714130000	44	0.162834	27.25	27.1548	24.5336	24.3705	24.1057	24.2078
1.7037	2.07275	Q9FIP9	Transcription factor MYC3	MYC3	2972	AT5G46760	bHLH	5	5	5	13.3	13.3	13.3	64.991	9.0296	63307000	11	0.0570643	24.2962	23.6977	NaN	22.5196	21.7555	21.4975
1.52792	2.06979	Q84V03	F-box protein At2g16365		1797	AT2G16365		12	12	12	22.4	22.4	22.4	88.622	24.57	432460000	20	0.0764524	25.9874	26.4849	25.116	24.7451	23.4307	23.2031
0	2.06837	O80950	Jacalin-related lectin 22	JAL22	923	AT2G39310		4	2	2	5.9	2.2	2.2	50.462	3.0004	29114000	3	1	NaN	24.2508	NaN	21.5737	22.8717	22.1017
1.50199	2.06715	P11139	Tubulin alpha-1 chain	TUBA1	1006	AT1G64740		19	3	3	46.2	12.2	12.2	49.8	7.7433	94284000	9	0.0799775	23.8133	23.4347	NaN	22.3497	21.2969	21.024
1.59301	2.06163	Q84TI6	Cyclin-dependent kinase E-1	CDKE-1	1795	AT5G63610		5	5	5	22.8	22.8	22.8	52.797	10.707	298440000	7	0.0693945	25.4618	24.724	24.8025	23.8469	22.9968	21.9597
3.31326	2.06028	P29515	Tubulin beta-7 chain	TUBB7	1065	AT2G29550		44	16	9	84.4	40.5	24.3	50.747	323.31	15630000000	126	0.00566489	31.1666	31.0268	30.8039	29.2271	28.9442	28.6451
2.19507	2.05355	Q8GSA7	Calmodulin-binding transcription activator 3	CMTA3	1830	AT2G22300	CAMTA	24	24	23	34.3	34.3	33.4	116.11	111.91	1370800000	52	0.0255851	27.0293	28.1878	27.0098	25.4458	25.3454	25.275
2.80812	2.04835	Q9M1E4		F9K21.210	3715	AT3G45630		15	12	12	26.6	23.1	23.1	108.44	38.36	223260000	20	0.0102995	25.3592	25.3168	25.5217	23.5006	23.7068	22.8452
1.19586	2.00797	Q9LV66	Uncharacterized protein At5g48480		3572	AT5G48480		5	5	5	31.3	31.3	31.3	17.557	8.5996	193350000	7	0.136792	24.1139	24.3576	24.3465	21.0128	22.0695	23.7119
2.62375	2.00489	Q7XA68		At3g01790	1748	AT1G01640		3	3	3	23.4	23.4	23.4	23.38	4.7564	95741000	4	0.0136438	23.8666	23.8873	23.8305	22.3093	21.31	21.9504
1.25239	1.9946	Q9LKL2	Two-component response regulator-like APRR1	APRR1	3380	AT5G61380		9	9	9	24.1	24.1	24.1	69.195	29.744	234470000	18	0.122898	26.3415	25.3932	23.9492	23.5962	22.6959	23.4081
0	1.99452	P23686	S-adenosylmethionine synthase 1	SAM1	1033	AT1G02500		8	1	0	28	5.6	0	43.158	2.174	36378000	3	1	NaN	24.1618	NaN	21.6147	22.5318	22.3555
1.80585	1.99293	Q6J9N8	AP2-like ethylene-responsive transcription factor AIL7	AIL7	1687	AT5G65510	AP2	6	3	3	20.5	12.9	12.9	55.447	11.997	75534000	10	0.0477854	23.9106	24.942	NaN	22.6096	22.3407	22.3499
2.70479	1.99173	Q9FFF2	Ubiquitin carboxyl-terminal hydrolase	UCH1	2872	AT5G16310		11	11	11	50	50	50	38.539	68.842	627740000	31	0.0119673	25.5776	25.5361	25.3775	23.61	22.9945	23.9116
1.57146	1.98969	Q9FIX7		TZP	2975	AT5G43630		6	6	6	10.6	10.6	10.6	90.613	10.987	46138000	8	0.0712345	24.1954	24.1607	NaN	22.0698	22.8958	21.5995
0	1.97336	O23215		C7A10.710	725	AT4G36650		4	4	4	14.5	14.5	14.5	55.671	8.3943	17798000	3	1	23.6878	NaN	NaN	22.2264	22.3433	20.5738
1.65757	1.9708	Q9LZU7		F16L2_40	3676	AT3G45830		8	8	8	9.8	9.8	9.8	147.09	33.694	94685000	16	0.0621271	24.9905	24.8211	23.7753	22.4307	23.2814	21.9624
0	1.9626	Q39054	Molybdopterin biosynthesis protein CNX1;Molybdopterin molybdenumtransferase;Molybdopterin adenylyltransferase	CNX1	1494	AT5G20990		2	2	2	6.1	6.1	6.1	71.278	1.4971	112500000	2	1	NaN	24.4917	NaN	22.2541	23.7636	21.5695
0	1.95669	Q9LYJ9	DEAD-box ATP-dependent RNA helicase 46	RH46	3636	AT5G14610		13	6	6	34.7	22.5	22.5	69.195	9.9101	143920000	6	1	NaN	24.3176	NaN	21.9006	23.2884	21.8938
1.47684	1.95309	F4IE66		At1g26370	300	AT1G26370		10	10	10	20.6	20.6	20.6	80.514	20.693	439890000	12	0.0837708	25.0907	24.7488	NaN	22.2811	22.9789	23.64
2.46297	1.93686	O80397;Q8RXG3	Mitogen-activated protein kinase kinase 4;Mitogen-activated protein kinase kinase 5	MKK4;MKK5	883	AT1G51660;AT3G21220		6	6	6	20.8	20.8	20.8	40.116	9.9996	170130000	6	0.0170527	24.2787	24.4177	NaN	22.0918	22.4593	22.6829
1.2774	1.93606	P42498	Phytochrome E	PHYE	1109	AT4G18130		21	20	20	29.5	29.5	29.5	122.51	56.146	428150000	36	0.118014	26.6648	25.243	24.2477	23.6799	23.3523	23.3151
0	1.93383	Q9FKM4		At5g57460	3033	AT5G57460		6	6	6	13.3	13.3	13.3	70.511	8.2719	536920000	7	1	24.6975	NaN	NaN	21.7195	23.7541	22.8175
1.99503	1.91209	O49299	Probable phosphoglucomutase, cytoplasmic 1		804	AT1G23190		3	3	1	7.4	7.4	3.4	63.17	6.3616	202190000	7	0.0346694	NaN	23.6978	23.956	21.9321	22.3276	21.4848
2.21057	1.90278	P24100	Cyclin-dependent kinase A-1	CDKA-1	1034	AT3G48750		8	7	7	32.3	29.6	29.6	34.03	8.8033	837100000	8	0.0251494	NaN	23.9169	23.4682	21.7866	21.4993	22.0835
2.2404	1.88961	Q8RXS6	DNA helicase INO80	INO80	2220	AT3G57300		42	42	42	40.7	40.7	40.7	172.17	199.72	2361300000	87	0.0241574	28.4969	28.0156	27.4401	26.3523	26.1648	25.7667
2.02165	1.87765	Q8LE43	Dof zinc finger protein DOF2.1	DOF2.1	2084	AT2G28510	Dof	4	4	3	20.8	20.8	16.3	31.782	9.848	54725000	7	0.0333266	24.6328	24.6312	23.5268	22.1874	22.7047	22.2658
1.24048	1.87082	F4ISN5		At2g25760	341	AT2G25760		7	5	5	14.8	11.7	11.7	76.495	14.636	276600000	11	0.125751	24.3734	25.0028	25.4591	21.8144	23.8348	23.5736
1.13535	1.86417	Q9SX27	Transcription factor PERIANTHIA	PAN	4292	AT1G68640	bZIP	8	8	7	22.8	22.8	20.6	50.457	28.36	532770000	14	0.151652	25.587	24.9766	24.6426	24.0756	23.7642	21.7738
0.679159	1.86364	Q9FPS4	Ubiquitin carboxyl-terminal hydrolase 23	UBP23	3149	AT5G57990		7	7	7	10.1	10.1	10.1	94.902	14.534	198090000	9	0.346512	24.0596	24.1305	NaN	20.9475	23.9802	21.7666
0	1.86271	Q8H0S3		At1g05520	1914	AT1G05520		2	2	2	5.5	5.5	5.5	86.356	1.9442	35486000	3	1	23.05	NaN	NaN	22.0237	21.1897	20.3484
1.57733	1.85427	Q9LEZ3	Transcription factor BIM1	BIM1	3272	AT5G08130	bHLH	7	7	7	22.1	22.1	22.1	58.71	19.103	143590000	10	0.0710621	23.957	25.5951	24.1568	22.753	22.4218	22.9715
2.44956	1.85349	F4I096	Mediator of RNA polymerase II transcription subunit 13	MED13	226	AT1G55325		38	38	38	32.3	32.3	32.3	208.46	103.37	1471900000	85	0.0174394	27.9828	27.5256	27.3012	26.0599	25.8773	25.3119
0.524015	1.84458	P29511	Tubulin alpha-6 chain	TUBA6	1062	AT4G14960		41	3	3	86.9	12.2	12.2	49.537	7.2916	2467700000	11	0.466575	27.9655	26.5164	26.03	22.1414	26.6926	26.1442
0	1.84004	Q8LAJ7;Q94A57		UNE16;At3g24120	2052	AT3G24120;AT4G13640	G2-like	4	4	4	20.2	20.2	20.2	31.723	16.109	102990000	5	1	24.3909	NaN	NaN	23.1562	22.6516	21.8448
2.29069	1.82261	Q94CJ8	Zinc finger CCCH domain-containing protein 55		2605	AT5G12440		8	7	7	17.2	15.7	15.7	71.959	16.986	67646000	14	0.0223265	24.2772	24.0437	24.731	22.4976	22.9898	22.0966
3.90466	1.81893	Q9FK52		At5g18190	3016	AT5G18190		14	6	6	26.2	13.2	13.2	76.984	8.3873	44521000	6	0.00356904	23.9824	24.2173	23.956	22.185	22.4103	22.1036
0.575791	1.81182	Q9C912	60S ribosomal protein L35a-3	RPL35AC	2792	AT1G74270		8	2	0	58	7.1	0	12.916	2.4849	1559300000	6	0.421661	NaN	24.4874	25.6981	22.0637	25.1908	22.5883
2.56761	1.81141	Q8GYC1	Protein indeterminate-domain 4, chloroplastic	IDD4	1891	AT2G02080	C2H2	8	3	3	17.8	10.5	10.5	55.793	7.6724	41905000	7	0.01483	24.1378	24.1436	24.2069	22.5929	22.6545	21.8067
2.34627	1.80681	Q8RWU4	Homeobox-leucine zipper protein MERISTEM L1	ATML1	2176	AT4G21750	HD-ZIP	9	9	6	21.7	21.7	17.6	83.489	13.162	145180000	9	0.0208639	24.577	24.147	NaN	22.4079	22.8183	22.4393
2.26008	1.80187	O23463	Calmodulin-binding transcription activator 5	CMTA5	736	AT4G16150	CAMTA	25	25	25	42.9	42.9	42.9	104.85	93.24	1383000000	63	0.0234727	26.8969	27.841	27.2735	25.1807	25.6269	25.7982
3.41306	1.78251	P56794	50S ribosomal protein L20, chloroplastic	rpl20	1249	ATCG00660		6	6	6	46.2	46.2	46.2	14.163	24.362	2232300000	30	0.00523467	27.7953	27.4579	27.5038	26.0482	25.6862	25.6749
1.23567	1.77425	O80705		F8K4.20	904	AT1G62010		6	6	5	18.1	18.1	14.5	46.438	16.505	306200000	12	0.126519	24.632	24.7035	23.5738	22.7567	21.4531	23.3768
0	1.74604	Q94K48		At3g62530	2632	AT3G62530		7	7	7	36.7	36.7	36.7	24.503	11.614	152300000	9	1	23.4451	NaN	NaN	22.0919	21.3754	21.6297
4.19637	1.74264	Q8GXJ1	Histone deacetylase 15	HDA15	1873	AT3G18520		25	25	25	55.3	55.3	55.3	60.019	158.78	3794100000	89	0.00264802	28.5269	28.4318	28.2112	26.6399	26.712	26.5901
3.14293	1.74096	Q0WV25;B9DGT7	Tubulin alpha-4 chain;Tubulin alpha-2 chain	TUBA4;TUBA2	132	AT1G04820;AT1G50010		41	41	3	86.9	86.9	12.2	49.54	323.31	58714000000	330	0.00676231	32.443	32.0969	32.1322	30.5872	30.6738	30.1882
2.6573	1.73001	F4HTG1		EDA16	194	AT1G61140		6	5	5	9.2	8.4	8.4	141.13	12.043	54820000	10	0.0129563	24.6997	24.5943	NaN	23.0526	23.0456	22.6528
1.13696	1.72407	Q84W91	Zinc finger CCCH domain-containing protein 32		1807	AT2G47850	C3H	3	3	3	12.4	12.4	12.4	50.04	7.8604	220780000	13	0.151295	23.9632	23.9841	24.3663	22.2005	21.2663	23.6745
1.66839	1.7234	F4I0M4		At1g69360	228	AT1G69360		8	8	8	17.6	17.6	17.6	99.178	17.571	92053000	16	0.060893	24.9803	24.8517	24.4863	22.6112	23.9416	22.5952
2.54312	1.718	F4IF36		EMB1135	303	AT1G79350		58	58	58	54.7	54.7	54.7	143.62	279.98	6072200000	178	0.0150758	29.6579	29.627	29.0393	27.9397	27.8433	27.3873
0	1.70574	Q9FT73	Mediator of RNA polymerase II transcription subunit 34	MED34	3168	AT1G31360		5	5	5	8.5	8.5	8.5	79.368	11.787	78964000	7	1	23.7971	NaN	NaN	21.3665	22.9956	21.9119
2.21564	1.69995	Q9LEY9	H/ACA ribonucleoprotein complex subunit 2-like protein		3271	AT5G08180		17	17	17	82.1	82.1	82.1	16.948	190.71	32686000000	98	0.0250918	32.3773	32.4678	33.1243	30.587	31.3413	30.9413
2.5551	1.69294	O81037	Transcription factor bHLH70	BHLH70	930	AT2G46810	bHLH	3	3	3	13.7	13.7	13.7	43	2.6323	53800000	3	0.0148504	24.203	23.8079	23.4348	22.3442	21.8889	22.1338
1.72483	1.69261	Q39199	DNA repair protein recA homolog 1, chloroplastic	RECA	1509	AT1G79050		10	10	10	43.5	43.5	43.5	47.733	41.9	262320000	21	0.0552941	25.4162	25.0726	24.4827	23.6544	23.6412	22.5981
2.84933	1.68458	Q9S736	Protein OBERON 1	OBE1	3850	AT3G07780		11	9	9	28.8	24.6	24.6	64.159	47.801	396810000	20	0.00985961	25.0061	25.5533	25.0222	23.4833	23.723	23.3215
1.01343	1.67913	C0SV51	Calmodulin-binding protein 60 C	CBP60C	148	AT2G18750		18	16	16	32.6	29.9	29.9	70.199	70.192	789810000	35	0.187061	26.1447	27.6096	25.0817	24.7768	24.9345	24.0873
1.16742	1.65189	Q93XY1		MNC6.16	2422	AT5G53620		9	9	9	21.1	21.1	21.1	76.316	24.337	369570000	11	0.143515	23.9103	24.9037	25.9562	22.6624	23.5201	23.632
1.35458	1.64898	P29516	Tubulin beta-8 chain	TUBB8	1066	AT5G23860		39	3	3	80.8	9.4	9.4	50.606	7.6834	382840000	6	0.103291	24.4867	25.1635	24.4644	23.8157	23.2928	22.0593
1.03523	1.64452	O80703		F8K4.17	902	AT1G61980		6	6	6	25.4	25.4	25.4	47.236	14.896	123070000	10	0.180494	23.2552	23.8791	NaN	22.2981	22.5174	20.9525
0.813049	1.62693	Q9MAK9	26S protease regulatory subunit S10B homolog B	RPT4B	3838	AT1G45000		23	2	2	71.2	6.3	6.3	44.755	106.71	126080000	13	0.272104	22.8744	22.4789	NaN	21.0776	22.1679	19.9038
0.956962	1.62537	P48731	Homeobox protein ATH1	ATH1	1173	AT4G32980	TALE	5	4	4	14.2	11.8	11.8	53.899	11.16	21081000	8	0.208885	23.2158	23.1332	NaN	22.5423	21.5017	20.6034
3.14486	1.62362	Q9SR02	Mediator of RNA polymerase II transcription subunit 14	MED14	4166	AT3G04740		26	26	26	23.8	23.8	23.8	185.51	130.05	1016300000	59	0.00676231	26.6009	26.4255	26.5575	25.1554	24.5943	24.9633
0	1.6128	Q8LDU0			2082	AT4G28360		3	1	1	11.8	4.4	4.4	30.456	2.8795	14557000	1	1	23.7952	NaN	NaN	21.9876	22.6978	21.8619
2.15316	1.61252	Q9LSE2	Transcription factor ICE1	SCRM	3492	AT3G26744	bHLH	4	4	4	19.8	19.8	19.8	53.538	5.9403	33744000	4	0.0268237	23.2358	24.0632	23.2754	21.6378	22.213	21.8859
1.2599	1.609	Q9FFJ2		ENH1	2883	AT5G17170		5	5	5	31.4	31.4	31.4	28.458	19.454	412900000	8	0.121778	24.5118	24.6366	25.115	22.8799	22.3174	24.2392
3.08189	1.60631	Q9FJR0	Regulator of nonsense transcripts 1 homolog	UPF1	2998	AT5G47010		38	38	38	40.4	40.4	40.4	136.87	189	2802600000	104	0.00720201	28.2726	28.0123	28.6047	26.5982	26.7256	26.7469
1.57478	1.60616	O49500	E3 ubiquitin-protein ligase MBR2	MBR2	815	AT4G34040		5	5	4	10.7	10.7	8.1	71.538	11.285	256190000	8	0.0710835	23.7671	23.8365	NaN	21.6022	22.3746	22.6101
0	1.60114	P55852	Small ubiquitin-related modifier 1	SUMO1	1225	AT4G26840		4	4	3	44	44	36	10.976	7.2481	377570000	6	1	24.5493	NaN	NaN	22.2342	24.3677	22.2426
1.44096	1.58797	Q9LUD4	60S ribosomal protein L18a-3	RPL18AC	3547	AT3G14600		14	6	5	60.7	34.8	34.8	21.309	47.737	582840000	21	0.0890654	25.6427	25.2006	26.3791	23.9454	23.6237	24.8894
1.57097	1.58575	Q8RWG0		At2g36720	2156	AT2G36720		14	14	14	20.8	20.8	20.8	110.9	31.138	358630000	21	0.0712345	25.4537	25.2927	24.4817	24.0528	23.5797	22.8383
2.9512	1.57572	P51424	60S ribosomal protein L39-1	RPL39A	1205	AT2G25210		4	4	4	39.2	39.2	39.2	6.4156	10.004	3575400000	23	0.00857836	28.5899	28.7846	28.9584	27.3613	26.8909	27.3535
0	1.56786	Q9SHZ5	UBP1-associated proteins 1B	UBA1B	4027	AT2G22100		4	4	4	12	12	12	42.883	5.6637	227990000	4	1	NaN	NaN	24.258	22.0478	21.6381	24.3844
2.80866	1.56554	Q9FDZ9;Q43291	60S ribosomal protein L21-2;60S ribosomal protein L21-1	RPL21E;RPL21A	1580	AT1G09590;AT1G57660		16	16	16	63.4	63.4	63.4	18.709	81.336	16929000000	85	0.0102995	30.4227	30.4291	30.3766	28.4668	29.1649	28.9001
1.19834	1.56403	F4J6V1		At3g52250	400	AT3G52250	MYB	16	16	16	17	17	17	181.75	43.084	488520000	26	0.136179	26.2893	24.9887	25.1808	24.7331	23.895	23.1386
0	1.56299	Q9LX88	40S ribosomal protein S15a-4	RPS15AD	3606	AT3G46040		9	2	2	63.1	22.3	22.3	14.774	6.1191	1889900000	5	1	NaN	23.8515	NaN	21.7584	23.61	21.4971
1.13768	1.56151	O80576		At2g44060	897	AT2G44060		6	6	6	25.2	25.2	25.2	36.036	17.588	319630000	17	0.151295	23.7872	23.8508	23.4909	22.6909	22.8728	20.8807
0	1.56095	F4IDI6	Probable BOI-related E3 ubiquitin-protein ligase 2	BRG2	294	AT1G79110		2	2	2	7.3	7.3	7.3	40.085	2.1927	20750000	3	1	23.481	NaN	NaN	22.2687	21.8472	21.6442
2.32069	1.55958	P56797	30S ribosomal protein S2, chloroplastic	rps2	1251	ATCG00160		10	10	10	57.6	57.6	57.6	26.904	36.489	2028700000	35	0.0215845	27.2046	26.5901	26.6532	25.6308	24.9815	25.1568
0.932695	1.55397	Q8LC79;Q8LC59;Q9FJ10;Q8LG10;Q9ZPX0;Q6QPM2;Q9SZI6;Q5HZ36	GATA transcription factor 18;GATA transcription factor 23;GATA transcription factor 16;GATA transcription factor 15;GATA transcription factor 20;GATA transcription factor 19;Putative GATA transcription factor 22;GATA transcription factor 21	GATA18;GATA23;GATA16;GATA15;GATA20;GATA19;GATA22;GATA21	2066	AT2G18380;AT3G06740;AT3G50870;AT4G26150;AT4G36620;AT5G26930;AT5G49300;AT5G56860	GATA	2	2	2	6.8	6.8	6.8	31.831	3.0259	44435000	3	0.218524	23.4679	23.9424	NaN	21.5809	21.6553	23.2173
1.96187	1.55346	Q9ZTX8	Auxin response factor 6	ARF6	4466	AT1G30330	ARF	7	5	5	11.9	9.9	9.9	103.26	9.2772	29304000	7	0.036771	23.8563	23.5071	NaN	21.8691	22.024	22.4917
3.95353	1.55228	Q9M125		MEE49	3709	AT4G01560		14	14	14	50.1	50.1	50.1	39.847	35.514	1929600000	30	0.00337404	26.9899	27.0138	27.1885	25.5112	25.6529	25.3713
0	1.5499	Q67YJ9		At5g63200	1654	AT5G63200		5	5	5	16	16	16	71.066	25.948	33453000	7	1	NaN	23.3786	NaN	21.9612	21.0588	22.4662
1.06967	1.54933	Q52QU2	AP2-like ethylene-responsive transcription factor AIL6	AIL6	1600	AT5G10510	AP2	6	5	3	16.5	15.1	10	64.965	26.631	70656000	10	0.169774	24.555	24.8835	24.4936	22.2089	24.4082	22.6671
2.53765	1.54112	Q9SAD4	Ethylene-responsive transcription factor ESR1	ESR1	3913	AT1G12980	ERF	3	3	3	13.1	13.1	13.1	36.319	7.375	42071000	6	0.0152213	24.1125	23.929	23.906	22.8966	22.1872	22.2404
2.68643	1.53887	Q9LHE4		At3g20010	3307	AT3G20010		10	5	5	14.8	8.5	8.5	115.47	15.278	115460000	9	0.0122813	23.8168	23.8829	24.1305	22.1166	22.3234	22.7736
0	1.52772	Q9ZQ12	Growth-regulating factor 6	GRF6	4430	AT2G06200	GRF	3	3	3	21.3	21.3	21.3	28.21	7.7471	20518000	2	1	NaN	23.0836	NaN	21.3523	22.1006	21.2147
1.85025	1.52503	Q9LKB9;F4I460	Myosin-6;Myosin-8	XI-2;XI-B	3378	AT1G04160;AT5G43900		12	9	7	11.6	10	8	169.93	16.085	343790000	10	0.0439872	23.7761	24.1518	NaN	22.0414	22.6964	22.5789
0.92222	1.51653	F4JY37		RUK	517	AT5G18700		13	13	13	15.1	15.1	15.1	152.28	26.244	271660000	16	0.223381	23.7477	24.2447	NaN	23.0666	22.9395	21.4329
1.03169	1.50776	Q93XZ6		F13M7.22	2424	AT1G04790		3	3	3	6	6	6	71.492	6.3834	25776000	4	0.181362	23.4274	23.5958	NaN	21.2849	22.9071	21.8195
0	1.50444	Q0WVH7		At1g13160	1410	AT1G13160		5	5	5	9.2	9.2	9.2	89.305	9.5393	170110000	8	1	23.3481	NaN	NaN	21.7809	22.1387	21.6115
3.20221	1.50378	Q9LU46	DEAD-box ATP-dependent RNA helicase 35	RH35	3539	AT5G51280		40	40	40	74.1	74.1	74.1	65.806	255.79	5572900000	172	0.00622421	29.4423	29.2047	29.0833	27.8527	27.8532	27.5131
3.22998	1.49357	Q9LUW5	DEAD-box ATP-dependent RNA helicase 53	RH53	3562	AT3G22330		34	34	25	58.1	58.1	43.8	65.359	203.61	7285600000	134	0.00598453	29.2826	29.5008	29.258	28.0874	27.835	27.6382
2.15353	1.48958	F4HQ88		At1g73460	182	AT1G73460		27	27	12	33.4	33.4	14.5	131.24	95.235	1301600000	58	0.0268237	26.7193	26.668	27.3673	25.802	25.2593	25.2247
0	1.48867	Q8W4I9	Protein MEI2-like 1	ML1	2369	AT5G61960		2	2	2	3.8	3.8	3.8	100.79	4.6677	13621000	3	1	NaN	NaN	23.6675	22.1954	21.7135	22.6276
1.97181	1.48613	F4KAF2;F4JRS4		At5g50780;At4g24970	575	AT4G24970;AT5G50780		7	7	7	10.1	10.1	10.1	89.694	9.2021	133350000	10	0.0360086	23.9619	23.6756	NaN	22.6636	22.0278	22.3065
3.08983	1.48215	Q9M8J3	Protein FAR1-RELATED SEQUENCE 7	FRS7	3794	AT3G06250	FAR1	14	6	6	25.9	15.3	15.3	87.809	10.517	186040000	7	0.00717867	23.6195	24.0407	23.6323	22.3079	22.121	22.4172
0	1.47997	Q5S2C3	Protein PIR	PIR	1627	AT5G18410		15	15	15	18.8	18.8	18.8	145.49	61.683	718350000	25	1	NaN	25.3294	NaN	23.9982	24.0503	23.5
2.13617	1.46994	Q6EVK6	ATP-dependent helicase BRM	BRM	1677	AT2G46020		70	70	70	44.9	44.9	44.9	245.47	323.31	6688100000	197	0.0275925	29.4261	29.127	28.9141	28.1308	27.666	27.2607
2.47769	1.46989	Q0WVM5		At1g63810	1411	AT1G63810		55	55	55	60	60	60	120.15	220.5	7545300000	166	0.016626	28.9308	29.0119	29.1961	27.7727	27.8221	27.1344
0.504463	1.4626	Q9C664		F28B23.13	2733	AT1G26190		6	6	5	15.6	15.6	14.5	76.007	13.68	287350000	11	0.484172	24.2775	23.7695	NaN	22.1967	21.1723	24.3136
2.00698	1.46187	Q93YZ7	Acetolactate synthase small subunit 2, chloroplastic		2444	AT2G31810		17	17	17	42.2	42.2	42.2	53.872	47.372	1705200000	37	0.0339944	26.2995	26.4333	26.7826	25.4628	24.5088	25.1583
0.761911	1.45933	Q9MA75	Transcription factor VIP1	VIP1	3829	AT1G43700	bZIP	5	5	5	23.5	23.5	23.5	37.791	7.6595	81771000	5	0.299143	23.0867	24.3462	NaN	23.2979	21.7484	21.7251
0.684998	1.45914	Q9C7G4	Transcription factor TCP22	TCP22	2760	AT1G72010	TCP	4	4	2	9.6	9.6	6.9	39.598	8.9681	758430000	11	0.343184	25.2536	25.3109	24.736	24.7751	24.3974	21.7506
0.569699	1.45825	P46640	Homeobox protein knotted-1-like 2	KNAT2	1152	AT1G70510	TALE	5	4	4	26.1	22.9	22.9	35.638	15.297	31954000	8	0.426455	22.5293	24.0087	NaN	22.8841	20.4473	22.101
1.63743	1.4582	Q700D8		EDA31	1729	AT3G10000	Trihelix	3	2	2	8.5	5.2	5.2	55.502	6.6829	17341000	3	0.0641427	23.0385	22.6248	22.5639	20.5919	21.3659	21.8947
0	1.45664	Q9S851	Protein CUP-SHAPED COTYLEDON 3	NAC031	3889	AT1G76420	NAC	2	2	2	9.6	9.6	9.6	38.017	3.6891	12177000	2	1	23.0307	NaN	NaN	21.475	21.2432	22.0041
0	1.44964	Q8VY54		At1g06500	2263	AT1G06500		1	1	1	16.9	16.9	16.9	14.687	2.2896	7484300	1	1	NaN	NaN	23.489	21.4119	22.7636	21.9425
0.710287	1.42865	Q94BS8	Protein ELF4-LIKE 2	EFL2	2583	AT1G72630		3	3	3	33.6	33.6	33.6	13.409	14.835	34067000	6	0.327822	23.1766	24.261	23.2933	23.8501	21.3686	21.2263
1.148	1.4168	Q9SIW1	BEL1-like homeodomain protein 7	BLH7	4062	AT2G16400	TALE	5	4	4	12	9.3	9.3	54.243	8.5394	86286000	4	0.148352	24.893	24.2582	NaN	22.4608	23.6255	23.39
1.82449	1.41463	Q9STM3	Lysine-specific demethylase REF6	REF6	4223	AT3G48430	C2H2	36	36	36	38.8	38.8	38.8	152.63	159.34	2670000000	81	0.0461153	27.9103	27.6726	27.2962	26.7354	26.1895	25.7104
1.31109	1.41036	Q93V43	Transcription factor TCP2	TCP2	2381	AT4G18390	TCP	4	4	4	22.2	22.2	22.2	40.178	10.188	56846000	5	0.11134	24.5203	24.7011	NaN	22.9073	22.8232	23.8706
1.56804	1.40041	Q8VY05	SWI/SNF complex subunit SWI3D	SWI3D	2258	AT4G34430		39	39	39	57.9	57.9	57.9	107.8	323.31	5157600000	112	0.0714985	28.6469	28.3262	27.8886	27.5672	26.4282	26.6651
0	1.39836	P31265	Translationally-controlled tumor protein homolog	TCTP	1075	AT3G16640		4	4	4	33.3	33.3	33.3	18.91	22.575	590730000	9	1	NaN	24.8745	NaN	22.5752	23.0974	24.7559
0	1.39678	Q8LFD3	Homeobox-leucine zipper protein ATHB-23	ATHB-23	2099	AT1G26960	HD-ZIP	5	2	2	17.3	10.6	10.6	29.663	2.7235	34137000	2	1	NaN	23.6483	NaN	21.8293	23.3589	21.5665
1.4772	1.38399	Q9LW68	Protein LIGHT-DEPENDENT SHORT HYPOCOTYLS 4	LSH4	3600	AT3G23290		4	3	1	26.2	20	9.2	21.434	7.2402	242710000	6	0.0837708	23.4777	23.4483	NaN	21.5132	22.2842	22.4396
3.07432	1.38279	Q9LH52		FLR1	3302	AT3G12145		16	16	16	66.2	66.2	66.2	35.808	249.66	3433600000	60	0.00725639	27.4367	27.4959	27.1378	26.1177	25.7663	26.038
2.73826	1.38278	Q9LVP1	DNA topoisomerase 3-alpha	TOP3A	3590	AT5G63920		4	4	4	8.3	8.3	8.3	103.41	9.6279	17081000	5	0.0113248	22.8843	23.0421	NaN	21.4851	21.7622	21.494
1.38073	1.38243	Q9ZW00		At1g05380	4530	AT1G05380		7	7	7	10.1	10.1	10.1	126.36	13.223	65176000	10	0.098974	24.5491	23.6468	NaN	22.9598	22.3823	22.8044
2.57622	1.37193	P14714	Phytochrome C	PHYC	1011	AT5G35840		9	8	8	14.2	13.6	13.6	123.72	26.311	188120000	12	0.0146768	24.3913	24.6444	NaN	22.9694	23.2358	23.2325
0	1.37031	Q9M9X2		F18C1.6	3823	AT3G05670		1	1	1	2	2	2	98.784	2.1664	13695000	2	1	NaN	23.0114	NaN	21.3109	21.5426	22.0698
0	1.36027	Q700D2;Q9LRW7	Zinc finger protein JACKDAW;Protein indeterminate-domain 11	JKD;IDD11	1728	AT3G13810;AT5G03150	C2H2	8	1	1	17.5	7.4	7.4	55.2	21.605	37276000	2	1	NaN	23.957	NaN	22.1623	22.6534	22.9744
1.70014	1.35357	Q9FWA3	6-phosphogluconate dehydrogenase, decarboxylating 3		3183	AT3G02360		6	6	4	18.1	18.1	11.9	53.577	24.175	595250000	10	0.0573451	23.5228	23.9277	24.0206	21.9842	22.3339	23.0922
0	1.35294	Q9LTS6		At5g56940	3522	AT5G56940		1	1	1	17.8	17.8	17.8	15.101	3.9988	14556000	2	1	NaN	NaN	23.3129	22.0988	21.8679	21.9131
0.613739	1.35205	P51422	60S ribosomal protein L35a-4	RPL35AD	1204	AT3G55750		8	2	0	59.5	24.3	0	12.785	174.7	907580000	22	0.393327	25.6621	26.5579	26.5082	23.0032	25.7411	25.9277
1.76971	1.35118	Q8LPJ4	ABC transporter E family member 2	ABCE2	2125	AT4G19210		6	6	6	12.4	12.4	12.4	68.389	13.706	675880000	13	0.0512157	25.1544	24.2921	24.5743	22.8772	23.4386	23.6514
2.98099	1.34959	F4JHN2		iqd17	443	AT4G00820		5	5	4	13.1	13.1	11.6	59.995	5.5637	163510000	5	0.0082262	23.9356	23.8501	24.0095	22.8359	22.5994	22.3112
0	1.34834	P59233	Ubiquitin-40S ribosomal protein S27a-3;Ubiquitin;40S ribosomal protein S27a-3	RPS27AC	1272	AT3G62250		17	1	1	68.2	8.9	8.9	17.797	3.6133	32351000	1	1	NaN	NaN	23.8483	22.1997	22.3439	22.9564
1.09058	1.34522	Q94KL5	BEL1-like homeodomain protein 4	BLH4	2643	AT2G23760	TALE	5	4	4	18.2	16.4	16.4	69.27	6.388	42496000	6	0.16488	24.152	23.9006	23.807	22.4187	23.6774	21.7277
1.67825	1.34317	F4J9M5	Probable ATP-dependent DNA helicase CHR12	CHR12	414	AT3G06010		51	51	40	53.1	53.1	43.4	126.73	273.53	4074200000	102	0.0598309	28.7238	28.2724	27.5179	26.966	26.8668	26.6518
1.83173	1.33694	P24636	Tubulin beta-4 chain	TUBB4	1035	AT5G44340		39	15	8	86.3	44.1	22.7	49.823	258.75	6020400000	93	0.0454982	29.5323	28.9378	28.6956	28.0467	27.7803	27.3278
0.712127	1.33617	Q8H1Z0	Protein ECERIFERUM 3	CER3	1952	AT5G57800		7	7	7	12.8	12.8	12.8	72.288	19.989	548930000	12	0.327382	NaN	24.7018	25.0543	22.7454	23.1345	24.7458
0.970832	1.33405	F4JXC7		At5g59830	510	AT5G59830		4	4	4	16	16	16	47.09	9.2685	38065000	7	0.203864	24.0561	22.8379	23.0089	22.8792	21.9398	21.0817
0	1.32493	Q9M371		F15G16.60	3769	AT3G61670		2	2	2	5.3	5.3	5.3	87.375	6.1069	33399000	2	1	NaN	22.8923	NaN	21.4709	22.1259	21.1053
1.23706	1.31458	Q94B71	Protein OBERON 3	OBE3	2574	AT1G14740		17	17	17	28.5	28.5	28.5	82.388	50.933	1002600000	34	0.126431	26.7568	26.4586	25.4762	25.5463	24.6137	24.5879
0	1.3129	P93043	Vacuolar protein sorting-associated protein 41 homolog	VPS41	1313	AT1G08190		6	6	6	8.3	8.3	8.3	110.28	5.9085	109550000	6	1	23.7425	NaN	NaN	22.0581	21.9267	23.304
0	1.31156	Q9SSS7		F6D8.2	4213	AT1G52730		3	3	3	14.9	14.9	14.9	37.754	12.411	13330000	2	1	NaN	NaN	23.0829	21.8424	21.1892	22.2826
0.797184	1.31128	Q9SLF7	60S acidic ribosomal protein P2-2	RPP2B	4129	AT2G27710		7	4	4	58.3	33	33	11.444	41.602	295870000	14	0.279428	23.1682	25.6967	24.8168	23.4717	23.3568	22.9193
0	1.29996	Q9SF10		F26K24.18	3973	AT3G11890		2	2	2	7.4	7.4	7.4	58.602	5.0276	35936000	1	1	23.2146	NaN	NaN	21.2664	21.9379	22.5397
0	1.29917	O64571	UBP1-associated proteins 1C	UBA1C	836	AT2G19380		3	3	3	6	6	6	69.597	4.706	374950000	4	1	NaN	NaN	23.7157	21.4352	22.8851	22.9291
1.21293	1.29912	Q9LVC9	60S acidic ribosomal protein P3-2	RPP3B	3578	AT5G57290		3	3	3	36.7	36.7	36.7	11.863	4.2457	1077700000	13	0.132496	NaN	26.0133	25.911	24.1793	25.3256	24.4842
0	1.29496	Q8L6Y4	Polycomb group protein EMBRYONIC FLOWER 2	EMF2	1978	AT5G51230		2	2	2	8.2	8.2	8.2	71.68	9.018	37617000	4	1	22.5563	NaN	NaN	20.9371	21.9302	20.9167
0	1.29016	Q9LXG0	Zinc-finger homeodomain protein 8	ZHD8	3609	AT5G15210	ZF-HD	3	3	3	13.7	13.7	13.7	29.382	24.107	427470000	8	1	NaN	22.8986	NaN	21.6125	21.8995	21.3133
0.609841	1.28091	F4K460	Mediator of RNA polymerase II transcription subunit 17	MED17	547	AT5G20170		10	10	10	31.5	31.5	31.5	73.403	52	325780000	23	0.395249	24.8778	24.7001	25.3902	25.1393	23.9927	21.9935
1.75349	1.27943	Q9LUB7	Protein OBERON 2	OBE2	3545	AT5G48160		16	16	14	40.2	40.2	36.1	65.083	68.669	888840000	33	0.0525306	26.3037	25.9239	25.6343	25.1263	24.69	24.2074
2.04289	1.2726	Q9M356		F15G16.210	3768	AT3G61820		21	20	20	54.2	52.6	52.6	51.461	286.87	7561900000	75	0.0323006	28.8568	29.0475	28.8546	27.9498	27.1275	27.8638
0.727261	1.2715	O23550		dl4560c	738	AT4G17060		6	6	6	28.7	28.7	28.7	34.433	27.19	1166600000	13	0.31863	24.5716	26.2037	NaN	24.2257	23.4868	24.6358
1.255	1.26793	F4I1G1		At1g29350	233	AT1G29350		13	13	1	33	33	1.9	90.878	133.06	1371800000	41	0.122518	27.1052	26.015	27.6074	25.6808	25.7252	25.5178
0.955017	1.25118	Q9M086	DDB1- and CUL4-associated factor homolog 1	DCAF1	3691	AT4G31160		9	9	9	8.2	8.2	8.2	205.45	23.995	315400000	14	0.20937	24.4308	23.1822	NaN	22.7161	22.8651	22.0849
1.58741	1.25089	Q8RXX5	50S ribosomal protein L19-2, chloroplastic		2224	AT5G47190		8	8	5	40.2	40.2	29.3	25.468	53.811	2655000000	34	0.0701856	26.627	27.6294	26.9398	25.4013	26.0584	25.9838
1.17206	1.25026	Q9M2K5		F9D24.20	3740	AT3G58110		21	21	21	30.6	30.6	30.6	90.15	73.925	1677700000	59	0.14296	27.9247	27.3327	26.5155	26.5869	25.7641	25.6711
1.30512	1.24684	P52410	3-oxoacyl-[acyl-carrier-protein] synthase I, chloroplastic	KAS1	1210	AT5G46290		14	14	14	49.7	49.7	49.7	50.413	56.984	889580000	31	0.112297	25.7899	26.3757	25.504	24.9809	25.0379	23.9102
1.02549	1.24331	Q8VXX4	Replication factor C subunit 3	RFC3	2254	AT5G27740		15	15	15	42.7	42.7	42.7	40.6	55.156	2949300000	28	0.183265	27.7428	26.9714	26.0412	25.1032	25.9348	25.9875
1.26439	1.23734	Q940A7	Transcription initiation factor TFIID subunit 12b	TAF12B	2479	AT1G17440		4	4	4	12	12	12	74.805	5.6899	63911000	5	0.120984	23.5348	23.1627	23.2227	21.5202	22.9494	21.7386
1.29188	1.23613	Q9FNA4	Elongator complex protein 1	ELP1	3122	AT5G13680		9	9	9	11.2	11.2	11.2	146.62	23.279	288890000	13	0.115175	NaN	23.7767	24.0677	22.1814	23.1916	22.685
0.99638	1.2291	O65398	Lactoylglutathione lyase	F12F1.32	863	AT1G11840		5	5	5	22.3	22.3	22.3	31.928	28.456	142210000	7	0.193696	22.9617	24.2769	23.2696	21.444	22.8102	22.5666
1.03723	1.22442	O65686		T4L20.200	877	AT4G34620		5	5	5	48.7	48.7	48.7	12.699	30.189	493230000	13	0.180066	24.7618	NaN	24.946	24.279	23.6585	22.951
1.08487	1.22127	Q9LVQ7;Q9SCQ6	Protein indeterminate-domain 1;Protein indeterminate-domain 2	IDD1;IDD2	3592	AT3G50700;AT5G66730	C2H2	10	4	2	16.8	9.2	5.8	52.626	4.0792	533740000	4	0.166202	23.9584	24.1881	23.3889	21.7606	22.7206	23.3903
1.55618	1.21347	P14713	Phytochrome B	PHYB	1010	AT2G18790		56	56	54	60.8	60.8	60.2	129.33	323.31	5206800000	149	0.0732567	28.9	28.1763	27.9009	27.4686	27.0924	26.7757
1.72462	1.21037	P51418	60S ribosomal protein L18a-2	RPL18AB	1201	AT2G34480		27	27	13	79.2	79.2	46.6	21.307	228.35	55917000000	182	0.0552941	31.3075	31.8461	31.8389	30.4694	29.9919	30.9002
1.33867	1.20387	B4F7N8		At5g18420	115	AT5G18420		13	13	13	49.3	49.3	49.3	50.445	84.029	872710000	32	0.105871	25.7134	25.7764	26.2763	25.479	24.2968	24.3787
0	1.20326	Q8H102	Transcription factor bHLH128	BHLH128	1925	AT1G05805	bHLH	3	3	3	15.5	15.5	15.5	38.951	9.2595	20216000	3	1	NaN	23.5365	NaN	22.1781	22.3945	22.427
3.06466	1.20259	O80704		F8K4.18	903	AT1G61990		16	16	16	47.1	47.1	47.1	46.248	89.896	918000000	42	0.00738323	25.9524	26.0034	25.6526	24.5134	24.7201	24.7672
1.75367	1.1993	Q9M060	Eukaryotic translation initiation factor 6-2	EIF6-2	3686	AT3G55620		9	9	9	67.3	67.3	67.3	26.482	29.762	1836700000	29	0.0525306	26.9086	26.9659	26.7912	26.1093	25.8591	25.0993
1.78853	1.19861	Q9FMT4	SWI/SNF complex component SNF12 homolog		3105	AT5G14170		47	47	46	70.2	70.2	68.4	59.27	323.31	14643000000	201	0.0492983	30.4339	29.9883	29.5337	28.9947	28.8719	28.4936
0	1.19738	P25819	Catalase-2	CAT2	1040	AT4G35090		8	3	3	20.1	10.8	10.8	56.931	22.464	252920000	11	1	23.857	NaN	NaN	22.859	22.303	22.8168
0.582447	1.19691	Q9LRZ0	Topless-related protein 2	TPR2	3474	AT3G16830		15	9	7	14.8	10.2	8	124.76	14.58	435820000	8	0.416382	24.0996	NaN	24.2475	22.7241	21.9621	24.2437
0	1.19509	Q9SZR3		F27B13.160	4349	AT4G29920		5	5	5	8.4	8.4	8.4	113.78	6.3474	32247000	8	1	22.9867	NaN	NaN	20.3534	22.185	22.8363
0	1.19131	O81275;O80507	Casein kinase II subunit beta-3;Putative casein kinase II subunit beta-4	CKB3	942	AT2G44680;AT3G60250		3	3	3	13	13	13	30.798	8.7381	461510000	5	1	NaN	24.1613	NaN	23.8329	23.3298	21.7473
2.30341	1.1884	Q9FR53	Serine/threonine-protein kinase TOR	TOR	3162	AT1G50030		40	40	40	26.4	26.4	26.4	279.19	144.26	1436400000	73	0.021919	26.7132	26.1248	26.6608	25.2483	25.5033	25.1821
0.554842	1.18389	Q8GUP0		At1g17680	1843	AT1G17680		8	8	8	12.7	12.7	12.7	102.75	16.311	325720000	12	0.439489	24.4538	23.9362	NaN	24.0518	23.2459	21.7357
1.57289	1.18321	Q8LC83	40S ribosomal protein S24-2	RPS24B	2067	AT5G28060		9	5	5	51.1	28.6	28.6	15.419	36.417	7098800000	34	0.0712345	28.2692	28.2903	28.4674	27.2122	26.5454	27.7197
1.54411	1.17754	Q9SS94	Cell division control protein 48 homolog C	CDC48C	4201	AT3G01610		8	8	8	17.1	17.1	17.1	90.004	28.67	168790000	22	0.0744235	24.1369	23.337	23.175	22.6983	22.0489	22.369
1.84596	1.17597	O22207	Ubiquitin carboxyl-terminal hydrolase 5	UBP5	662	AT2G40930		18	18	17	26.6	26.6	25.1	103.87	34.267	1282900000	35	0.0443448	26.3	25.9743	26.1586	25.1858	25.2824	24.4369
0.786927	1.17252	Q9XGX0	Protein SHORT INTERNODES	SHI	4386	AT5G66350	SRS	4	3	3	20.8	18.4	18.4	35.376	14.375	19429000	7	0.285506	22.7889	23.4669	NaN	22.7503	21.9368	21.179
1.29667	1.1724	Q9SUV1	Adenine nucleotide transporter BT1, chloroplastic/mitochondrial	BT1	4262	AT4G32400		7	7	7	28.6	28.6	28.6	42.571	10.511	147540000	8	0.114207	24.675	23.4796	23.4522	22.908	22.4578	22.7239
1.0819	1.17233	A8MR45		At1g07705	97	AT1G07705		4	4	4	14.8	14.8	14.8	65.816	5.078	52368000	6	0.166578	23.5659	NaN	23.8213	22.8297	21.8302	22.9039
1.30156	1.16587	Q9SB89	DEAD-box ATP-dependent RNA helicase 27	RH27	3932	AT5G65900		12	11	11	26.5	25.1	25.1	72.052	88.856	379110000	16	0.113074	24.1904	24.5736	23.7866	22.9623	23.6547	22.436
0	1.16459	Q9FMA3	Peroxisome biogenesis protein 5	PEX5	3086	AT5G56290		3	3	3	6.2	6.2	6.2	80.911	2.2378	11929000	3	1	NaN	NaN	22.9759	21.5782	21.9051	21.9507
2.74987	1.16222	Q9SJL9	Probable xyloglucan endotransglucosylase/hydrolase protein 32	XTH32	4084	AT2G36870		13	13	13	49.5	49.5	49.5	34.482	43.616	1734000000	32	0.0111447	26.5137	26.6301	26.8242	25.7206	25.4842	25.2765
0.717181	1.1597	Q9FHA3	DNA polymerase alpha catalytic subunit	POLA	2935	AT5G67100		12	12	12	12.9	12.9	12.9	170.48	35.454	612090000	17	0.324848	25.9006	24.1298	24.153	24.3506	23.5622	22.7914
2.41847	1.15942	P93819	Malate dehydrogenase, cytoplasmic 1	MDH1	1323	AT1G04410		10	10	10	47.6	47.6	47.6	35.571	52.957	1511500000	42	0.0184279	26.2893	26.9489	26.5988	25.4943	25.4595	25.4049
1.13944	1.15922	Q8L7U4		At4g02450	2015	AT4G02450		4	4	4	19.5	19.5	19.5	25.471	10.178	28912000	4	0.150947	NaN	23.379	23.2946	22.5136	21.5192	22.4999
0.674116	1.14453	Q9FIQ0	Probable ADP-ribosylation factor GTPase-activating protein AGD9	AGD9	2973	AT5G46750		3	3	3	14.7	14.7	14.7	43.55	6.9824	19503000	4	0.34937	22.973	NaN	22.4052	21.4111	22.5322	20.6904
0	1.14441	A0A2P2CLF5;P92557	Ribosomal protein S7, mitochondrial	RPS7	64	AT2G07696		3	3	3	30.4	30.4	30.4	17.227	10.988	344660000	5	1	23.9968	NaN	NaN	21.5791	23.9317	23.0464
0	1.13996	Q940X7	RING-box protein 1a	RBX1A	2497	AT5G20570		2	2	2	34.7	34.7	34.7	13.238	9.1602	191690000	2	1	NaN	NaN	23.5678	22.7224	22.4994	22.0617
0	1.13795	Q9FF50		At5g60700	2861	AT5G60700		2	2	2	3.9	3.9	3.9	106.38	1.6331	154520000	4	1	NaN	NaN	23.2348	23.3604	20.7934	22.1369
0.620046	1.13461	Q93V99	Homeobox-leucine zipper protein PROTODERMAL FACTOR 2	PDF2	2384	AT4G04890	HD-ZIP	6	3	3	11.7	7.5	7.5	81.529	7.3814	58754000	6	0.388574	23.7217	24.0838	NaN	21.7774	22.7024	23.8246
3.74995	1.12874	Q9SEI2	26S protease regulatory subunit 6A homolog A	RPT5A	3966	AT3G05530		27	27	14	80.7	80.7	46.7	47.48	323.31	5536200000	91	0.00393522	28.3227	28.1604	28.4026	27.2005	27.2208	27.0781
2.548	1.12738	Q94AH9	Mediator of RNA polymerase II transcription subunit 36a	MED36A	2551	AT4G25630		31	31	7	71.6	71.6	19.4	33.653	323.31	109290000000	347	0.0149525	33.4239	33.0023	33.4534	32.2855	31.9842	32.2277
1.48195	1.12494	Q84JS6	Homeobox protein knotted-1-like 6	KNAT6	1771	AT1G23380	TALE	6	5	5	32.4	29.4	29.4	36.933	13.07	143430000	7	0.08313	24.5964	23.9807	NaN	23.3757	22.8763	23.2389
0	1.12262	Q9C652	RNA-binding protein 1	RBP1	2732	AT1G58470		2	2	2	5.6	5.6	5.6	40.34	2.891	11984000	2	1	NaN	NaN	23.9271	23.2053	23.4214	21.7869
0	1.1181	Q9FJB8	Growth-regulating factor 7	GRF7	2983	AT5G53660	GRF	3	3	3	11.2	11.2	11.2	40.41	18.849	17343000	4	1	NaN	23.8437	NaN	22.8686	23.0275	22.2807
1.86117	1.11786	Q94AI7	Protein TOPLESS	TPL	2554	AT1G15750		30	30	8	36.3	36.3	12.6	124.3	108.98	3260100000	62	0.0432033	27.8077	26.9329	27.5793	26.2468	26.4151	26.3043
0	1.11632	Q8GYD9	Probable RNA helicase SDE3	SDE3	1894	AT1G05460		4	4	4	8.1	8.1	8.1	113.36	4.6198	14030000	3	1	23.2717	NaN	NaN	22.9225	21.3473	22.1963
1.60347	1.11068	Q9FJP8		At5g65170	2997	AT5G65170		4	4	4	19.3	19.3	19.3	39.234	14.503	30266000	7	0.06806	24.005	23.4598	NaN	22.532	22.4506	22.8825
1.39953	1.10845	Q9SMV6	Protein EXPORTIN 1A	XPO1	4141	AT5G17020		27	27	19	32.3	32.3	23.5	123.24	213.72	2351200000	72	0.0962215	26.8664	26.72	25.7032	25.4132	25.2402	25.3109
1.04447	1.10363	Q9CAC1	Endoglucanase 8	CEL1	2830	AT1G70710		15	14	14	47.4	45.5	45.5	54.61	111.86	1485800000	47	0.17769	27.1473	26.8808	26.3623	25.3409	25.1717	26.567
0	1.0962	Q8H1F5;Q944L3	Protein indeterminate-domain 7;Protein indeterminate-domain 9	IDD7;IDD9	1943	AT1G55110;AT3G45260	C2H2	8	2	1	14.7	5.3	2.6	50.902	2.724	321790000	4	1	NaN	NaN	23.2194	23.361	21.0004	22.0081
0.769226	1.09095	Q9SV25		F3L17.10	4270	AT4G31440		2	2	2	11.3	11.3	11.3	41.801	1.6431	20022000	3	0.294957	23.4927	22.9112	NaN	22.2261	22.8076	21.2993
0.994465	1.08594	F4J5D3		At3g24080	390	AT3G24080		15	15	15	29.9	29.9	29.9	74.959	128.8	1447000000	36	0.194338	25.3976	26.17	26.1122	25.6062	24.0571	24.7586
0	1.08447	O49457		F20O9.160	811	AT4G28480		7	6	5	37.4	33	30.2	38.191	26.148	569520000	18	1	NaN	24.8081	NaN	24.1666	23.8317	23.1727
1.42885	1.07864	Q0WVH0		RBL	1409	AT3G55510		15	15	15	34	34	34	68.366	99.256	3238000000	53	0.0913274	27.7983	26.9018	26.9408	26.512	25.8644	26.0286
1.33685	1.0762	Q0WV12	Homeobox-leucine zipper protein ANTHOCYANINLESS 2	ANL2	1402	AT4G00730	HD-ZIP	5	4	4	9.1	8.2	8.2	87.193	5.9001	41637000	5	0.106174	23.6439	23.3573	NaN	22.3824	22.0324	22.8585
1.25853	1.06591	Q56X76	DEAD-box ATP-dependent RNA helicase 39	RH39	1607	AT4G09730		8	8	8	20.1	20.1	20.1	68.923	26.558	508620000	21	0.121985	24.9181	25.1516	24.4075	23.0973	24.088	24.0942
0	1.06055	O22703	Glycine-rich RNA-binding protein RZ1B	RZ1B	678	AT1G60650		4	4	4	11.6	11.6	11.6	34.397	9.0642	60924000	4	1	NaN	NaN	23.1036	22.2736	21.5994	22.2562
2.56445	1.05825	F4HVV6		At1g02080	201	AT1G02080		54	54	54	31	31	31	269.88	323.31	6744200000	148	0.0148504	28.2477	28.2348	28.4548	27.5411	27.1185	27.1029
0	1.05157	Q9SL03	Callose synthase 2	CALS2	4121	AT2G31960		19	8	5	12.4	6.4	4.4	226.02	30.585	251980000	10	1	23.9115	NaN	NaN	22.7915	23.029	22.7593
0.681029	1.051	Q9M2D9		T20K12.150	3734	AT3G61250	MYB	5	5	5	26.1	26.1	26.1	33.289	16.367	30679000	7	0.345351	23.4078	24.0829	NaN	22.4154	23.6128	22.0548
0	1.05087	F4K087		At5g48240	530	AT5G48240		2	2	2	6.5	6.5	6.5	39.761	11.58	401930000	7	1	NaN	NaN	23.671	22.678	24.1755	21.0069
2.022	1.04641	O23247		T25K17.110	726	AT4G26300		6	6	5	12.1	12.1	10.3	72.386	14.799	464950000	8	0.0333266	23.9989	24.1079	NaN	23.2716	22.8911	22.8584
0	1.0375	F4K7K8		At5g56240	571	AT5G56240		1	1	1	1.7	1.7	1.7	109.27	2.1161	16144000	3	1	23.1077	NaN	NaN	22.1054	22.1296	21.9756
0	1.03404	Q6BDA0	Probable lysine-specific demethylase ELF6	ELF6	1670	AT5G04240	C2H2	4	4	4	5.7	5.7	5.7	150.07	5.9439	35939000	3	1	23.209	NaN	NaN	22.3551	22.7097	21.4602
2.60411	1.03356	P34788	40S ribosomal protein S18	RPS18A	1081	AT1G22780		12	12	12	62.5	62.5	62.5	17.545	210.3	26914000000	95	0.014134	30.5162	30.6296	30.3415	29.6589	29.2228	29.505
0	1.0307	Q8GXP7			1879	AT5G27390		3	3	3	10.5	10.5	10.5	36.495	5.6173	66292000	5	1	NaN	NaN	23.3965	21.5823	23.034	22.4811
0	1.02765	Q9SUI5	Photosystem I reaction center subunit psaK, chloroplastic	PSAK	4249	AT1G30380		2	2	2	34.6	34.6	34.6	13.206	13.091	1223200000	5	1	NaN	NaN	23.4778	21.3504	22.9011	23.0989
0.820059	1.02736	Q9M2B4	PHD finger protein ALFIN-LIKE 3;PHD finger protein ALFIN-LIKE 3, N-terminally processed	AL3	3732	AT3G42790		3	3	3	16.4	16.4	16.4	28.214	12.82	429890000	15	0.268569	24.869	24.9273	23.4922	22.7358	23.6037	23.8668
0.893286	1.01948	F4J8G7		EMB2016	405	AT3G05680		20	20	20	15.3	15.3	15.3	234.22	93.323	1334400000	51	0.235748	27.0056	25.9659	25.5264	25.6354	25.207	24.5971
0	1.01339	Q9LDD1	Probable BOI-related E3 ubiquitin-protein ligase 3	BRG3	3248	AT3G12920		2	2	2	12.2	12.2	12.2	37.708	2.2016	13089000	1	1	22.8402	NaN	NaN	22.179	21.4351	21.8664
1.67615	1.011	Q9FZH0	60S ribosomal protein L35a-2	RPL35AB	3239	AT1G41880		9	9	3	61.3	61.3	26.1	12.799	302.56	32063000000	65	0.0600099	30.3914	31.1327	31.1501	30.0985	29.7226	29.82
0	1.01005	Q8W207	COP9 signalosome complex subunit 2	CSN2	2345	AT2G26990		7	7	7	24.4	24.4	24.4	51.186	28.831	182020000	20	1	23.4291	NaN	NaN	22.413	22.7665	22.0775
1.33025	1.00856	Q84JM4	Topless-related protein 3	TPR3	1769	AT5G27030		11	5	5	12.9	6.9	6.9	122.66	6.7308	200400000	3	0.107375	23.693	23.1217	NaN	22.437	22.6771	22.0822
0.741829	1.00537	F4I4P3	Mediator of RNA polymerase II transcription subunit 23	MED23	250	AT1G23230		13	13	13	13	13	13	180.09	26.612	336620000	25	0.310536	25.7839	24.7843	25.6681	25.2105	24.6183	23.3914
1.25208	1.00421	Q43127	Glutamine synthetase, chloroplastic/mitochondrial	GLN2	1579	AT5G35630		12	12	12	42.3	42.3	42.3	47.41	100.15	585830000	28	0.122898	24.873	25.0749	25.4104	23.9894	24.761	23.5954
2.22121	1.00332	Q9LUW6	DEAD-box ATP-dependent RNA helicase 9	RH9	3563	AT3G22310		23	14	14	46.6	32.1	32.1	63.609	55.622	1488300000	38	0.0248896	26.7843	27.3095	27.2954	26.2715	26.0163	26.0914
1.23413	1.00076	Q9FY48	E3 ubiquitin-protein ligase KEG	KEG	3207	AT5G13530		21	21	21	18.6	18.6	18.6	178.21	51.574	561770000	34	0.126811	25.6831	25.1386	24.432	24.0549	24.3008	23.8957
0	0.998039	Q9FIL6		At5g58950	2970	AT5G58950		5	5	5	12.2	12.2	12.2	58.856	7.3965	212240000	5	1	NaN	23.0867	NaN	22.1657	21.3402	22.7601
2.04604	0.994107	P56805	30S ribosomal protein S15, chloroplastic	rps15	1257	ATCG01120		6	6	6	53.4	53.4	53.4	10.718	43.944	2444900000	23	0.0322009	26.615	26.5109	26.8688	25.3151	25.9017	25.7955
0.897444	0.993247	P41377	Eukaryotic initiation factor 4A-2	TIF4A-2	1105	AT1G54270		30	8	8	79.6	28.2	28.2	46.762	32.761	1091600000	25	0.233995	25.5054	26.0739	25.1689	24.1608	25.4762	24.1313
0	0.983683	Q7XJM8	Scarecrow-like protein 27	SCL27	1749	AT2G45160	GRAS	3	3	3	12.7	12.7	12.7	70.205	6.1696	9568000	4	1	22.9335	NaN	NaN	21.901	22.0547	21.8938
1.0488	0.981548	Q9LZQ9		T12C14_10	3671	AT3G62310		15	15	7	28.5	28.5	16.5	82.693	66.895	944320000	35	0.177054	25.2843	25.0996	25.867	23.7033	24.6687	24.9341
1.16709	0.980485	Q8LRK9	Transcription initiation factor TFIID subunit 1	TAF1	2141	AT1G32750		16	16	16	17.6	17.6	17.6	217.19	127.07	296030000	21	0.143515	24.5778	24.5079	25.3484	23.2533	24.1402	24.0992
2.07622	0.974428	Q9LIH9	DEAD-box ATP-dependent RNA helicase 51	RH51	3333	AT3G18600		38	38	37	64.3	64.3	62.7	63.816	147.19	8014000000	132	0.0306824	28.6007	29.0829	28.8294	28.1529	27.739	27.6978
1.50692	0.972349	Q700W2	Squamosa promoter-binding-like protein 9	SPL9	1730	AT2G42200	SBP	10	10	10	41.1	41.1	41.1	40.846	38.092	1836500000	32	0.079421	27.4492	27.4289	26.5931	26.3764	26.1187	26.059
4.63118	0.971629	Q9SGH2	Methyl-CpG-binding domain-containing protein 9	MBD9	3999	AT3G01460		48	48	48	41.4	41.4	41.4	240.43	155.21	2372700000	82	0.002191	27.0466	27.082	26.9743	26.089	26.0037	26.0953
0.775408	0.971101	Q84VQ3	CBL-interacting serine/threonine-protein kinase 26	CIPK26	1800	AT5G21326		7	7	6	20.7	20.7	17.1	49.628	18.918	501880000	15	0.291721	24.2602	24.8381	24.7907	24.6478	22.7611	23.5669
0.785564	0.970329	Q9SRQ0		T21P5.12	4180	AT3G03460		3	3	3	15.8	15.8	15.8	41.461	7.4491	164360000	8	0.286117	23.638	23.5045	NaN	23.1195	22.8867	21.7965
0.753085	0.968681	F4JW79		KTF1	506	AT5G04290		14	14	14	15.6	15.6	15.6	158.04	36.967	1312500000	25	0.304082	26.1767	26.1143	25.7498	25.7781	25.4476	23.9091
1.23323	0.964813	Q9STX0	Probable WRKY transcription factor 7	WRKY7	4231	AT4G24240	WRKY	3	3	3	11.9	11.9	11.9	38.349	5.6676	142110000	3	0.126914	23.4775	23.1165	NaN	21.9994	22.2292	22.7681
2.15163	0.961775	P49211	60S ribosomal protein L32-1	RPL32A	1182	AT4G18100		12	4	4	63.2	31.6	31.6	15.503	29.831	5829200000	25	0.0268598	28.4837	28.0744	28.5827	27.6326	27.3283	27.2946
0	0.956617	Q9SB64		F22K18.110	3930	AT4G24690		4	4	4	11.2	11.2	11.2	76.185	7.2618	28999000	4	1	23.1786	NaN	NaN	22.3146	22.5735	21.7777
0.734465	0.954764	Q9CAA9;Q9LK48	Transcription factor bHLH49;Transcription factor bHLH77	BHLH49;BHLH77	2829	AT1G68920;AT3G23690	bHLH	2	2	2	7	7	7	52.387	17.463	18573000	4	0.31492	23.5015	22.624	NaN	22.7596	21.5701	21.9943
1.45217	0.954739	Q8L4D8	Protein IQ-DOMAIN 31	IQD31	1959	AT1G74690		8	8	8	21	21	21	65.199	44.566	1089200000	20	0.0874119	25.5192	26.1155	26.1275	24.5661	25.3631	24.9688
0.435075	0.953483	Q8VZP4	GATA transcription factor 10	GATA10	2323	AT1G08000	GATA	3	3	3	9.4	9.4	9.4	34.289	4.4588	74356000	4	0.555276	23.739	23.6472	NaN	23.1295	23.7033	21.3861
0	0.950827	Q84TE9;Q9SVC5;Q84JQ8	Dof zinc finger protein DOF5.3;Dof zinc finger protein DOF3.5;Dof zinc finger protein DOF1.8	DOF5.3;DOF3.5;DOF1.8	1790	AT1G64620;AT3G52440;AT5G60200	Dof	2	1	1	11.3	6.2	6.2	28.201	5.0024	22807000	2	1	NaN	NaN	23.0062	22.2432	21.2641	22.6587
0.852118	0.943657	F4HY56		HB-1	214	AT1G28420	HB-other	24	24	24	21.4	21.4	21.4	191.99	163.15	1206200000	55	0.253833	26.9294	25.898	25.3264	25.45	24.7215	25.1514
1.71522	0.942032	Q9LRN8	50S ribosomal protein L3-2, chloroplastic	RPL3B	3465	AT3G17465		11	11	11	47.5	47.5	47.5	35.404	24.112	1150700000	26	0.0560606	25.3054	25.8611	25.4408	24.5204	24.3184	24.9423
1.31869	0.940811	Q4KSH9	Alpha-barbatene synthase	BS	1588	AT5G44630		7	7	7	12.9	12.9	12.9	64.908	15.02	522350000	13	0.109984	24.154	24.516	NaN	23.7831	23.2771	23.1224
0.806901	0.93917	O80622	Expansin-A15	EXPA15	900	AT2G03090		2	2	2	11.9	11.9	11.9	27.076	20.701	804420000	11	0.274638	23.9702	25.4208	24.9911	24.4986	23.5907	23.4753
0.409032	0.936845	Q9SUR0;Q9SUQ9;O23267;Q9ZVF3	MLP-like protein 328	F9D16.140;F9D16.150;dl3070w;MLP328	4255	AT2G01520;AT4G14060;AT4G23670;AT4G23680		2	2	2	19.2	19.2	19.2	17.518	11.303	33142000	6	0.580058	NaN	23.2056	21.9522	21.729	20.5155	22.6817
0.689044	0.92473	P39697	40S ribosomal protein S19, mitochondrial	RPS19	1099	AT5G47320		5	5	5	25.5	25.5	25.5	23.636	10.326	211200000	10	0.34065	22.8553	22.869	23.0909	21.54	21.2843	23.2167
0	0.918378	Q9FGJ1		At5g47660	2913	AT5G47660	Trihelix	2	2	2	7.3	7.3	7.3	45.575	2.0131	72268000	1	1	22.6903	NaN	NaN	21.4227	22.1036	21.7895
1.57475	0.914509	Q9S7W5	Transcription factor TCP13	TCP13	3879	AT3G02150	TCP	2	2	2	6.5	6.5	6.5	39.609	4.6033	20853000	3	0.0710835	23.1805	23.3753	NaN	22.203	22.6921	22.1951
1.08339	0.902354	F4IPJ1		At2g17930	335	AT2G17930		102	55	55	34.1	21.5	21.5	436.35	253.31	2628600000	146	0.166202	27.9941	27.3492	26.7111	26.6902	26.3981	26.259
1.76244	0.901494	Q93ZH7		iqd2	2460	AT5G03040		11	11	11	34.9	34.9	34.9	50.462	25.045	541960000	23	0.0518121	25.3951	25.341	24.7856	24.4742	24.2919	24.0511
1.49276	0.89054	Q8GWB4		At2g43110	1852	AT2G43110		5	5	5	28.8	28.8	28.8	32.57	31.869	483190000	15	0.081576	24.3887	24.6802	24.6414	23.2557	24.1543	23.6287
1.0741	0.887423	Q3E9T2	B3 domain-containing protein REM2	REM2	1531	AT4G31615	B3	6	6	5	17.7	17.7	15.4	55.035	9.9771	165940000	9	0.168242	24.1389	23.8597	23.8301	23.6812	23.1028	22.3824
1.18113	0.886257	Q9FII7	Structural maintenance of chromosomes protein 6B	SMC6B	2966	AT5G61460		14	14	14	22.4	22.4	22.4	121.78	36.668	761950000	16	0.140817	24.6758	25.3114	NaN	24.4169	23.8977	24.0074
1.44684	0.885211	Q9FJR9		At5g46920	2999	AT5G46920		5	5	5	12.2	12.2	12.2	85.179	16.467	167010000	11	0.0881161	23.6029	23.6043	23.3913	22.1078	22.8233	23.0117
0.856054	0.88297	Q9LSZ8		At5g23680	3508	AT5G23680		6	6	5	36.3	36.3	32.9	32.552	68.877	742860000	25	0.252325	25.7181	26.0059	25.102	25.2797	24.9447	23.9527
0.466053	0.882205	Q9M9N3		T17B22.17	3815	AT3G03140		7	7	7	15.1	15.1	15.1	87.384	14.145	271860000	12	0.521105	24.1215	24.4538	23.3939	24.0107	21.6044	23.7075
1.51532	0.878697	F4K455		At5g20160	546	AT5G20160		8	8	0	61.9	61.9	0	17.633	153.99	3812000000	41	0.0782417	27.777	28.4736	27.748	27.1836	27.2985	26.8804
0.433278	0.877459	F4K5J1	Myosin-17	XI-K	561	AT5G20490		19	14	12	15.4	12	10.5	173.38	25.922	631660000	19	0.556442	24.8547	24.9588	25.3971	22.4927	25.11	24.9754
0.748801	0.876911	Q8GYQ9	Enhancer of polycomb-like protein		1903	AT1G79020		5	5	5	18.3	18.3	18.3	52.398	5.3879	35865000	4	0.306338	23.1393	22.9785	NaN	22.4274	22.6918	21.4268
0.604794	0.876708	Q9CAA0	Coatomer subunit beta-1		2827	AT1G79990		21	9	9	33	17.6	17.6	103.97	138.68	607310000	24	0.399501	24.4092	24.1063	NaN	23.6933	23.9877	22.4622
1.02522	0.87583	O65396	Aminomethyltransferase, mitochondrial	GDCST	862	AT1G11860		4	4	4	15.4	15.4	15.4	44.444	9.5677	238170000	8	0.183265	23.5252	23.6295	24.3791	23.3135	22.3763	23.2165
0.730889	0.86064	Q9LIA8	UDP-glucose 6-dehydrogenase 2	UGD2	3324	AT3G29360		13	13	5	36.7	36.7	15.6	53.172	42.041	933830000	27	0.316596	25.2505	24.8456	25.5209	23.9656	23.7289	25.3406
2.04225	0.857162	Q9SIV5	Zinc finger CCCH domain-containing protein 19	NERD	4059	AT2G16485	C3H	18	18	18	16.4	16.4	16.4	195.05	73.932	943800000	37	0.0323006	25.4725	25.5667	25.2765	24.8428	24.6093	24.2921
1.26903	0.850041	Q9FLP2		At5g55210	3067	AT5G55210		9	9	9	60.7	60.7	60.7	18.527	59.401	1404800000	24	0.119986	26.6664	26.0871	26.1753	25.9367	25.3886	25.0534
0.869407	0.849494	Q56WH1;B9DHQ0	Tubulin alpha-3 chain;Tubulin alpha-5 chain	TUBA3;TUBA5	135	AT5G19770;AT5G19780		37	13	11	72.7	37.1	28.7	49.654	316.7	6093600000	88	0.245959	29.6116	28.2904	28.3292	28.1507	27.8405	27.6915
1.02669	0.847312	Q8LPS6	Pentatricopeptide repeat-containing protein At1g02150		2137	AT1G02150		13	13	13	39.3	39.3	39.3	59.882	53.434	546800000	28	0.183258	25.7048	25.5075	24.7992	24.3249	25.0232	24.1216
0	0.846816	F4JFN3		Hsp89.1	433	AT3G07770		18	13	13	32.8	26.4	26.4	90.566	59.922	1495400000	22	1	NaN	25.8569	NaN	24.601	25.2708	25.1584
0	0.844128	Q9LNE6	UDP-glycosyltransferase 89C1	UGT89C1	3420	AT1G06000		3	3	3	7.6	7.6	7.6	48.122	8.3073	48781000	6	1	22.0516	NaN	NaN	23.3691	19.7991	20.4542
1.98237	0.836603	Q9M8Z5	Guanine nucleotide-binding protein-like NSN1	NSN1	3803	AT3G07050		26	26	26	49.3	49.3	49.3	65.785	182.86	5189800000	91	0.0354859	27.6879	28.0866	27.5507	26.8055	26.9018	27.1081
0	0.835301	Q8H1F0		At4g38900	1941	AT4G38900	bZIP	4	4	4	8.6	8.6	8.6	60.413	8.0199	16960000	3	1	NaN	23.2343	NaN	21.954	21.9357	23.3073
1.29522	0.834688	Q9FT93	KRR1 small subunit processome component	F8L15_150	3169	AT5G08420		22	22	22	63.9	63.9	63.9	45.323	112.68	3414800000	68	0.11444	28.5737	27.6348	27.7979	27.2517	27.2547	26.9959
0.844669	0.833875	Q94A41	Alpha-amylase 3, chloroplastic	AMY3	2538	AT1G69830		4	4	4	8.7	8.7	8.7	99.841	6.7605	131040000	7	0.256898	22.712	22.541	NaN	22.1334	21.1458	22.0988
2.63739	0.832671	P56799	30S ribosomal protein S4, chloroplastic	rps4	1253	ATCG00380		11	11	11	62.7	62.7	62.7	23.24	28.771	3054600000	57	0.0133398	27.7184	27.5356	27.4668	26.9091	26.7309	26.5828
0.718869	0.829511	F4HQ87		At1g73450	181	AT1G73450		18	3	3	23.6	4.4	4.4	129.23	5.4148	78808000	5	0.323902	23.1243	NaN	23.6729	22.9695	22.8609	21.877
0	0.829327	Q6XJG8	26S proteasome non-ATPase regulatory subunit 2 homolog B	RPN1B	1726	AT4G28470		23	11	11	37.1	21.5	21.5	97.953	79.903	1495000000	28	1	NaN	26.253	NaN	25.3576	25.5393	25.3742
0.8697	0.8277	P25696	Bifunctional enolase 2/transcriptional activator	ENO2	1036	AT2G36530		14	14	14	55.2	55.2	55.2	47.719	276.55	1791600000	42	0.245959	26.0633	26.5301	25.8261	24.6624	26.0158	25.2582
0	0.82402	Q949Q1	Probable galacturonosyltransferase 11	GAUT11	2524	AT1G18580		3	3	3	8.6	8.6	8.6	61.878	7.9936	37847000	2	1	22.9318	NaN	NaN	22.384	23.4893	20.4501
0	0.815524	Q9LST0		At5g60160	3503	AT5G60160		3	3	3	14.3	14.3	14.3	52.425	8.6133	68544000	7	1	NaN	22.4127	NaN	20.5126	21.7534	22.5256
0	0.814853	Q9ZU46		LRR-RLK	4472	AT2G01210		2	2	2	2.7	2.7	2.7	78.306	4.6315	15684000000	14	1	NaN	30.7191	NaN	29.9985	29.9407	29.7737
1.07725	0.813843	Q9SQT7		F24P17.19	4160	AT3G06340		5	4	4	8.2	6.8	6.8	75.919	8.2747	150010000	9	0.167794	23.0908	23.6767	NaN	22.3157	22.4766	22.9175
0.626798	0.808454	Q0WVF5	DNA replication licensing factor MCM4	MCM4	1406	AT2G16440		15	15	15	28.9	28.9	28.9	93.655	28.432	859590000	17	0.38329	24.3223	25.7062	NaN	24.4825	24.0125	24.1223
1.71429	0.804328	P29517	Tubulin beta-9 chain	TUBB9	1067	AT4G20890		37	4	4	83.3	12.4	12.4	49.657	43.51	605360000	13	0.0560606	24.8399	25.2822	25.1047	24.4753	23.9358	24.4028
0.339281	0.801147	O22468	WD-40 repeat-containing protein MSI2	MSI2	673	AT2G16780		4	4	4	11.6	11.6	11.6	46.703	7.892	254380000	8	0.666199	NaN	23.4878	23.5177	23.5331	23.3254	21.2462
0.468132	0.792142	Q84VG7	Protein FRIGIDA-ESSENTIAL 1	FES1	1798	AT2G33835	C3H	3	3	3	9.4	9.4	9.4	64.375	3.5393	18028000	3	0.519068	22.9106	23.1418	NaN	22.2752	21.2816	23.1454
0	0.789263	Q8GYL5	40S ribosomal protein S25-3	RPS25D	1902	AT4G34555		8	1	1	55.6	19.4	19.4	12.018	7.8076	19994000	2	1	NaN	NaN	22.6979	22.8421	20.9393	21.9444
2.24275	0.789136	P51412	50S ribosomal protein L21, chloroplastic	RPL21	1198	AT1G35680		12	12	12	59.5	59.5	59.5	24.038	113.1	4371900000	48	0.0240846	28.1443	28.0941	28.2362	27.6411	27.1735	27.2926
0	0.787938	Q9C8J7	Protein TRAUCO	TRO	2782	AT1G51450		4	4	4	17.3	17.3	17.3	55.506	9.405	314220000	10	1	23.9198	NaN	NaN	23.171	23.5122	22.7123
0	0.780634	F4IXE7	Increased DNA methylation 1	IDM1	361	AT3G14980		3	3	3	4.1	4.1	4.1	131.33	3.2537	17668000	4	1	23.3774	NaN	NaN	23.0074	22.381	22.4019
0.777236	0.77849	Q9LUK6		At5g46840	3555	AT5G46840		9	9	9	21.6	21.6	21.6	56.496	67.808	1786700000	24	0.290949	25.902	26.0275	25.2791	25.4529	24.1671	25.2531
2.28369	0.776491	Q6S7B0	Transcription initiation factor TFIID subunit 5	TAF5	1722	AT5G25150		14	14	14	36.3	36.3	36.3	74.413	55.804	930190000	39	0.0224042	25.7325	25.4905	25.3013	24.8574	24.6895	24.6479
0.410153	0.771476	F4I7J9		At1g17450	265	AT1G17450		8	8	8	6.8	6.8	6.8	207.06	20.296	233290000	10	0.579056	23.9849	22.481	NaN	22.6353	21.6873	23.0619
0	0.771446	Q9LHE7;Q9SX52	Phytochrome-associated serine/threonine-protein phosphatase 3;Phytochrome-associated serine/threonine-protein phosphatase 1	FYPP3;FYPP1	3309	AT1G50370;AT3G19980		6	6	6	33.3	33.3	33.3	34.845	26.383	186120000	12	1	NaN	23.1417	NaN	22.6629	22.6889	21.7589
1.48142	0.771324	Q9FJA6	40S ribosomal protein S3-3	RPS3C	2982	AT5G35530		32	6	6	85.9	33.1	33.1	27.458	18.671	2778000000	27	0.08313	27.1735	26.769	26.674	25.9663	25.8669	26.4693
1.04774	0.768495	F4HY32		At1g21630	213	AT1G21630		9	9	9	13.7	13.7	13.7	135.39	31.558	549400000	24	0.177054	24.7894	24.5136	25.5266	24.4863	24.1143	23.9234
0	0.761543	Q9SN90	Structural maintenance of chromosomes protein 2-2	SMC2-2	4149	AT3G47460		2	1	1	1.7	0.8	0.8	132.31	2.1707	10485000000	5	1	NaN	29.1625	NaN	28.4133	28.8157	27.974
0	0.760775	Q8GWY0			1864	AT1G79200		3	3	3	22.6	22.6	22.6	19.087	8.824	446670000	11	1	NaN	NaN	24.7011	23.6978	24.2367	23.8863
0	0.759672	Q9SQI2	Protein GIGANTEA	GI	4157	AT1G22770		2	2	2	3.6	3.6	3.6	127.87	5.6966	14167000	3	1	22.9806	NaN	NaN	23.069	21.7492	21.8447
0	0.759373	O04019	26S protease regulatory subunit 6A homolog B	RPT5B	614	AT1G09100		15	2	2	47.5	6.9	6.9	47.037	1.6015	122940000	2	1	NaN	22.804	NaN	22.5786	22.1741	21.3811
0.61706	0.758756	Q681K2			1662	AT2G41475		4	4	4	30.2	30.2	30.2	19.949	7.0548	593280000	12	0.390893	24.1793	24.8872	NaN	24.2817	23.9343	23.1075
2.341	0.75871	Q39160	Myosin-5	XI-1	1503	AT1G17580		31	31	24	26.2	26.2	21.6	172.91	126.53	2182500000	59	0.0210301	27.081	27.0209	27.3948	26.5274	26.3812	26.312
0	0.748252	Q9SLH3	DELLA protein RGA	RGA	4131	AT2G01570	GRAS	3	3	3	9.9	9.9	9.9	64.035	3.9749	15199000	4	1	23.4035	NaN	NaN	22.2508	22.1582	23.5569
2.05194	0.748166	Q9LZ65		T32M21_200	3654	AT5G04600		15	15	15	71.6	71.6	71.6	25.262	151.59	6658800000	88	0.0319787	28.1493	28.3749	28.5099	27.587	27.3996	27.803
1.20099	0.741569	F4JN35	Protein NTM1-like 9	NTL9	459	AT4G35580	NAC	4	4	4	12.5	12.5	12.5	57.249	6.1087	128790000	10	0.135518	23.0896	23.1971	23.1756	22.3743	22.93	21.9333
0	0.737099	Q84WV6		CRT1	1821	AT4G36290		1	1	1	1.6	1.6	1.6	70.807	1.9392	13496000	3	1	NaN	NaN	22.3467	21.7249	21.7402	21.3636
1.12901	0.735553	Q9SL02	DNA repair protein RAD50	RAD50	4120	AT2G31970		33	33	33	32.1	32.1	32.1	152.81	121.38	2088600000	57	0.153699	26.9829	26.4752	26.6431	26.4189	25.9828	25.4927
0	0.73366	Q6LA42	Two-component response regulator-like APRR5	APRR5	1688	AT5G24470		3	3	3	6.3	6.3	6.3	62.3	6.1872	10529000	3	1	23.3279	NaN	NaN	22.7974	22.3493	22.6359
0	0.732917	Q9FXD8	Probable pectate lyase 5		3200	AT1G67750		4	3	3	17.4	15	15	44.885	15.469	110880000	8	1	NaN	22.6903	NaN	21.9239	21.5969	22.3512
0.53463	0.7315	Q9FR44	Phosphoethanolamine N-methyltransferase 1	NMT1	3161	AT3G18000		5	5	5	17.9	17.9	17.9	56.102	13.758	42583000	8	0.456939	22.5449	23.5177	NaN	22.067	21.855	22.9774
0	0.73091	Q9LMN5		F16F4.11	3404	AT1G21200	Trihelix	2	2	2	8.6	8.6	8.6	50.933	4.6142	6634800	1	1	NaN	22.602	NaN	22.2786	21.3507	21.984
0.227831	0.728436	O22860	60S ribosomal protein L38	RPL38A	697	AT2G43460		7	7	7	63.8	63.8	63.8	8.1216	58.953	3574300000	37	0.826901	27.4476	27.4001	27.9009	24.3765	27.9586	28.2281
1.43875	0.72694	P0DH96;P0DH95	Calmodulin-4;Calmodulin-1	CAM4;CAM1	994	AT1G66410;AT5G37780		10	10	4	95.3	95.3	69.8	16.862	323.31	10756000000	80	0.0893954	28.7236	29.3203	28.8787	28.0845	28.1054	28.5519
0	0.723862	Q94AP2		At1g60670	2560	AT1G60670		2	2	2	12.6	12.6	12.6	28.285	5.4752	9362700	2	1	22.8655	NaN	NaN	21.7537	23.1321	21.5392
2.00786	0.715279	Q9C5U3;Q94BQ2	26S protease regulatory subunit 8 homolog A;26S protease regulatory subunit 8 homolog B	RPT6A;RPT6B	2722	AT5G19990;AT5G20000		25	24	23	61.6	58.7	58.7	47.247	178.15	3068900000	65	0.0339933	27.469	27.2415	27.191	26.8391	26.4209	26.4957
0.716714	0.714228	Q8VWF1		At4g34660	2246	AT4G34660		8	8	8	26.9	26.9	26.9	40.925	20.682	435760000	18	0.324883	23.7731	24.6941	25.0654	24.284	23.5948	23.5111
1.54736	0.714111	Q8RWY5		At3g10040	2186	AT3G10040	Trihelix	9	9	9	33.6	33.6	33.6	48.87	33.85	1330200000	24	0.0743117	25.8715	26.108	25.4158	25.2026	24.9881	25.0623
0.909472	0.709766	B9DG24	Transcription initiation factor TFIID subunit 7	TAF7	129	AT1G55300		3	3	3	13.4	13.4	13.4	28.084	15.452	32406000	5	0.229056	23.5519	22.9367	NaN	22.2303	22.4968	22.8766
0.966567	0.707083	P56795	50S ribosomal protein L22, chloroplastic	rpl22	1250	ATCG00810		8	8	8	41.2	41.2	41.2	18.586	77.195	3063500000	41	0.205526	27.2416	27.2641	26.3012	26.4651	26.2007	26.0198
1.25806	0.705976	Q9FLI4		SBT1.3	3063	AT5G51750		40	40	40	48.8	48.8	48.8	84.949	323.31	38206000000	256	0.121985	30.9437	31.5786	31.3132	30.2044	30.8259	30.6872
0.98077	0.701115	Q9FFT9	DEAD-box ATP-dependent RNA helicase 32	RH32	2894	AT5G54910		16	16	16	30.2	30.2	30.2	83.581	44.489	934090000	35	0.199906	25.315	25.7078	25.4335	25.0173	25.1733	24.1624
1.57738	0.698596	Q96533	Alcohol dehydrogenase class-3	ADH2	2666	AT5G43940		5	5	5	20.8	20.8	20.8	40.698	11.451	488710000	9	0.0710621	24.082	24.2001	24.1362	23.1992	23.839	23.2843
0.365556	0.69825	Q8RWZ3	Probable acyl-CoA dehydrogenase IBR3	IBR3	2190	AT3G06810		6	6	6	9.1	9.1	9.1	91.712	16.033	167650000	13	0.631458	22.44	23.392	23.5237	20.984	23.2541	23.023
0	0.697956	O49513	Ras-related protein RABA1e	RABA1E	816	AT4G18430		3	2	1	14.3	9.7	5.1	24.33	6.6469	58255000	6	1	NaN	NaN	23.4285	22.9781	22.7347	22.479
0.809457	0.697001	Q8L7T4		At3g13990	2011	AT3G13990		9	9	9	18.2	18.2	18.2	92.296	27.239	858500000	19	0.273534	25.9281	26.1259	27.1776	25.8959	25.6307	25.614
1.16647	0.69306	Q9LTA2	AT-hook motif nuclear-localized protein 17	AHL17	3517	AT5G49700		2	2	2	13	13	13	29.39	28.579	521500000	6	0.143548	24.3744	24.8519	NaN	24.1863	23.8103	23.7636
0.780192	0.689997	P29513	Tubulin beta-5 chain	TUBB5	1063	AT1G20010		35	11	8	77.7	30.3	19.6	50.342	64.717	1487300000	30	0.289389	26.8846	25.819	26.2513	25.3024	25.428	26.1545
2.07772	0.686214	Q84MB2	Protein TIFY 8	TIFY8	1783	AT4G32570		2	2	2	10.2	10.2	10.2	38.732	3.6614	30501000	4	0.0306412	23.746	23.5301	NaN	23.0685	22.8922	22.8947
1.53452	0.68185	Q42340	40S ribosomal protein S16-3	RPS16C	1549	AT5G18380		17	17	2	75.3	75.3	8.2	16.617	98.12	21272000000	88	0.0754111	30.4445	29.9323	29.7751	29.3984	29.3004	29.4075
1.38512	0.680381	P25856	Glyceraldehyde-3-phosphate dehydrogenase GAPA1, chloroplastic	GAPA1	1042	AT3G26650		14	12	5	51.8	44.4	23.7	42.489	271.56	3112100000	54	0.098516	27.1187	26.5677	26.5495	25.9954	25.8777	26.3218
0	0.678055	Q8RWA2	Mediator of RNA polymerase II transcription subunit 9	MED9	2147	AT1G55080		1	1	1	4.9	4.9	4.9	28.585	2.8647	11241000	1	1	NaN	NaN	22.7052	22.3078	22.5776	21.1962
0	0.675158	Q9SH55		At1g64050	4007	AT1G64050		2	2	2	3.6	3.6	3.6	72.901	3.3436	6212100	2	1	22.5667	NaN	NaN	22.2124	21.9244	21.5377
1.36672	0.671565	Q84WW4		At3g05545	1823	AT3G05545		3	3	3	16.7	16.7	16.7	45.509	15.422	25589000	6	0.100984	23.3795	23.5524	23.5728	23.2474	22.7482	22.4944
2.33586	0.671143	Q9ZP54	Poly [ADP-ribose] polymerase 1	PARP1	4417	AT2G31320		27	27	27	33.4	33.4	33.4	111.23	61.592	2415400000	62	0.0210612	26.9479	26.7004	26.8863	26.3337	26.1678	26.0198
0.753826	0.669736	Q9LFQ3	Paired amphipathic helix protein Sin3-like 2	SNL2	3293	AT5G15020		19	19	17	21.1	21.1	19.6	155.12	193.13	944750000	32	0.303862	25.7869	25.1493	NaN	25.2419	24.6809	24.4723
0.851238	0.666245	F4IDS7		At1g12470	297	AT1G12470		13	13	13	19.2	19.2	19.2	112.32	46.289	478100000	18	0.253869	24.929	23.9467	24.926	24.1101	24.0763	23.6166
0.47628	0.662258	F4JV27		At4g32620	498	AT4G32620		18	18	18	16.4	16.4	16.4	173.43	37.04	349640000	29	0.511653	25.8275	24.8959	24.5702	24.945	24.8675	23.4942
1.00005	0.660782	O23702	C-terminal binding protein AN	AN	751	AT1G01510		20	20	20	45.6	45.6	45.6	70.149	84.582	2182500000	46	0.192278	26.1664	26.8356	27.1114	26.2422	26.0944	25.7944
0	0.649806	Q9ZUM0	Zinc finger CCCH domain-containing protein 17		4486	AT2G02160		4	4	4	8.7	8.7	8.7	75.831	24.017	333260000	10	1	NaN	23.9161	NaN	22.8885	23.2036	23.7067
0.427027	0.648656	Q9LPV9	WD repeat-containing protein LWD1	LWD1	3445	AT1G12910		11	11	9	49.1	49.1	49.1	39.088	59.702	418410000	16	0.562333	24.6918	25.0106	24.2015	24.9655	24.1107	22.8817
0	0.647619	P42777	G-box-binding factor 4	GBF4	1122	AT1G03970	bZIP	3	3	3	24.1	24.1	24.1	30.586	3.3952	9817800	3	1	NaN	23.1673	NaN	23.0258	22.2327	22.3007
0	0.647565	Q95747	60S ribosomal protein L16, mitochondrial	RPL16	2644	ATMG00080		2	2	2	19	19	19	20.094	5.7085	404190000	6	1	NaN	NaN	23.4344	21.5834	23.4151	23.362
0.861691	0.647536	P82266	Probable 125 kDa kinesin-related protein		1287	AT2G36200		5	5	4	7.9	7.9	6.5	113.68	17.667	497780000	10	0.249589	24.2345	23.7057	NaN	23.3794	23.6315	22.9567
0	0.646891	Q9ZUP2	DNA repair protein recA homolog 3, mitochondrial		4489	AT2G19490		3	3	3	15.8	15.8	15.8	46.159	77.859	161080000	11	1	NaN	NaN	22.8624	21.9183	22.0037	22.7244
0.256829	0.646694	Q9M339	40S ribosomal protein S3-2	RPS3B	3765	AT3G53870		32	6	6	70.7	19.7	19.7	27.349	16.406	2787300000	22	0.783511	26.8142	26.3587	27.2919	24.2463	27.1645	27.1139
0	0.643313	F4JV59		At4g32820	499	AT4G32820		15	15	15	14.3	14.3	14.3	210.74	68.019	475360000	20	1	24.4634	NaN	NaN	23.8949	23.8894	23.6762
0.423687	0.639367	Q8VY76		bZIP19	2267	AT4G35040	bZIP	2	2	2	11.9	11.9	11.9	28.666	4.2567	72344000	4	0.56514	23.1377	23.9034	NaN	23.4263	22.0446	23.1727
0	0.636634	Q84K90		At4g26410	1778	AT4G26410		6	6	6	36.1	36.1	36.1	29.201	39.392	310500000	7	1	NaN	23.1847	NaN	24.2001	22.1935	21.2507
0.623173	0.634724	Q9SY97		T25B24.12	4312	AT1G61520		4	4	4	23.1	23.1	23.1	29.181	14.686	2323200000	19	0.386144	26.5839	26.2459	25.9164	24.8278	25.7734	26.2408
0.338412	0.632868	Q9C9B5		F2P9.19	2803	AT1G73940		5	5	5	49.7	49.7	49.7	17.082	13.499	256110000	11	0.666597	23.6804	22.3302	NaN	21.777	23.2002	22.1399
0.941479	0.62876	A0A1P8BB34			52	AT5G36230		18	18	15	58.3	58.3	49.5	48.849	164.79	2094600000	55	0.21507	26.654	26.5553	25.9685	25.9561	26.0251	25.3104
0	0.620887	Q6DBE5		At1g62120	1672	AT1G62120		6	5	5	18.5	15.1	15.1	48.939	8.9455	267810000	10	1	23.5801	NaN	NaN	23.035	22.9005	22.9423
1.73175	0.616738	Q9ZUT9	40S ribosomal protein S5-1	RPS5A	4494	AT2G37270		17	4	4	63.3	27.1	27.1	22.99	185.86	3433700000	58	0.054668	27.4648	26.9381	27.0586	26.5806	26.5199	26.5108
0	0.615753	Q9SUE7	Histone-lysine N-methyltransferase ATX4	ATX4	4247	AT4G27910		4	4	2	7.2	7.2	4	116.74	7.7432	42393000	5	1	NaN	23.0889	NaN	23.4075	22.6484	21.3634
0	0.611794	Q94AR8	3-isopropylmalate dehydratase large subunit	IIL1	2563	AT4G13430		2	2	2	5.1	5.1	5.1	55.013	3.7788	47918000	4	1	NaN	22.9306	NaN	23.3533	22.4511	21.152
0.551872	0.60961	F4JPL2		At4g36080	468	AT4G36080		108	108	61	40.3	40.3	27.2	433.59	323.31	6339800000	224	0.441525	29.1192	28.1624	27.6141	28.0769	27.6514	27.3386
1.38357	0.60674	A0A1P8AW47			34	AT1G29320		21	21	21	53.1	53.1	53.1	52.341	114.51	3453700000	75	0.0986284	27.1022	27.18	27.7236	26.8187	26.7533	26.6136
0	0.599253	Q9XE58	Scarecrow-like protein 14	SCL14	4369	AT1G07530	GRAS	4	4	4	9.9	9.9	9.9	85.928	6.7053	22263000	4	1	NaN	NaN	23.4057	23.5691	22.3964	22.4539
0.843068	0.598789	Q39211	DNA-directed RNA polymerases II, IV and V subunit 3	NRPB3	1512	AT2G15430		19	19	15	81.8	81.8	74.6	35.461	208.26	3482500000	65	0.257317	26.8596	27.5098	26.535	26.3599	26.0917	26.6564
0	0.597805	O22152;Q9XFB0;Q9XFB1	Axial regulator YABBY 1;Putative axial regulator YABBY 2;Axial regulator YABBY 3	YAB1;YAB2;YAB3	657	AT1G08465;AT2G45190;AT4G00180	YABBY	2	2	2	10	10	10	25.779	3.9783	38109000	2	1	NaN	22.7623	NaN	23.1813	21.3496	21.9625
0.379429	0.59605	Q9M9W1	60S ribosomal protein L22-2	RPL22B	3822	AT3G05560		11	2	2	58.9	20.2	20.2	14.018	5.903	10002000000	9	0.614698	28.0932	27.9063	28.5858	27.567	26.5278	28.7023
0.865332	0.595947	Q9LPJ1		At1g32730	3440	AT1G32730	SRS	17	17	17	61.5	61.5	61.5	36.333	75.262	2624500000	39	0.247762	26.5321	27.2025	26.1743	26.2555	25.9596	25.9059
0	0.594908	Q9M9C5	Probable leucine-rich repeat receptor-like protein kinase At1g68400		3807	AT1G68400		7	7	6	14.5	14.5	13.4	73.52	11.175	418080000	8	1	NaN	23.8437	NaN	23.8731	23.3113	22.5621
0.236636	0.593483	Q9LZH9	60S ribosomal protein L7a-2	RPL7AB	3661	AT3G62870		23	4	4	61.3	16	16	29.034	34.655	8035000000	30	0.816177	28.1168	27.7659	28.0838	27.8762	25.5089	28.8009
1.16966	0.584222	Q9SJT9	Coatomer subunit alpha-2		4095	AT2G21390		68	28	28	65.3	34.2	34.2	136.47	181.3	7347100000	107	0.143515	28.573	28.126	27.7726	27.6373	27.5792	27.5024
0	0.583822	Q9MAU3	Transcription initiation factor TFIID subunit 6	TAF6	3846	AT1G04950		4	4	4	12	12	12	61.364	9.1328	140840000	7	1	23.0055	NaN	NaN	22.3275	22.0849	22.8527
0.599687	0.583798	Q9LVI8	Glutamine synthetase cytosolic isozyme 1-3	GLN1-3	3585	AT3G17820		8	6	6	38.7	32.2	32.2	38.594	40.177	246670000	15	0.403204	22.7401	23.2507	23.0825	22.1632	23.2458	21.9128
0.842548	0.576731	Q9ZUL3	Protein indeterminate-domain 5, chloroplastic	IDD5	4483	AT2G02070	C2H2	11	6	4	20.3	14	11.3	64.463	15.721	561700000	14	0.257361	25.7745	26.1063	25.1348	25.3598	25.0437	24.8819
1.26236	0.571221	P62090	Photosystem I iron-sulfur center	psaC	1284	ATCG01060		3	3	3	46.9	46.9	46.9	9.0384	9.0635	207590000	10	0.121396	23.1035	23.8011	23.6438	22.9097	22.984	22.9411
0.752591	0.567934	Q84XF3	Dynamin-related protein 1B	DRP1B	1825	AT3G61760		10	3	3	21	9.3	9.3	68.083	15.07	292260000	12	0.304128	24.3271	NaN	23.9745	23.5752	23.9822	23.1911
0.694053	0.56743	Q93YS4	ABC transporter G family member 22	ABCG22	2438	AT5G06530		6	6	6	13.3	13.3	13.3	82.93	42.203	472120000	15	0.337629	23.8658	24.1182	23.9354	24.1347	23.064	23.0184
0	0.562709	Q9FMY5	Splicing factor U2af small subunit B	U2AF35B	3110	AT5G42820	C3H	10	2	2	39.2	19.8	19.8	33.232	4.6991	206750000	6	1	NaN	23.0281	NaN	22.65	22.1202	22.6259
0	0.56229	Q9ZQF9	E3 ubiquitin-protein ligase MBR1	MBR1	4438	AT2G15530		2	1	1	5.4	3	3	76.018	2.3561	9541700	1	1	NaN	22.2267	NaN	21.3945	21.5917	22.007
0.686027	0.55958	Q9M2U7		T12E18_90	3753	AT3G54400		3	3	3	12.9	12.9	12.9	45.475	11.88	170810000	6	0.342698	22.924	23.3051	NaN	22.5031	22.1572	23.0045
0	0.552448	Q9SVW7		MRPL11	4284	AT4G35490		2	2	2	14.2	14.2	14.2	16.888	4.7048	126340000	3	1	NaN	22.9255	NaN	22.6291	23.1286	21.3614
0.880251	0.550053	O24610		dl3985w	762	AT4G15890		8	8	8	10.7	10.7	10.7	144.74	56.601	516180000	18	0.24115	24.2442	23.8516	NaN	23.6483	23.6929	23.1523
0.857019	0.548188	P10896	Ribulose bisphosphate carboxylase/oxygenase activase, chloroplastic	RCA	1005	AT2G39730		23	23	23	72.2	72.2	72.2	51.981	323.31	5757000000	116	0.252026	27.7263	28.0334	28.6159	27.4549	27.8614	27.4147
1.01692	0.545034	P38666	60S ribosomal protein L24-2	RPL24B	1097	AT3G53020		9	9	3	36.2	36.2	9.8	18.632	100.81	16049000000	62	0.185767	29.5846	29.3119	30.154	29.0737	29.1252	29.2165
2.11646	0.543887	O04619	Mitochondrial adenine nucleotide transporter ADNT1	ADNT1	643	AT4G01100		17	17	17	61.4	61.4	61.4	38.325	76.991	2374100000	44	0.0284436	27.0313	26.7955	26.8686	26.4061	26.468	26.1897
1.55159	0.540589	Q8VZ19	60S ribosomal protein L30-2	RPL30B	2293	AT1G77940		9	9	5	62.5	62.5	30.4	12.29	183.05	10438000000	71	0.0738118	29.1186	28.8705	29.0889	28.3719	28.3204	28.7641
0.578718	0.535764	Q9ZPE7	Protein EXORDIUM	EXO	4418	AT4G08950		7	7	7	30.9	30.9	30.9	33.599	19.186	902510000	14	0.41959	25.2928	25.8222	25.2327	25.37	25.184	24.1863
0.374382	0.534559	Q9CA67	Geranylgeranyl diphosphate reductase, chloroplastic	CHLP	2825	AT1G74470		14	14	14	35.8	35.8	35.8	51.837	68.751	2203800000	39	0.621176	26.1111	26.2733	26.5341	24.6036	26.2769	26.4342
0.79714	0.533959	Q9SGR6		sks5	4001	AT1G76160		9	9	6	23.1	23.1	17.2	60.04	50.823	1408300000	17	0.279428	25.5864	25.1899	NaN	25.2058	24.8049	24.5519
1.25452	0.53393	O22784	Cysteine-rich repeat secretory protein 11	CRRSP11	686	AT2G33330		2	2	2	10.5	10.5	10.5	32.658	17.809	159370000	7	0.122518	23.3915	23.1753	NaN	22.8921	22.8467	22.5096
0.322483	0.532593	Q8LFU0	Nuclear transcription factor Y subunit A-10	NFYA10	2104	AT5G06510	NF-YA	2	2	2	17.1	17.1	17.1	29.794	5.5782	19110000	3	0.685801	22.7717	23.4509	NaN	22.8527	23.2172	21.6661
0.639615	0.528609	Q9SIK2	40S ribosomal protein S25-2	RPS25B	4048	AT2G21580		10	5	4	55.6	33.3	21.3	12.069	118.11	1296000000	21	0.37528	25.7567	25.8526	26.4933	25.2148	25.2113	26.0907
1.54817	0.527284	O23717;Q9LIP2	Proteasome subunit beta type-5-A;Proteasome subunit beta type-5-B	PBE1;PBE2	755	AT1G13060;AT3G26340		8	8	8	50.4	50.4	50.4	29.667	162.66	2490500000	29	0.0742843	26.3009	25.8565	26.1544	25.4835	25.7501	25.4964
1.41827	0.526763	O49607	Subtilisin-like protease SBT1.6	SBT1.6	825	AT4G34980		34	34	34	66	66	66	81.045	320.01	11522000000	151	0.0927997	28.9519	29.5107	29.223	28.7537	28.7739	28.5777
0	0.52667	Q8L603		At4g20300	1971	AT4G20300		3	3	3	13.4	13.4	13.4	39.664	6.0561	11787000	4	1	22.5858	NaN	NaN	22.5004	21.401	22.276
0.576274	0.524275	Q8VWK4	Telomere repeat-binding factor 1	TRB1	2252	AT1G49950	MYB_related	11	11	10	44	44	40.7	33.016	33.621	1478700000	27	0.421575	26.0203	26.066	24.8823	25.352	25.1015	24.9423
0.339033	0.523681	Q9ZPI1	Lysine--tRNA ligase		4419	AT3G11710		12	12	12	28.1	28.1	28.1	70.887	42.75	602100000	22	0.666199	24.0368	24.0705	24.4333	22.4727	24.5995	23.8974
0.234792	0.518206	P56808	30S ribosomal protein S19, chloroplastic	rps19	1259	ATCG00820		5	5	5	44.6	44.6	44.6	10.608	14.077	779020000	12	0.817674	25.2919	24.053	NaN	25.219	23.4067	23.837
1.75876	0.516599	Q8VZB9	60S ribosomal protein L10a-1	RPL10AA	2304	AT1G08360		20	10	7	68.1	44.4	34.3	24.469	149.35	12335000000	64	0.0521634	28.8787	28.9406	28.531	28.2348	28.2289	28.3368
1.21741	0.515675	Q8LPG9	Protein IQ-DOMAIN 14	IQD14	2123	AT2G43680		7	7	7	15.4	15.4	15.4	74.281	20.141	798930000	17	0.131299	25.3165	25.6302	25.4753	25.3028	24.8582	24.7139
0.613159	0.515361	P54887	Delta-1-pyrroline-5-carboxylate synthase A;Glutamate 5-kinase;Gamma-glutamyl phosphate reductase	P5CSA	1218	AT2G39800		15	15	8	27.8	27.8	17.9	77.701	53.284	1525800000	30	0.393327	25.7948	25.8975	25.6474	25.8477	25.3681	24.5778
0.425288	0.512104	Q8RX85		At3g17750	2195	AT3G17750		8	5	5	10.2	7.9	7.9	127.24	13.365	90998000	12	0.563543	NaN	22.0231	23.2992	22.2679	22.2326	21.9467
0	0.510679	F4HW04	DNA polymerase epsilon catalytic subunit A	POL2A	205	AT1G08260		8	8	8	5.4	5.4	5.4	248.89	18.799	126490000	9	1	23.3761	NaN	NaN	23.4394	22.5451	22.6118
1.09744	0.510638	P17745	Elongation factor Tu, chloroplastic	TUFA	1017	AT4G20360		23	23	22	66.6	66.6	66.6	51.63	162.52	6164700000	99	0.162834	27.6041	27.8359	28.047	27.4935	27.4982	26.9633
0.48637	0.509164	Q9ZP06;Q9LKA3	Malate dehydrogenase 1, mitochondrial;Malate dehydrogenase 2, mitochondrial		4416	AT1G53240;AT3G15020		6	4	4	29	25.5	25.5	35.804	7.6745	223970000	7	0.502545	NaN	23.7293	23.564	23.6607	23.2342	22.5175
0	0.501251	Q8L8Q8	Uncharacterized protein At5g64816		2032	AT5G64816		2	2	2	22.3	22.3	22.3	14.441	3.1533	232480000	3	1	NaN	22.298	NaN	20.9512	21.8263	22.6128
0.484311	0.500101	Q9FMK9	Probable inactive purple acid phosphatase 29	PAP29	3099	AT5G63140		9	9	9	28	28	28	43.547	55.239	766200000	22	0.504121	24.8832	25.3836	24.9813	24.7694	23.7761	25.2023
0.558496	0.499458	Q9LIS3	UDP-glucuronate 4-epimerase 6	GAE6	3342	AT3G23820		10	10	8	32.2	32.2	27.4	50.569	35.01	1036300000	17	0.436993	25.1712	25.1425	25.1658	25.1663	24.9362	23.8786
0	0.496943	Q9LTB0	Exocyst complex component EXO84B	EXO84B	3518	AT5G49830		8	8	8	18	18	18	82.747	28.515	448920000	17	1	NaN	NaN	24.0303	24.1475	22.5396	23.9129
0.431132	0.493703	Q05431	L-ascorbate peroxidase 1, cytosolic	APX1	1339	AT1G07890		10	10	10	61.2	61.2	61.2	27.561	66.415	2213400000	40	0.558407	25.6772	27.1197	26.3965	25.5125	26.391	25.8089
0.324456	0.491589	Q9LUJ5	Probable rRNA-processing protein EBP2 homolog		3553	AT3G22660		9	9	9	33.8	33.8	33.8	33.205	30.102	3812000000	29	0.683256	25.7184	27.3218	26.8668	26.7904	26.2279	25.4139
1.4206	0.488731	Q8LD03	40S ribosomal protein S7-3	RPS7C	2075	AT5G16130		22	22	19	71.1	71.1	66.3	22.06	323.31	15213000000	115	0.0924299	29.4398	29.2511	28.915	28.6487	28.6893	28.8017
1.02583	0.488173	Q9SYL9	50S ribosomal protein L13, chloroplastic	RPL13	4321	AT1G78630		12	12	12	51.9	51.9	51.9	26.788	251.2	11812000000	100	0.183265	28.9855	29.3215	28.5888	28.6106	28.454	28.3667
0.715806	0.483439	Q9SF85	Adenosine kinase 1	ADK1	3981	AT3G09820		9	9	4	43.3	43.3	26.7	37.836	91.95	1402400000	21	0.325248	25.2153	26.0836	26.0865	25.121	25.4873	25.3268
2.04536	0.483313	F4IS91		emb1579	339	AT2G03150		18	18	18	20.5	20.5	20.5	150.91	45.726	2476900000	42	0.0322009	26.2377	26.4611	26.5773	25.9831	25.9123	25.9308
0.601838	0.481831	P34790	Peptidyl-prolyl cis-trans isomerase CYP18-3	CYP18-3	1083	AT4G38740		7	7	3	44.8	44.8	27.3	18.373	12.577	498730000	11	0.401859	24.0984	25.3094	24.9072	24.2076	24.3212	24.3406
1.09514	0.481374	Q940Q1	Probable pectate lyase 1		2491	AT1G04680		9	9	9	21.8	21.8	21.8	47.77	23.582	1030100000	20	0.163457	25.6399	26.1436	26.0511	25.6376	25.5595	25.1934
0	0.478134	O65517	Protein SHI RELATED SEQUENCE 2	SRS2	869	AT4G36260	SRS	1	1	1	8.1	8.1	8.1	34.144	27.873	19657000	3	1	NaN	NaN	23.0479	22.6133	22.1763	22.9198
0.945859	0.477893	Q9SSB5	26S protease regulatory subunit 7 homolog A	RPT1A	4202	AT1G53750		23	22	22	62	62	62	47.803	81.301	3410100000	60	0.213141	27.4059	26.6393	27.23	26.5259	26.6339	26.6818
0.411879	0.472064	Q9LYG9	Mechanosensitive ion channel protein 10	MSL10	3635	AT5G12080		20	20	20	42	42	42	83.031	156.09	2798700000	52	0.577251	25.9302	26.5474	26.4009	24.9339	26.398	26.1304
0.913605	0.47139	Q94C75	DEAD-box ATP-dependent RNA helicase 25	RH25	2596	AT5G08620		11	6	6	24.5	13.1	13.1	62.494	11.964	969390000	10	0.22737	25.3349	24.8318	24.6727	24.7434	24.3163	24.3655
0	0.465398	Q42396	Calcium-dependent protein kinase 12	CPK12	1557	AT5G23580		1	1	1	5.3	5.3	5.3	55.379	5.9597	6118800	1	1	NaN	22.4852	NaN	21.4898	22.0116	22.558
0.444565	0.462267	Q9C923	Nuclear/nucleolar GTPase 2	NUG2	2795	AT1G52980		15	15	15	38.2	38.2	38.2	65.037	37.16	1091200000	26	0.54516	25.327	25.197	25.2087	25.6715	24.3521	24.3224
0.833182	0.453321	O82266	Protein SLOW WALKER 1	SWA1	962	AT2G47990		19	19	19	43	43	43	58.902	121.98	3386000000	49	0.262166	26.667	26.986	26.2639	26.4682	26.0303	26.0584
0	0.44839	P31166	Adenine phosphoribosyltransferase 1, chloroplastic	APT1	1073	AT1G27450		3	3	3	14.4	14.4	14.4	26.396	5.2807	62534000	4	1	NaN	22.4204	NaN	22.4893	20.8509	22.5758
0	0.446241	Q9FPW4	Probable NOT transcription complex subunit VIP2	VIP2	3151	AT5G59710		4	4	4	11.6	11.6	11.6	66.233	12.515	79170000	10	1	21.8459	NaN	NaN	21.8243	21.5198	20.8547
0.703716	0.44478	Q31708	Ribosomal protein S4, mitochondrial	RPS4	1451	AT2G07734		6	6	6	18.2	18.2	18.2	43.39	12.838	637960000	15	0.332181	24.6438	24.2165	24.652	23.5939	24.1342	24.4499
0.550006	0.43446	Q9FHM9	Protein EXORDIUM-like 3	EXL3	2948	AT5G51550		11	11	11	28.2	28.2	28.2	36.848	29.254	9095000000	39	0.443028	28.8557	29.3594	28.3042	28.688	28.4319	28.0961
0.518544	0.431121	Q9M3G7	Serine/threonine-protein kinase ATM	ATM	3777	AT3G48190		15	15	15	6.3	6.3	6.3	435.11	48.744	403220000	27	0.471647	23.7846	24.0732	NaN	23.6629	23.835	22.9955
0.644783	0.429974	Q9SRZ6	Cytosolic isocitrate dehydrogenase [NADP]	CICDH	4194	AT1G65930		14	14	14	35.1	35.1	35.1	45.746	88.049	1123600000	38	0.371188	25.1535	25.1514	25.5407	24.5309	25.3926	24.632
0.213289	0.42725	Q9LPV8;P35614	Eukaryotic peptide chain release factor subunit 1-2;Eukaryotic peptide chain release factor subunit 1-3	ERF1-2;ERF1-3	3444	AT1G12920;AT3G26618		5	5	5	12.7	12.7	12.7	48.941	9.9744	208160000	7	0.84895	NaN	22.997	23.437	23.5889	21.6801	23.1002
2.00435	0.427193	P56802	30S ribosomal protein S11, chloroplastic	rps11	1255	ATCG00750		7	7	7	49.3	49.3	49.3	15.023	22.882	3325500000	31	0.0341337	27.0897	27.0574	26.9922	26.7791	26.603	26.4757
0.498458	0.424379	Q9SZV0		F6G17.160	4350	AT4G37510		11	11	11	21.8	21.8	21.8	62.431	31.296	541240000	14	0.489614	23.8181	24.4645	NaN	24.0728	23.3749	23.7031
0	0.423852	Q9LKF9	Cleavage and polyadenylation specificity factor subunit 2	CPSF100	3379	AT5G23880		4	4	4	7	7	7	82.138	7.4504	226030000	12	1	23.1372	NaN	NaN	22.7538	22.9185	22.4677
0.285364	0.422932	Q8RWK5		At1g02870	2161	AT1G02870		5	5	5	43	43	43	22.103	25.139	1100200000	18	0.742707	24.5678	24.7881	24.9749	25.1786	24.6635	23.22
1.77397	0.421272	O81416	Endoglucanase 17		946	AT4G02290		21	21	20	62	62	60.3	57.301	117.93	8005500000	91	0.0508298	28.6104	28.4387	28.4195	28.221	28.0666	27.9172
0	0.420928	Q9FNN3		ILP1	3135	AT5G08550		9	9	9	17.4	17.4	17.4	100.77	30.15	585930000	13	1	24.4246	NaN	NaN	24.3135	23.821	23.8764
2.33992	0.420595	P59224	40S ribosomal protein S13-2	RPS13B	1267	AT4G00100		18	18	1	67.5	67.5	7.9	17.085	80.284	28148000000	109	0.0210301	30.239	30.2756	30.3545	29.9795	29.8731	29.7548
0	0.41868	O48773	Protein disulfide-isomerase 2-3	PDIL2-3	783	AT2G32920		4	4	4	19.3	19.3	19.3	47.754	51.748	436810000	13	1	NaN	23.9266	NaN	22.9102	23.7166	23.897
1.39233	0.416657	O50008	5-methyltetrahydropteroyltriglutamate--homocysteine methyltransferase 1	MS1	828	AT5G17920		41	41	20	61.4	61.4	32.8	84.356	254.41	15375000000	181	0.0974264	29.2529	29.6368	29.3883	28.8713	29.1573	28.9993
0.23484	0.416407	Q8L9R6		At1g68680	2043	AT1G68680		3	3	3	44	44	44	8.3509	5.8925	196840000	8	0.817674	22.9979	23.0819	22.9975	21.2245	23.1747	23.4288
0	0.414162	O22768;Q93Y00	Transcription factor UNE12;Transcription factor bHLH7	UNE12;BHLH7	683	AT1G03040;AT4G02590	bHLH	2	2	2	6.8	6.8	6.8	33.105	4.1144	55679000	3	1	NaN	23.2981	NaN	21.9363	23.3372	23.3783
0.278516	0.411677	Q03250	Glycine-rich RNA-binding protein 7	RBG7	1336	AT2G21660		10	10	10	67	67	67	16.89	138.5	843930000	30	0.753514	25.1949	27.0215	25.4366	25.7375	25.4901	25.1902
0	0.411613	F4I5S3		CTF18	256	AT1G04730		3	3	3	4.7	4.7	4.7	107.02	4.6309	50187000	3	1	NaN	NaN	23.0768	23.4068	22.3819	22.2069
0	0.410899	Q8VY61		At2g20060	2265	AT2G20060		6	6	6	23.7	23.7	23.7	33.263	32.02	798660000	13	1	NaN	24.7741	NaN	24.715	23.8637	24.511
1.71465	0.410339	P49201;Q9SF35	40S ribosomal protein S23-2;40S ribosomal protein S23-1	RPS23B;RPS23A	1178	AT3G09680;AT5G02960		10	10	10	50	50	50	15.735	69.236	10695000000	112	0.0560606	28.8062	29.1029	28.9992	28.6565	28.5838	28.4369
1.3493	0.409568	Q8RWY3	Putative chromatin-remodeling complex ATPase chain		2185	AT3G06400		74	73	25	62.8	62	26.8	122.56	323.31	37793000000	306	0.104415	30.6506	30.5253	30.3154	30.2695	30.0795	29.9136
0.528619	0.408033	F4IV99	Protein CHROMATIN REMODELING 5	CHR5	351	AT2G13370		5	5	5	4.6	4.6	4.6	197.27	13.62	126590000	9	0.462066	22.7023	22.38	NaN	22.5958	21.8625	21.9411
0.613347	0.407181	P40941;O49447	ADP,ATP carrier protein 2, mitochondrial;ADP,ATP carrier protein 3, mitochondrial	AAC2;AAC3	1101	AT4G28390;AT5G13490		24	10	10	42.1	18.4	18.4	41.745	57.768	8360000000	33	0.393327	28.9116	28.3205	28.2852	28.0689	28.4901	27.7367
0.682107	0.405128	O49552	DNA damage-binding protein 1b	DDB1B	819	AT4G21100		9	4	4	11.9	5	5	121.18	28.99	136320000	14	0.344821	NaN	22.3262	22.0598	22.0033	21.9308	21.4294
1.04654	0.40471	P56801	30S ribosomal protein S8, chloroplastic	rps8	1254	ATCG00770		8	8	8	61.9	61.9	61.9	15.479	30.878	2682000000	26	0.177241	26.447	27.0067	26.8548	26.4839	26.373	26.2375
0	0.403479	Q9LZX9		T4C21_260	3680	AT3G60850		3	3	3	10.8	10.8	10.8	72.913	8.3664	7420400	4	1	NaN	22.5074	NaN	22.2217	21.3921	22.6981
0	0.402807	Q9S7E6	Small nuclear ribonucleoprotein SmD3a	SMD3A	3863	AT1G76300		5	3	3	49.2	35.9	35.9	13.812	172.18	2028600000	16	1	NaN	26.0077	NaN	26.6147	24.9019	25.298
0.674587	0.400345	Q93ZI7			2462	AT5G35430		20	20	20	34.5	34.5	34.5	86.737	96.624	4841600000	45	0.34937	27.5936	27.6704	26.9183	27.0807	27.1526	26.748
0.535074	0.398027	A0A1P8BET4			56	AT5G13590		3	3	3	3.8	3.8	3.8	132.31	6.2491	40520000	5	0.456881	23.2973	23.3106	NaN	23.3082	22.9365	22.4731
0.516953	0.395545	Q56WN1	Glutamine synthetase cytosolic isozyme 1-1	GLN1-1	1605	AT5G37600		10	10	5	48.3	48.3	24.7	39.115	85.834	737200000	25	0.472958	24.5106	25.2611	24.846	23.9925	24.8638	24.5747
1.62131	0.388618	Q93VH9;P49204	40S ribosomal protein S4-1;40S ribosomal protein S4-2	RPS4A;RPS4B	1179	AT2G17360;AT5G07090		30	30	3	73.6	73.6	10	29.802	315.73	84691000000	224	0.0659134	31.6318	31.3216	31.4666	31.0832	30.9761	31.1948
0.668233	0.387756	Q9ZW02	Pumilio homolog 3	APUM3	4531	AT2G29140		16	16	5	22.6	22.6	9.4	105.99	32.612	2393600000	19	0.353	26.3803	26.6451	27.1292	26.575	26.3451	26.0713
0.535997	0.383603	Q94JR1		At3g10030	2625	AT3G10030	Trihelix	7	7	7	20.1	20.1	20.1	59.247	25.708	483270000	13	0.45632	24.3807	24.2379	24.1197	23.5897	24.4743	23.5235
0.728647	0.382922	Q9LYK7	Pescadillo homolog	T15N1_10	3637	AT5G14520		23	23	23	49.8	49.8	49.8	67.943	167.25	9555400000	119	0.317925	28.477	28.6535	28.6199	28.5655	28.2732	27.7629
1.07593	0.381999	P56764	DNA-directed RNA polymerase subunit beta	rpoC2	1231	ATCG00170		32	32	32	31.5	31.5	31.5	156.36	199.8	5290700000	86	0.167918	27.2798	27.5255	27.27	27.265	26.8441	26.8202
0.748593	0.379017	P60040	60S ribosomal protein L7-2	RPL7B	1277	AT2G01250		26	12	12	70.2	41.3	41.3	28.171	148.92	21316000000	103	0.306338	29.6155	29.6158	29.4989	29.4184	28.7393	29.4353
0.878841	0.378935	Q9LK40;Q9LV32	DNA-directed RNA polymerases IV and V subunit 2;DNA-directed RNA polymerase D subunit 2b	NRPD2;NRPD2b	3369	AT3G18090;AT3G23780		37	37	37	42.4	42.4	42.4	132.65	195.79	5110600000	109	0.241428	27.6704	27.3541	27.2308	27.2845	26.7604	27.0736
0	0.375985	Q8W4R3	DEAD-box ATP-dependent RNA helicase 30	RH30	2377	AT5G63120		8	7	7	19.5	17.6	17.6	64.62	36.928	482210000	13	1	NaN	24.0463	NaN	24.0521	23.5738	23.385
0.59558	0.373034	O80834	AT-hook motif nuclear-localized protein 9	AHL9	911	AT2G45850		5	5	5	33.6	33.6	33.6	36.334	22.524	936690000	11	0.406209	24.8195	25.3728	NaN	24.4695	24.8888	24.811
0.754631	0.370959	Q9S775	CHD3-type chromatin-remodeling factor PICKLE	PKL	3855	AT2G25170		41	41	41	42.1	42.1	42.1	158.4	322.16	4189500000	101	0.3036	27.7089	27.5772	27.2655	27.4668	27.1415	26.8304
0.22933	0.364074	Q9FE06	Protein EXORDIUM-like 2	EXL2	2851	AT5G64260		12	10	10	35.7	32.1	32.1	32.674	54.361	1952800000	32	0.825947	26.7182	27.1045	26.3822	26.9176	26.9952	25.1999
0.123061	0.357489	Q8VZV7	Probable methyltransferase PMT9		2332	AT5G14430		8	7	7	16.7	15.2	15.2	69.863	14.869	677180000	11	1	23.9693	24.0681	NaN	22.0772	24.6874	24.219
0.512485	0.356661	Q9LMI0	Probable alpha,alpha-trehalose-phosphate synthase [UDP-forming] 7	TPS7	3398	AT1G06410		9	9	9	17.6	17.6	17.6	96.687	25.902	400930000	11	0.476576	24.4201	23.7315	NaN	23.5947	23.9292	23.6336
0.324871	0.35645	F4IMJ8;O23176		At2g23520;C7A10.260	327	AT2G23520;AT4G37100		4	4	4	7.4	7.4	7.4	100.05	20.989	194820000	11	0.683167	22.7593	23.1288	23.3506	23.5337	22.4832	22.1523
0.373481	0.354628	Q9FFK7		At5g05670	2887	AT5G05670		10	10	10	54.2	54.2	54.2	29.075	239.67	794380000	35	0.621604	24.4115	24.6124	25.0417	23.6769	24.8807	24.4441
1.57227	0.354338	P56798	30S ribosomal protein S3, chloroplastic	rps3	1252	ATCG00800		22	22	22	75.2	75.2	75.2	25.188	99.96	14679000000	102	0.0712345	29.2845	29.0074	29.1038	28.8998	28.7511	28.6818
1.12642	0.353608	Q5W7F2	ADP-ribosylation factor GTPase-activating protein AGD3	AGD3	1630	AT5G13300		13	13	13	18.5	18.5	18.5	92.523	33.861	1188600000	34	0.154437	25.4256	25.7693	25.4041	25.3079	25.22	25.0102
0.592719	0.350168	O49545	Leucine-rich repeat receptor-like serine/threonine-protein kinase BAM1	BAM1	818	AT5G65700		8	8	5	13.3	13.3	7.5	109.2	32.067	1086800000	17	0.408136	24.9079	24.9064	NaN	24.7783	24.1715	24.7211
0.820049	0.34579	Q9SEI3	26S protease regulatory subunit 10B homolog A	RPT4A	3967	AT5G43010		24	23	3	73.9	73.9	9	44.816	147.64	3977200000	88	0.268569	27.6355	27.1652	27.1073	26.8764	27.1572	26.837
1.85335	0.333448	P49688	40S ribosomal protein S2-3	RPS2C	1187	AT2G41840		23	23	7	65.6	65.6	25.3	30.878	323.31	69226000000	171	0.0437526	31.5376	31.8029	31.6222	31.3482	31.2913	31.3229
0.760396	0.330997	Q08112	40S ribosomal protein S15-1	RPS15A	1347	AT1G04270		11	11	2	75	75	10.5	17.129	173	21421000000	91	0.299892	30.1425	29.732	29.5072	29.5482	29.5251	29.3153
0.396553	0.328416	Q9SYM5	Trifunctional UDP-glucose 4,6-dehydratase/UDP-4-keto-6-deoxy-D-glucose 3,5-epimerase/UDP-4-keto-L-rhamnose-reductase RHM1;UDP-glucose 4,6-dehydratase;UDP-4-keto-6-deoxy-D-glucose 3,5-epimerase/UDP-4-keto-L-rhamnose 4-keto-reductase	RHM1	4324	AT1G78570		27	27	15	55.8	55.8	33.2	75.371	99.159	3772300000	70	0.593934	26.7436	27.4602	26.9653	26.2544	27.2194	26.71
0.510299	0.326527	Q94FN2	Protein MOR1	MOR1	2618	AT2G35630		17	17	17	13	13	13	217.55	43.536	578110000	18	0.478557	24.1618	24.0969	NaN	24.204	23.5205	23.684
0	0.323915	Q94C37	Homeobox-leucine zipper protein HDG2	HDG2	2590	AT1G05230	HD-ZIP	3	2	2	7.9	6.9	6.9	79.423	6.034	23194000	4	1	22.8602	NaN	NaN	22.4732	22.8779	22.2578
1.0232	0.320904	P49209	60S ribosomal protein L9-1	RPL9B	1181	AT1G33120		23	23	17	79.4	79.4	61.9	22.017	323.31	61390000000	182	0.18371	30.9883	31.1561	31.3153	30.6964	30.7439	31.0566
0.982339	0.32085	Q9SS17	40S ribosomal protein S24-1	RPS24A	4195	AT3G04920		9	9	5	48.1	48.1	25.6	15.372	52.996	20198000000	70	0.199403	29.6295	29.3801	29.8973	29.3655	29.3279	29.251
0	0.309874	F4I2I5		At1g03830	239	AT1G03830		10	10	10	13.5	13.5	13.5	114.86	30.652	750680000	15	1	24.6543	NaN	NaN	24.9809	24.0934	23.9591
0.350137	0.309819	P93028	Ubiquitin-activating enzyme E1 1	UBA1	1310	AT2G30110		16	16	15	27.3	27.3	25.5	120.25	59.925	1042500000	34	0.652095	25.1784	25.1237	24.2723	24.1195	24.6685	24.8569
1.06685	0.309437	Q9C928		F14G24.20	2796	AT1G52930		15	15	10	50.3	50.3	42.2	36.696	64.729	3240800000	54	0.170492	27.4609	27.4007	27.4073	27.295	27.1959	26.8497
0.228679	0.308674	F4HVY0	Protein ECERIFERUM 1	CER1	204	AT1G02205		9	9	9	19.2	19.2	19.2	72.405	21.187	808430000	15	0.825947	24.1107	24.109	24.6432	23.0021	24.6344	24.3003
0.774474	0.307156	P56820	Eukaryotic translation initiation factor 3 subunit D	TIF3D1	1260	AT4G20980		12	12	6	30.1	30.1	17.6	66.724	57.026	546400000	33	0.292023	24.1272	23.7449	23.9495	23.8939	23.6156	23.3906
0	0.307034	Q9SFU0	Protein transport protein Sec24-like At3g07100		3986	AT3G07100		3	3	3	3.7	3.7	3.7	113.96	5.9405	232930000	5	1	22.8106	NaN	NaN	22.0914	22.4857	22.9338
0.393661	0.303205	Q9SJ40	Vacuolar protein-sorting-associated protein 11 homolog	VPS11	4069	AT2G05170		11	11	11	21.1	21.1	21.1	105.71	20.919	577800000	15	0.596388	24.5246	24.0295	NaN	24.2577	24.0653	23.5986
0.22444	0.299983	Q8GXB3	AT-hook motif nuclear-localized protein 5	AHL5	1869	AT1G63470		10	10	10	37.8	37.8	37.8	39.643	64.63	1466500000	27	0.830064	25.5434	26.0949	25.7123	26.459	25.1526	24.839
1.01266	0.29928	F4JZZ1	DNA primase	POLA3	529	AT5G41880		6	6	6	22	22	22	52.067	28.86	342150000	11	0.187185	NaN	23.6524	23.8618	23.604	23.3481	23.4214
0	0.296505	Q9C584		At5g22040	2698	AT5G22040		1	1	1	3.2	3.2	3.2	32.135	1.5607	4834200	1	1	NaN	22.1452	NaN	22.091	21.3232	22.132
0	0.293436	Q38900	Peptidyl-prolyl cis-trans isomerase CYP19-1	CYP19-1	1477	AT2G16600		4	2	2	31.2	26	26	18.492	5.5099	9766300	1	1	NaN	23.1598	NaN	22.6414	23.4075	22.5501
1.10835	0.284013	Q0WVF7		At3g03060	1407	AT3G03060		11	5	5	22	11.9	11.9	69.566	8.8211	521100000	9	0.159628	24.3153	NaN	24.2836	23.8697	24.0197	24.1569
0.210823	0.272289	Q9FH46	Signal recognition particle subunit SRP68	At5g61970	2932	AT5G61970		15	15	15	40.7	40.7	40.7	68.832	129.25	1107500000	25	0.852443	24.3564	NaN	25.6115	24.5158	24.8814	24.7377
2.40018	0.26543	Q9LXG1	40S ribosomal protein S9-1	RPS9B	3610	AT5G15200		23	23	23	61.1	61.1	61.1	23.036	125.17	55623000000	138	0.0189315	30.9859	30.9535	31.0751	30.6966	30.736	30.7856
0.225899	0.264363	Q9LHP1	60S ribosomal protein L7-4	RPL7D	3318	AT3G13580		19	5	5	65.6	19.7	19.7	28.433	61.171	2822700000	18	0.829131	26.4205	26.5636	26.8206	25.4814	26.9596	26.5706
0.152049	0.260706	Q9STG7		T6H20.20	4218	AT3G46950		5	5	5	12.7	12.7	12.7	51.336	9.1763	163540000	4	0.959241	23.5303	22.5531	NaN	23.471	22.1086	22.7634
1.26112	0.257285	Q0WPU1	Myosin-15	XI-I	1379	AT4G33200		17	16	14	13.9	13.4	12.2	173.36	28.006	615580000	22	0.121589	24.3763	24.328	24.4676	24.3026	24.0174	24.08
0.357607	0.25456	P51427	40S ribosomal protein S5-2	RPS5B	1206	AT3G11940		17	17	4	58.9	58.9	22.2	22.921	323.31	44120000000	132	0.64151	31.3967	30.5706	30.5761	30.6493	30.7531	30.3773
0	0.253948	Q8S3D1	Transcription factor bHLH68	BHLH68	2232	AT4G29100	bHLH	1	1	1	5.7	5.7	5.7	44.584	3.7572	3885600	1	1	21.8897	NaN	NaN	21.808	21.9112	21.188
1.0363	0.25037	P51419	60S ribosomal protein L27-3	RPL27C	1202	AT4G15000		10	5	5	48.1	37	37	15.607	46.667	17506000000	41	0.180251	28.7354	28.8374	28.8712	28.773	28.4289	28.4911
0.0838441	0.249782	Q9FKL6	Calmodulin-binding protein 60 B	CBP60B	3031	AT5G57580		23	23	21	40.5	40.5	37.9	72.363	101.04	1271800000	34	1	25.6396	27.082	23.8934	24.7172	26.3112	24.8373
0.433257	0.244707	O23254	Serine hydroxymethyltransferase 4	SHM4	728	AT4G13930		15	15	15	43.5	43.5	43.5	51.717	109.79	1424900000	32	0.556442	25.2211	25.3937	25.8173	25.1632	25.5461	24.9887
0.308483	0.243034	Q9FZ06	Armadillo repeat-containing kinesin-like protein 3	ARK3	3222	AT1G12430		21	21	21	29.2	29.2	29.2	100.89	63.911	2034100000	49	0.70652	26.3493	25.8224	25.8967	25.2501	26.1785	25.9106
1.10133	0.243	Q9M9L2		F10A16.15	3812	AT3G05850		10	10	10	18.5	18.5	18.5	87.636	22.255	690480000	13	0.161712	24.6822	24.7004	24.5139	24.3149	24.5589	24.2937
0.404285	0.242919	Q9SIB5		At2g28600	4037	AT2G28600		9	9	9	25.9	25.9	25.9	55.454	25.972	434520000	16	0.585437	24.3342	23.9711	NaN	23.8624	24.204	23.6628
0.21559	0.240357	F4K0Y2		At5g12400	533	AT5G12400		17	17	17	14.3	14.3	14.3	179.98	25.762	561210000	23	0.845805	25.4868	25.1137	24.454	25.2675	24.8649	24.2011
0.142482	0.238887	Q9LT39		At3g20820	3513	AT3G20820		18	18	18	68.5	68.5	68.5	39.862	249.33	5323000000	54	0.976045	27.7421	27.6907	26.484	26.1549	27.3536	27.6917
0	0.23488	Q9LHE9	Myosin-1	VIII-1	3310	AT3G19960		11	11	11	15.6	15.6	15.6	131.13	30.207	351060000	16	1	23.8878	NaN	NaN	23.6132	23.4718	23.8737
1.00871	0.234552	Q9M2N5	Zinc finger BED domain-containing protein DAYSLEEPER	HAT	3744	AT3G42170		36	36	36	61.4	61.4	61.4	78.813	323.31	8541200000	170	0.18869	28.3193	28.4839	28.2896	28.265	28.1672	27.957
0.0797393	0.229108	F4K567		At5g67610	557	AT5G67610		4	4	4	9	9	9	54.97	5.998	540140000	5	1	23.0014	NaN	23.426	23.4802	21.4945	23.9791
0.185608	0.226758	Q8RXI0		At5g16930	2207	AT5G16930		14	11	8	29.7	24.4	19.9	70.992	58.425	1263400000	21	0.899113	24.9449	24.9922	24.8306	24.296	24.1707	25.6206
0	0.225388	Q9LUG9	Mediator of RNA polymerase II transcription subunit 33A	MED33A	3549	AT3G23590		4	4	4	4.9	4.9	4.9	143.09	8.7549	17814000	2	1	22.9798	NaN	NaN	22.351	22.1938	23.7183
0	0.222916	Q9MAB2		T12H1.3	3832	AT3G05070		3	3	3	40.3	40.3	40.3	16.396	50.044	767510000	11	1	NaN	24.67	NaN	25.0199	24.2308	24.0906
0.229744	0.222425	Q38865	Expansin-A6	EXPA6	1466	AT2G28950		8	8	8	33.9	33.9	33.9	27.817	78.242	5536600000	27	0.825906	27.5651	28.2288	28.205	27.1783	28.2216	27.9318
0.194622	0.218455	Q38845	Serine/threonine-protein phosphatase 2A 65 kDa regulatory subunit A alpha isoform	PP2AA1	1462	AT1G25490		19	15	15	41.2	30.6	30.6	65.493	63.541	1789100000	45	0.882732	25.4167	25.3999	25.2382	25.7858	24.3296	25.2842
0.0869637	0.217941	Q93VP3	Eukaryotic translation initiation factor 5A-2	ELF5A-2	2397	AT1G26630		8	8	8	77.4	77.4	77.4	17.14	165.29	1459800000	19	1	24.1865	26.2901	NaN	25.0736	25.5003	24.4873
0	0.216483	Q9T041	Microtubule-associated protein TORTIFOLIA1	TOR1	4357	AT4G27060		14	14	14	25.8	25.8	25.8	94.003	27.009	929030000	20	1	25.1656	NaN	NaN	25.1421	24.8391	24.8661
0.270385	0.214101	F4HQA1	Protein PAF1 homolog	VIP2	183	AT1G79730		10	10	10	31.6	31.6	31.6	67.337	26.736	423960000	18	0.764385	24.1433	24.5086	24.1577	23.6522	24.6272	23.8879
0.433038	0.213056	Q8RX56		At5g06970	2193	AT5G06970		11	11	11	13.4	13.4	13.4	124.52	33.494	427530000	19	0.556442	23.2159	23.6752	NaN	23.3026	23.3279	23.067
0.188027	0.211093	P42734	Probable cinnamyl alcohol dehydrogenase 9	CAD9	1117	AT4G39330		9	9	9	35.8	35.8	35.8	38.933	32.608	751330000	19	0.894824	23.7914	25.0003	24.7595	23.909	24.6625	24.3465
1.08831	0.209972	P17094	60S ribosomal protein L3-1	ARP1	1015	AT1G43170		40	40	28	72.8	72.8	53.2	44.559	323.31	163240000000	409	0.165281	32.5913	32.6255	32.8091	32.3792	32.4349	32.5819
0.227143	0.209644	O22165	Probable ribosome biogenesis protein RLP24		658	AT2G44860		8	8	8	44	44	44	18.942	50.381	2253400000	25	0.827549	25.7523	26.5059	26.9338	25.9921	26.3545	26.2164
0.261208	0.209437	F4HZD1		At1g09060	220	AT1G09060		20	20	20	27	27	27	107.23	53.688	1223900000	27	0.778172	25.7045	25.3232	NaN	25.5657	25.4666	24.881
0	0.206179	Q93VR3	GDP-mannose 3,5-epimerase		2400	AT5G28840		2	2	2	8	8	8	42.758	2.8905	93051000	2	1	NaN	23.1725	NaN	22.2556	22.9193	23.7242
0.177172	0.203004	Q9LRP6	Pentatricopeptide repeat-containing protein At3g15590, mitochondrial		3469	AT3G15590		7	7	7	12.5	12.5	12.5	69.393	16.725	458840000	18	0.91243	23.6149	24.2405	24.0647	24.0605	24.2581	22.9925
0.501952	0.201956	Q9LNJ3		F6F3.10	3423	AT1G01300		36	36	35	63.3	63.3	61.6	52.175	323.31	25901000000	171	0.486549	30.1337	30.258	29.7369	29.7153	29.9866	29.8208
0.774095	0.200744	Q9ZUF6		At2g05920	4480	AT2G05920		32	32	32	59.2	59.2	59.2	80.014	323.31	16750000000	190	0.292023	29.502	29.5686	29.3973	29.4775	29.2868	29.1013
0.102539	0.199961	Q9M385	50S ribosomal protein L17, chloroplastic	RPL17	3771	AT3G54210		6	6	6	22.7	22.7	22.7	23.481	37.567	1576700000	16	1	25.7169	25.6968	26.1397	24.2791	26.3053	26.369
0.108933	0.198468	Q38820	Mitochondrial import inner membrane translocase subunit TIM23-2	TIM23-2	1457	AT1G72750		4	4	4	29.3	29.3	29.3	19.878	16.988	313980000	11	1	23.5246	23.3504	24.032	22.795	22.8274	24.6891
0	0.192341	F4K639		At5g49430	565	AT5G49430		2	2	1	1.4	1.4	0.6	186.92	4.2089	65280000	1	1	NaN	22.3576	NaN	22.6208	21.6767	22.1982
0.894688	0.19045	Q9FJH6	ABC transporter F family member 1	ABCF1	2988	AT5G60790		20	20	20	43.5	43.5	43.5	66.885	64.174	2418200000	46	0.235236	26.3649	26.2214	26.5142	26.0759	26.25	26.2034
0.480235	0.189967	Q84TG1	DEAD-box ATP-dependent RNA helicase 57	RH57	1791	AT3G09720		12	12	12	28.8	28.8	28.8	60.915	48.103	1568600000	24	0.507906	25.7622	25.5738	25.5422	25.7441	25.2248	25.3394
0.0865819	0.188848	Q9LSA3	60S ribosomal protein L30-3	RPL30C	3489	AT3G18740		9	5	2	63.4	45.5	32.1	12.279	61.017	2357100000	29	1	26.9711	26.5816	26.4251	26.1362	25.359	27.916
0.180176	0.188374	Q9LQ19		F16P17.2	3449	AT1G62870		12	9	9	22	16.5	16.5	86.094	37.169	579080000	12	0.906854	24.0489	23.9025	NaN	24.3788	23.5463	23.437
0.256958	0.188239	F4I116		At1g09620	229	AT1G09620		16	16	16	28.3	28.3	28.3	123.45	69.055	608800000	46	0.783511	23.9598	24.61	24.9055	24.1628	24.4495	24.2982
0.326009	0.187913	F4K2E9		EMB3011	541	AT5G13010		11	11	11	12	12	12	141.86	15.982	510020000	12	0.681941	24.565	24.2179	NaN	24.3468	24.353	23.9108
0	0.186739	Q0WMT6		At5g10200	1367	AT5G10200		4	4	4	12.2	12.2	12.2	71.252	11.147	251230000	9	1	NaN	23.0785	NaN	23.1121	23.0882	22.4748
0	0.185492	F4KGU4		At5g10370	604	AT5G10370		3	3	3	2.5	2.5	2.5	201.36	3.9231	17285000	4	1	22.4203	NaN	NaN	22.4942	22.0131	22.197
2.18163	0.184133	Q9LRX8	60S ribosomal protein L13a-2	RPL13AB	3473	AT3G24830		15	9	6	54.4	35.9	28.2	23.459	53.979	16524000000	64	0.0258555	29.0946	29.0672	29.004	28.8847	28.8258	28.9029
0.610364	0.183698	O80852	Glutathione S-transferase F9	GSTF9	914	AT2G30860		6	6	5	42.8	42.8	38.6	24.146	31.352	1064800000	12	0.395137	NaN	24.8023	24.7158	24.3917	24.7128	24.6215
1.13689	0.179076	A0A1P8BGF0			59	AT5G38720		5	5	5	26.2	26.2	26.2	37.597	136.08	742820000	18	0.151295	24.2402	24.3464	24.4045	24.2176	24.0393	24.197
0.0827228	0.178574	A0A1P8AUY4			30	AT1G67120		28	28	28	9	9	9	611.88	89.338	497340000	45	1	25.2834	24.4991	22.8456	24.3617	24.2093	23.5215
0.248674	0.178293	Q9LVA0	BAG family molecular chaperone regulator 7	BAG7	3575	AT5G62390		36	36	36	51.8	51.8	51.8	51.567	323.31	18370000000	235	0.797072	29.4141	30.0491	29.8403	29.1792	29.8985	29.6909
0.133368	0.178043	Q7XJN0	DEAD-box ATP-dependent RNA helicase 17	RH17	1750	AT2G40700		12	12	12	25.8	25.8	25.8	68.213	60.163	762790000	22	0.994431	24.6206	23.8056	23.7549	23.9224	24.5608	23.1637
0.181932	0.176147	P19456	ATPase 2, plasma membrane-type	AHA2	1021	AT4G30190		41	8	7	41.9	11.9	11	104.4	89.055	1369500000	30	0.904616	25.0652	25.14	NaN	24.3922	25.0624	25.3247
0.0782998	0.175934	Q8VYK9;P42158;Q9CAI5	Casein kinase I isoform delta-like	CKL12;F28P22.10	1108	AT1G72710;AT4G26100;AT5G57015		2	2	2	6.2	6.2	6.2	49.4	4.7158	120320000	6	1	22.7724	22.8988	NaN	23.712	21.6366	22.6304
0.0843414	0.173024	Q9SAV1	Myrosinase-binding protein 2	F-ATMBP	3924	AT1G52030		13	13	11	31.5	31.5	25.9	68.848	71.995	1717700000	28	1	24.8713	25.9878	NaN	25.2744	26.0214	24.4738
0.825147	0.172821	P42733	40S ribosomal protein S11-3	RPS11C	1116	AT5G23740		16	9	9	66	36.5	36.5	17.749	34.308	9188200000	35	0.266246	28.2922	28.0154	28.1378	27.9527	27.8943	28.08
0.634237	0.167888	O65449		sks4	867	AT4G22010		22	22	21	51.9	51.9	49	60.455	176.13	8130600000	83	0.378874	28.2385	28.4355	28.1923	27.9748	28.294	28.0937
0	0.167795	Q9C580			2697	AT5G22080		1	1	1	6.9	6.9	6.9	29.07	1.7976	6030500	1	1	NaN	22.4642	NaN	22.0288	23.1469	21.7135
0.385212	0.167456	Q84J39	B3 domain-containing protein REM1	REM1	1761	AT4G31610	B3	11	11	11	26.1	26.1	26.1	58.387	19.764	622290000	11	0.607079	24.6877	24.4532	NaN	24.3682	24.6233	24.2174
0.394309	0.166166	Q9LSS5	Interactor of constitutive active ROPs 3	ICR3	3502	AT5G60210		8	8	8	19.9	19.9	19.9	63.712	37.626	657160000	21	0.596002	24.0855	24.3211	NaN	24.2526	23.8655	23.9934
0	0.161576	Q9M0R0;Q9C8P8	Transcription factor bHLH81;Transcription factor bHLH80	BHLH81;BHLH80	3704	AT1G35460;AT4G09180	bHLH	2	2	2	10.3	10.3	10.3	28.691	1.8924	8027900	2	1	NaN	22.877	NaN	22.1914	22.4415	23.5133
0.07449	0.161206	Q9LUT2	S-adenosylmethionine synthase 4	METK4	3561	AT3G17390		10	10	5	43.8	43.8	29.5	42.795	29.483	1737700000	23	1	24.959	26.8165	25.5268	25.0762	26.6561	25.0865
0.818742	0.157139	Q9ASR1		T6H22.13	2670	AT1G56070		66	66	44	77.1	77.1	54	93.89	323.31	73516000000	502	0.269105	31.354	31.2262	31.2405	31.1614	31.2254	30.9625
0.361357	0.155074	Q9SKX4	50S ribosomal protein L3-1, chloroplastic	RPL3A	4117	AT2G43030		15	15	15	52.8	52.8	52.8	29.363	63.199	7802700000	60	0.636996	27.9911	28.4725	28.1271	28.1378	27.8277	28.16
0.388573	0.155059	Q8RWM3	Mediator of RNA polymerase II transcription subunit 27	MED27	2166	AT3G09180		8	8	8	32.8	32.8	32.8	44.51	31.191	457830000	16	0.602906	24.369	23.9186	23.8633	23.9972	23.8339	23.8545
0.182399	0.151527	O81149	Proteasome subunit alpha type-5-A	PAE1	940	AT1G53850		9	9	3	56.5	56.5	22.8	25.947	105.82	1007900000	28	0.904355	24.3099	25.1489	24.529	24.7937	24.5961	24.1436
0.428129	0.147354	P56793	50S ribosomal protein L16, chloroplastic	rpl16	1248	ATCG00790		6	6	6	46.7	46.7	46.7	15.294	22.179	5701400000	40	0.561798	27.5968	27.7638	27.6591	27.2943	27.5091	27.7742
0.400154	0.146917	Q0WRA3		ATE1	1393	AT1G13690		12	12	12	77.4	77.4	77.4	19.809	72.514	1202600000	32	0.589863	24.9884	25.3736	25.1991	25.2569	24.931	24.9325
0.291904	0.146322	Q9CAQ8	Replication factor C subunit 5	RFC5	2842	AT1G77470		20	20	20	61.5	61.5	61.5	41.369	120.25	2809300000	51	0.732207	26.2237	26.4809	26.7114	26.3621	26.5583	26.0566
0	0.14255	Q39033	Phosphoinositide phospholipase C 2	PLC2	1492	AT3G08510		9	9	9	22.9	22.9	22.9	66.122	15.117	911440000	13	1	NaN	24.7172	NaN	24.7554	24.8167	24.1519
0.271235	0.142222	Q9C522	ATP-citrate synthase beta chain protein 1	ACLB-1	2690	AT3G06650		21	21	6	50.3	50.3	15.6	65.813	160.45	3836500000	60	0.763512	27.0505	26.5364	27.2173	26.8272	26.8492	26.7011
0	0.141247	Q9FVW4	Regulator of nonsense transcripts UPF3	UPF3	3182	AT1G33980		4	4	4	9.8	9.8	9.8	53.803	15.604	193080000	7	1	22.7261	NaN	NaN	22.6313	22.521	22.6022
0.442924	0.139591	Q76E23	Eukaryotic translation initiation factor 4G	EIF4G	1736	AT3G60240		25	25	25	19.9	19.9	19.9	187.92	148.6	3136500000	54	0.546275	26.3693	26.5044	26.5349	26.5808	26.2044	26.2046
0.181098	0.138256	Q9LYK9;P49206;Q8LPJ7	40S ribosomal protein S26-3;40S ribosomal protein S26-1;40S ribosomal protein S26-2	RPS26C;RPS26A;RPS26B	1180	AT2G40510;AT2G40590;AT3G56340		4	4	4	30	30	30	14.628	85.164	23286000000	43	0.905641	29.5987	29.6338	29.801	29.3602	29.1629	30.0956
0.242283	0.138004	Q93VB8;Q8L8Y0	40S ribosomal protein S2-2;40S ribosomal protein S2-1	RPS2B;RPS2A	2034	AT1G58380;AT1G58684		21	5	5	57	16.5	16.5	30.771	71.733	3581500000	31	0.806932	26.6867	26.8049	27.374	26.7528	26.7336	26.9652
0.14694	0.137633	Q8S3U9	Exocyst complex component SEC5A	SEC5A	2233	AT1G76850		11	11	9	19	19	15.8	121.9	53.605	392220000	22	0.968328	24.2608	23.3844	NaN	23.8327	23.6129	23.6094
0.155002	0.136827	Q84WU1		At5g53770	1814	AT5G53770		5	5	5	12.6	12.6	12.6	59.01	6.867	245330000	6	0.953726	23.0534	23.4689	NaN	22.7779	23.5297	23.0654
0	0.132181	Q9FJW5	Telomere repeat-binding factor 2	TRB2	3004	AT5G67580	MYB_related	3	2	2	14.7	11.4	11.4	33.013	2.4166	26981000	2	1	NaN	22.0769	NaN	21.7684	21.5648	22.5009
0.158071	0.132173	Q9FFH1		At5g44180	2880	AT5G44180	HB-other	28	28	28	23	23	23	190.38	309.18	3721300000	71	0.948248	27.0096	26.6472	26.2018	26.7272	26.071	26.6638
0.219678	0.129665	Q9FRS7		At1g08580	3166	AT1G08580		4	4	4	35.8	35.8	35.8	14.053	33.226	703810000	12	0.838548	24.3815	24.4954	24.4061	24.4496	24.5935	23.8509
0.210816	0.129299	Q39238	Serine/threonine-protein kinase TOUSLED	TOUSLED	1521	AT5G20930		11	11	11	21.7	21.7	21.7	78.148	51.995	1189000000	25	0.852443	25.5901	25.3675	24.9783	25.4961	25.0233	25.0286
0.114191	0.127041	Q9ASU7	Peter Pan-like protein	PPAN	2673	AT5G61770		6	6	6	23.2	23.2	23.2	38.841	11.913	1370900000	11	1	25.3616	25.106	NaN	25.6163	25.1158	24.5881
0.523215	0.124919	P60039	60S ribosomal protein L7-3	RPL7C	1276	AT2G44120		27	27	7	74.4	74.4	20.7	27.939	212.59	62260000000	144	0.467018	31.248	30.9528	30.955	30.9794	30.8543	30.9473
0.168559	0.122693	Q95749	Ribosomal protein S3, mitochondrial	RPS3	2645	ATMG00090		9	9	9	23.4	23.4	23.4	64.876	25.43	840470000	13	0.928521	24.9697	24.4396	25.1601	25.0671	24.6288	24.5054
0.59959	0.12175	Q9XI01	Protein disulfide isomerase-like 1-1	PDIL1-1	4387	AT1G21750		12	12	10	29.1	29.1	24	55.601	32.797	809360000	19	0.403204	NaN	24.3381	24.555	24.3202	24.2883	24.3659
0.258577	0.119253	Q8W4L5	B3 domain-containing transcription repressor VAL1	VAL1	2372	AT2G30470	B3	12	12	12	29.1	29.1	29.1	87.001	89.444	350790000	25	0.78163	23.7716	23.9312	NaN	23.9775	23.6847	23.5342
0.232585	0.116682	Q9FF55	Protein disulfide isomerase-like 1-4	PDIL1-4	2863	AT5G60640		9	9	9	21.4	21.4	21.4	66.356	39.237	900890000	21	0.821181	24.1496	24.4925	24.6026	24.5815	24.1743	24.1388
0.0591862	0.113166	Q9M0I2	Expansin-B3	EXPB3	3700	AT4G28250		8	8	8	29.5	29.5	29.5	28.424	21.947	2288700000	29	1	26.1075	25.8749	26.2135	26.0066	24.7921	27.0577
0	0.11313	O22907	DEAD-box ATP-dependent RNA helicase 24	RH24	704	AT2G47330		2	2	2	3.8	3.8	3.8	83.05	4.4646	32230000	3	1	21.9784	NaN	NaN	21.6688	22.01	21.917
0.0750608	0.112872	Q9C5J7	ATP-dependent 6-phosphofructokinase 7	PFK7	2709	AT5G56630		7	7	1	16.5	16.5	2.7	53.481	14.256	522390000	11	1	23.7268	23.7852	23.8846	23.0764	23.2476	24.734
0.165189	0.112825	P59232;P59271	Ubiquitin-40S ribosomal protein S27a-2;Ubiquitin;40S ribosomal protein S27a-2;Ubiquitin-40S ribosomal protein S27a-1;Ubiquitin;40S ribosomal protein S27a-1	RPS27AB;RPS27AA	1271	AT1G23410;AT2G47110		19	19	3	71.3	71.3	19.1	17.812	287.4	46964000000	202	0.935022	29.9553	30.5503	30.6976	30.2128	30.1264	30.5255
0.0792181	0.110168	Q9LVN7	DNA polymerase delta catalytic subunit	POLD1	3589	AT5G63960		23	23	22	30.5	30.5	29.9	123.23	70.198	1342600000	40	1	25.5519	25.7296	24.3389	25.4836	25.0936	24.7127
0.173541	0.107993	Q93VT9	60S ribosomal protein L10-1	RPL10A	2405	AT1G14320		23	23	3	66.8	66.8	14.1	24.917	167.22	47702000000	141	0.919371	30.9229	30.7131	30.5542	30.9674	30.2421	30.6568
0.294283	0.107824	Q9SL67;Q9SZD4	26S proteasome regulatory subunit 4 homolog B;26S proteasome regulatory subunit 4 homolog A	RPT2B;RPT2A	4124	AT2G20140;AT4G29040		18	18	18	52.6	52.6	52.6	49.346	205.01	5266800000	79	0.728805	27.5145	27.1867	27.1391	27.3493	27.1126	27.055
0.540913	0.106682	Q38970	Acetyl-CoA carboxylase 1;Biotin carboxylase	ACC1	1490	AT1G36160		34	34	34	22.5	22.5	22.5	251.38	135.95	2816900000	92	0.451588	26.262	26.1863	26.1791	26.2033	25.9379	26.166
0	0.1066	Q93ZT6	Eukaryotic translation initiation factor isoform 4G-1	EIF(ISO)4G1	2470	AT5G57870		8	8	8	15	15	15	85.571	44.324	518760000	11	1	NaN	23.9915	NaN	24.1584	23.6223	23.8741
0.365893	0.104924	P42036	40S ribosomal protein S14-3	RPS14C	1107	AT3G52580		12	3	3	69.3	34	34	16.238	6.8071	1206700000	9	0.631458	25.4832	25.8065	25.8333	25.6756	25.5996	25.533
0.0992467	0.104414	Q9XGM2	Double-strand break repair protein MRE11	MRE11	4383	AT5G54260		8	8	8	21.8	21.8	21.8	80.29	24.68	977740000	19	1	25.0855	24.5154	NaN	24.738	25.0785	24.2716
0.108288	0.102921	Q9LRZ3	Pumilio homolog 24	APUM24	3475	AT3G16810		27	27	27	54.1	54.1	54.1	71.603	209.87	6115600000	84	1	27.514	27.4554	27.2266	27.7204	27.5255	26.6414
0	0.102604	O80480	Importin subunit alpha-4	IMPA4	887	AT1G09270		13	12	11	47.2	45.2	42.6	59.445	72.327	658620000	18	1	NaN	NaN	24.2651	24.2697	24.2828	23.9349
0.158471	0.097957	Q8GYE8			1895	AT5G26180		14	13	13	29.6	28.4	28.4	63.174	61.842	1355300000	32	0.948113	25.7807	25.7903	25.1884	25.4532	25.7095	25.3028
0	0.0920601	Q84WJ2	Probable DNA primase large subunit		1808	AT1G67320		5	5	5	12.8	12.8	12.8	52.073	13.078	293480000	9	1	NaN	NaN	23.2427	23.3056	23.0599	23.0864
0.098796	0.0857525	P50699	Thaumatin-like protein		1195	AT1G18250		6	6	6	49.4	49.4	49.4	25.906	267.16	1697500000	36	1	25.6455	25.946	25.4078	25.3016	25.321	26.1194
0.0839184	0.0843589	Q6NM52	60S ribosome subunit biogenesis protein NIP7 homolog	At4g15770	1695	AT4G15770		8	8	8	56.1	56.1	56.1	20.61	103.78	3011900000	44	1	26.0179	26.1214	26.2772	26.1157	26.6241	25.4237
0.205033	0.0840874	P48578	Serine/threonine-protein phosphatase PP2A-3 catalytic subunit	PP2A3	1170	AT3G58500		9	9	2	46	46	15	35.767	34.411	1024000000	23	0.863188	24.6461	24.8743	24.8666	24.7995	24.8973	24.438
0	0.0833467	Q9SB63	Protein MODIFIER OF SNC1 1	MOS1	3929	AT4G24680		2	2	2	2.3	2.3	2.3	153.69	1.7437	37111000	1	1	NaN	NaN	22.5289	22.1584	22.7869	22.3912
0	0.0809943	Q93Y16		F13K9.28	2429	AT1G27900		5	5	5	12.3	12.3	12.3	78.369	16.696	52196000	6	1	NaN	22.1658	NaN	23.0157	21.3332	21.9054
0.059481	0.0795981	Q38882	Phospholipase D alpha 1	PLDALPHA1	1471	AT3G15730		38	38	31	63.3	63.3	55.9	91.847	323.31	10961000000	151	1	28.2749	28.5833	27.4762	28.5126	28.1723	27.4108
0	0.0787474	Q9FHN8	Kinesin-like calmodulin-binding protein	KCBP	2950	AT5G65930		10	10	10	10.5	10.5	10.5	143.45	41.114	673970000	16	1	24.359	NaN	NaN	24.6946	24.1744	23.9717
0.128248	0.0778405	Q9ZU97	Protein VAC14 homolog	VAC14	4477	AT2G01690		5	5	5	10.4	10.4	10.4	83.911	29.846	287410000	13	1	23.3538	23.1469	NaN	23.25	23.3985	22.869
0.0592589	0.0730902	Q8L953	40S ribosomal protein S27-3	RPS27D	2037	AT5G47930		5	3	3	47.6	31	31	9.49	23.441	2734900000	18	1	25.5983	26.2493	26.9138	26.1581	25.8537	26.5302
0	0.0726426	Q8GY23	E3 ubiquitin-protein ligase UPL1	UPL1	1885	AT1G55860		35	9	9	13	3.8	3.8	404.99	13.438	238810000	11	1	NaN	NaN	23.141	23.2879	23.1151	22.8022
0	0.0717862	Q9S7I0	tRNA(adenine(34)) deaminase, chloroplastic	TADA	3866	AT1G68720		6	6	6	8.1	8.1	8.1	146.56	15.95	106210000	7	1	21.9934	NaN	NaN	21.8433	22.3162	21.6054
0.0760398	0.0706778	Q940V1		At4g39960	2496	AT4G39960		11	11	9	30.9	30.9	27.5	48.031	103.78	1676800000	22	1	25.3878	26.0917	NaN	25.874	25.3964	25.7369
0.0291293	0.069945	A0A178VI87			2	AT3G12940		2	2	2	10	10	10	54.745	4.998	10693000	4	1	22.47	22.1607	NaN	22.977	22.7171	21.0421
0.27203	0.0690816	Q9ZPW5			4426	AT2G18330		18	18	15	37.6	37.6	32.2	71.194	66.893	3520000000	46	0.762739	26.919	26.5985	26.8691	26.764	26.7242	26.6913
0.0992406	0.063249	Q683D4		At5g15750	1664	AT5G15750		12	12	12	56	56	56	21.767	28.413	2135800000	21	1	25.9743	25.486	26.189	25.9718	25.8422	25.6455
0	0.062671	Q9C9L2	Transcription factor TCP15	TCP15	2813	AT1G69690	TCP	3	1	1	5.8	2.8	2.8	34.752	2.5826	59511000	3	1	NaN	NaN	22.8662	22.5492	23.4821	22.3791
0.225275	0.0621948	Q39189	DEAD-box ATP-dependent RNA helicase 7	RH7	1505	AT5G62190		31	31	31	61.8	61.8	61.8	72.89	182.82	6089000000	99	0.829131	27.8014	27.7437	27.4993	27.6872	27.6612	27.5095
0.104055	0.0620581	Q8W4Q4		At4g24800	2376	AT4G24800		11	11	11	28.9	28.9	28.9	77.435	82.781	877170000	20	1	24.4634	24.3524	24.9047	24.3977	24.7764	24.3602
0.134121	0.0587985	P59230	60S ribosomal protein L10a-2	RPL10AB	1269	AT2G27530		21	21	11	71.8	71.8	48.1	24.425	170.25	54184000000	117	0.993477	30.5151	30.3773	30.4298	30.6948	30.2177	30.2334
0.0981575	0.0580098	F4JC31		At3g06670	419	AT3G06670		5	5	5	7.8	7.8	7.8	99.777	11	122960000	9	1	22.405	22.517	NaN	22.6877	22.1451	22.3762
0	0.0569121	Q501D4		At1g72040	1597	AT1G72040		3	3	3	5.2	5.2	5.2	64.604	5.2684	283480000	5	1	22.7677	NaN	NaN	22.457	23.4922	22.1831
0.0305149	0.0546153	P93831	Histone-lysine N-methyltransferase CLF	CLF	1324	AT2G23380		3	3	3	4.2	4.2	4.2	100.37	7.9158	27330000	3	1	21.643	22.0776	NaN	22.5743	21.0505	21.7923
0.0639565	0.054189	Q9ASZ1		At4g00270	2676	AT4G00270	GeBP	8	8	7	43.4	43.4	39.4	34.058	41.217	721330000	26	1	24.6206	25.3013	24.3125	24.6162	24.7485	24.7071
0	0.0515505	Q8LPN5	AT-hook motif nuclear-localized protein 12	AHL12	2130	AT1G63480		1	1	1	8.9	8.9	8.9	38.311	5.687	6219000	1	1	NaN	22.5086	NaN	21.9493	22.2975	23.1244
0.113837	0.0467567	Q84JG2	SWI/SNF complex subunit SWI3B	SWI3B	1766	AT2G33610		15	15	15	40.7	40.7	40.7	52.41	53.477	1798400000	31	1	25.4138	25.4718	25.2036	25.5111	25.3541	25.0838
0	0.0466003	Q9SS38	DNA gyrase subunit B, chloroplastic	GYRBC	4197	AT3G10270		20	6	6	33.6	14.2	14.2	81.047	106.75	441340000	15	1	23.8027	NaN	NaN	23.8664	23.727	23.675
0	0.0460491	Q9FJT8	Histone acetyltransferase type B catalytic subunit	HAG2	3000	AT5G56740		7	7	7	29.8	29.8	29.8	52.737	36.45	611850000	23	1	NaN	NaN	24.4432	24.4218	24.5996	24.1702
0	0.0432949	Q9LTU6		At3g13230	3526	AT3G13230		6	6	6	45.6	45.6	45.6	24.009	18.107	399690000	13	1	23.5324	NaN	NaN	23.5896	23.6363	23.2415
0.0178096	0.0413443	O64816	Casein kinase II subunit alpha, chloroplastic		849	AT2G23070		12	8	8	32.2	21.8	21.8	50.236	16.447	1167000000	18	1	24.8397	24.8871	24.2726	25.6248	25.0835	23.167
0.028731	0.0407588	Q9C944	Probable histone H2A variant 3		2798	AT1G52740		9	8	2	61.9	55.2	32.1	14.271	138.28	22107000000	38	1	28.2421	29.3264	28.9819	28.6016	28.3279	29.4987
0	0.0392615	F4HWB0		At1g14710	208	AT1G14710		5	5	5	11.1	11.1	11.1	66.203	14.089	302500000	12	1	23.1935	NaN	NaN	22.9844	23.2588	23.2196
0.0480851	0.0364761	Q8H0S9	Puromycin-sensitive aminopeptidase	MPA1	1915	AT1G63770		18	18	18	34.3	34.3	34.3	99.157	101.04	991150000	35	1	24.9774	24.4889	25.1198	24.7496	25.1617	24.5653
0.0816472	0.0345313	P41376	Eukaryotic initiation factor 4A-1	TIF4A-1	1104	AT3G13920		31	31	8	79.6	79.6	27.9	46.704	185.29	28583000000	160	1	29.6947	30.025	29.7661	29.8209	29.9712	29.5902
0.111837	0.0341943	P49690	60S ribosomal protein L23	RPL23A	1189	AT1G04480		17	17	17	78.6	78.6	78.6	15.027	176.88	33675000000	189	1	29.9028	30.083	30.2728	30.0965	30.063	29.9964
0.0414928	0.034078	Q9M2S3	AT-hook motif nuclear-localized protein 15	AHL15	3749	AT3G55560		6	6	6	37.7	37.7	37.7	32.603	229.23	1539800000	18	1	25.1384	25.5843	24.9738	25.6195	25.0278	24.9469
0.024802	0.032596	P43286	Aquaporin PIP2-1;Aquaporin PIP2-1, N-terminally processed	PIP2-1	1135	AT3G53420		7	7	5	31	31	15.7	30.474	15.599	5253400000	20	1	26.7853	27.5603	26.1582	26.8374	26.4906	27.0781
0.0396414	0.0274836	Q8LA13	DEAD-box ATP-dependent RNA helicase 11	RH11	2047	AT3G58510		22	22	12	46.4	46.4	31.5	66.025	108.72	5888400000	76	1	27.5091	27.4344	27.2645	27.8215	27.114	27.1901
0.0104224	0.0252444	O23140	AP-2 complex subunit mu	AP2M	719	AT5G46630		8	8	8	26.7	26.7	26.7	49.322	14.856	608780000	11	1	24.04	24.2386	23.9112	22.5464	24.3192	25.2484
0.0444276	0.0252056	Q9LXT5		T20N10_10	3619	AT3G58660		21	21	21	52.7	52.7	52.7	49.97	302.7	8442500000	101	1	27.6735	28.0299	28.0453	28.1872	27.7936	27.6923
0.0434837	0.0200176	P56792	50S ribosomal protein L14, chloroplastic	rpl14	1247	ATCG00780		7	7	7	61.5	61.5	61.5	13.582	38.715	1346700000	25	1	25.6772	25.3903	25.2659	25.5881	25.4396	25.2456
0	0.0196743	Q9S814	Ethylene-insensitive protein 2	EIN2	3883	AT5G03280		9	9	9	12.2	12.2	12.2	140.95	69.329	476530000	12	1	NaN	NaN	23.8549	23.8387	23.8256	23.8414
0.0642155	0.0187422	Q9FME4	Pentatricopeptide repeat-containing protein PNM1, mitochondrial	PNM1	3091	AT5G60960		11	11	11	29.6	29.6	29.6	59.143	67.461	864110000	21	1	24.4343	24.6038	NaN	24.6155	24.4686	24.4169
0.032554	0.0120818	Q9CAX6	40S ribosomal protein S14-2	RPS14B	2849	AT3G11510		15	15	2	76	76	10.7	16.273	132.47	35278000000	120	1	30.1097	30.4602	30.2733	30.3145	30.1248	30.3677
0.00223205	0.00738525	Q8GZ87		IQD28	1909	AT1G14380		9	9	9	19	19	19	72.848	16.785	917810000	9	1	24.527	24.2273	NaN	22.7426	25.2858	25.0809
0.00748938	0.00472959	F4KD38	DNA-directed RNA polymerase	NRPC2	586	AT5G45140		14	14	14	18.6	18.6	18.6	130.21	33.52	751660000	21	1	24.3573	24.0286	24.4175	24.5997	24.1112	24.0782
0.00520223	0.00433477	P59231	60S ribosomal protein L10a-3	RPL10AC	1270	AT5G22440		16	6	6	56.7	23	23	24.532	12.423	2136500000	11	1	26.2816	25.8415	25.3888	25.9946	25.8209	25.6834
0.00298021	0.00301488	Q9XI07	SWI/SNF complex subunit SWI3C	SWI3C	4389	AT1G21700		20	20	20	41.8	41.8	41.8	88.249	247.38	2552500000	56	1	26.402	26.3967	26.036	26.8207	26.249	25.7559
0	0.00237211	O82785		At2g14850	979	AT2G14850		2	2	2	8.9	8.9	8.9	32.692	3.1192	11086000	1	1	NaN	22.1335	NaN	22.3659	21.6654	22.3619
0	-0.000331879	Q9LMX5	Ninja-family protein AFP2	AFP2	3410	AT1G13740		2	2	2	10.3	10.3	10.3	38.211	4.1655	37852000	2	1	NaN	22.8243	NaN	22.8865	23.3415	22.246
0	-0.00111707	O80932	Expansin-A3	EXPA3	921	AT2G37640		2	1	1	11.5	8	8	28.266	3.1388	15519000	2	1	NaN	23.1004	NaN	22.1956	23.6351	23.4738
0.00163272	-0.00119019	F4K1Z0		ECT3	539	AT5G61020		9	8	8	30.1	26.9	26.9	55.225	74.216	1018600000	20	1	24.9488	24.8124	25.1034	25.4008	24.7478	24.7196
0	-0.00829188	Q9LSL1	Transcription factor bHLH93	BHLH93	3497	AT5G65640	bHLH	1	1	1	4.6	4.6	4.6	39.484	3.6138	14959000	2	1	NaN	NaN	22.1409	21.073	22.0302	23.3443
0.0271	-0.00930786	P31167	ADP,ATP carrier protein 1, mitochondrial	AAC1	1074	AT3G08580		31	31	17	55.4	55.4	32	41.475	323.31	72701000000	182	1	31.6324	31.5141	31.3993	31.5948	31.3393	31.6397
0	-0.0122592	Q9FM57		At5g55820	3080	AT5G55820		3	3	3	4.7	4.7	4.7	203.02	3.8222	17392000	3	1	22.0076	NaN	NaN	21.9587	22.1551	21.9459
0.015828	-0.0139516	Q8GWE0	Pentatricopeptide repeat-containing protein At4g16390, chloroplastic	P67	1856	AT4G16390		8	8	8	19.5	19.5	19.5	78.242	18.484	1947100000	17	1	25.3838	25.414	25.3509	25.0161	25.97	25.2046
0.034109	-0.0191758	Q9SAI5	60S ribosomal protein L7-1	RPL7A	3919	AT1G80750		25	25	25	81.4	81.4	81.4	28.344	164.37	10143000000	96	1	28.4235	28.6512	28.6712	28.8823	28.634	28.2871
0.0308646	-0.0201797	P13114	Chalcone synthase	CHS	1009	AT5G13930		7	7	7	31.4	31.4	31.4	43.115	51.452	714590000	19	1	24.3182	24.8105	24.543	24.3102	24.8876	24.5345
0.143794	-0.0202796	Q9LVK6		At3g13940	3586	AT3G13940		10	10	10	39.1	39.1	39.1	50.625	299.52	1155500000	27	0.973855	24.7447	24.8212	24.8727	24.8733	24.7596	24.8665
0.0339986	-0.028017	F4HS99		At1g01320	190	AT1G01320		10	10	4	8.4	8.4	4.7	198.77	42.096	775030000	17	1	24.1091	24.2224	24.1472	24.2656	24.6227	23.6745
0.028315	-0.0280902	Q8L5Y6	Cullin-associated NEDD8-dissociated protein 1	CAND1	1967	AT2G02560		29	29	29	33.6	33.6	33.6	134.9	78.275	1562200000	61	1	26.2099	25.0763	25.4747	25.558	25.6528	25.6344
0	-0.0293255	Q9FWS9	BEL1-like homeodomain protein 3	BLH3	3188	AT1G75410	TALE	6	2	2	15.5	5.5	5.5	59.678	1.8255	5987300	2	1	NaN	21.7853	NaN	22.4461	20.6203	22.3776
0	-0.0338573	F4IN78	HUA2-like protein 3		329	AT2G48160		4	4	3	4.1	4.1	2.9	149.64	7.4138	166230000	3	1	22.5501	NaN	NaN	22.2135	22.9946	22.5438
0	-0.0350793	O65448			866	AT4G22000		2	2	2	21.5	21.5	21.5	15.455	3.7432	5846000	1	1	NaN	22.1803	NaN	22.2754	21.9294	22.4413
0.0717871	-0.0368824	Q9ZT71	Protein STABILIZED1	STA1	4461	AT4G03430		28	28	28	34.8	34.8	34.8	115.57	154.79	4117500000	75	1	26.8033	26.8107	26.6406	26.8893	27.0214	26.4546
0	-0.0374228	Q9FWS4	50S ribosomal protein L31, chloroplastic	RPL31	3187	AT1G75350		5	5	5	48.6	48.6	48.6	16.033	38.051	1247800000	14	1	NaN	24.9885	NaN	25.4763	25.4469	24.1546
0.023815	-0.0441386	Q9FKI4		MXE10.5	3028	AT5G13780		6	6	6	53.1	53.1	53.1	21.714	14.692	363200000	9	1	23.5851	23.5751	23.3218	22.3776	23.7723	24.4645
0.0568017	-0.0474803	Q9FZ76	60S ribosomal protein L6-1	RPL6A	3228	AT1G18540		21	6	6	56.7	30.9	30.9	26.152	20.739	16700000000	30	1	28.4247	29.1985	29.3361	29.1369	28.9513	29.0135
0.0655729	-0.047746	Q9LPP3		F18K10.11	3441	AT3G10530		15	15	15	32.1	32.1	32.1	60.26	123.8	2560700000	46	1	26.0453	26.2619	25.903	26.4992	26.1534	25.7007
0.0567041	-0.0496101	Q9LPD9	DNA replication licensing factor MCM2	MCM2	3436	AT1G44900		16	16	15	21.5	21.5	20.7	105.58	35.45	1916500000	31	1	24.9998	25.3502	25.8111	25.7705	25.4277	25.1117
0.0644901	-0.0504335	Q9C552	Pumilio homolog 23	APUM23	2694	AT1G72320		10	10	10	19.7	19.7	19.7	84.827	45.969	741170000	24	1	24.2924	23.9199	NaN	24.4659	24.1483	23.8556
0	-0.0544777	A8MRK9		RPC14	98	AT2G29540		1	1	1	17.3	17.3	17.3	16.448	2.4746	9327700	1	1	NaN	22.2955	NaN	22.2652	22.3546	22.4303
0	-0.0581347	Q8H112	PGR5-like protein 1A, chloroplastic	PGRL1A	1928	AT4G22890		6	6	6	32.7	32.7	32.7	35.721	73.857	601030000	15	1	NaN	NaN	24.0605	24.4123	23.7209	24.2228
0.108449	-0.0594088	Q6WWW4	E3 ubiquitin-protein ligase UPL3	UPL3	1724	AT4G38600		37	37	37	31.8	31.8	31.8	202.93	212.38	2826600000	81	1	26.2474	26.492	26.2632	26.6979	26.4129	26.0701
0	-0.0615622	Q8L829;Q8W468	Probable E3 ubiquitin-protein ligase ARI5;Probable E3 ubiquitin-protein ligase ARI8	ARI5;ARI8	2022	AT1G05890;AT1G65430		1	1	1	3.6	3.6	3.6	62.459	1.8916	4526200	1	1	NaN	22.0503	NaN	22.7068	21.5073	22.1214
0.0697875	-0.0638542	P56791	50S ribosomal protein L2, chloroplastic	rpl2-A	1246	ATCG00830		16	16	16	56.9	56.9	56.9	29.864	210.34	8053100000	86	1	27.7262	28.5689	28.6985	28.5612	28.2239	28.4001
0.0365143	-0.0659733	Q94AH6	Cullin-1	CUL1	2550	AT4G02570		13	13	13	25.1	25.1	25.1	86.301	41.516	882110000	23	1	25.2664	24.1865	24.3857	25.5233	23.7477	24.7656
0.0838573	-0.0709775	O64827	Histone-lysine N-methyltransferase SUVR5	SUVR5	850	AT2G23740		32	32	32	32.3	32.3	32.3	155.77	87.741	1620900000	43	1	26.3034	25.6364	25.3406	26.0176	25.7466	25.7291
0.101261	-0.0743116	Q2QAV0	Serine/threonine-protein kinase TIO	TIO	1445	AT1G50240		13	13	13	12.9	12.9	12.9	145.41	27.338	587510000	15	1	24.0262	24.1103	NaN	23.9829	24.5368	23.9079
0	-0.0770931	Q9ZQE5	Pentatricopeptide repeat-containing protein At2g15690	PCMP-H66	4437	AT2G15690		5	5	5	16.1	16.1	16.1	65.613	9.9961	119650000	7	1	22.4457	NaN	NaN	22.5161	23.2363	21.816
0.341784	-0.0783736	P34066;O23712	Proteasome subunit alpha type-1-A;Proteasome subunit alpha type-1-B	PAF1;PAF2	1080	AT1G47250;AT5G42790		8	8	8	50	50	50	30.476	47.647	2070600000	31	0.663649	25.5224	25.5405	25.6362	25.4776	25.6801	25.7765
0.117358	-0.0798613	Q9M2E0	DEAD-box ATP-dependent RNA helicase 12	RH12	3735	AT3G61240		10	10	4	33.3	33.3	18.3	56.774	77.669	1257600000	29	1	24.5729	24.9439	25.421	25.0948	24.9943	25.0884
0	-0.0826588	Q8LGH4	Cullin-4	CUL4	2113	AT5G46210		3	3	3	5.2	5.2	5.2	91.47	6.0574	49387000	5	1	22.1874	NaN	NaN	21.7888	22.3234	22.698
0.667678	-0.0841729	O04716	DNA mismatch repair protein MSH6	MSH6	647	AT4G02070		12	12	12	15	15	15	146.8	80.649	916850000	19	0.35312	24.6996	24.7089	NaN	24.8685	24.7294	24.7675
0.0960908	-0.0939732	Q1ECE0	Vesicle-associated protein 4-1	PVA41	1425	AT5G54110		4	4	4	27.1	27.1	27.1	30.254	11.491	276880000	8	1	22.6839	23.32	NaN	22.903	22.9064	23.4785
0.145139	-0.0950247	Q9C6S7	Probable methyltransferase PMT20		2748	AT1G31850		16	15	15	36.3	34.2	34.2	68.796	154.87	1552200000	36	0.971599	24.6495	25.2532	25.3604	25.384	25.0956	25.0687
0.11135	-0.0999285	O22467	Histone-binding protein MSI1	MSI1	672	AT5G58230		21	21	21	80	80	80	48.194	170.2	6395400000	73	1	27.2562	27.6805	27.2372	28.0119	27.4562	27.0056
0	-0.101129	Q9LPT5		F11F12.2	3443	AT1G50660		4	4	4	8.6	8.6	8.6	82.137	6.7539	260840000	4	1	NaN	22.9029	NaN	23.2047	22.8696	22.9378
0.131129	-0.102336	O64490		F20D22.6	832	AT1G04170		13	13	13	35.7	35.7	35.7	50.853	140.3	2209900000	37	0.998798	25.3007	25.847	25.956	26.0319	25.3985	25.9804
0.693745	-0.102641	Q9SGS2	High mobility group B protein 9	HMGB9	4002	AT1G76110		8	8	8	23.1	23.1	23.1	38.774	30.497	908570000	12	0.337629	24.7094	24.8954	24.8391	24.8767	24.8802	24.9949
0.109866	-0.111829	Q9SRU2	Auxin transport protein BIG	BIG	4187	AT3G02260		41	41	41	12	12	12	567.88	140.92	2054800000	66	1	26.3508	25.3725	25.6587	26.3252	25.8438	25.5484
0.0926148	-0.116524	Q9LH85	60S acidic ribosomal protein P2-3	RPP2C	3304	AT3G28500		6	6	6	80	80	80	11.735	85.608	1653000000	21	1	25.1117	26.0463	25.4318	24.9929	26.2145	25.732
0.225316	-0.119289	F4JY24		CHR17	516	AT5G18620		72	23	23	58.9	22.8	22.8	123.89	323.31	6682200000	84	0.829131	27.9582	27.7612	27.3776	27.8635	27.5962	27.9951
0.110362	-0.119653	Q93VK1		At4g28450	2392	AT4G28450		9	9	9	31.9	31.9	31.9	51.358	90.191	1494400000	19	1	24.7953	24.7654	25.3863	24.5165	25.6813	25.1082
0.0794077	-0.125561	Q8L403			1956	AT1G15420		9	9	9	61.5	61.5	61.5	30.333	50.578	1966700000	23	1	25.7777	25.2474	NaN	26.3343	24.9695	25.6107
0.611322	-0.126722	P51430	40S ribosomal protein S6-2	RPS6B	1207	AT5G10360		20	20	9	50.6	50.6	24.1	28.162	267.77	55782000000	154	0.39463	30.6282	30.8739	30.5883	30.8475	30.7715	30.8515
0	-0.128106	F4JVV9		At4g32970	503	AT4G32970		6	6	6	15	15	15	71.199	82.682	620170000	13	1	24.0298	NaN	NaN	24.2967	24.0079	24.1691
0.31845	-0.131404	Q944A2		At1g20220	2506	AT1G20220		7	7	7	23.5	23.5	23.5	33.763	38.369	1684800000	23	0.691058	25.0636	25.1191	25.4398	25.5687	25.1542	25.2938
0.399908	-0.131826	Q39182	Defensin-like protein 2	PDF2.2	1504	AT2G02100		2	2	2	33.8	33.8	33.8	8.524	323.31	7917800000	26	0.589863	27.7713	27.8304	27.4328	27.904	27.8388	27.6872
0.297926	-0.133888	A0A2P2CLH9;Q04613	ATP synthase protein MI25	AtMg00640	73	ATMG00640		6	6	6	39.1	39.1	39.1	21.707	139.54	2957900000	13	0.72331	25.9908	26.2847	NaN	26.2317	26.4743	26.1089
0	-0.134897	Q93Y39	DEAD-box ATP-dependent RNA helicase 13	RH13	2434	AT3G16840		4	4	4	8.5	8.5	8.5	93.985	54.238	349970000	12	1	23.2623	NaN	NaN	23.6374	23.6075	22.9466
0.151562	-0.140048	X5JB51;X5JA13		SEC10b;AT5G12370	4601	AT5G12370		15	15	15	27.1	27.1	27.1	90.255	114.46	1243700000	25	0.959569	24.8986	24.546	24.6168	25.4527	24.3459	24.6829
0	-0.144159	Q8LEL5		At4g18400	2089	AT4G18400		2	2	2	17.8	17.8	17.8	12.104	2.6461	21715000	1	1	NaN	22.4684	NaN	22.3013	23.2296	22.3069
0.269694	-0.145753	Q9SFB1		F17A17.37	3983	AT3G08030		9	9	9	44.4	44.4	44.4	39.065	34.837	1528700000	16	0.764979	25.2105	24.9198	NaN	25.1534	25.4756	25.0035
0.500742	-0.146839	Q9C5M0	Mitochondrial dicarboxylate/tricarboxylate transporter DTC	DTC	2712	AT5G19760		15	15	15	62.1	62.1	62.1	31.912	147.19	6106700000	72	0.487476	27.8057	27.3733	27.6153	27.7552	27.7866	27.693
0.532814	-0.153217	P25864	50S ribosomal protein L9, chloroplastic	RPL9	1045	AT3G44890		8	8	8	43.1	43.1	43.1	22.134	37.943	2024700000	42	0.458444	25.6278	25.5824	25.8899	25.7831	25.7582	26.0185
0.246067	-0.160004	Q9SE60	Methylenetetrahydrofolate reductase 1	MTHFR1	3962	AT3G59970		10	10	7	23.8	23.8	19.1	66.288	40.846	991650000	27	0.801223	24.2801	24.6337	25.1508	24.7617	24.9221	24.8607
0.665047	-0.161852	Q9SZX9	60S ribosomal protein L9-2	RPL9D	4353	AT4G10450		13	7	7	67	49.5	49.5	21.973	43.141	829830000	18	0.354932	24.6411	24.4094	24.4633	24.725	24.4985	24.776
0.37177	-0.163443	Q9SXJ7	Chaperone protein ClpC2, chloroplastic	CLPC2	4301	AT3G48870		31	8	8	44.2	14.6	14.6	105.74	69.263	788250000	24	0.623534	24.4941	24.2726	24.2083	24.5345	24.7441	24.1868
0.868183	-0.167208	Q9FNM7	DEAD-box ATP-dependent RNA helicase 26	RH26	3132	AT5G08610		18	18	13	36.1	36.1	28.6	94.185	79.273	2028500000	56	0.246397	25.9753	26.1082	25.8149	26.1658	26.1586	26.0755
0.11614	-0.167668	Q9FY49	Leukotriene A-4 hydrolase homolog	LKHA4	3208	AT5G13520		5	5	5	16.6	16.6	16.6	69.265	10.822	34327000	5	1	22.5331	22.7242	NaN	23.5837	22.4024	22.4029
0	-0.168425	F4J246	Condensin complex subunit 1	At3g57060	381	AT3G57060		4	4	4	4.7	4.7	4.7	157.7	15.06	129450000	6	1	22.4143	NaN	NaN	22.8834	22.713	22.1517
0.163071	-0.168842	Q3E7I5	Protein FAR1-RELATED SEQUENCE 12	FRS12	1527	AT5G18960	FAR1	24	24	16	36.8	36.8	26.5	90.496	196.04	3705100000	58	0.938858	26.9553	26.7893	25.7183	26.5858	26.7131	26.6706
0.273663	-0.16946	Q8L6Z4			1979	AT3G49080		7	7	7	18.1	18.1	18.1	47.987	19.834	735060000	24	0.760496	23.8819	24.0851	24.6166	24.4381	24.1345	24.5194
0.154891	-0.176565	O48818	Expansin-A4	EXPA4	789	AT2G39700		6	6	5	34.2	34.2	30.7	27.847	28.942	1754900000	17	0.953726	25.4868	25.0532	25.5888	25.9772	25.9146	24.7667
0.274622	-0.176804	Q9ZUN8			4488	AT2G19540		12	12	12	39.7	39.7	39.7	51.403	55.648	1922800000	45	0.759439	25.9484	25.8606	26.5983	26.5173	26.2905	26.13
0.879447	-0.177525	Q9XF43	3-ketoacyl-CoA synthase 6	CUT1	4374	AT1G68530		8	8	7	22.3	22.3	19.7	56.395	22.399	776540000	33	0.241344	24.259	24.2126	23.992	24.2868	24.4227	24.2867
0.14772	-0.179513	F4J5R1		At3g52100	392	AT3G52100		11	11	10	22.3	22.3	21	77.472	40.745	564430000	16	0.967342	24.193	23.9537	23.8927	23.4543	24.1383	24.9854
0.831015	-0.182693	P50546	DNA-directed RNA polymerase subunit beta	rpoB	1194	ATCG00190		34	34	34	43.4	43.4	43.4	121.06	215.45	4871900000	102	0.263209	26.8817	26.9224	26.6675	27.1131	26.8908	27.0158
0.099988	-0.183725	Q9LZ46	Probable histone H2A.4		3651	AT5G02560		5	5	5	30.1	30.1	30.1	16.218	36.066	2920600000	18	1	25.4291	26.4658	26.2451	25.1204	27.072	26.4988
0.260613	-0.184811	Q9FGH9	Exocyst complex component EXO70B1	EXO70B1	2910	AT5G58430		8	8	8	18.1	18.1	18.1	70.639	25.848	283640000	14	0.778607	22.4818	23.0865	NaN	23.1872	22.7687	22.9509
0.450402	-0.189391	Q9ZVD5	Protein argonaute 4	AGO4	4511	AT2G27040		36	36	34	51.1	51.1	49.4	102.84	302.54	9540200000	134	0.538817	28.0826	27.506	27.6117	27.8543	27.9342	27.9799
0.32675	-0.190771	P56765	Acetyl-coenzyme A carboxylase carboxyl transferase subunit beta, chloroplastic	accD	1232	ATCG00500		24	24	24	66.2	66.2	66.2	55.635	103.61	3169800000	71	0.681343	26.3653	26.3839	26.6636	26.944	26.8124	26.2287
0.632734	-0.195346	Q9FL54	Chaperone protein dnaJ 6	ATJ6	3050	AT5G06910		10	9	9	40.8	37	37	32.573	127.45	987930000	32	0.379497	24.4128	24.6504	24.5446	24.6113	24.9732	24.6094
0.13821	-0.19745	P27140	Beta carbonic anhydrase 1, chloroplastic	BCA1	1049	AT3G01500		9	9	3	35.7	35.7	14.4	37.449	55.987	977180000	20	0.98493	NaN	24.2531	25.19	24.3307	25.2207	25.2055
0	-0.199563	O81292;Q9M345;Q39024;Q9M020;Q9LFH9;Q9LYX1;Q9FIF0;Q9SR87;Q66GN2;Q9FHG4;Q9M021;Q9LXA5;O80939;Q9LSL5;Q9FIF1;Q9FG33;O48837	L-type lectin-domain containing receptor kinase IV.3;L-type lectin-domain containing receptor kinase IV.2;Mitogen-activated protein kinase 4;Lectin-domain containing receptor kinase VI.3;L-type lectin-domain containing receptor kinase VIII.1;L-type lectin-domain containing receptor kinase VIII.2;Putative L-type lectin-domain containing receptor kinase II.2;Probable L-type lectin-domain containing…	LECRK43;LECRK42;MPK4;LECRK63;LECRK81;LECRK82;LECRK22;LECRK61;LECRK64;LECRKS7;LECRK62;LECRK91;LECRK41;LECRK92;LECRK21;LECRKS5;LECRKS2	944	AT2G32800;AT2G37710;AT3G08870;AT3G53380;AT3G53810;AT4G01370;AT4G02410;AT5G01540;AT5G01550;AT5G01560;AT5G03140;AT5G06740;AT5G10530;AT5G55830;AT5G59260;AT5G59270;AT5G65600		2	2	1	2.2	2.2	1.2	75.922	2.4891	418730000	4	1	NaN	23.5884	NaN	24.1388	23.7285	23.4967
0.706584	-0.201499	O04450	T-complex protein 1 subunit epsilon	CCT5	633	AT1G24510		22	22	22	63.6	63.6	63.6	59.384	154.25	3238700000	68	0.330312	26.2796	26.436	26.1082	26.4992	26.6179	26.3111
0.573502	-0.201717	Q9M2F1;O64650	40S ribosomal protein S27-2;40S ribosomal protein S27-1	RPS27B;RPS27A	3737	AT2G45710;AT3G61110		7	7	5	48.8	48.8	32.6	9.6001	106.53	6303200000	40	0.423504	27.5144	27.6664	27.8673	28.0441	27.6528	27.9563
0.278379	-0.203037	Q9FNE4		At5g40340	3128	AT5G40340		36	36	36	44.6	44.6	44.6	114.24	323.31	5718200000	106	0.753514	27.1357	27.1541	27.4359	27.99	27.2546	27.0901
0.264951	-0.20343	Q94K75	Rho-N domain-containing protein 1, chloroplastic	RHON1	2633	AT1G06190		7	7	7	22.9	22.9	22.9	44.529	51.633	1857200000	30	0.772749	25.2856	25.819	26.1022	26.312	25.8286	25.6765
0	-0.203519	F4I9R1		At1g58110	277	AT1G58110	bZIP	2	2	2	9.1	9.1	9.1	42.1	3.7945	7266600	4	1	21.8379	NaN	NaN	22.0932	22.3401	21.691
0	-0.207188	Q9LES3	ABSCISIC ACID-INSENSITIVE 5-like protein 2	DPBF3	3265	AT3G56850	bZIP	2	2	2	9.8	9.8	9.8	32.418	10.403	99830000	5	1	NaN	22.2105	NaN	22.3561	21.7888	23.1082
0	-0.208715	P29386	Agamous-like MADS-box protein AGL6	AGL6	1060	AT2G45650	MIKC_MADS	1	1	1	7.9	7.9	7.9	28.744	1.8841	2703800	1	1	21.3666	NaN	NaN	22.2646	20.8864	21.5748
0.19484	-0.209272	Q8RWK8		At1g13030	2162	AT1G13030		7	7	7	23.5	23.5	23.5	68.666	51.648	692110000	18	0.882732	24.0145	23.541	24.3907	24.8206	24.0551	23.6984
0.848653	-0.209458	Q9CAV0	40S ribosomal protein S3a-1	RPS3AA	2846	AT3G04840		32	32	16	73.3	73.3	45.4	29.85	323.31	40986000000	179	0.255076	30.4323	30.2915	30.4789	30.7928	30.5895	30.4488
0	-0.210392	F4HYR4		At1g62330	218	AT1G62330		7	7	7	18.4	18.4	18.4	73.295	17.321	673650000	15	1	NaN	24.1627	NaN	24.375	24.4697	24.2745
0	-0.210817	Q5XEN5	Methyl-CpG-binding domain-containing protein 1	MBD1	1632	AT4G22745		3	3	3	18.1	18.1	18.1	23.152	6.6002	334300000	8	1	NaN	23.1712	NaN	23.7499	23.1317	23.2644
0.34087	-0.212097	Q42112	60S acidic ribosomal protein P0-2	RPP0B	1544	AT3G09200		22	22	7	80.3	80.3	35	34.133	323.31	36546000000	136	0.664492	29.3919	29.5283	29.1027	29.5328	29.952	29.1744
1.35972	-0.214071	Q9LFX8		At1g27090	3300	AT1G27090		16	16	16	61.7	61.7	61.7	46.018	250.04	1805900000	64	0.102487	25.7262	25.9225	25.8918	26.1374	25.9962	26.0491
0.700643	-0.222109	Q9LTT3	High mobility group B protein 10	HMGB10	3523	AT3G13350		11	11	11	50.8	50.8	50.8	36.296	113.41	1553800000	27	0.333898	25.3269	25.2478	25.081	25.6769	25.3939	25.2513
0	-0.222852	Q9LDW5		F1I16_140	3255	AT3G55730	MYB	1	1	1	3.3	3.3	3.3	43.536	1.986	4267800	0	1	22.0251	NaN	NaN	22.2101	22.3568	22.1768
0	-0.223613	Q9LS26		BSK2	3479	AT5G46570		6	6	5	15.1	15.1	13.5	54.972	12.466	539190000	8	1	NaN	23.7246	NaN	23.9213	24.1305	23.793
0	-0.226426	Q9C8F7	Putative 60S ribosomal protein L30-1	RPL30A	2778	AT1G36240		8	1	1	50.9	19.6	19.6	12.317	2.1939	4026900	1	1	21.9412	NaN	NaN	24.1398	21.699	20.6642
0.228714	-0.228801	Q93ZY3	Dolichyl-diphosphooligosaccharide--protein glycosyltransferase subunit STT3A	STT3A	2477	AT5G19690		15	15	15	24.9	24.9	24.9	86.112	270.03	3902100000	52	0.825947	26.2598	26.3838	26.2138	26.0913	26.1619	27.2905
0	-0.229275	Q94JQ6	Cellulose synthase A catalytic subunit 6 [UDP-forming]	CESA6	2623	AT5G64740		9	9	2	11.6	11.6	2.4	122.5	23.045	658730000	11	1	NaN	24.1158	NaN	24.3274	24.5681	24.1396
0	-0.230111	Q9FY74	Calmodulin-binding transcription activator 1	CMTA1	3213	AT5G09410	CAMTA	4	1	1	4.9	1.4	1.4	113.85	2.7707	4863400	0	1	NaN	22.1539	NaN	22.5047	22.4463	22.2011
0	-0.230594	O22216	Glycerol-3-phosphate dehydrogenase [NAD(+)] GPDHC1, cytosolic	GPDHC1	664	AT2G41540		2	2	2	11.7	11.7	11.7	51.491	1.7115	65164000	2	1	21.3714	NaN	NaN	21.5971	21.8035	21.4052
0.471955	-0.233213	O22469	WD-40 repeat-containing protein MSI3	MSI3	674	AT4G35050		10	10	10	42.7	42.7	42.7	47.983	64.448	1110000000	29	0.515419	25.0099	24.6565	24.4599	25.2022	24.9072	24.7165
0.425721	-0.233739	Q8RWX4		At4g32250	2183	AT4G32250		10	10	10	24.9	24.9	24.9	68.157	26.296	778190000	29	0.563466	23.9704	24.4292	24.5543	24.2531	24.6415	24.7605
0.473514	-0.242999	Q9M034		T10O8_100	3684	AT5G01390		9	9	7	43.6	43.6	39.1	36.97	35.169	823370000	20	0.514099	NaN	24.3063	24.0392	24.6773	24.3956	24.1743
0.570795	-0.246205	Q9SVY0	DNA-directed RNA polymerase	F15B8.150	4286	AT3G57660		56	56	55	49.2	49.2	48.7	187.57	323.31	13036000000	184	0.425766	28.0551	28.1872	28.3368	28.6164	28.6094	28.0918
0.73726	-0.24626	Q9SJ36;Q9LZ17;P49205;Q9SQZ1	40S ribosomal protein S17-2;40S ribosomal protein S17-4;40S ribosomal protein S17-1;40S ribosomal protein S17-3	RPS17B;RPS17D;RPS17A;RPS17C	4068	AT2G04390;AT2G05220;AT3G10610;AT5G04800		9	9	9	62.9	62.9	62.9	15.951	33.217	12180000000	49	0.313206	28.8159	28.4005	28.6323	28.8441	28.708	29.0353
0.671101	-0.24704	Q9ZVC2	Regulatory protein NPR5	NPR5	4508	AT2G41370		6	6	3	16.3	16.3	12	54.001	25.311	468380000	20	0.351338	24.1119	23.8925	23.7375	24.4023	24.1086	23.9721
0.482515	-0.249675	Q94C69	Cold shock domain-containing protein 3	CSP3	2593	AT2G17870		5	5	5	30.2	30.2	30.2	29.564	32.241	872660000	9	0.50569	24.1555	24.7302	24.2117	24.876	24.5074	24.4631
1.28643	-0.250929	Q9ZVI9	Ethanolamine-phosphate cytidylyltransferase	PECT1	4517	AT2G38670		11	11	11	34.9	34.9	34.9	46.977	41.347	1156700000	25	0.116328	25.1772	24.9535	24.9147	25.3035	25.1843	25.3102
1.11649	-0.256036	Q9ZPY7	Exportin-2	CAS	4429	AT2G46520		17	17	17	27.4	27.4	27.4	108.66	74.35	1324200000	35	0.156922	24.9802	24.7478	25.0475	25.1626	25.29	25.091
0.242361	-0.25694	Q9FGR0	Cleavage and polyadenylation specificity factor subunit 1	CPSF160	2921	AT5G51660		12	12	12	15.3	15.3	15.3	158.07	74.498	574700000	22	0.806932	23.7536	23.6263	NaN	23.8309	24.5373	23.4725
0.319901	-0.25824	P49691	60S ribosomal protein L4-2	RPL4D	1190	AT5G02870		31	10	10	61.7	19.9	19.9	44.721	313.16	32028000000	65	0.689321	29.439	30.031	30.1623	29.6687	30.2412	30.4972
0.168818	-0.267087	O81845	Mitochondrial uncoupling protein 1	PUMP1	951	AT3G54110		10	10	10	41.8	41.8	41.8	32.662	34.207	1620900000	19	0.928521	25.9729	24.958	25.0842	24.5961	26.1264	26.094
0	-0.267354	Q8VZI2	DUF21 domain-containing protein At4g33700	CBSDUF6	2312	AT4G33700		9	9	9	30.2	30.2	30.2	47.11	22.064	435700000	16	1	23.3397	NaN	NaN	23.7553	23.6964	23.3696
1.74038	-0.273627	Q9FHG2	60S ribosomal protein L32-2	RPL32B	2941	AT5G46430		13	13	5	65.4	65.4	33.8	15.475	59.376	18994000000	63	0.053774	29.5113	29.7343	29.5718	29.8415	29.9252	29.8715
0	-0.274535	Q93WY4	Probable WRKY transcription factor 12	WRKY12	2415	AT2G44745	WRKY	1	1	1	11	11	11	24.548	2.4068	4725500	1	1	22.172	NaN	NaN	21.8289	23.7245	21.7863
0.235917	-0.277618	A0A1P8B068			39	AT2G28790		7	7	7	39.8	39.8	39.8	30.183	114.17	4204800000	40	0.81687	27.026	27.5772	26.1339	27.2054	27.5167	26.8479
0.557919	-0.27888	Q9LD90	H/ACA ribonucleoprotein complex subunit 4	CBF5	3247	AT3G57150		52	52	52	77.7	77.7	77.7	63.026	323.31	73668000000	341	0.436993	30.8772	31.362	31.1925	31.7465	31.352	31.1699
0	-0.2799	Q9FPW6;O82343	BTB/POZ domain-containing protein POB1;BTB/POZ domain-containing protein At2g46260	POB1	3152	AT2G46260;AT3G61600		2	2	2	6.6	6.6	6.6	63.065	1.9115	5103300	2	1	22.283	NaN	NaN	22.6788	21.9813	23.0285
0.403831	-0.280979	O22795	50S ribosomal protein L28, chloroplastic	RPL28	690	AT2G33450		8	8	8	26.6	26.6	26.6	16.033	10.223	948490000	8	0.585551	24.8037	25.8121	25.3046	25.6715	25.5829	25.5089
1.45708	-0.281692	F4I366	DNA-directed RNA polymerase	NRPA2	242	AT1G29940		46	46	46	50.9	50.9	50.9	132.38	180.53	8016100000	141	0.0865514	27.4726	27.6664	27.5153	27.8908	27.9106	27.698
0	-0.282238	Q9ZUY6	UDP-D-apiose/UDP-D-xylose synthase 1	AXS1	4499	AT2G27860		4	1	1	15.4	4.1	4.1	43.637	2.7101	3050100	1	1	NaN	21.4808	NaN	21.0096	22.0659	22.2136
0.682156	-0.282513	Q9SIP7	40S ribosomal protein S3-1	RPS3A	4053	AT2G31610		32	32	3	83.2	83.2	23.6	27.519	213.99	59989000000	231	0.344821	31.1471	30.6443	30.5489	31.0232	31.1257	31.0389
0.18286	-0.283245	Q8RY71	Epithiospecifier protein	ESP	2229	AT1G54040		20	20	20	68.9	68.9	68.9	37.008	79.311	8047500000	48	0.904108	26.5559	28.1689	27.5048	27.0633	28.3086	27.7074
1.11642	-0.285362	P42825	Chaperone protein dnaJ 2	ATJ2	1131	AT5G22060		17	8	8	42.2	27.4	27.4	46.438	49.116	1222100000	29	0.156922	25.1102	25.0801	25.3374	25.6344	25.4071	25.3421
0.748098	-0.289208	Q8H0Y1	Outer envelope pore protein 24B, chloroplastic	OEP24B	1924	AT5G42960		5	5	5	30	30	30	23.41	11.024	1299100000	16	0.306386	24.6985	24.7248	24.9542	24.938	24.9101	25.397
0.882811	-0.289515	Q42547	Catalase-3	CAT3	1567	AT1G20620		26	26	20	64	64	54.7	56.695	288.31	11131000000	132	0.240236	28.4164	28.2437	27.9689	28.566	28.5912	28.3403
0.264315	-0.2906	Q93XM7	Mitochondrial carnitine/acylcarnitine carrier-like protein	BOU	2416	AT5G46800		6	6	6	28.3	28.3	28.3	31.022	19.658	530340000	13	0.773253	23.6008	NaN	24.1988	24.3917	23.6349	24.5446
0.648109	-0.290608	Q9SAJ4	Phosphoglycerate kinase	T8K14.3	3921	AT1G79550		10	10	8	36.2	36.2	30.4	42.131	51.015	947200000	22	0.368702	NaN	24.694	24.1936	24.7412	24.6781	24.7838
0.585164	-0.30155	F4JGZ1	Mediator of RNA polymerase II transcription subunit 16	MED16	437	AT4G04920		9	9	9	12.4	12.4	12.4	138.19	30.904	459370000	15	0.41454	23.7828	23.6857	24.1104	24.5422	23.9553	23.9861
0	-0.306662	Q8LK56	Transcriptional activator DEMETER	DME	2116	AT5G04560		3	3	3	3	3	3	221.14	2.0675	4262600	3	1	21.1769	NaN	NaN	21.6664	21.1215	21.6629
0.408561	-0.30698	Q9SU78	WD-40 repeat-containing protein MSI5	MSI5	4241	AT4G29730		9	6	6	24	19.1	19.1	53.994	26.476	744660000	17	0.580194	24.4035	24.1612	24.541	25.2731	24.3552	24.3984
1.37316	-0.308589	Q9ZNT1	NADH--cytochrome b5 reductase 1	CBR1	4412	AT5G17770		7	7	7	47.3	47.3	47.3	31.49	56.741	947950000	21	0.0998209	24.3596	24.2047	24.4881	24.5306	24.7451	24.7024
0.329448	-0.309832	Q9SG79	Protein SAD1/UNC-84 domain protein 2	SUN2	3994	AT3G10730		13	13	13	43.7	43.7	43.7	49.94	216.61	2849600000	56	0.678625	26.242	26.0659	25.8177	25.6489	26.8865	26.5198
0	-0.311519	Q9T0A0	Long chain acyl-CoA synthetase 4	LACS4	4365	AT4G23850		8	8	8	18.2	18.2	18.2	74.507	25.459	1704200000	13	1	NaN	25.4291	NaN	25.5929	25.952	25.677
0.630128	-0.311637	Q8VZL6	SWR1-complex protein 4	SWC4	2320	AT2G47210	MYB_related	10	10	10	35.1	35.1	35.1	49.823	33.122	815370000	17	0.380716	24.0894	24.5167	NaN	24.6711	24.7634	24.4096
0.695644	-0.314051	Q9FF86	BAHD acyltransferase DCR	DCR	2866	AT5G23940		11	11	11	35.3	35.3	35.3	53.514	51.147	895090000	24	0.337117	NaN	24.6451	24.5733	24.6302	25.1031	25.0364
0.63182	-0.320953	Q9ZTW3;P47192	Vesicle-associated membrane protein 721;Vesicle-associated membrane protein 722	VAMP721;VAMP722	1158	AT1G04750;AT2G33120		8	8	8	44.7	44.7	44.7	24.765	44.646	4778800000	21	0.379588	26.5287	26.2904	26.5508	27.0549	26.9193	26.3586
0.531102	-0.321314	Q8W4P1	Cyclin-dependent kinase C-2	CDKC-2	2375	AT5G64960		11	11	3	28.3	28.3	9.2	57.128	37.985	2680600000	25	0.459842	25.7864	25.6526	NaN	26.4045	25.9682	25.7497
0.374145	-0.322779	Q9SYB5	Probable dolichyl-diphosphooligosaccharide--protein glycosyltransferase subunit 3B	OST3B	4314	AT1G61790		7	7	7	22.3	22.3	22.3	38.806	32.343	3456400000	31	0.621176	25.7602	25.6795	26.0315	25.4779	26.3291	26.6326
0	-0.323537	Q8W1Y0	Sister chromatid cohesion 1 protein 4	SYN4	2344	AT5G16270		23	23	22	36.6	36.6	35.7	114.06	191.9	2016800000	43	1	25.6429	NaN	NaN	26.2337	25.7762	25.8894
1.03399	-0.325898	Q9SFU1	60S ribosomal protein L13a-1	RPL13AA	3987	AT3G07110		19	19	10	62.6	62.6	33.5	23.466	124.44	37013000000	108	0.180603	30.084	30.1224	29.7169	30.3168	30.1679	30.4162
0.595569	-0.331834	Q9SVD1		F22O6_120	4278	AT3G52500		12	12	12	31.3	31.3	31.3	51.004	132.9	4738700000	54	0.406209	26.8946	27.1351	26.7347	27.3706	27.5625	26.8267
1.07477	-0.33686	Q39099	Xyloglucan endotransglucosylase/hydrolase protein 4	XTH4	1499	AT2G06850		9	9	9	35.1	35.1	35.1	34.291	24.375	1087900000	18	0.168174	24.6924	24.5287	NaN	24.8908	24.8261	25.1254
0.250684	-0.339219	O82462			967	AT5G26710		11	11	11	21	21	21	81.064	29.158	1801400000	22	0.794034	25.2243	24.4144	26.1035	25.9561	25.185	25.6187
0.460073	-0.345247	Q9LQ55	Dynamin-2B	DRP2B	3450	AT1G59610		57	25	25	68.6	38.8	38.8	100.23	210.76	7712800000	89	0.52787	27.2443	27.1789	28.1179	27.7661	28.0888	27.722
0	-0.345313	F4I600		At1g16820	258	AT1G16820		1	1	1	16.1	16.1	16.1	10.444	1.7138	6167400	1	1	NaN	22.4966	NaN	22.2645	23.5805	22.6808
0.484246	-0.347519	Q93Y08		MXK3.17	2428	AT5G64940		8	8	8	11.8	11.8	11.8	86.022	44.301	746940000	19	0.504121	24.2624	23.6109	NaN	24.1297	24.1719	24.5509
0.443528	-0.347563	Q9LY66	50S ribosomal protein L1, chloroplastic	RPL1	3626	AT3G63490		21	21	21	50.3	50.3	50.3	37.632	159.78	10087000000	83	0.54599	28.0698	27.8689	27.078	27.7258	28.1774	28.1561
1.05109	-0.348296	Q43292;Q8LEM8;Q8LFH7	60S ribosomal protein L37-2;60S ribosomal protein L37-3;60S ribosomal protein L37-1	RPL37B;RPL37C;RPL37A	1581	AT1G15250;AT1G52300;AT3G16080		6	6	6	47.4	47.4	47.4	10.84	27.023	15792000000	28	0.176392	29.5846	30.0166	30.0081	30.3423	30.1452	30.1667
0.418719	-0.353432	Q1WIQ6	NADP-dependent glyceraldehyde-3-phosphate dehydrogenase	ALDH11A3	1434	AT2G24270		8	8	8	25	25	25	53.06	40.702	396180000	20	0.56998	22.5918	23.7276	23.314	23.6823	23.7225	23.2888
0.477685	-0.354988	Q680P8	40S ribosomal protein S29	RPS29A	1660	AT3G43980		5	5	5	53.6	53.6	53.6	6.4294	16.6	5804400000	18	0.510448	27.926	28.2319	27.8659	27.7605	28.6266	28.7018
0.986481	-0.35594	Q93VI3	60S ribosomal protein L17-1	RPL17A	2391	AT1G27400		15	15	2	63.1	63.1	6.8	19.897	202.56	27220000000	113	0.197727	29.8469	29.5028	29.417	30.0161	30.0832	29.7352
0.426968	-0.356272	F4IL68		At2g07360	323	AT2G07360		23	23	23	27.8	27.8	27.8	130.34	92.65	2684000000	51	0.562333	26.2331	25.761	25.0151	26.0744	25.954	26.0496
0.32878	-0.360282	Q8GWE6		EER5	1857	AT2G19560		10	10	10	30.8	30.8	30.8	47.614	26.38	463660000	10	0.678726	24.316	23.435	NaN	24.5313	24.3751	23.8009
0.939089	-0.360591	F4IIM1		At2g22125	317	AT2G22125		24	24	24	17.7	17.7	17.7	230.7	73.438	1117600000	47	0.21595	24.8001	24.3181	24.8255	25.0578	24.8691	25.0986
1.28022	-0.363369	F4IH25	Ribosome biogenesis protein BOP1 homolog	At2g40360	309	AT2G40360		41	41	41	66.4	66.4	66.4	85.382	323.31	12384000000	160	0.117674	28.0781	28.3021	28.2154	28.6726	28.6832	28.3299
0.544538	-0.363826	Q9LT08	26S proteasome non-ATPase regulatory subunit 14 homolog	RPN11	3510	AT5G23540		10	10	10	51.3	51.3	51.3	34.353	61.625	2573100000	32	0.448237	25.8032	25.4332	NaN	25.7215	26.35	25.8746
0.213408	-0.365348	P59169;Q9LR02	Histone H3.3;Histone H3-like 3	HTR4	1265	AT1G75600;AT4G40030		12	12	2	63.2	63.2	8.8	15.406	99.911	451160000000	79	0.84895	34.3145	32.2681	32.4182	33.3135	33.2427	33.5405
0.833631	-0.3665	Q93YU5	Exocyst complex component SEC8	SEC8	2440	AT3G10380		15	15	15	23.2	23.2	23.2	116.6	58.321	1507700000	38	0.262163	25.4066	24.7727	25.2948	25.5775	25.4078	25.5883
0.395987	-0.368448	Q9M0I7		At4g28200	3702	AT4G28200		18	18	18	35.6	35.6	35.6	74.662	104.64	3439100000	62	0.594206	26.059	26.3509	25.7565	26.9607	26.5548	25.7562
0	-0.373784	P0CB22	Histone-lysine N-methyltransferase ATX2	ATX2	987	AT1G05830		3	3	3	4.2	4.2	4.2	123.29	4.035	41004000	3	1	NaN	22.7856	NaN	23.402	23.62	22.456
0.888848	-0.380471	Q9LD43	Acetyl-coenzyme A carboxylase carboxyl transferase subunit alpha, chloroplastic	CAC3	3243	AT2G38040		34	34	34	55.3	55.3	55.3	85.305	204.84	9429400000	84	0.237819	27.3313	27.4839	27.87	28.0802	28.0406	27.7058
1.38244	-0.380809	O04151	Calreticulin-1	CRT1	616	AT1G56340		15	15	9	48	48	38.1	48.527	202.99	1825000000	30	0.0987207	NaN	25.2405	25.4615	25.6336	25.8329	25.7289
1.15259	-0.385689	Q9FHM5	AT-hook motif nuclear-localized protein 4	AHL4	2945	AT5G51590		10	10	8	47.5	47.5	41.1	44.594	152.6	4469900000	46	0.147146	26.8566	26.6141	26.5206	27.2839	26.8775	26.9871
0.336927	-0.38631	Q9AR19	Histone acetyltransferase GCN5	HAG1	2667	AT3G54610		7	7	7	14.8	14.8	14.8	63.123	33.152	1819900000	12	0.668325	NaN	25.1145	25.0749	26.1549	25.3326	24.9555
0	-0.387182	F4IGZ2		At2g40130	308	AT2G40130		4	4	4	8.6	8.6	8.6	101.61	3.8704	13241000	4	1	NaN	22.8071	NaN	23.5592	22.9882	23.0354
2.20855	-0.391176	P61841	30S ribosomal protein S7, chloroplastic	rps7-A	1281	ATCG00900		8	8	8	50.3	50.3	50.3	17.357	103.53	5446600000	33	0.0251494	27.0888	27.1658	27.1504	27.6614	27.4251	27.4921
1.97245	-0.392462	Q9SZB7		F17M5.160	4337	AT4G33400		18	18	17	46.4	46.4	42.8	71.628	209.72	3591400000	72	0.0360086	26.4559	26.5063	26.7038	27.033	26.904	26.9064
1.16822	-0.394554	Q8VZM1		EMB2753	2321	AT1G80410		22	22	22	34.3	34.3	34.3	102.15	131.27	3098700000	61	0.143515	25.9991	26.1054	26.463	26.4486	26.5975	26.705
0.329225	-0.394608	Q8RWV9		At5g08450	2181	AT5G08450		17	17	17	24.3	24.3	24.3	104.15	138.91	1695600000	39	0.678625	25.6453	25.0634	24.4904	26.1093	25.4219	24.8517
0	-0.395767	Q6NLH0	DNA-directed RNA polymerases II, IV and V subunit 9A	NRPB9A	1691	AT3G16980		2	2	2	21.9	21.9	21.9	13.276	4.2326	8481100	2	1	NaN	NaN	22.4622	23.6355	22.8549	22.0836
0.633851	-0.396584	Q9LF98	Fructose-bisphosphate aldolase	F8J2_100	3283	AT3G52930		22	22	14	79.3	79.3	50	38.539	147.57	8020700000	88	0.378874	27.1247	27.9644	27.8278	27.9692	28.2482	27.8892
0	-0.396991	Q9LV59		At3g24490	3571	AT3G24490	Trihelix	6	6	6	24.3	24.3	24.3	39.083	103.24	1052300000	13	1	NaN	24.5519	NaN	25.4499	24.6223	24.7743
0.800651	-0.406438	P26569	Histone H1.2		1048	AT2G30620		18	18	16	39.2	39.2	35.5	28.487	199.77	48537000000	121	0.278014	29.9742	30.6538	30.2887	30.4992	30.9429	30.6938
0.724422	-0.406471	P25857	Glyceraldehyde-3-phosphate dehydrogenase GAPB, chloroplastic	GAPB	1043	AT1G42970		15	15	13	41.6	41.6	35.1	47.659	86.238	5186400000	42	0.320409	27.779	26.9082	27.4072	27.7395	27.8654	27.7089
1.02473	-0.407379	Q0WW26	Coatomer subunit gamma		1418	AT4G34450		53	53	53	73.6	73.6	73.6	98.49	323.31	22272000000	239	0.183268	28.9907	28.7264	28.6698	29.514	28.996	29.0991
1.42545	-0.409772	P41916;Q8H156;P41917	GTP-binding nuclear protein Ran-1;GTP-binding nuclear protein Ran-3;GTP-binding nuclear protein Ran-2	RAN1;RAN3;RAN2	1106	AT5G20010;AT5G20020;AT5G55190		14	14	14	75.6	75.6	75.6	25.276	68.099	5046300000	44	0.0916605	27.0647	27.2024	26.8911	27.5156	27.601	27.2709
0.702026	-0.414497	F4JXF9	DNA-directed RNA polymerase	NRPC1	511	AT5G60040		13	12	12	13.4	12.7	12.7	153	50.674	931500000	20	0.333156	24.2716	24.2204	NaN	24.7445	24.9477	24.2893
0.58397	-0.415238	P49693	60S ribosomal protein L19-3	RPL19C	1192	AT4G02230		14	7	6	44.2	28.4	24	24.201	52.306	2183900000	27	0.415303	25.2637	25.2581	25.9224	25.6631	25.6742	26.3526
0.965346	-0.421979	Q8L7S8	DEAD-box ATP-dependent RNA helicase 3, chloroplastic	RH3	2010	AT5G26742		47	47	47	62.2	62.2	62.2	81.155	323.31	19154000000	166	0.205782	29.2675	29.0805	28.6291	29.5019	29.4814	29.2598
0.417125	-0.423372	Q8W475	SWI/SNF complex subunit SWI3A	SWI3A	2351	AT2G47620		21	21	21	56.1	56.1	56.1	57.484	178.66	5182200000	73	0.571294	27.2313	26.6183	25.9056	27.2217	27.1951	26.6087
0.977117	-0.425095	Q9FX54	Glyceraldehyde-3-phosphate dehydrogenase GAPC2, cytosolic	GAPC2	3193	AT1G13440		24	24	1	78.1	78.1	8	36.913	323.31	12374000000	137	0.201374	28.1335	28.4807	28.2919	28.5714	29.0812	28.5288
1.08339	-0.426928	Q9M0E2	60S ribosomal protein L28-2	RPL28C	3698	AT4G29410		8	8	7	48.3	48.3	48.3	15.91	51.056	4950400000	36	0.166202	26.6465	26.9584	27.0501	27.0858	27.2841	27.5659
1.30776	-0.42821	Q9C6I8	Nucleolar GTP-binding protein 1		2741	AT1G50920		34	34	31	56.3	56.3	55	76.848	323.31	16706000000	130	0.111907	28.6466	28.562	28.6103	29.2477	29.1142	28.7417
0.487133	-0.428235	Q9XIK4	UPF0202 protein At1g10490		4403	AT1G10490		29	29	18	36.1	36.1	24.3	115.62	109.65	6294400000	86	0.502106	27.544	27.1053	26.4928	27.877	27.474	27.0758
0.552442	-0.428821	Q9ZQ24			4431	AT2G24440		5	5	5	32.8	32.8	32.8	20.712	51.276	1895600000	26	0.441343	25.314	25.0991	NaN	25.9944	25.7448	25.167
0.721785	-0.430106	Q9SCZ4	Receptor-like protein kinase FERONIA	FER	3945	AT3G51550		8	8	7	13.6	13.6	12.3	98.149	42.814	768300000	19	0.322047	NaN	23.769	24.0939	24.5368	24.5333	24.0145
0	-0.439009	Q9SEH3;Q9FPJ4	Ras-related protein RABD2c;Ras-related protein RABD2b	RABD2C;RABD2B	3146	AT4G17530;AT5G47200		4	4	3	31.2	31.2	25.7	22.318	19.218	650000000	10	1	NaN	23.788	NaN	24.0381	24.5908	24.052
0.468315	-0.439672	P51818	Heat shock protein 90-3	HSP90-3	1209	AT5G56010		53	5	3	65.4	5.3	4	80.051	9.5811	1720900000	17	0.519068	24.771	24.7775	25.6015	25.1102	26.0786	25.2802
1.16057	-0.439737	Q9S709	Splicing factor U2af small subunit A	U2AF35A	3847	AT1G27650		12	12	4	42.6	42.6	24	34.572	106.88	4997600000	53	0.144988	27.0649	27.3228	26.9172	27.7909	27.3365	27.4966
0.906393	-0.444179	Q94F88	DNA (cytosine-5)-methyltransferase CMT3	CMT3	2616	AT1G69770		9	9	9	17.2	17.2	17.2	94.904	84.333	760150000	20	0.230441	24.2401	23.7287	NaN	24.4541	24.5301	24.3015
0.67395	-0.45217	Q9LFS8	Structural maintenance of chromosomes protein 5	SMC5	3296	AT5G15920		8	8	8	10.2	10.2	10.2	121.44	17.244	717430000	14	0.34937	24.4526	23.918	23.9163	25.0397	24.2656	24.3381
1.26854	-0.454161	Q9SF16	T-complex protein 1 subunit eta	CCT7	3974	AT3G11830		23	23	23	54.9	54.9	54.9	59.776	153.53	2984700000	80	0.119986	25.7549	25.811	26.0671	26.3775	26.5443	26.0736
0	-0.455106	Q9ZQ26		At2g24420	4432	AT2G24420		5	5	5	15.9	15.9	15.9	50.351	12.359	795420000	4	1	NaN	23.909	NaN	22.9395	25.0966	25.0563
0.787717	-0.461021	F4IRI1		At2g18900	337	AT2G18900		30	30	30	54.6	54.6	54.6	88.011	189.79	5988700000	90	0.285272	27.3839	27.3417	26.9173	28.0151	27.7617	27.2492
0.504678	-0.462689	Q93VR4	MLP-like protein 423	MLP423	2401	AT1G24020		3	3	3	23.9	23.9	23.9	17.054	8.7612	501220000	9	0.484172	NaN	23.7944	23.0548	23.7404	24.2926	23.6289
1.80396	-0.465596	Q9SF40	60S ribosomal protein L4-1	RPL4A	3978	AT3G09630		34	34	13	63.1	63.1	21.2	44.702	323.31	139810000000	271	0.0478448	31.8582	32.0687	31.9562	32.3009	32.3589	32.6201
1.62079	-0.46592	Q42262	40S ribosomal protein S3a-2	RPS3AB	1547	AT4G34670		29	13	13	72.1	44.3	44.3	29.803	284.9	11921000000	85	0.0659134	27.9029	28.1559	28.2584	28.5523	28.7159	28.4467
1.48444	-0.466544	Q9MAH0	Phosphoenolpyruvate carboxylase 1	PPC1	3837	AT1G53310		41	41	14	55.4	55.4	24.2	110.28	180.52	7244600000	105	0.0827933	27.1329	27.4608	27.0087	27.5628	27.6905	27.7487
0.422666	-0.468973	Q9M0V3	DNA damage-binding protein 1a	DDB1A	3705	AT4G05420		15	15	10	21.1	21.1	14.2	121.3	88.233	1358400000	31	0.565984	24.7634	24.6163	NaN	25.1471	25.7697	24.5598
0.884817	-0.469677	F4JTD2	Putative rRNA methyltransferase	At4g25730	489	AT4G25730		19	19	19	21.3	21.3	21.3	92.266	62.701	4723100000	47	0.23938	27.195	26.6512	26.373	27.2189	27.2975	27.1118
0.959131	-0.472331	P38557;P38558	Tubulin gamma-1 chain;Tubulin gamma-2 chain	TUBG1;TUBG2	1096	AT3G61650;AT5G05620		13	13	13	49.4	49.4	49.4	53.246	88.165	945030000	44	0.208295	24.0399	24.4631	24.7919	24.8921	25.0413	24.7785
0.631917	-0.472357	Q9M2F9	DEAD-box ATP-dependent RNA helicase 52	RH52	3739	AT3G58570		20	7	7	39.6	18.6	18.6	69.241	23.396	852180000	13	0.379588	24.3521	24.5591	NaN	25.3996	24.7535	24.6308
0.637221	-0.4727	A0A1P8AVE9			32	AT1G06720		35	35	35	38.5	38.5	38.5	134.43	277.63	4549200000	84	0.377001	26.9053	26.9286	26.3057	27.6808	27.1042	26.7728
1.01838	-0.473125	A9LNK9	30-kDa cleavage and polyadenylation specificity factor 30	CPSF30	102	AT1G30460		5	5	5	14.1	14.1	14.1	70.014	30.906	595540000	15	0.18535	23.8243	23.6695	23.913	24.2869	24.6265	23.9127
0.710449	-0.474283	F4JHH5	Exocyst complex component SEC15B	SEC15B	440	AT4G02350		14	14	14	27.4	27.4	27.4	88.37	38.56	959690000	32	0.327822	24.3259	23.9419	NaN	24.8446	24.7499	24.2302
0.437012	-0.476841	Q9SIC8		At2g31410	4039	AT2G31410		5	5	5	26.6	26.6	26.6	22.698	151.34	1996300000	18	0.553284	25.0297	25.077	26.4301	26.0627	26.0929	25.8117
0	-0.478881	Q8LPF3	Probable pectinesterase 68	PME68	2122	AT5G47500		5	5	5	15.5	15.5	15.5	40.042	7.015	706940000	5	1	24.0513	NaN	NaN	24.595	24.5945	24.4009
0.693741	-0.479326	Q9SK84		F12K8.24	4107	AT1G22410		12	12	10	37.2	37.2	32.8	58.326	43.856	1124500000	27	0.337629	24.7524	25.2872	24.3683	25.412	25.4843	24.9496
0.938772	-0.485343	Q9FNI7	Glucomannan 4-beta-mannosyltransferase 2	CSLA2	3130	AT5G22740		8	8	8	18.4	18.4	18.4	61.558	22.83	928270000	15	0.21595	23.6968	24.3847	24.0788	24.6012	24.7392	24.2759
0.558103	-0.486679	F4JP43		G2484-1	463	AT4G17330		47	47	47	36.1	36.1	36.1	218.07	323.31	5767000000	101	0.436993	27.1037	26.5912	26.8986	28.0224	27.2256	26.8055
0.418496	-0.488462	Q9T029;Q9SIW5	40S ribosomal protein S25-4;40S ribosomal protein S25-1	RPS25E;RPS25A	4355	AT2G16360;AT4G39200		10	10	3	55.6	55.6	33.3	12.053	138.45	10666000000	53	0.56998	27.7872	27.7791	28.219	27.4683	28.8333	28.9492
1.32028	-0.490047	Q9LD55	Eukaryotic translation initiation factor 3 subunit A	TIF3A1	3245	AT4G11420		30	30	30	36.8	36.8	36.8	114.3	323.31	10566000000	118	0.109724	27.6342	27.4614	27.7136	28.3692	27.8254	28.0848
0.448005	-0.490585	F4IC79		At1g12380	287	AT1G12380		17	17	14	30.4	30.4	25.1	88.371	80.139	1802700000	36	0.541329	25.4786	25.9062	24.6601	26.4328	25.5328	25.551
0	-0.490716	Q38960	WD repeat-containing protein LWD2	LWD2	1489	AT3G26640		4	2	2	16.8	12.7	12.7	39.091	1.7987	3225200	2	1	21.621	NaN	NaN	21.8787	22.0797	22.3766
0	-0.492729	Q9ZVW2	Protein HUA ENHANCER 2	HEN2	4526	AT2G06990		12	12	12	16.4	16.4	16.4	111.89	30.271	735440000	14	1	24.1305	NaN	NaN	24.9091	24.8211	24.1394
0.812416	-0.498041	F4KAB8	DNA replication licensing factor MCM6	MCM6	574	AT5G44635		12	12	12	18.1	18.1	18.1	92.85	30.416	1409800000	20	0.272142	24.3759	25.0131	NaN	25.0567	25.3536	25.1674
0.51314	-0.49855	Q9LZ41	60S ribosomal protein L35-4	RPL35D	3649	AT5G02610		7	4	2	32.5	18.7	8.1	14.331	26.445	2263000000	18	0.47628	25.0472	25.6908	26.0643	25.5083	26.262	26.5277
1.74557	-0.499963	Q94A40	Coatomer subunit alpha-1		2537	AT1G62020		68	68	28	68.5	68.5	36.3	136.56	323.31	22178000000	269	0.0533161	29.1963	28.9803	29.0685	29.787	29.5603	29.3977
1.45933	-0.501909	Q9FNH2		At5g06360	3129	AT5G06360		9	9	9	38.5	38.5	38.5	29.754	32.086	4831100000	29	0.0863488	26.5464	27.0074	26.6725	27.3165	27.3333	27.0822
2.2145	-0.504339	O23515;Q8VYF1	60S ribosomal protein L15-1;60S ribosomal protein L15-2	RPL15A;RPL15B	737	AT4G16720;AT4G17390		19	19	19	54.4	54.4	54.4	24.239	96.246	101740000000	116	0.0250988	31.2352	31.1896	31.3456	31.8874	31.6041	31.7918
0	-0.509934	O64647	Transcription factor TCP9	TCP9	840	AT2G45680	TCP	2	2	2	9.8	9.8	9.8	37.63	4.1676	11362000	4	1	NaN	NaN	21.8883	22.5899	22.2762	22.3286
0.67039	-0.510331	Q01908	ATP synthase gamma chain 1, chloroplastic	ATPC1	1335	AT4G04640		17	17	17	57.4	57.4	57.4	40.911	222.42	5938000000	74	0.351582	27.2768	26.3198	27.1142	27.4205	27.1014	27.72
1.72023	-0.514084	Q9SIV2	26S proteasome non-ATPase regulatory subunit 2 homolog A	RPN1A	4058	AT2G20580		30	30	18	49.3	49.3	33.7	98.143	147.13	8146000000	78	0.0556681	27.2444	27.1254	27.5762	27.8366	27.8394	27.8123
0	-0.514455	Q9SJU4	Probable fructose-bisphosphate aldolase 1, chloroplastic	FBA1	4096	AT2G21330		10	5	5	37.6	23.6	23.6	42.93	41.5	1098800000	14	1	NaN	NaN	24.5776	25.2672	25.0549	24.9539
0	-0.516673	F4JT92		At4g19610	487	AT4G19610		12	12	12	20.6	20.6	20.6	91.563	45.501	927330000	20	1	24.2494	NaN	NaN	25.286	24.8433	24.1688
1.05489	-0.525764	F4IYF8		At3g02760	368	AT3G02760		11	11	11	16.5	16.5	16.5	97.536	45.146	461590000	17	0.175051	22.9168	23.3193	NaN	23.683	23.4285	23.8199
0	-0.526032	Q9LUI3	CRC domain-containing protein TSO1	TSO1	3552	AT3G22780	CPP	1	1	1	2.9	2.9	2.9	76.276	2.2494	6286600	2	1	NaN	21.5762	NaN	21.5882	22.2643	22.4541
2.34565	-0.526038	Q9CAP8	Long chain acyl-CoA synthetase 9, chloroplastic	LACS9	2841	AT1G77590		16	16	16	31.8	31.8	31.8	76.175	58.507	1775800000	32	0.0208639	25.3385	25.1528	25.2738	25.8252	25.6378	25.8802
0.710679	-0.528406	F4IDC2		EDA25	292	AT1G72440		21	21	21	26.4	26.4	26.4	117.02	127.78	2557900000	54	0.327822	25.4363	25.4557	25.7584	26.4056	26.3978	25.4322
0	-0.53216	Q9LUQ6	60S ribosomal protein L19-2	RPL19B	3558	AT3G16780		9	4	4	42.6	24.9	24.9	24.329	64.767	1846100000	13	1	NaN	NaN	25.446	25.9463	25.8007	26.1876
0	-0.538411	Q6ICX4	Polypyrimidine tract-binding protein homolog 3		1682	AT1G43190		5	5	5	17.1	17.1	17.1	48.233	36.708	343970000	11	1	NaN	22.8645	NaN	24.0839	23.0724	23.0525
1.08883	-0.539696	F4JL11	Importin subunit alpha-2	IMPA2	451	AT4G16143		18	18	14	50.7	50.7	44.1	58.906	196.09	2057100000	46	0.165276	25.5849	25.3273	24.9627	25.9422	26.0125	25.5393
0.344718	-0.540337	Q8H1F8		At1g75670	1944	AT1G75670		7	7	7	46.9	46.9	46.9	22.286	21.419	780480000	14	0.659731	24.1489	23.9682	24.2098	25.0491	25.5121	23.3867
2.48592	-0.546058	Q9M888	T-complex protein 1 subunit zeta 1	CCT6A	3790	AT3G02530		23	23	8	58.3	58.3	18.5	58.949	107.85	3574600000	66	0.0164077	26.052	26.0697	26.162	26.7925	26.522	26.6072
1.07734	-0.546685	Q9ZUL7	Defensin-like protein 1	PDF2.3	4485	AT2G02130		2	2	2	31.2	31.2	31.2	8.544	49.817	3618000000	24	0.167794	26.0632	26.356	26.4596	26.9674	27.1165	26.4349
1.08383	-0.548849	Q9M1J9		F24I3.70	3721	AT3G56990		7	7	7	19.5	19.5	19.5	79.667	34.569	446090000	17	0.166202	23.1385	23.3066	NaN	24.0876	23.6103	23.6163
1.17419	-0.553924	P28769	T-complex protein 1 subunit alpha	CCT1	1058	AT3G20050		23	23	23	58	58	58	59.229	147.55	3716400000	70	0.142691	26.2236	26.1894	25.9834	26.3706	27.0806	26.607
0	-0.555151	Q8GXL7	GATA transcription factor 24	GATA24	1876	AT3G21175	GATA	3	2	2	21.9	17.5	17.5	32.882	6.6967	7312400	4	1	NaN	21.859	NaN	22.7011	22.1499	22.3916
0	-0.556096	Q9FNN0		MAH20.14	3133	AT5G08580		5	5	5	17.9	17.9	17.9	45.845	25.925	389580000	10	1	NaN	NaN	23.1103	23.5087	23.7194	23.7709
0.241502	-0.557629	Q8RWQ1		At2g44710	2172	AT2G44710		16	16	16	29.3	29.3	29.3	89.817	83.044	1788900000	32	0.807733	23.7309	26.0163	NaN	25.7467	25.447	25.1
0.594094	-0.560861	Q42510	ARF guanine-nucleotide exchange factor GNOM	GN	1563	AT1G13980		21	21	18	20.1	20.1	18	162.62	71.225	1565000000	53	0.407218	24.7048	25.7012	24.2879	25.3661	25.5311	25.4793
1.87133	-0.56337	Q42093	ABC transporter C family member 2	ABCC2	1543	AT2G34660		22	13	13	20	14.6	14.6	182.13	103.15	865770000	21	0.0425865	24.0157	NaN	24.1211	24.4855	24.6612	24.7485
1.52696	-0.566657	Q9ASV6	30S ribosomal protein S20, chloroplastic	RPS20	2675	AT3G15190		8	8	8	32.2	32.2	32.2	21.826	43.603	3290900000	31	0.0765083	25.843	25.6923	26.1769	26.3246	26.6465	26.441
1.06809	-0.569737	Q9T074	Phosphoenolpyruvate carboxykinase [ATP]	PCKA	4362	AT4G37870		10	10	10	23.8	23.8	23.8	73.404	84.007	624310000	16	0.170198	NaN	23.711	23.6228	24.1885	24.5568	23.9646
0	-0.57117	Q9LJD8	MAP3K epsilon protein kinase 1	M3KE1	3345	AT3G13530		5	5	5	6.5	6.5	6.5	151.17	14.184	268760000	8	1	NaN	NaN	22.5073	22.6964	23.5931	22.9459
0.554662	-0.573456	P56763	DNA-directed RNA polymerase subunit beta	rpoC1	1230	ATCG00180		17	17	17	36.8	36.8	36.8	78.582	69.648	2464000000	44	0.439489	26.0206	25.1588	25.6035	26.7204	26.3548	25.428
0.949321	-0.585531	Q8GXC5			1870	AT1G75560		7	7	7	32.3	32.3	32.3	28.677	58.348	1721900000	18	0.211677	24.9587	24.8059	24.868	25.8889	25.5787	24.9215
1.35808	-0.588916	Q01525	14-3-3-like protein GF14 omega	GRF2	1333	AT1G78300		15	8	8	68.7	47.9	47.9	29.161	73.582	1949400000	28	0.102598	25.4025	25.9372	25.3173	26.1562	26.2342	26.0332
1.34675	-0.588975	F4JRX3	DNA topoisomerase	At4g31210	482	AT4G31210		20	20	20	21.3	21.3	21.3	141.56	128.24	1382400000	42	0.10489	25.3214	24.9348	24.9764	25.9187	25.3595	25.7213
1.19302	-0.589214	P42697	Dynamin-related protein 1A	DRP1A	1113	AT5G42080		53	53	47	81.1	81.1	76.9	68.171	323.31	32266000000	231	0.137519	29.2423	29.1498	29.8648	29.8957	30.0953	30.0335
0.589091	-0.590016	Q8VZG7		Tudor1	2310	AT5G07350		29	20	20	41.4	31.8	31.8	108.23	104.7	2287700000	28	0.411184	25.3706	25.643	24.4896	26.2036	25.2387	25.8308
1.28264	-0.594872	Q9M9S0	Zinc-finger homeodomain protein 4	ZHD4	3819	AT1G14440	ZF-HD	12	12	12	49.4	49.4	49.4	35.481	323.31	7172200000	56	0.117199	26.7327	27.3214	26.8459	27.7606	27.3411	27.5829
0	-0.596053	P0DH85	B3 domain-containing protein REM10	REM10	991	AT2G24700	B3	1	1	1	4.5	4.5	4.5	63.258	1.772	10042000	1	1	NaN	NaN	22.2969	23.1846	22.6409	22.8534
0.69058	-0.597951	Q9SU27		At4g12590	4236	AT4G12590		8	8	8	35.8	35.8	35.8	27.914	94.765	1911700000	26	0.339771	27.4001	26.6661	26.1479	27.5282	27.0334	27.4464
1.98285	-0.599548	P49692	60S ribosomal protein L7a-1	RPL7AA	1191	AT2G47610		24	24	5	62.6	62.6	17.5	29.129	247.03	84439000000	163	0.0354859	30.7611	31.0422	30.7485	31.3328	31.3899	31.6277
0.739623	-0.600174	Q9C5P4	Histone-lysine N-methyltransferase, H3 lysine-9 specific SUVH3	SUVH3	2715	AT1G73100		17	17	17	38.1	38.1	38.1	73.438	152.37	1819000000	47	0.311812	25.5197	25.3811	24.3888	25.8798	25.5053	25.705
0.800049	-0.60115	P30181	DNA topoisomerase 1	TOP1	1069	AT5G55300		19	19	11	26.7	26.7	17.1	102.8	97.952	2463300000	29	0.278121	25.037	25.9169	25.5546	25.6821	26.1339	26.4959
0	-0.601789	Q94F30	Ubiquitin-like-specific protease ESD4	ESD4	2614	AT4G15880		5	5	5	17.4	17.4	17.4	56.425	9.9533	485680000	6	1	23.3199	NaN	NaN	24.2747	23.945	23.5453
0.764695	-0.603125	O22898	Long chain acyl-CoA synthetase 1	LACS1	702	AT2G47240		17	17	17	33	33	33	74.597	122.85	2062100000	44	0.297526	24.4805	25.4623	25.2572	25.2818	25.9826	25.745
0.844129	-0.603726	Q8H136	DEAD-box ATP-dependent RNA helicase 14	RH14	1932	AT3G01540		20	19	11	38.8	37	24.1	67.727	92.98	3142200000	50	0.256953	26.0069	26.7336	26.1	27.3558	26.7336	26.5622
0.361037	-0.604444	Q8W4B1		MNB8.12	2359	AT5G53060		11	11	11	29.4	29.4	29.4	71.344	100.78	747830000	29	0.636996	23.5026	24.0825	NaN	25.2922	24.3111	23.5877
0.957153	-0.606527	Q93W22	60S ribosomal protein L10-3	RPL10C	2408	AT1G66580		19	3	1	55.2	9.5	5	24.929	6.0693	1870500000	11	0.208885	24.9889	25.442	NaN	25.4991	26.0256	25.9413
1.1738	-0.610846	P42644	14-3-3-like protein GF14 psi	GRF3	1111	AT5G38480		14	8	8	61.6	47.1	47.1	28.606	118.32	1773700000	38	0.142691	25.173	25.426	24.9597	25.8427	26.1258	25.4228
0	-0.611638	Q8L3W1	B3 domain-containing transcription factor VRN1	VRN1	1954	AT3G18990	B3	10	7	7	39.3	30.2	30.2	39.274	33.437	2522700000	19	1	NaN	25.6041	NaN	26.6665	26.0655	25.9152
0.419764	-0.613867	O24617	DNA mismatch repair protein MSH2	MSH2	764	AT3G18524		7	7	7	9.1	9.1	9.1	105.5	17.348	599360000	17	0.569292	23.8582	22.9208	NaN	23.9183	24.6934	23.3985
0.898658	-0.622009	O49160	Eukaryotic translation initiation factor 3 subunit C	TIF3C1	800	AT3G56150		37	37	37	50.9	50.9	50.9	102.95	323.31	10476000000	147	0.233588	28.0654	27.3823	27.1842	27.8216	28.2385	28.4379
0	-0.630006	Q9SVA6	Developmentally-regulated G-protein 3	DRG3	4275	AT4G39520		7	7	7	25.2	25.2	25.2	41.143	24.58	720370000	18	1	NaN	23.9913	NaN	24.8457	24.687	24.3311
1.46137	-0.630166	Q9SSD2		F18B13.15	4203	AT1G80070		146	146	61	62.6	62.6	31.1	275.42	323.31	69194000000	663	0.0863115	30.7109	30.4183	30.2636	31.3799	31.0379	30.8654
0	-0.630905	Q9SJE1	Magnesium-chelatase subunit ChlD, chloroplastic	CHLD	4077	AT1G08520		3	3	3	4.2	4.2	4.2	83.283	3.8662	69626000	0	1	NaN	21.7705	NaN	22.2381	22.8583	22.1077
0	-0.631224	Q9LHA4	V-type proton ATPase subunit d2	VHA-d2	3305	AT3G28715		23	2	2	86.9	9.1	9.1	40.787	37.533	651950000	11	1	23.7335	NaN	NaN	23.4981	24.8139	24.782
0	-0.633629	Q9M2L3		F28O9.190	3741	AT3G57340		3	3	3	10.9	10.9	10.9	41.32	5.6761	56761000	2	1	NaN	NaN	21.84	22.3163	22.3689	22.7355
0.806831	-0.635845	Q96292;Q96293	Actin-2;Actin-8	ACT2;ACT8	2655	AT1G49240;AT3G18780		20	10	7	63.7	45.6	39.5	41.876	57.459	2574700000	33	0.274638	25.2366	25.7891	25.7004	25.6288	26.7393	26.2656
0.934976	-0.635861	F4I4Q1		At1g23280	251	AT1G23280		12	12	12	37.6	37.6	37.6	35.759	52.611	3577000000	35	0.217613	25.7789	26.262	26.8635	27.0383	26.9072	26.8664
1.1678	-0.638414	F4J8K6		At3g11964	406	AT3G11964		59	59	59	40.9	40.9	40.9	214.23	323.31	12560000000	163	0.143515	27.8672	28.3169	27.7987	28.8888	28.7688	28.2404
0.73212	-0.64091	Q9SEI4	26S protease regulatory subunit 6B homolog	RPT3	3968	AT5G58290		19	18	18	72.1	69.1	69.1	45.751	323.31	4186000000	64	0.316008	27.2654	26.1709	26.0614	27.2979	27.2054	26.9172
0.951216	-0.641655	Q9M2U2	Very-long-chain enoyl-CoA reductase	ECR	3751	AT3G55360		11	11	11	28.1	28.1	28.1	35.723	92.29	5600700000	37	0.210982	26.699	26.9576	26.0262	27.0113	27.4992	27.0973
0.732925	-0.644403	Q9FJD4	Importin subunit beta-1	KPNB1	2986	AT5G53480		14	14	14	25.5	25.5	25.5	96.258	119.45	1631200000	37	0.315731	25.2041	24.623	24.6657	25.0601	26.1857	25.1803
1.65991	-0.645796	Q9M1P5;Q6ID97;Q9LYJ3;Q9LQC8;P36397;P0DH91	ADP-ribosylation factor 2-A;ADP-ribosylation factor 1;ADP-ribosylation factor 2-B	T17J13.250;ARFA1F;T15N1_160;ARF2-A;ARF1;ARF2-B	992	AT1G10630;AT1G23490;AT1G70490;AT2G47170;AT3G62290;AT5G14670		11	11	11	61.9	61.9	61.9	20.607	57.412	1984800000	30	0.0618932	24.8745	25.1573	25.2179	25.5356	26.0061	25.6453
0.514813	-0.652691	Q8LEQ0	60S acidic ribosomal protein P1-3	RPP1C	2090	AT5G47700		7	3	3	95.6	50.4	50.4	11.247	49.131	2064800000	23	0.474871	NaN	25.428	25.0071	26.4465	26.0422	25.1221
1.83304	-0.65311	P51414	60S ribosomal protein L26-1	RPL26A	1200	AT3G49910		17	17	15	63.7	63.7	58.2	16.944	95.939	40364000000	88	0.0454417	29.7682	30.028	30.0981	30.8246	30.3989	30.6303
0	-0.654007	Q9FIC2_ARATHEmb			2961			13	13	12	23.3	23.3	22.4	102.37	63.08	1011200000	30	1	NaN	NaN	24.3078	25.2038	24.7571	24.9245
0.904555	-0.663034	P21218	Protochlorophyllide reductase B, chloroplastic	PORB	1025	AT4G27440		11	11	8	35.7	35.7	30.2	43.359	25.726	1285000000	25	0.231172	24.9955	24.9581	24.473	25.5239	25.9596	24.9321
1.40159	-0.663275	O23255	Adenosylhomocysteinase 1	SAHH1	729	AT4G13940		37	37	17	80.2	80.2	37.1	53.378	323.31	23043000000	176	0.0960206	28.6548	29.2073	28.7381	29.3456	29.8004	29.444
0	-0.665325	O64700	Urease accessory protein G	UREG	842	AT2G34470		1	1	1	7.3	7.3	7.3	30.082	3.5439	4360700	3	1	NaN	20.99	NaN	21.203	21.9721	21.7907
0.973113	-0.673421	Q9XI05	Proteasome subunit beta type-3-A	PBC1	4388	AT1G21720		4	4	2	39.2	39.2	23.5	22.798	39.672	698950000	20	0.203017	23.9734	23.2155	23.1026	24.0537	24.4278	23.8304
1.58008	-0.681424	P59259	Histone H4		1273	AT1G07660		18	18	18	68.9	68.9	68.9	11.409	233.23	878840000000	658	0.0709398	33.8618	34.0017	33.9786	34.2687	34.687	34.9307
0	-0.684852	Q9ZVA7		F9K20.7	4507	AT1G78880		6	6	3	20.3	20.3	13.2	50.104	22.511	524540000	14	1	23.3619	NaN	NaN	24.3837	24.2156	23.5409
0	-0.685319	Q9ZV07	Probable aquaporin PIP2-6;Probable aquaporin PIP2-6, N-terminally processed	PIP2-6	4501	AT2G39010		2	2	2	16.3	16.3	16.3	31.05	3.5706	204240000	3	1	NaN	21.9331	NaN	23.1212	22.2827	22.4514
1.80803	-0.686754	P0CJ47;P0CJ46	Actin-3;Actin-1	ACT3;ACT1	990	AT2G37620;AT3G53750		22	10	6	74.3	41.1	25.2	41.797	74.948	2190600000	38	0.0476289	25.437	25.382	25.424	25.7637	26.2516	26.288
1.90175	-0.691832	P36428	Alanine--tRNA ligase	ALATS	1089	AT1G50200		12	12	12	15.3	15.3	15.3	110.49	26.345	704560000	18	0.0405132	23.6825	23.388	23.552	23.9948	24.2373	24.4659
0.45437	-0.692758	O23680	Translocase of chloroplast 33, chloroplastic	TOC33	750	AT1G02280		7	7	7	33.3	33.3	33.3	32.925	66.917	2237100000	18	0.534382	24.4759	24.8042	25.5857	24.7958	25.4217	26.7266
0	-0.695538	Q9CA58	Putative pentatricopeptide repeat-containing protein At1g74580		2823	AT1G74580		1	1	1	2.4	2.4	2.4	85.769	2.1088	1924300	1	1	20.8759	NaN	NaN	22.3395	21.0662	21.3086
0	-0.69854	Q9M1S4		T5N23_120	3724	AT3G54760		10	10	10	22	22	22	86.133	88.266	997620000	32	1	24.2222	NaN	NaN	24.9729	25.1883	24.601
1.09037	-0.700876	Q01667	Chlorophyll a-b binding protein 6, chloroplastic	LHCA1	1334	AT3G54890		5	5	5	30.7	30.7	30.7	25.996	144.89	3984000000	23	0.16488	26.3145	25.5586	26.1007	26.4254	26.5632	27.0878
0	-0.701571	Q9SIV9	Purple acid phosphatase 10	PAP10	4061	AT2G16430		9	9	9	30.1	30.1	30.1	54.218	55.865	1716100000	24	1	NaN	25.0004	NaN	25.5983	25.72	25.7876
0.966359	-0.701935	F4JRJ6		At4g18465	479	AT4G18465		14	14	14	29.2	29.2	29.2	77.714	48.433	579760000	24	0.205526	23.635	23.1362	NaN	24.46	23.9793	23.8234
1.42768	-0.704102	P56762	DNA-directed RNA polymerase subunit alpha	rpoA	1229	ATCG00740		9	9	9	36.2	36.2	36.2	38.137	46.777	3547600000	24	0.091445	26.1973	25.8006	26.2072	27.0313	26.4108	26.8754
0.699619	-0.706493	P26568	Histone H1.1		1047	AT1G06760		13	11	11	33.6	29.9	29.9	28.946	218.03	15004000000	115	0.334366	28.3808	27.7814	28.7799	29.7051	28.8569	28.4997
1.86468	-0.707496	Q84W56		emb2746	1805	AT5G63420	Trihelix	23	23	23	31.8	31.8	31.8	100.55	116.51	2282800000	31	0.0430096	NaN	25.4255	25.5191	26.3825	26.0845	26.0724
0	-0.714198	Q8RWY6	CLIP-associated protein	CLASP	2187	AT2G20190		13	13	13	13.3	13.3	13.3	158.95	55.447	986740000	17	1	24.1972	NaN	NaN	25.2839	24.642	24.8083
1.01907	-0.715294	Q96520	Peroxidase 12	PER12	2663	AT1G71695		4	4	4	15.9	15.9	15.9	39.559	12.394	706630000	11	0.18526	23.6534	23.399	NaN	24.4772	24.4427	23.8046
0	-0.717463	Q9SRL6		F9F8.12	4177	AT3G11070		7	7	6	14.2	14.2	12.7	57.208	30.746	1635700000	15	1	NaN	NaN	24.9479	25.634	25.5357	25.8265
1.23962	-0.71801	Q9LD57	Phosphoglycerate kinase 1, chloroplastic	PGK1	3246	AT3G12780		12	12	6	35.8	35.8	18.1	50.111	29.546	677930000	22	0.125843	23.5843	NaN	23.9161	24.1716	24.5191	24.7139
1.8991	-0.718128	Q8L9C4	Very-long-chain 3-oxoacyl-CoA reductase 1	KCR1	2041	AT1G67730		22	22	22	65.4	65.4	65.4	35.761	115.22	7387400000	75	0.0406669	27.1406	26.9683	27.3075	27.6378	28.1035	27.8295
1.56434	-0.722254	P38420	DNA-directed RNA polymerase II subunit 2	NRPB2	1094	AT4G21710		48	48	48	46.1	46.1	46.1	135.02	323.31	13089000000	155	0.0720021	28.1289	27.6634	27.6577	28.7783	28.558	28.2805
2.49868	-0.72361	Q8LPR8	Protein TIC 100	TIC100	2134	AT5G22640		17	17	17	39	39	39	99.953	105.31	3131100000	53	0.0162172	25.7847	26.1381	26.0882	26.6802	26.7798	26.7218
1.38344	-0.725023	Q8RXU5	60S ribosomal protein L37a-2	RPL37AC	2222	AT3G60245		7	7	7	42.4	42.4	42.4	10.241	34.894	27155000000	47	0.0986284	28.969	28.8577	29.5349	29.8324	29.6344	30.0698
1.53826	-0.725487	P54609;Q9LZF6;Q9SCN8	Cell division control protein 48 homolog A;Cell division control protein 48 homolog E;Cell division control protein 48 homolog D	CDC48A;CDC48E;CDC48D	1217	AT3G09840;AT3G53230;AT5G03340		40	40	40	65.3	65.3	65.3	89.392	323.31	11407000000	147	0.0748754	27.2132	27.7171	27.8458	28.3829	28.4489	28.1207
1.91202	-0.733526	P42732	30S ribosomal protein S13, chloroplastic	RPS13	1115	AT5G14320		13	13	13	50.9	50.9	50.9	19.096	56.975	4414400000	39	0.0398699	26.6253	26.5744	26.3146	27.5152	27.1202	27.0796
2.28817	-0.734454	Q9SE83	Dynamin-2A	DRP2A	3963	AT1G10290		61	61	29	73.3	73.3	44.1	99.165	323.31	44462000000	234	0.0223391	29.5046	29.554	29.8583	30.403	30.4817	30.2355
0.329204	-0.736521	Q9C6X2	Secretory carrier-associated membrane protein 4	SCAMP4	2750	AT1G32050		4	4	4	22.7	22.7	22.7	30.06	22.07	729680000	6	0.678625	23.4047	NaN	23.5283	22.8763	24.5473	25.1854
2.52403	-0.738758	Q8LA16	PHD finger protein ALFIN-LIKE 7	AL7	2048	AT1G14510		4	4	2	19	19	11.9	28.285	24.18	1767800000	21	0.0155658	25.199	25.1554	25.4731	25.9007	26.0616	26.0815
0	-0.7401	Q9M1R2		T17J13.80	3723	AT3G62120		8	8	8	19.4	19.4	19.4	60.755	65.053	875860000	26	1	NaN	NaN	24.0174	24.5858	25.1319	24.5549
2.6398	-0.741356	Q9SHI1	Translation initiation factor IF-2, chloroplastic		4017	AT1G17220		8	8	8	11.8	11.8	11.8	109.75	28.698	561810000	15	0.0133398	23.2698	23.3217	NaN	24.1486	24.0015	23.9612
1.44438	-0.743329	Q9C8Z4	Uncharacterized protein At3g06530		2791	AT3G06530		91	91	91	51.1	51.1	51.1	246.32	323.31	21207000000	315	0.088491	28.991	28.517	28.4414	29.6804	29.3944	29.1046
1.48631	-0.745302	Q08466	Casein kinase II subunit alpha-2	CKA2	1348	AT3G50000		13	13	6	37.5	37.5	20.8	47.232	51.855	2920100000	26	0.0825564	26.0179	25.4434	25.9481	26.8032	26.5432	26.2989
2.85519	-0.747636	P55737	Heat shock protein 90-2	HSP90-2	1224	AT5G56030		53	53	5	65.5	65.5	5.3	80.063	323.31	72002000000	370	0.00985961	30.3527	30.2227	30.5208	31.0366	31.1361	31.1664
1.37489	-0.749698	F4IHY7		PTAC12	313	AT2G34640		13	13	13	35.3	35.3	35.3	60.895	86.632	2375900000	39	0.0998209	25.045	25.5384	25.4031	26.3916	25.6855	26.1584
0.713919	-0.751356	Q84JH2		At5g48650	1767	AT5G48650		11	11	11	31.7	31.7	31.7	50.074	41.619	1403800000	22	0.326349	NaN	24.9724	24.116	25.6666	24.8323	25.3877
1.17471	-0.762744	B3H5K3		At5g47690	110	AT5G47690		74	74	74	53.1	53.1	53.1	181.45	323.31	32309000000	313	0.142691	29.6807	29.0697	28.73	30.0543	30.0432	29.6712
1.04568	-0.764118	Q38884	Eukaryotic translation initiation factor 3 subunit I	TIF3I1	1472	AT2G46280		15	15	15	58.5	58.5	58.5	36.388	88.693	3338100000	38	0.177395	25.3661	25.9195	26.0123	27.082	26.1998	26.3083
1.44693	-0.765048	Q9LKR3	Mediator of RNA polymerase II transcription subunit 37a	MED37A	3381	AT5G28540		37	4	4	56.4	9	9	73.628	310.61	1664200000	20	0.0881161	24.4665	24.4333	24.9558	25.687	25.3943	25.0693
3.56273	-0.770962	Q9FLN4	50S ribosomal protein L27, chloroplastic	RPL27	3065	AT5G40950		6	6	6	24.2	24.2	24.2	21.737	93.36	5327000000	37	0.00473683	26.6013	26.7138	26.6944	27.5183	27.3373	27.4668
1.3434	-0.771694	Q9LXZ7		T5P19_80	3624	AT3G56430		6	6	3	19.8	19.8	11.1	48.534	17.331	1161000000	15	0.105141	23.6628	24.2165	24.5405	24.8761	24.7931	25.0656
1.55178	-0.771922	Q42384	Protein pleiotropic regulatory locus 1	PRL1	1556	AT4G15900		23	23	16	59.1	59.1	46.1	54.009	156.63	11413000000	103	0.0738118	27.6869	27.5831	27.5852	28.7583	28.4354	27.9774
0.822414	-0.773326	O81108	Calcium-transporting ATPase 2, plasma membrane-type	ACA2	934	AT4G37640		15	15	15	21.5	21.5	21.5	110.44	157.89	1998800000	35	0.267654	25.8264	24.9521	25.7893	26.6652	26.5831	25.6396
1.89382	-0.773535	Q93W02			2406	AT5G24690		10	10	10	24.6	24.6	24.6	56.812	76.841	1664800000	21	0.0409567	24.4662	24.5393	25.0203	25.5063	25.4873	25.3527
0.90248	-0.776229	Q9LJI5	V-type proton ATPase subunit d1	VHA-d1	3350	AT3G28710		23	23	2	85.8	85.8	8	40.791	323.31	6081800000	85	0.232033	27.501	26.6732	26.165	27.3616	27.6503	27.6559
1.04749	-0.7771	O81098	DNA-directed RNA polymerases II and IV subunit 5A	NRPB5A	933	AT3G22320		10	10	10	42.9	42.9	42.9	24.301	84.168	7564500000	41	0.177054	26.7892	27.4627	27.567	28.5236	27.9473	27.6793
0.188168	-0.778824	Q9FLF3		At5g64670	3056	AT5G64670		5	5	5	18.9	18.9	18.9	31.199	9.7866	900350000	13	0.894824	23.3691	23.5885	NaN	21.8731	25.5299	25.3698
0.768891	-0.786114	O81146	Proteasome subunit alpha type-6-A	PAA1	937	AT5G35590		7	7	4	34.6	34.6	22.8	27.294	19.744	1220500000	14	0.294957	24.2886	NaN	24.4651	25.833	24.8183	24.8375
0.888571	-0.79004	Q9FJP3	50S ribosomal protein L29, chloroplastic	RPL29	2996	AT5G65220		6	6	6	28.3	28.3	28.3	19.377	68.699	4813000000	22	0.237819	25.3728	26.3899	26.7283	26.8016	27.0322	27.0274
1.54158	-0.799388	O80565	Outer envelope pore protein 37, chloroplastic	OEP37	893	AT2G43950		10	10	10	39.4	39.4	39.4	38.835	76.391	2079100000	33	0.0746364	24.9024	25.6375	25.4415	25.9602	26.2859	26.1335
1.84344	-0.800332	Q9FY71	Protein EXORDIUM-like 4	EXL4	3212	AT5G09440		13	13	11	39.6	39.6	32.4	29.474	37.451	5182300000	39	0.0445241	26.6564	27.1048	26.5923	27.3939	27.7617	27.5989
1.30882	-0.807934	Q9C514	40S ribosomal protein S7-1	RPS7A	2686	AT1G48830		17	17	17	62.3	62.3	62.3	21.922	163.86	7223000000	74	0.111778	27.233	27.8664	28.0507	28.6987	28.2275	28.6477
1.12292	-0.813012	Q6NQ79	AT-rich interactive domain-containing protein 4	ARID4	1708	AT3G43240		18	18	18	34	34	34	82.567	81.153	3764800000	53	0.155136	26.4523	26.1616	25.5617	27.0845	27.0931	26.4372
1.31366	-0.818755	Q38950	Serine/threonine-protein phosphatase 2A 65 kDa regulatory subunit A beta isoform	PP2AA2	1485	AT3G25800		19	19	12	49.4	49.4	33.2	65.597	164.31	2151000000	54	0.111118	25.6065	25.4934	24.7759	26.3724	26.0163	25.9435
1.34468	-0.822804	Q94K05	T-complex protein 1 subunit theta	CCT8	2630	AT3G03960		19	19	19	50.8	50.8	50.8	58.939	104.51	5824000000	64	0.105075	26.6356	26.4816	26.3267	26.7609	27.5979	27.5535
1.42672	-0.827199	Q96250	ATP synthase subunit gamma, mitochondrial	ATPC	2646	AT2G33040		16	16	16	56	56	56	35.448	155.58	4245900000	56	0.0915205	26.642	25.8951	26.6081	26.9869	27.3789	27.261
1.50622	-0.829175	Q9FZ33	Protein AUXIN RESPONSE 4	AXR4	3224	AT1G54990		6	6	6	15.9	15.9	15.9	52.419	26.097	1589100000	19	0.0794315	24.3817	24.8831	NaN	25.3337	25.4313	25.6196
0.900565	-0.830368	O22446	Histone deacetylase 19	HDA19	671	AT4G38130		10	10	9	35.3	35.3	33.7	56.022	51.495	2921300000	22	0.232812	25.5826	25.5388	NaN	26.8348	26.5316	25.8067
0	-0.835833	F4JS25	Suppressor of RPS4-RLD 1	SRFR1	483	AT4G37460		6	6	6	6.6	6.6	6.6	118.11	8.9948	772190000	7	1	23.7617	NaN	NaN	24.4081	24.3593	25.0252
0	-0.839561	Q5UBY2	Protein FAR1-RELATED SEQUENCE 1	FRS1	1629	AT4G19990	FAR1	1	1	1	2.5	2.5	2.5	80.311	1.6806	3291800	1	1	21.6504	NaN	NaN	23.1491	22.7863	21.5347
0.836157	-0.84168	Q6GKU7		At1g64880	1678	AT1G64880		12	12	12	26.8	26.8	26.8	60.235	77.749	2606100000	21	0.26091	25.057	24.8727	25.7873	26.4173	25.3333	26.4914
2.42583	-0.842366	P93014	30S ribosomal protein S5, chloroplastic	rps5	1306	AT2G33800		11	11	11	38	38	38	32.645	35.195	5470900000	44	0.0182715	26.7281	26.5809	26.8578	27.792	27.4594	27.4425
0.852869	-0.844319	Q42577	NADH dehydrogenase [ubiquinone] iron-sulfur protein 7, mitochondrial		1571	AT5G11770		9	9	9	45.9	45.9	45.9	24.044	33.239	2312500000	22	0.253657	25.5818	24.2739	24.8964	25.9928	25.2378	26.0545
0	-0.846041	Q9SZV4		F6G3.40	4351	AT4G30010		4	4	4	30	30	30	10.439	4.6056	1481500000	7	1	NaN	24.7175	NaN	25.6669	25.6144	25.4093
2.17435	-0.847064	Q9C827	Coatomer subunit beta-2		2770	AT1G52360		36	36	12	50.1	50.1	19.1	104.47	323.31	10901000000	112	0.0260047	27.4692	27.415	27.8286	28.5663	28.2264	28.4613
1.22002	-0.847469	Q9S746	Protein HOTHEAD	HTH	3851	AT1G72970		19	19	19	45.5	45.5	45.5	65.343	323.31	9514100000	81	0.130672	26.8448	27.5156	27.1276	27.6061	28.5014	27.9229
2.39369	-0.847762	Q9LNU4	26S proteasome non-ATPase regulatory subunit 3 homolog A	RPN3A	3427	AT1G20200		20	20	10	50	50	24.4	55.582	152.12	4026400000	64	0.019135	26.522	26.113	26.1237	27.1961	27.0469	27.059
1.58426	-0.851451	Q8W575	COP9 signalosome complex subunit 3	CSN3	2379	AT5G14250		12	12	12	38.5	38.5	38.5	47.74	75.381	979930000	26	0.0705865	24.246	23.798	NaN	25.0629	24.7866	24.7709
0.825947	-0.855827	F4KIH8		At5g24710	607	AT5G24710		24	24	24	26.1	26.1	26.1	148.07	149.72	1788700000	41	0.266027	24.4035	24.4764	24.9292	26.1003	25.6879	24.5885
0.776991	-0.858363	Q94AI6	Exocyst complex component SEC6	SEC6	2553	AT1G71820		14	14	14	32.3	32.3	32.3	85.673	50.346	1255900000	27	0.290949	24.7013	24.6958	23.5281	25.7988	24.9976	24.7039
1.15076	-0.858878	O22993		T19F6.22	711	AT4G23940		18	18	18	26	26	26	105.54	91.47	1393300000	31	0.147589	24.0872	24.8942	NaN	25.2448	25.3356	25.4683
0.81211	-0.861236	B3H6Z8	Kinesin-like protein	At1g63640	113	AT1G63640		18	18	18	24	24	24	119.78	77.562	1367300000	30	0.272142	25.1012	24.1479	NaN	25.858	25.4997	25.0996
1.7076	-0.86839	A4FVN8		At1g10580	87	AT1G10580		22	22	22	57.1	57.1	57.1	65.127	271.68	7250600000	67	0.0566477	26.6348	26.8227	26.9697	28.0546	27.645	27.3329
1.61933	-0.871216	P53492	Actin-7	ACT7	1212	AT5G09810		29	29	12	79.6	79.6	33.7	41.735	323.31	45550000000	201	0.0660323	29.3038	29.6582	29.6926	30.0539	30.7899	30.4244
0	-0.871763	Q9FNQ0	Protein LEO1 homolog	VIP4	3138	AT5G61150		6	6	6	15	15	15	71.757	29.299	859450000	14	1	NaN	23.8831	NaN	24.9758	24.5274	24.7612
3.02646	-0.878742	P41127	60S ribosomal protein L13-1	RPL13B	1103	AT3G49010		22	22	15	69.9	69.9	51.9	23.767	323.31	85490000000	154	0.00768534	30.5949	30.5996	30.7614	31.6271	31.3629	31.6021
1.3857	-0.8796	P48006	Elongation factor 1-delta 1		1161	AT1G30230		13	13	9	71.4	71.4	58.4	25.132	123.53	3095200000	33	0.098516	25.1304	25.8981	25.9041	26.5038	26.7884	26.2792
0	-0.879653	Q8RWJ7	Protein SAWADEE HOMEODOMAIN HOMOLOG 2	SHH2	2160	AT3G18380	HB-other	6	6	6	29.3	29.3	29.3	38.52	29.766	562780000	17	1	NaN	23.3088	NaN	24.402	24.4311	23.7323
1.86756	-0.881493	Q9LK43		At3g23750	3370	AT3G23750		7	7	6	11	11	9.5	99.963	29.818	731950000	21	0.0428026	NaN	23.3317	23.7756	24.4219	24.4824	24.4011
0.955026	-0.882061	Q9FNP8	40S ribosomal protein S19-3	RPS19C	3137	AT5G61170		12	12	4	60.1	60.1	22.4	15.697	126.43	18952000000	67	0.20937	28.7164	28.5028	27.8075	29.8922	28.8724	28.9083
0	-0.882353	Q9FMX0	Superoxide dismutase [Fe] 3, chloroplastic	FSD3	3109	AT5G23310		5	5	5	33.8	33.8	33.8	30.36	16.737	586120000	11	1	NaN	23.3537	NaN	24.6857	24.1199	23.9025
1.33158	-0.884096	Q9LIB3	BAG family molecular chaperone regulator 8, chloroplastic	BAG1	3326	AT3G29310		9	9	9	17.1	17.1	17.1	61.496	22.42	1041900000	17	0.107189	24.2851	23.8718	NaN	25.0149	25.2304	24.6424
1.92218	-0.887364	Q9LXT9	Callose synthase 3	CALS3	3620	AT5G13000		43	43	32	29.5	29.5	23.5	226.18	323.31	6003200000	121	0.0390844	26.3709	26.7797	26.7676	27.2404	27.7596	27.5803
1.31262	-0.892088	Q84K05;F4KCY1		At1g54770;At5g30495	585	AT1G54770;AT5G30495		3	3	3	15.9	15.9	15.9	21.68	32.152	632110000	10	0.11124	23.5575	23.6647	NaN	24.9131	24.3958	24.2008
1.65484	-0.897553	Q9FM97	Pyruvate kinase		3085	AT5G56350		9	9	6	26.1	26.1	19.9	54.411	21.1	774850000	16	0.0624178	23.3098	23.6154	24.0437	24.397	24.8024	24.4621
0	-0.898062	Q9C758	Transcription factor TCP24	TCP24	2753	AT1G30210	TCP	1	1	1	5.2	5.2	5.2	36.376	3.0585	4215900	2	1	22.0074	NaN	NaN	23.4606	22.6878	22.568
1.2551	-0.904815	Q9LJW6	60S ribosomal protein L34-3	RPL34C	3359	AT3G28900		9	4	4	48.3	28.3	28.3	13.65	7.9624	3668600000	13	0.122518	25.9044	NaN	26.1266	26.7967	26.6147	27.3495
0	-0.910678	P29976	Phospho-2-dehydro-3-deoxyheptonate aldolase 1, chloroplastic	DHS1	1068	AT4G39980		5	4	3	11.6	9.5	7.8	57.978	8.1692	369290000	5	1	NaN	22.7375	NaN	23.5827	23.647	23.7147
1.93377	-0.912999	P93303	ATP synthase protein YMF19	YMF19	1317	AT2G07707		6	6	6	47.5	47.5	47.5	18.211	11.749	2348000000	15	0.0383434	NaN	25.1011	25.4577	26.0526	26.2112	26.3134
0	-0.914405	Q8H1G6;F4IQ85;P93749	PTI1-like tyrosine-protein kinase 1;Probable protein kinase At2g41970	PTI11;At2g43230	1946	AT1G06700;AT2G41970;AT2G43230		2	2	2	7.2	7.2	7.2	39.819	1.5894	5390400	2	1	NaN	NaN	21.6461	21.7072	22.937	23.0372
1.54609	-0.915698	Q940P8	T-complex protein 1 subunit beta	CCT2	2490	AT5G20890		19	19	19	58.6	58.6	58.6	57.285	122.77	3087300000	53	0.0743498	25.995	25.7503	25.1854	26.6682	26.7103	26.2994
1.58103	-0.919215	Q940I0	AT-hook motif nuclear-localized protein 13	AHL13	2485	AT4G17950		9	9	9	39.2	39.2	39.2	46.276	103.84	3364800000	38	0.0709378	26.0683	26.0015	25.6865	27.2527	26.8388	26.4224
2.20964	-0.919877	Q9FE65	60S ribosomal protein L34-2	RPL34B	2855	AT1G69620		11	11	5	52.1	52.1	22.7	13.65	30.25	30861000000	41	0.0251494	29.1193	28.9235	29.4834	30.1183	29.9841	30.1834
1.87741	-0.925255	Q6Q1P4	Structural maintenance of chromosomes protein 1	SMC1	1716	AT3G54670		57	57	57	52.3	52.3	52.3	140.91	323.31	16065000000	166	0.0422238	28.3603	27.6678	27.8938	29.0432	28.8777	28.7767
1.24745	-0.928022	Q9FE58	60S ribosomal protein L22-3	RPL22C	2853	AT5G27770		11	11	2	58.9	58.9	20.2	14.047	149.38	24482000000	65	0.12406	29.1407	28.1226	28.7947	29.9743	29.4095	29.4582
1.87259	-0.933298	Q9SX85;Q9SX86	Exocyst complex component SEC3A;Exocyst complex component SEC3B	SEC3A;SEC3B	4295	AT1G47550;AT1G47560		18	18	18	33	33	33	100.06	103.42	1707300000	43	0.0425405	24.8994	24.6916	24.4669	25.9012	25.2786	25.6782
1.93959	-0.933536	Q9ZRZ8	DEAD-box ATP-dependent RNA helicase 28	RH28	4448	AT4G16630		19	19	19	31.9	31.9	31.9	89.354	98.55	3296200000	57	0.0381186	25.3595	25.9577	25.6003	26.7354	26.6439	26.3389
2.80536	-0.935016	P42645	14-3-3-like protein GF14 upsilon	GRF5	1112	AT5G16050		17	13	6	70.5	61.2	36.2	30.182	168.29	5863700000	48	0.010326	26.3875	26.652	26.4274	27.5381	27.488	27.2458
1.80379	-0.940827	Q7DLR9	Proteasome subunit beta type-4	PBG1	1737	AT1G56450		7	7	7	49.6	49.6	49.6	27.651	177.39	1421900000	19	0.0478448	24.6003	24.2656	NaN	25.4736	25.4947	25.1529
2.83939	-0.943605	Q9C587	Replication factor C subunit 1	RFC1	2700	AT5G22010		41	41	41	51.7	51.7	51.7	104.38	289.13	5340100000	99	0.00992233	26.3224	26.637	26.5645	27.5933	27.3414	27.4201
0	-0.943905	Q8H148;F4JL64;F4JL70		At4g22350	453	AT4G22285;AT4G22350;AT4G22410		6	6	6	14.2	14.2	14.2	62.934	33.905	712320000	13	1	NaN	23.5362	NaN	24.7388	24.7912	23.9104
0	-0.948748	Q9SQV1	DEAD-box ATP-dependent RNA helicase 40	RH40	4161	AT3G06480		15	10	9	21.5	16.6	15.9	119.56	35.865	1120800000	29	1	NaN	24.188	NaN	25.5628	24.879	24.9684
1.5032	-0.950211	Q8L7L5	AT-hook motif nuclear-localized protein 11	AHL11	2003	AT3G61310		7	7	7	35.6	35.6	35.6	36.782	197.97	7445700000	46	0.07987	27.1224	27.3134	26.407	28.0441	27.9351	27.7142
1.08065	-0.950484	Q9SRH5	Mitochondrial outer membrane protein porin 1	VDAC1	4175	AT3G01280		15	15	11	52.9	52.9	48.2	29.425	113.52	6474500000	56	0.166868	26.6041	26.4446	26.3136	27.0536	26.9482	28.212
0	-0.958365	O64843	Polyadenylate-binding protein-interacting protein 7	CID7	851	AT2G26280		2	2	2	7.8	7.8	7.8	62.146	1.7525	13454000	2	1	NaN	NaN	22.1394	22.6527	23.6552	22.9852
2.55756	-0.963325	Q9ZNT7	Prohibitin-2, mitochondrial	PHB2	4413	AT1G03860		9	7	7	49	39.9	39.9	31.81	99.731	2673700000	26	0.0148504	25.5382	25.1699	25.5797	26.4869	26.4281	26.2627
1.31154	-0.963887	Q5D869	DNA-directed RNA polymerase V subunit 1	NRPE1	1620	AT2G40030		39	39	39	31.2	31.2	31.2	218.23	151.19	4416500000	74	0.11134	26.5916	26.0643	25.8939	27.6425	27.0972	26.7017
2.39951	-0.963939	Q9LVF2		At3g21540	3581	AT3G21540		45	45	45	54.7	54.7	54.7	106.06	267.3	7510700000	111	0.0189315	27.0726	26.9348	26.7562	28.1329	27.8471	27.6755
0.918656	-0.964532	Q949W6	Protein KAKU4	KAKU4	2530	AT4G31430		15	15	15	50.3	50.3	50.3	52.148	189.29	3402900000	41	0.224981	25.4101	26.6058	25.1361	26.9734	26.7525	26.3197
0.886869	-0.976508	O49289	Putative DEAD-box ATP-dependent RNA helicase 29	RH29	803	AT1G77030		18	18	18	27.8	27.8	27.8	93.502	273.96	2739100000	57	0.238502	25.918	25.6201	24.4327	26.687	26.3517	25.8616
1.5095	-0.977744	O64888	Ribose-phosphate pyrophosphokinase 5, chloroplastic	PRS5	854	AT2G44530		19	19	13	69.5	69.5	59.4	42.624	94.396	3252500000	53	0.0790646	26.2028	25.3983	25.3763	26.8854	26.4828	26.5425
0.415289	-0.983013	P56759	ATP synthase subunit b, chloroplastic	atpF	1227	ATCG00130		8	8	8	40.2	40.2	40.2	21.057	34.431	5486900000	21	0.573225	27.0767	NaN	24.998	26.3827	26.7925	27.886
2.57228	-0.987326	O04848;Q9S9K7	Probable histone H2AXa;Probable histone H2AXb		649	AT1G08880;AT1G54690		13	13	8	52.8	52.8	44.4	14.813	69.13	200790000000	94	0.0147231	31.3963	31.693	31.6407	32.7672	32.3606	32.5642
2.08127	-0.989445	C0SUW7	AT-rich interactive domain-containing protein 6	ARID6	147	AT1G20910		15	15	14	46.2	46.2	44.5	44.265	49.463	1331300000	31	0.0304556	24.547	24.4736	24.3306	25.6826	25.5795	25.0574
0	-0.989606	Q9FFP6	Pyruvate kinase	At5g63680	2888	AT5G63680		8	2	2	26.3	8.2	8.2	55.017	2.2612	17756000	0	1	21.3254	NaN	NaN	21.8611	22.5565	22.5275
1.82109	-0.991772	Q9LJE5		ECT2	3347	AT3G13460		13	13	12	27.3	27.3	24.9	72.474	248.72	3354800000	39	0.0463812	25.6464	25.7169	25.4477	27.0266	26.2445	26.5152
2.55361	-0.992919	Q9FFC0	Histone H2B.10		2869	AT5G22880		12	12	4	67.6	67.6	29	15.732	264.57	547850000000	167	0.0148504	33.1195	33.4642	33.3215	34.5219	34.1754	34.1866
0	-0.997464	Q9FL33	DNA replication licensing factor MCM3	MCM3	3048	AT5G46280		10	10	10	19.5	19.5	19.5	86.356	78.765	940230000	19	1	NaN	NaN	23.8912	24.8683	25.1293	24.6682
0.634359	-1.00307	Q9FLT0		Tudor2	3069	AT5G61780		31	31	22	40.9	40.9	31.3	107.74	181.58	8971800000	79	0.378874	27.3167	29.3137	27.1445	28.9926	29.1548	28.6368
0	-1.00405	Q9M591	Magnesium-protoporphyrin IX monomethyl ester [oxidative] cyclase, chloroplastic	CRD1	3780	AT3G56940		8	8	8	28.1	28.1	28.1	47.63	159.42	880960000	23	1	NaN	23.8326	NaN	24.707	25.0048	24.798
2.94068	-1.00727	Q8RXN5	S-adenosyl-L-methionine-dependent tRNA 4-demethylwyosine synthase	TYW1	2216	AT1G75200		11	11	11	22.3	22.3	22.3	72.079	21.711	916060000	19	0.00860353	24.1152	23.7354	23.9144	24.8682	25.0316	24.8871
0	-1.00779	Q940T9	Zinc finger protein CONSTANS-LIKE 4	COL4	2494	AT5G24930	CO-like	1	1	1	4.7	4.7	4.7	39.166	1.8245	4824600	1	1	NaN	NaN	21.2793	22.0997	22.2258	22.5357
3.26245	-1.01022	Q42064	60S ribosomal protein L8-3	RPL8C	1542	AT4G36130		24	24	4	70.2	70.2	19.4	27.948	243.48	107550000000	155	0.00579179	30.8426	31.0249	30.975	32.1119	31.8218	31.9394
0	-1.01022	Q8H104		At4g26870	1927	AT4G26870		6	5	5	16	14.3	14.3	60.332	29.439	274100000	13	1	NaN	22.1047	NaN	23.197	23.1879	22.9599
1.69751	-1.0144	O65390	Aspartic proteinase A1	APA1	861	AT1G11910		7	7	7	19.8	19.8	19.8	54.613	89.627	884220000	24	0.0574104	23.9619	23.4638	NaN	24.7966	24.8488	24.5363
1.63894	-1.01649	Q9FF75	Protein SAD1/UNC-84 domain protein 1	SUN1	2864	AT5G04990		21	21	21	60.1	60.1	60.1	51.501	323.31	5557800000	72	0.0640592	26.7486	26.4882	25.8836	27.6217	27.2163	27.3318
2.81274	-1.02256	Q9M3C3;Q8LD46	60S ribosomal protein L23a-2;60S ribosomal protein L23a-1	RPL23AB;RPL23AA	2077	AT2G39460;AT3G55280		16	16	16	53.2	53.2	53.2	17.396	114.87	54098000000	129	0.0102995	30.192	29.8923	29.9698	31.221	30.8837	31.017
2.14895	-1.02566	Q9SIL6	Prohibitin-6, mitochondrial	PHB6	4050	AT2G20530		11	11	8	61.2	61.2	48.3	31.636	64.517	5602000000	47	0.0269672	26.6984	26.3546	26.7335	27.3495	27.6045	27.9095
1.04826	-1.03539	F4I893		ILA	269	AT1G64790		55	55	55	30.6	30.6	30.6	294.07	205.11	4118300000	133	0.177054	26.8833	25.4595	25.6764	27.2745	26.7955	27.0554
2.08882	-1.04053	F4IYK3		At3g08943	370	AT3G08943		13	13	6	24.3	24.3	12.5	96.353	157.86	1574800000	51	0.0300566	24.5165	24.7923	24.0998	25.5292	25.3802	25.6209
1.35862	-1.04458	Q9ZUU3	Pentatricopeptide repeat-containing protein At2g37230		4495	AT2G37230		15	15	15	28.8	28.8	28.8	85.704	53.495	2244000000	29	0.102598	25.4618	24.533	24.8	25.96	25.5862	26.3822
2.15366	-1.04543	Q9STE8	Protein TOC75-3, chloroplastic	TOC75-3	4215	AT3G46740		32	32	32	54.9	54.9	54.9	89.188	323.31	12930000000	139	0.0268237	27.5633	27.3801	27.6529	28.4946	28.2996	28.9382
2.05979	-1.04576	P42791	60S ribosomal protein L18-2	RPL18B	1123	AT3G05590		24	24	8	65.8	65.8	28.9	20.925	184.61	86396000000	124	0.0316671	30.0709	30.662	30.7543	31.5798	31.456	31.5887
1.20313	-1.0461	Q9LMM0	Glycerol-3-phosphate 2-O-acyltransferase 4	GPAT4	3403	AT1G01610		17	17	8	41.6	41.6	22.1	56.261	42.946	1745700000	26	0.135017	NaN	24.7729	24.6342	25.1967	26.0493	26.0029
3.00501	-1.04625	P42795;P42794	60S ribosomal protein L11-1;60S ribosomal protein L11-2	RPL11A;RPL11B	1126	AT2G42740;AT3G58700		19	19	19	73.6	73.6	73.6	20.831	94.586	55749000000	116	0.00792639	29.9719	29.8215	29.9027	30.8041	30.8621	31.1686
0.880957	-1.04838	F4IAE9	ATPase family AAA domain-containing protein At1g05910		280	AT1G05910		14	14	14	17.9	17.9	17.9	133.78	53.516	1228800000	35	0.241011	24.5964	23.7187	NaN	25.7168	25.2299	24.6711
0	-1.04911	Q9LRH6	GATA transcription factor 25	GATA25	3464	AT4G24470	GATA	2	2	2	11.7	11.7	11.7	33.261	2.6663	2371900	3	1	21.1776	NaN	NaN	22.539	21.8777	22.2635
1.16082	-1.04998	O23049	50S ribosomal protein L6, chloroplastic	RPL6	713	AT1G05190		16	16	16	63.7	63.7	63.7	24.705	37.146	5873100000	40	0.144988	26.8306	25.8005	26.3221	27.0007	27.9712	27.1312
5.03135	-1.0503	Q9FMU6	Mitochondrial phosphate carrier protein 3, mitochondrial	MPT3	3107	AT5G14040		18	18	18	54.4	54.4	54.4	40.089	63.334	10350000000	58	0.002191	27.247	27.2741	27.2363	28.2955	28.3674	28.2454
1.1248	-1.05496	P0C896	Pentatricopeptide repeat-containing protein At3g02650, mitochondrial		985	AT3G02650		11	11	11	25.5	25.5	25.5	63.837	28.572	758720000	17	0.1548	23.2507	23.3716	NaN	24.4751	23.7956	24.8276
2.41564	-1.05774	Q9LZ57	60S ribosomal protein L36-3	RPL36C	3653	AT5G02450		11	11	4	49.1	49.1	25	12.189	85.705	42490000000	61	0.0184279	29.89	30.0379	29.7695	31.2103	30.6675	30.9928
0	-1.05788	F4K2F0	Protein EMSY-LIKE 3	EML3	542	AT5G13020		11	9	9	39.5	37.3	37.3	43.652	214.22	875820000	27	1	NaN	23.9269	NaN	25.31	25.0161	24.6282
2.71096	-1.06311	Q9SRX2	60S ribosomal protein L19-1	RPL19A	4192	AT1G02780		15	15	7	47.2	47.2	28.5	24.606	178.11	52874000000	105	0.0119142	29.799	29.696	30.0814	31.0262	30.7396	31
1.45788	-1.07049	Q9C9E6		T10D10.5	2807	AT1G72480		5	5	5	17.7	17.7	17.7	57.445	7.7673	1205400000	8	0.0865141	NaN	24.2629	24.2893	25.1958	25.7899	25.0541
1.77374	-1.0707	Q9C5Z2	Eukaryotic translation initiation factor 3 subunit H	TIF3H1	2730	AT1G10840		12	12	12	38.9	38.9	38.9	38.372	110.89	2045500000	29	0.0508298	24.5954	25.1131	NaN	25.7691	25.949	26.0568
1.54226	-1.07135	B5X503		At5g11240	119	AT5G11240		25	25	25	51.7	51.7	51.7	66.883	299.47	6221400000	71	0.0746303	26.6512	26.1412	26.8215	28.0706	27.5296	27.2278
1.37326	-1.07256	Q9CA59;Q8LC68	NAP1-related protein 1;NAP1-related protein 2	NRP1;NRP2	2824	AT1G18800;AT1G74560		5	5	5	28.5	28.5	28.5	29.416	20.357	855290000	15	0.0998209	NaN	23.5867	23.7823	24.9361	25.0484	24.2866
2.28435	-1.07332	P16180	30S ribosomal protein S17, chloroplastic	RPS17	1013	AT1G79850		6	6	6	42.3	42.3	42.3	16.282	16.762	1865300000	16	0.0224042	25.1493	24.6138	25.2084	26.1409	25.9951	26.0554
0	-1.07886	Q84VY3	Acyl-[acyl-carrier-protein] desaturase 6, chloroplastic	S-ACP-DES6	1802	AT1G43800		1	1	1	2.8	2.8	2.8	44.155	1.9757	7013800	1	1	NaN	21.7902	NaN	23.3405	23.1851	22.0817
2.0539	-1.0851	O65719	Heat shock 70 kDa protein 3	HSP70-3	878	AT3G09440		45	23	22	72.4	37.1	33.1	71.147	323.31	10579000000	104	0.0319661	27.4254	27.3089	26.9524	28.0886	28.664	28.1893
1.27977	-1.08952	F4K465		At5g20200	548	AT5G20200		6	6	6	12.7	12.7	12.7	81.684	40.083	575140000	15	0.117674	22.9728	23.11	NaN	24.6226	24.0683	23.7018
4.11709	-1.09023	O03042	Ribulose bisphosphate carboxylase large chain	rbcL	611	ATCG00490		47	47	47	70.4	70.4	70.4	52.954	323.31	208180000000	464	0.00284115	32.0301	31.8101	31.9622	33.0378	33.0249	33.0105
2.63791	-1.09959	P46690	Gibberellin-regulated protein 4	GASA4	1155	AT5G15230		5	5	5	35.8	35.8	35.8	11.996	44.049	4292000000	18	0.0133398	25.837	25.8537	26.3065	27.1658	27.0245	27.1057
1.75781	-1.10511	F4J0P2		At3g50590	378	AT3G50590		23	23	23	24.2	24.2	24.2	176.3	118.14	2138700000	51	0.0521891	25.4403	24.749	24.7674	26.3716	26.1112	25.7893
1.46327	-1.11118	Q9FF80	Histone-lysine N-methyltransferase, H3 lysine-9 specific SUVH1	SUVH1	2865	AT5G04940		13	13	13	39.1	39.1	39.1	74.47	128.18	2064300000	37	0.0861679	25.2294	24.8481	24.3267	26.3848	25.6728	25.6801
1.88557	-1.11521	Q9LJG8	Trihelix transcription factor ASIL2	ASIL2	3349	AT3G14180	Trihelix	11	11	11	33.9	33.9	33.9	48.314	54.163	2106900000	30	0.0415141	24.8851	24.964	24.8671	26.4381	25.5438	26.0799
1.7666	-1.12042	Q9SA78	Coatomer subunit epsilon-1		3908	AT1G30630		13	13	13	74.3	74.3	74.3	32.602	117.39	3720200000	47	0.0514063	25.9339	25.3149	25.5951	27.0727	26.816	26.3165
0	-1.12538	A3KPF3		At3g02710	85	AT3G02710		8	8	8	25.7	25.7	25.7	60.145	57.47	623370000	22	1	NaN	22.9931	NaN	24.2458	24.8209	23.2887
0.815166	-1.13249	P51407	60S acidic ribosomal protein P2-1	RPP2A	1197	AT2G27720		11	11	8	97.4	97.4	72.2	11.452	204.55	5903900000	44	0.271055	25.3088	27.421	26.7811	27.5958	27.914	27.3984
4.00988	-1.13489	P42643	14-3-3-like protein GF14 chi	GRF1	1110	AT4G09000		17	17	9	63.7	63.7	34.8	29.931	323.31	13663000000	99	0.0031067	27.6714	27.7543	27.6861	28.8661	28.9405	28.7099
1.8985	-1.1371	Q8RVQ9	Histone H3-like centromeric protein HTR12	HTR12	2144	AT1G01370		6	6	6	37.6	37.6	37.6	19.709	186.65	3872300000	28	0.0406669	25.5088	26.0056	25.7896	27.3271	26.8125	26.5757
0.801338	-1.14369	Q7Y1W1	Protein TIC 56, chloroplastic	TIC56	1757	AT5G01590		13	13	13	32.1	32.1	32.1	61.624	32.935	1461800000	30	0.277854	NaN	24.1166	24.7863	25.2328	25.0969	26.4556
3.64789	-1.14647	P16181	40S ribosomal protein S11-1	RPS11A	1014	AT3G48930		19	19	8	66.9	66.9	31.9	17.957	109.7	71516000000	130	0.00425739	30.1703	30.2454	30.4643	31.4772	31.4048	31.4374
3.05731	-1.14776	O81148	Proteasome subunit alpha type-4-A	PAC1	939	AT3G22110		9	9	9	58.8	58.8	58.8	27.475	56.984	1422700000	16	0.00739032	24.5282	24.2613	24.0943	25.4149	25.4201	25.4923
0	-1.14877	Q39221	SEC12-like protein 2	STL2P	1515	AT2G01470		6	6	6	21.9	21.9	21.9	42.793	18.893	390790000	11	1	22.4185	NaN	NaN	23.4242	23.9371	23.3407
0	-1.15164	Q9FH24		At5g49100	2930	AT5G49100		2	2	2	4.3	4.3	4.3	42.05	3.1517	33974000	1	1	NaN	20.8555	NaN	22.1032	22.1572	21.7611
1.81285	-1.15874	F4J381		At3g51050	384	AT3G51050		7	7	7	11.5	11.5	11.5	77.674	110.23	1149700000	18	0.0471862	24.057	23.6686	23.9577	25.5283	25.0018	24.6293
2.41506	-1.16259	Q39227	24-methylenesterol C-methyltransferase 2	SMT2	1517	AT1G20330		9	9	9	29.9	29.9	29.9	40.45	69.582	2891800000	21	0.0184279	NaN	25.1253	25.4476	26.3873	26.5676	26.3923
2.01652	-1.16454	O80653	SNW/SKI-interacting protein	SKIP	901	AT1G77180		22	22	22	48	48	48	69.422	323.31	13118000000	112	0.0335879	27.229	27.7085	27.3465	28.953	28.5793	28.2453
0.677924	-1.16525	Q9SE50	Beta-D-glucopyranosyl abscisate beta-glucosidase	BGLU18	3961	AT1G52400		26	26	25	61.4	61.4	61.4	60.459	323.31	45911000000	186	0.34717	28.6283	30.7792	28.5961	30.4623	31.0312	30.0058
1.51608	-1.17226	P38418	Lipoxygenase 2, chloroplastic	LOX2	1093	AT3G45140		26	26	26	43.4	43.4	43.4	102.04	172.28	5290300000	60	0.0782417	26.173	26.4913	26.0809	27.3066	28.0494	26.906
0	-1.17302	P56786	Protein Ycf2	ycf2-A	1244	ATCG00860		18	17	17	10.9	10.6	10.6	269.56	75.187	734420000	35	1	23.428	NaN	NaN	24.4185	24.6568	24.7278
2.31652	-1.175	Q8W4H7;Q8GTY0;Q0WL56;P0DH99	Elongation factor 1-alpha 2;Elongation factor 1-alpha 4;Elongation factor 1-alpha 3;Elongation factor 1-alpha 1	A2;A4;A3;A1	996	AT1G07920;AT1G07930;AT1G07940;AT5G60390		27	27	27	56.8	56.8	56.8	49.502	323.31	115900000000	275	0.0216249	30.3186	30.9304	30.7956	31.6695	31.9435	31.9567
2.83574	-1.17638	Q94EH8	THO complex subunit 4C	ALY3	2608	AT1G66260		12	9	9	38.3	32.5	32.5	31.318	87.446	3717700000	21	0.00994692	25.671	25.7154	25.4999	27.0232	26.8365	26.5558
1.104	-1.17729	Q9SGZ5	Probable beta-D-xylosidase 7	BXL7	4006	AT1G78060		9	9	9	16.9	16.9	16.9	83.891	30.778	939930000	12	0.160907	23.7694	23.5815	NaN	24.5443	25.5381	24.4759
0	-1.18576	P42742	Proteasome subunit beta type-1	PBF1	1119	AT3G60820		6	6	6	41.7	41.7	41.7	24.644	77.833	1195000000	20	1	NaN	NaN	24.0645	25.087	25.6667	24.9969
0	-1.18614	Q9LIN3	Glycine-rich RNA-binding protein RZ1A	RZ1A	3338	AT3G26420		7	7	7	23.7	23.7	23.7	26.923	25.617	1307800000	16	1	NaN	24.149	NaN	25.803	24.8079	25.3944
1.07663	-1.18929	Q05758	Ketol-acid reductoisomerase, chloroplastic		1340	AT3G58610		10	10	10	19.6	19.6	19.6	63.812	47.06	1850400000	24	0.16784	24.9981	24.09	24.3226	25.3067	26.5381	25.1338
1.04307	-1.19105	Q9FRL5	Zinc-finger homeodomain protein 5	ZHD5	3164	AT1G75240	ZF-HD	8	8	8	33.7	33.7	33.7	33.892	46.815	6139100000	20	0.178062	25.9941	26.5277	NaN	28.1253	27.2119	27.0186
3.05971	-1.19341	Q9SGT7		T6H22.10	4003	AT1G56110		42	42	23	76.2	76.2	50	58.673	323.31	97334000000	334	0.00739032	30.5599	30.4419	30.25	31.7788	31.6159	31.4373
2.13291	-1.19893	P22954;Q9C7X7	Probable mediator of RNA polymerase II transcription subunit 37c;Heat shock 70 kDa protein 18	MED37D;HSP70-18	1030	AT1G56410;AT5G02490		29	9	9	52.1	17.5	17.5	71.386	33.348	1151500000	22	0.027681	23.7544	23.6107	24.3329	25.1266	25.2392	24.929
3.34907	-1.20284	Q8LCL3	60S ribosomal protein L27-2	RPL27B	2072	AT3G22230		11	11	6	48.1	48.1	28.9	15.614	32.627	35705000000	48	0.00554943	28.7811	28.9411	29.1275	30.0518	30.1732	30.2333
2.99888	-1.21161	O48549	40S ribosomal protein S6-1	RPS6A	771	AT4G31700		20	9	9	48	27.2	27.2	28.367	32.747	17963000000	37	0.0079752	28.2659	28.1754	28.5994	29.6314	29.4471	29.5971
1.15754	-1.21934	Q94AZ4;Q8VZ50	Probable calcium-binding protein CML13;Probable calcium-binding protein CML14	CML13;CML14	2571	AT1G12310;AT1G62820		6	6	6	35.1	35.1	35.1	16.517	11.267	955240000	11	0.145826	NaN	23.8728	23.3422	25.2401	25.008	24.2324
0	-1.22091	Q8GZ42	Histone-lysine N-methyltransferase ATX5	ATX5	1905	AT5G53430		3	1	1	4.3	1.2	1.2	119.12	1.6192	1425200	0	1	20.4427	NaN	NaN	23.0639	19.6539	22.2731
0	-1.22548	Q8W4M5	Pyrophosphate--fructose 6-phosphate 1-phosphotransferase subunit beta 1	PFP-BETA1	2373	AT1G12000		14	14	14	37.8	37.8	37.8	61.459	49.7	1938500000	24	1	NaN	24.7287	NaN	25.9068	25.996	25.9599
0	-1.22672	Q9FFF9	Anaphase-promoting complex subunit 1	APC1	2876	AT5G05560		2	2	2	2	2	2	186.27	2.2132	4933600	1	1	21.1117	NaN	NaN	22.2997	22.7468	21.9687
1.23603	-1.22731	Q9SAJ3	ATP-dependent zinc metalloprotease FTSH 12, chloroplastic	FTSH12	3920	AT1G79560		17	17	17	25.8	25.8	25.8	115.1	81.201	1787600000	32	0.126519	24.0026	24.8521	NaN	25.5	25.4084	26.0555
1.7216	-1.23379	Q94AD1	Putative DNA-binding protein At1g48610		2546	AT1G48610		19	19	19	73.1	73.1	73.1	21.674	323.31	35447000000	121	0.0555865	28.4622	29.2867	29.4868	30.4754	30.243	30.2187
2.20496	-1.23454	Q9M885	40S ribosomal protein S7-2	RPS7B	3789	AT3G02560		21	18	18	71.2	66.5	66.5	22.196	323.31	3823100000	78	0.0252988	25.7554	26.392	26.4643	27.3791	27.5691	27.3671
0	-1.2385	Q0WV78		At1g30240	1404	AT1G30240		13	13	13	23	23	23	89.903	61.151	988440000	20	1	NaN	23.6263	NaN	25.7826	24.5256	24.2862
3.44859	-1.24172	Q570B4	3-ketoacyl-CoA synthase 10	FDH	1618	AT2G26250		19	19	19	39.5	39.5	39.5	61.96	138.88	4868000000	60	0.00514237	26.0613	25.7426	25.9928	27.1982	27.0724	27.2512
2.46657	-1.24384	Q9SJT4		At2g21440	4093	AT2G21440		16	16	16	25.7	25.7	25.7	112.06	128.73	3000500000	47	0.0169603	24.8311	25.4148	25.3896	26.4824	26.5464	26.3382
1.70932	-1.24407	P48349	14-3-3-like protein GF14 lambda	GRF6	1164	AT5G10450		14	12	6	67.3	64.1	37.5	27.975	90.03	2754200000	42	0.0565175	25.4876	25.3856	24.5718	26.4674	26.619	26.0907
1.54525	-1.24711	Q9SLF3	Translocase of chloroplast 132, chloroplastic	TOC132	4128	AT2G16640		18	18	14	23.9	23.9	20.3	132.28	79.503	2388900000	34	0.0743498	24.9052	24.2518	25.3413	25.7349	26.4108	26.094
0	-1.24927	Q94AI4	Methyltransferase-like protein 1	EMB1691	2552	AT4G09980		2	2	2	5.2	5.2	5.2	85.845	3.4941	9642800	0	1	NaN	21.8519	NaN	22.9089	23.645	22.7496
2.43547	-1.25142	Q56YN8	Structural maintenance of chromosomes protein 3	SMC3	1613	AT2G27170		67	67	67	55.9	55.9	55.9	139.37	323.31	16393000000	204	0.0179641	28.0653	27.4654	27.5465	29.1091	28.8518	28.8705
1.46272	-1.2588	Q8H0T4	E3 ubiquitin-protein ligase UPL2	UPL2	1916	AT1G70320		45	45	19	18.6	18.6	9.7	403.61	133.03	7949600000	78	0.0861679	27.0707	26.3354	26.2658	28.4251	27.5494	27.4737
1.18662	-1.2609	Q9SF53	60S ribosomal protein L35-1	RPL35A	3979	AT3G09500		9	9	4	41.5	41.5	26.8	14.285	36.393	12039000000	41	0.13922	26.6895	27.5353	27.9572	28.0907	28.6316	29.2423
2.55496	-1.26643	Q9CAF6	Probable DNA gyrase subunit A, chloroplastic/mitochondrial	GYRA	2834	AT3G10690		41	41	41	47.6	47.6	47.6	104.54	323.31	24242000000	183	0.0148504	28.6136	28.4842	28.2745	30.0536	29.5303	29.5876
1.10797	-1.27397	Q9XJ27	30S ribosomal protein S9, chloroplastic	RPS9	4408	AT1G74970		6	6	6	34.1	34.1	34.1	22.577	92.702	5815200000	26	0.159628	26.5643	25.3952	NaN	27.5768	27.1194	27.065
1.99762	-1.27439	Q9LKZ3	Retinoblastoma-related protein 1	RBR1	3386	AT3G12280		15	15	15	22.1	22.1	22.1	112.17	39.704	1336100000	23	0.0345982	24.3324	24.3001	23.6567	25.1354	25.6976	25.2793
3.26862	-1.27662	Q39196	Probable aquaporin PIP1-4	PIP1.4	1508	AT4G00430		12	12	7	58.2	58.2	27.2	30.692	323.31	78026000000	99	0.00579179	29.8919	30.2519	29.9185	31.2303	31.3959	31.266
0	-1.27708	Q6GKW8		At1g02290	1680	AT1G02290		2	2	2	6.5	6.5	6.5	50.459	1.5028	2605700	2	1	21.3132	NaN	NaN	22.9292	21.929	22.9128
3.34551	-1.2803	Q8SAB7	Guanine nucleotide exchange factor SPIKE 1	SPK1	2245	AT4G16340		21	21	21	15.5	15.5	15.5	206.83	109.54	2335200000	36	0.0055557	24.7024	24.7622	24.9261	26.2284	25.886	26.1172
2.96687	-1.2868	Q9C9C6;Q9C9C5	60S ribosomal protein L6-2;60S ribosomal protein L6-3	RPL6B;RPL6C	2806	AT1G74050;AT1G74060		26	26	11	63.9	63.9	41.6	26.008	300.49	98271000000	159	0.00837912	30.242	30.308	30.5373	31.8301	31.4133	31.7043
2.08523	-1.29242	Q944G9	Probable fructose-bisphosphate aldolase 2, chloroplastic	FBA2	2510	AT4G38970		14	14	9	49.7	49.7	35.7	42.987	93.309	5062200000	55	0.0302423	26.0031	25.7376	26.5968	27.5414	27.3978	27.2754
0	-1.29612	Q96251	ATP synthase subunit O, mitochondrial		2647	AT5G13450		9	9	9	38.2	38.2	38.2	26.321	81.487	874090000	24	1	NaN	23.5653	NaN	25.2779	24.7807	24.5259
2.31797	-1.29678	P18616	DNA-directed RNA polymerase II subunit 1	NRPB1	1019	AT4G35800		70	70	70	48.3	48.3	48.3	204.62	323.31	12811000000	195	0.0216084	27.7401	27.2938	27.0512	28.7091	28.8163	28.45
1.57732	-1.29772	F4J5S1	Clustered mitochondria protein	FMT	393	AT3G52140		26	26	26	26.4	26.4	26.4	153.69	152.24	2620400000	60	0.0710621	25.5514	26.1288	24.8659	26.9809	26.818	26.6404
1.93376	-1.2984	Q8LPR9	Protein TIC110, chloroplastic	TIC110	2135	AT1G06950		24	24	24	29.6	29.6	29.6	112.12	164.32	3787200000	63	0.0383434	25.8377	25.2887	25.5065	26.5995	27.3383	26.5904
0	-1.30439	Q6NNI3;Q9M836	Protein LIGHT-DEPENDENT SHORT HYPOCOTYLS 1;Protein LIGHT-DEPENDENT SHORT HYPOCOTYLS 2	LSH1;LSH2	1700	AT3G04510;AT5G28490		5	5	4	46.3	46.3	40	21.653	48.33	728860000	12	1	NaN	23.2221	NaN	25.1163	25.0985	23.3647
3.57262	-1.3055	Q8LBI1	60S ribosomal protein L5-1	ATL5	2061	AT3G25520		24	24	4	73.4	73.4	4.7	34.358	323.31	66344000000	251	0.0046767	30.2586	30.0364	30.2273	31.6438	31.3817	31.4133
3.75394	-1.30699	P46286	60S ribosomal protein L8-1	RPL8A	1147	AT2G18020		24	4	4	70.2	19.4	19.4	27.859	70.326	34580000000	39	0.00393522	29.1537	28.9884	29.272	30.5422	30.3663	30.4266
5.76896	-1.30888	F4KB73		At5g15680	579	AT5G15680		11	11	11	7.9	7.9	7.9	242.5	34.789	446860000	27	0.000991886	22.38	22.4705	22.469	23.7482	23.7565	23.7415
1.63599	-1.30917	Q9C6P8		F17J6.14	2747	AT1G50620		8	8	8	21.5	21.5	21.5	68.363	148.37	1011600000	21	0.0642547	23.6622	23.5943	23.55	25.5067	24.9766	24.2508
0	-1.31042	Q9XEA1	Protein OSCA1	OSCA1	4370	AT4G04340		11	11	8	15.2	15.2	11.7	87.606	75.545	1212900000	21	1	23.9525	NaN	NaN	25.0229	25.4921	25.2738
2.70365	-1.31194	Q9FNX5	Dynamin-related protein 1E	DRP1E	3141	AT3G60190		35	34	27	66.5	65.4	55.6	69.803	323.31	10884000000	110	0.0119673	26.7753	27.1167	27.3198	28.5246	28.406	28.2171
1.15356	-1.31268	O80798		T8F5.4	910	AT1G65270		5	5	5	25	25	25	32.534	189.43	1391500000	14	0.146994	24.6358	23.4439	NaN	25.5157	25.091	25.4509
0	-1.31582	Q9FYK5	Ethylene-responsive transcription factor ESR2	ESR2	3220	AT1G24590	ERF	1	1	1	4.6	4.6	4.6	33.828	2.6329	6024600	2	1	NaN	21.6053	NaN	23.3036	23.1002	22.3597
1.89238	-1.32191	Q9STR1;Q9SLL7;P51420	60S ribosomal protein L31-2;60S ribosomal protein L31-1;60S ribosomal protein L31-3	RPL31B;RPL31A;RPL31C	1203	AT2G19740;AT4G26230;AT5G56710		6	6	6	47.1	47.1	47.1	13.82	89.869	10570000000	41	0.0410173	26.8893	27.3649	27.9134	28.7746	28.5379	28.8209
0	-1.32374	Q0WM93		At4g02480	1363	AT4G02480		13	13	13	19.1	19.1	19.1	136.52	95.121	1202700000	32	1	23.8927	NaN	NaN	25.8373	24.9053	24.9068
1.6637	-1.32427	Q9LV05		At5g53440	3565	AT5G53440		8	8	8	10.2	10.2	10.2	133.36	38.907	1077300000	22	0.0614552	24.3008	23.3203	23.465	25.3662	25.0007	24.692
1.71632	-1.32559	Q9SUS3;O81742	Beta-adaptin-like protein B;Beta-adaptin-like protein C	BETAB-AD;BETAC-AD	4258	AT4G11380;AT4G23460		19	19	19	32.9	32.9	32.9	99.371	103.34	1605000000	57	0.0560606	24.5592	23.7025	24.3158	25.0422	25.7962	25.716
2.79705	-1.33004	Q9T043	60S ribosomal protein L14-2	RPL14B	4359	AT4G27090		16	16	10	66.4	66.4	47.8	15.505	110.62	41656000000	107	0.0104766	29.3413	29.494	29.6777	31.0688	30.5692	30.8652
3.5128	-1.33181	O04379	Protein argonaute 1	AGO1	631	AT1G48410		39	39	35	45	45	40.4	116.19	320.66	19731000000	161	0.0048572	27.832	28.0197	27.9088	29.3545	29.0517	29.3496
0	-1.33341	Q8LCC7		At4g22380	2070	AT4G22380		7	1	1	75	18.8	18.8	13.915	11.075	12948000	4	1	NaN	NaN	20.615	22.1757	21.6272	22.0425
0.870656	-1.33723	Q9STW1		T22A6.160	4228	AT4G24330		9	9	9	21.1	21.1	21.1	53.947	57.362	2101300000	30	0.245765	25.488	23.7538	NaN	25.7967	25.9623	26.1153
0	-1.34054	Q9CAP6		T5M16.21	2840	AT1G77620		2	2	2	1.9	1.9	1.9	128.66	3.2928	12853000	2	1	NaN	21.3204	NaN	22.9143	22.7189	22.3494
1.95607	-1.34141	Q5GM68	Phosphoenolpyruvate carboxylase 2	PPC2	1623	AT2G42600		37	22	21	53.2	35.5	34.5	109.75	121.96	2243800000	58	0.0369098	24.3518	25.1524	24.8689	26.3658	26.2694	25.7621
2.32545	-1.34227	Q84W89	DEAD-box ATP-dependent RNA helicase 37	RH37	1806	AT2G42520		21	11	8	45.3	29.1	23.9	67.625	61.15	1701500000	21	0.0214043	24.5626	24.5206	24.4227	26.3089	25.6004	25.6233
2.11298	-1.34572	Q9LV11	ATPase 11, plasma membrane-type	AHA11	3566	AT5G62670		35	25	22	39.9	31.3	25.8	105.12	175.59	7586300000	78	0.0285509	26.0486	26.3545	26.966	27.7454	27.8129	27.848
1.16847	-1.34638	Q93VC7		RPS1	2387	AT5G30510		13	13	13	51.2	51.2	51.2	45.11	36.196	1843400000	23	0.143515	24.451	24.5281	NaN	26.1338	26.277	25.097
0	-1.35262	Q8RWG2		HCF107	2157	AT3G17040		3	3	3	8.1	8.1	8.1	73.47	11.278	3924800	3	1	NaN	20.7662	NaN	22.1869	22.5954	21.5742
0	-1.35551	Q9LE16		MJK13.12	3259	AT3G15460		7	2	2	18.4	7.9	7.9	36.35	2.0677	54319000	1	1	NaN	21.0497	NaN	21.3164	23.0908	22.8083
2.25067	-1.36559	Q9XES1	Calcium-transporting ATPase 4, endoplasmic reticulum-type	ECA4	4372	AT1G07670		26	26	6	29.1	29.1	6.1	116.18	215.45	6826000000	79	0.0237639	26.2325	26.1203	26.4809	27.1873	27.8865	27.8568
2.71011	-1.36912	P49637	60S ribosomal protein L27a-3	RPL27AC	1186	AT1G70600		14	14	1	55.5	55.5	12.3	16.455	84.919	36865000000	91	0.0119142	29.0892	29.5153	29.1899	30.3948	30.6298	30.8773
0	-1.37269	Q9CAF4	Nuclear pore complex protein NUP1	NUP1	2833	AT3G10650		8	8	8	9.2	9.2	9.2	135.93	42.755	1151300000	17	1	NaN	23.8768	NaN	25.595	25.2074	24.9461
3.5442	-1.38218	Q9ZW35;Q9M7Q7	Proliferating cell nuclear antigen 2;Proliferating cellular nuclear antigen 1	PCNA2;PCNA	4535	AT1G07370;AT2G29570		8	8	8	40.5	40.5	40.5	29.222	34.686	1745900000	24	0.00480077	24.3165	24.4343	NaN	25.8014	25.6728	25.7986
3.55694	-1.38752	P42798	40S ribosomal protein S15a-1	RPS15AA	1128	AT1G07770		11	11	4	68.5	68.5	27.7	14.804	50.582	22791000000	63	0.00475341	28.3229	28.4794	28.2894	29.818	29.8812	29.5551
1.34044	-1.38919	Q9LKA5	Multiple organellar RNA editing factor 8, chloroplastic/mitochondrial	MORF8	3377	AT3G15000		8	8	8	25.8	25.8	25.8	42.869	30.125	4407300000	30	0.105579	24.9435	25.666	26.2825	27.4913	26.4856	27.0825
2.17672	-1.39068	Q8LF21	Dynamin-related protein 1C	DRP1C	2094	AT1G14830		34	30	28	68.1	61.9	56.8	68.722	167.05	7077500000	96	0.0259741	26.4218	25.9087	26.5805	27.6035	28.0359	27.4436
0	-1.3977	Q9LER7	50S ribosomal protein 5, chloroplastic	PSRP5	3264	AT3G56910		3	3	3	16.2	16.2	16.2	16.361	7.9846	2361300000	10	1	NaN	24.4124	NaN	23.9083	26.8824	26.6395
1.03852	-1.39771	F4J6A1	Eukaryotic translation initiation factor 3 subunit G	EIF3G1	395	AT3G11400		7	7	7	40.8	40.8	40.8	35.663	43.638	1569100000	29	0.179734	23.0644	24.4767	24.7388	25.7961	24.7747	25.9022
1.95985	-1.40886	O22826		At2g43770	695	AT2G43770		18	18	18	68.8	68.8	68.8	37.885	135.75	8056600000	73	0.0367982	26.2985	26.9232	26.4155	28.4423	27.7984	27.6231
0	-1.41404	Q9LZ45	Histone H2B.9		3650	AT5G02570		8	2	0	56.8	25	0	14.544	3.017	2160200	3	1	21.0427	NaN	NaN	22.7215	22.3226	22.3263
2.13509	-1.41876	Q9LPC5	Brefeldin A-inhibited guanine nucleotide-exchange protein 3	BIG3	3434	AT1G01960		16	16	12	13	13	10.6	194.94	57.346	1297000000	19	0.0276016	24.0175	23.7914	NaN	25.0906	25.2612	25.618
1.82435	-1.41948	Q9SA73	Obg-like ATPase 1	T5I8.3	3906	AT1G30580		12	12	12	40.6	40.6	40.6	44.471	38.991	1571100000	32	0.0461153	NaN	24.5138	23.8987	25.7288	25.7735	25.3749
1.21066	-1.42494	Q9LK61	30S ribosomal protein S10, chloroplastic	RPS10	3374	AT3G13120		3	3	3	15.2	15.2	15.2	20.837	7.2282	1397100000	9	0.133025	24.527	23.6909	NaN	26.0463	25.0381	25.5172
0	-1.42581	Q9LN62			3415	AT1G19360		5	5	5	18	18	18	48.251	20.031	809570000	11	1	23.2611	NaN	NaN	24.2917	25.0791	24.6901
0	-1.4264	Q9XI19		F8K7.1	4390	AT1G21600		10	10	10	51.5	51.5	51.5	37.376	64.503	1358900000	23	1	NaN	24.0674	NaN	25.6783	25.4834	25.3198
0	-1.43246	Q9C5J8	Outer envelope protein 80, chloroplastic	OEP80	2710	AT5G19620		11	11	11	24.9	24.9	24.9	79.935	46.89	1219300000	34	1	23.8552	NaN	NaN	24.8586	25.4614	25.543
1.51559	-1.43349	Q8RY12		At5g20600	2226	AT5G20600		14	14	14	28.2	28.2	28.2	59.989	82.813	2573200000	39	0.0782417	25.6204	24.5695	24.3117	26.6186	26.0912	26.0923
2.19105	-1.43388	Q94AW8	Chaperone protein dnaJ 3	ATJ3	2567	AT3G44110		25	25	16	69	69	54.8	46.444	323.31	19928000000	136	0.0256044	27.5187	28.2147	28.2903	29.4405	29.2286	29.6562
0	-1.43596	P92939	Calcium-transporting ATPase 1, endoplasmic reticulum-type	ECA1	1293	AT1G07810		25	5	5	30.7	7.7	7.7	116.36	135.45	996420000	22	1	NaN	NaN	23.5459	24.4825	25.0488	25.4143
0	-1.43905	Q9ZV33	Dof zinc finger protein DOF2.2	DOF2.2	4503	AT2G28810	Dof	1	1	1	3.8	3.8	3.8	36.647	3.1287	4926000	1	1	NaN	21.3304	NaN	23.1978	22.2131	22.8974
2.35196	-1.44313	Q84WU2	Ubiquitin carboxyl-terminal hydrolase 13	UBP13	1815	AT3G11910		15	15	9	21.8	21.8	13	130.65	90.764	2428600000	35	0.0206896	24.341	24.5236	24.9176	25.6789	26.2782	26.1544
3.28906	-1.44361	Q9SIM4	60S ribosomal protein L14-1	RPL14A	4051	AT2G20450		13	7	7	56	37.3	37.3	15.506	12.028	2920100000	17	0.00570764	25.0017	25.3931	25.2712	26.797	26.5183	26.6815
2.59288	-1.44897	O81629		F8M12.21	948	AT4G10840		9	9	9	25.9	25.9	25.9	66.28	26.363	1189500000	18	0.0142599	23.6828	23.7903	NaN	25.2391	25.3531	24.9645
2.03389	-1.45576	Q8RWV0	Transketolase-1, chloroplastic	TKL-1	2177	AT3G60750		18	18	18	45.3	45.3	45.3	79.967	95.49	4288400000	51	0.0326242	25.1099	25.7931	25.8412	27.0061	27.3972	26.7081
2.17428	-1.45863	F4JF21		PDE312	430	AT3G48500		20	20	20	35.5	35.5	35.5	78.813	174.39	3752400000	67	0.0260047	25.4638	25.4529	NaN	27.2493	26.7099	26.7917
0	-1.46488	Q9ZRW8	Glutathione S-transferase U19	GSTU19	4447	AT1G78380		9	9	9	43.8	43.8	43.8	25.65	24.207	1269600000	24	1	23.8662	NaN	NaN	25.1803	25.1355	25.6774
0	-1.47489	Q9FMU5	U3 small nucleolar RNA-associated protein 18 homolog		3106	AT5G14050		14	14	14	33.3	33.3	33.3	60.988	136.08	3304500000	37	1	25.256	NaN	NaN	26.8748	26.8479	26.47
2.59941	-1.48304	Q39085	Delta(24)-sterol reductase	DIM	1497	AT3G19820		27	27	27	52.6	52.6	52.6	65.393	238.35	16479000000	120	0.0141596	27.4076	27.5956	27.3815	28.538	29.2335	29.0623
3.26536	-1.48466	P49227	60S ribosomal protein L5-2	RPL5B	1183	AT5G39740		24	4	4	73.4	4.7	4.7	34.437	45.243	8207500000	38	0.00579179	26.7941	26.431	26.4629	28.1767	27.8733	28.0919
2.5288	-1.48553	Q9SYP1		F9H16.5	4325	AT1G20960		129	129	128	63.1	63.1	63.1	247.1	323.31	80920000000	591	0.0154416	30.1441	29.6364	29.6457	31.5329	31.3528	30.9971
1.63869	-1.49366	Q9LIE1		At3g22220	3329	AT3G22220		27	23	23	50.7	46.1	46.1	86.389	194.01	4181700000	62	0.0640592	25.6748	26.0036	24.8783	27.5085	26.7505	26.7786
1.45993	-1.49661	Q9SUU5	Cytochrome b-c1 complex subunit 7-1	QCR7-1	4261	AT4G32470		4	4	4	38.5	38.5	38.5	14.527	13.138	1000000000	16	0.0863488	NaN	23.3262	23.5531	24.3786	24.9892	25.441
0	-1.50061	Q8RY25	Nuclear pore complex protein NUP98A	NUP98A	2227	AT1G10390		10	10	10	12.1	12.1	12.1	106.31	33.844	2043700000	13	1	NaN	NaN	24.4797	26.6246	25.83	25.4863
1.17193	-1.50182	O50061	50S ribosomal protein L4, chloroplastic	RPL4	829	AT1G07320		10	10	10	39.4	39.4	39.4	30.558	21.993	5145500000	20	0.14296	26.3332	24.5762	26.4168	27.3856	27.2133	27.2329
0	-1.50677	F4K4J0	THO complex subunit 5B	THO5B	552	AT5G42920		13	13	13	20.9	20.9	20.9	92.576	43.512	1316500000	19	1	NaN	23.8093	NaN	25.424	25.8219	24.7024
3.50773	-1.52403	P46077	14-3-3-like protein GF14 phi	GRF4	1146	AT1G35160		13	5	5	59.2	30.3	30.3	30.194	33.454	1875800000	19	0.0048572	NaN	24.4197	24.4754	26.0782	25.9639	25.8726
2.1244	-1.52419	Q93VG5	40S ribosomal protein S8-1	RPS8A	2389	AT5G20290		23	23	23	62.2	62.2	62.2	24.993	323.31	75120000000	149	0.0280475	29.7071	30.2158	30.5813	31.3667	31.7718	31.9382
1.34425	-1.52447	Q9LV21	T-complex protein 1 subunit delta	CCT4	3567	AT3G18190		22	22	22	53.4	53.4	53.4	57.775	103.14	4756800000	48	0.105075	25.5074	26.5767	24.7605	27.1885	27.2076	27.0219
3.0385	-1.52525	O22224	Nuclear pore complex protein NUP93A	NUP93A	666	AT2G41620		38	38	33	61.1	61.1	55.9	96.614	323.31	11567000000	143	0.00751045	27.1566	26.6991	26.8579	28.3084	28.6482	28.3328
1.67816	-1.52655	Q9FIB6	26S proteasome non-ATPase regulatory subunit 12 homolog A	RPN5A	2960	AT5G09900		21	21	14	57.5	57.5	44.3	50.837	174.84	5405300000	53	0.0598309	25.9008	26.421	25.0565	27.5261	27.2969	27.1349
0	-1.52675	A1YKT1	Transcription factor TCP18	TCP18	79	AT3G18550	TCP	2	2	2	7.4	7.4	7.4	49.675	1.7022	1836500	2	1	20.8085	NaN	NaN	22.4326	23.5255	21.0478
2.47064	-1.54779	P49200	40S ribosomal protein S20-1	RPS20A	1177	AT3G45030		10	10	2	51.6	51.6	18.5	13.878	49.913	30712000000	62	0.0168499	27.9553	28.6565	28.7332	30.0309	29.9556	30.0018
2.26412	-1.55614	Q9SGA6	40S ribosomal protein S19-1	RPS19A	3995	AT3G02080		12	6	4	60.8	32.9	24.5	15.828	46.638	5036700000	37	0.0233216	25.8544	25.9796	25.8748	27.9004	27.5424	26.9344
1.92998	-1.55733	Q7X9V2	Protein PHOTOPERIOD-INDEPENDENT EARLY FLOWERING 1	PIE1	1746	AT3G12810		18	18	18	14.2	14.2	14.2	234.05	47.055	910750000	26	0.0386059	23.6749	23.1614	NaN	25.2701	24.9403	24.716
1.58076	-1.56264	A8MS85		GTB1	99	AT1G65440		55	55	55	47	47	47	185.03	323.31	12677000000	166	0.0709378	27.5257	27.1481	26.302	28.9218	28.7241	28.0179
1.24455	-1.56872	O49485	D-3-phosphoglycerate dehydrogenase 1, chloroplastic	PGDH1	813	AT4G34200		10	10	9	28.2	28.2	26.4	63.324	51.646	2669400000	28	0.124734	NaN	24.6341	24.8432	26.4673	26.9033	25.5515
1.27017	-1.57595	B5X0I6	Protein CTR9 homolog	VIP6	118	AT2G06210		26	26	26	36.4	36.4	36.4	124.09	224.33	3638700000	70	0.119843	26.0876	25.2856	24.3723	27.1993	27.0549	26.2193
1.38856	-1.57811	O48844	26S proteasome non-ATPase regulatory subunit 1 homolog A	RPN2A	790	AT2G32730		23	23	13	32.9	32.9	18.7	108.98	128.07	5444300000	59	0.0980065	26.2931	26.2759	24.803	26.9891	27.6174	27.4998
1.40104	-1.57841	P27521	Chlorophyll a-b binding protein 4, chloroplastic	LHCA4	1052	AT3G47470		8	8	8	47	47	47	27.733	150.54	3582400000	35	0.0960206	25.7004	24.5665	NaN	26.4668	26.7976	26.8711
1.63029	-1.58463	Q9SRT9	UDP-arabinopyranose mutase 1	RGP1	4186	AT3G02230		22	22	12	84.3	84.3	46.8	40.629	107.18	5152900000	56	0.0647936	26.0035	26.1167	24.892	26.8838	27.6153	27.267
1.88635	-1.58734	Q0WNX3		At5g15270	1372	AT5G15270		12	12	12	34.7	34.7	34.7	59.711	93.266	2038500000	21	0.0415141	24.4607	24.2855	24.484	26.5848	26.0842	25.3232
3.45106	-1.5919	Q9FI56	Chaperone protein ClpC1, chloroplastic	CLPC1	2958	AT5G50920		37	37	14	50.3	50.3	21.3	103.45	262.85	11697000000	115	0.00514237	26.6937	26.9648	27.1249	28.457	28.6482	28.4538
1.74045	-1.60171	Q8LCW9	60S acidic ribosomal protein P1-1	RPP1A	2074	AT1G01100		7	7	3	95.5	95.5	50	11.162	158.68	6520200000	54	0.053774	25.6293	26.622	26.323	28.2645	27.8593	27.2556
3.29377	-1.61057	Q9MAB3	Probable nucleolar protein 5-2	NOP5-2	3833	AT3G05060		45	45	37	76.5	76.5	63	59.002	323.31	75464000000	341	0.00570764	29.7819	29.8185	29.7483	31.5175	31.5787	31.0842
3.50694	-1.61223	Q940B0	60S ribosomal protein L18-3	RPL18C	2480	AT5G27850		23	7	7	67.9	31	31	20.967	74.271	15263000000	63	0.0048572	27.2982	27.7343	27.6879	29.1711	29.192	29.1939
1.91014	-1.61917	Q9FJX3	Mitochondrial outer membrane protein porin 2	VDAC2	3007	AT5G67500		11	11	11	48.9	48.9	48.9	29.594	56.611	3046800000	25	0.0399595	NaN	25.0011	24.818	26.0905	26.8373	26.6584
2.12547	-1.6221	Q8GUM2	Heat shock 70 kDa protein 9, mitochondrial	HSP70-9	1838	AT4G37910		18	17	15	31.7	30.1	26.1	73.074	104.86	2390100000	38	0.0280383	24.0609	25.1256	24.6798	26.0797	26.4244	26.2285
2.49854	-1.6249	O04658	Probable nucleolar protein 5-1	NOP5-1	645	AT5G27120		26	18	18	61.4	47.8	47.8	58.754	323.31	15211000000	99	0.0162172	27.6273	27.0601	27.2062	29.2655	28.901	28.6018
1.57453	-1.6275	O49460	Prohibitin-1, mitochondrial	PHB1	812	AT4G28510		10	8	8	50	41	41	31.706	25.327	4281500000	22	0.0710835	25.591	NaN	25.121	26.4362	27.3405	27.1736
2.16518	-1.63994	Q9LF79	Calcium-transporting ATPase 8, plasma membrane-type	ACA8	3281	AT5G57110		29	29	27	38.8	38.8	36.5	116.17	323.31	9314800000	99	0.0264328	26.5142	26.0259	27.0688	28.0448	28.3879	28.096
0	-1.64008	O22873		At2g40620	698	AT2G40620	bZIP	1	1	1	4.9	4.9	4.9	40.666	1.9976	2631400	1	1	NaN	NaN	20.5967	22.9358	22.0665	21.7081
4.20035	-1.64135	Q9SFX3	Dolichyl-diphosphooligosaccharide--protein glycosyltransferase subunit 1A	OST1A	3992	AT1G76400		24	24	24	48.9	48.9	48.9	68.641	135.08	7355400000	68	0.00264802	26.2525	26.297	26.0036	27.852	27.8437	27.7815
2.93368	-1.64162	Q9LVI6	Probable inactive receptor kinase RLK902	RLK902	3584	AT3G17840		21	21	19	38.3	38.3	35.5	70.405	82.468	5270500000	55	0.00862887	26.0558	25.5395	25.433	27.2263	27.3935	27.3335
0	-1.64503	Q9SJM4		At2g36340	4086	AT2G36340	GeBP	9	9	9	30.9	30.9	30.9	47.339	65.596	568290000	20	1	NaN	22.5793	NaN	24.5368	24.3292	23.8071
1.57557	-1.64898	Q42525	Hexokinase-1	HXK1	1565	AT4G29130		9	9	9	33.1	33.1	33.1	53.706	85.875	1822100000	36	0.0710835	23.7839	24.3705	23.7232	24.7396	26.0609	26.0241
0.855589	-1.66359	Q41963	Aquaporin TIP1-2;Aquaporin TIP1-2, N-terminally processed	TIP1-2	1538	AT3G26520		1	1	1	7.1	7.1	7.1	25.848	146.09	4359900000	9	0.252334	25.222	25.4181	NaN	25.701	27.6812	27.5686
2.6932	-1.6748	P29402	Calnexin homolog 1	CNX1	1061	AT5G61790		13	13	9	32.3	32.3	22.5	60.485	154.14	8582100000	55	0.0121744	26.128	26.1093	26.7982	27.9361	28.1355	27.9884
2.03943	-1.68033	Q9LNV5	Zinc finger CCCH domain-containing protein 4		3428	AT1G07360		22	22	12	51.1	51.1	30.6	53.587	188.19	8274000000	75	0.032379	26.395	26.7341	26.015	28.6343	27.7124	27.8385
0.848043	-1.68864	O04309	Jacalin-related lectin 35	JAL35	625	AT3G16470		22	22	22	73.2	73.2	73.2	48.496	271.47	11413000000	112	0.255172	25.5972	28.6167	26.5678	28.5261	29.089	28.2325
3.04624	-1.68893	Q8VYZ5		PWP2	2290	AT1G15440		24	24	24	29.3	29.3	29.3	100.47	126.17	7337000000	71	0.00748319	26.4577	25.9762	26.3792	28.1977	27.8332	27.8491
3.0486	-1.69516	P22953	Probable mediator of RNA polymerase II transcription subunit 37e	MED37E	1029	AT5G02500		54	54	23	80.2	80.2	42.4	71.357	323.31	186790000000	477	0.00747814	30.6653	31.0021	31.3159	32.7526	32.687	32.6291
2.2272	-1.69851	Q9C5Z1;Q8GUM1	Eukaryotic translation initiation factor 3 subunit B	TIF3B1;EIF3B-2	2729	AT5G25780;AT5G27640		27	27	27	44.2	44.2	44.2	81.874	262.55	10079000000	88	0.0246658	26.0657	26.469	27.1013	28.439	28.1962	28.0963
2.25919	-1.69887	Q9LM92	Small nuclear ribonucleoprotein SmD3b	SMD3B	3395	AT1G20580	B3	6	6	4	50.4	50.4	37.4	14.237	264.89	21704000000	54	0.0234727	27.6353	28.0297	27.4497	29.9113	29.253	29.0471
3.15972	-1.69918	Q8RUH0			2143	AT2G47640		9	9	9	72.5	72.5	72.5	12.635	148.38	13932000000	60	0.00664897	27.3464	27.0028	27.2547	29.1869	28.8148	28.6998
1.85497	-1.71284	Q9SY09		T5J8.16	4306	AT4G02840		5	5	3	56	56	29.3	12.75	86.836	11543000000	41	0.0436675	26.9864	27.3808	26.0118	28.6094	28.4619	28.4463
1.90257	-1.71436	F4IAT2	THO complex subunit 2	THO2	283	AT1G24706		29	29	29	19.7	19.7	19.7	207.07	196.27	3811800000	63	0.0405118	25.2759	25.2749	NaN	27.2397	27.2325	26.497
3.94354	-1.71601	Q9SFU6	Callose synthase 9	CALS9	3988	AT3G07160		39	39	35	27.1	27.1	24.2	217.08	277.3	5928100000	80	0.00337404	26.1209	25.864	25.7979	27.534	27.6678	27.729
2.54965	-1.71762	Q9SCX3	Elongation factor 1-beta 2		3944	AT5G19510		8	7	7	62.1	58	58	24.201	67.916	2633300000	26	0.014941	NaN	24.8093	24.5216	26.3237	26.6154	26.2101
1.39847	-1.72149	P42731	Polyadenylate-binding protein 2	PAB2	1114	AT4G34110		23	23	21	45.9	45.9	41	68.672	323.31	7445900000	85	0.0963235	25.116	26.6204	26.4471	28.3641	27.2533	27.7307
2.0656	-1.72746	Q84M92	Actin-related protein 4	ARP4	1782	AT1G18450		25	25	25	73.7	73.7	73.7	48.936	323.31	11986000000	128	0.0313109	26.91	27.2381	26.3693	29.0257	28.5285	28.1455
1.86889	-1.73274	Q8L4Y5	Actin-related protein 7	ARP7	1962	AT3G60830		20	20	20	70.2	70.2	70.2	39.904	323.31	8266400000	88	0.042749	26.7103	26.4766	25.7619	28.5919	27.9814	27.5736
1.6487	-1.74067	Q9LU04		CYP706A3	3535	AT5G44620		15	15	15	34.9	34.9	34.9	59.378	50.414	2580700000	38	0.0630409	24.5229	23.7639	25.3817	26.0664	26.3893	26.4348
2.77311	-1.74345	Q9LUG5	Ribosome production factor 2 homolog		3548	AT3G23620		19	19	19	61.1	61.1	61.1	35.727	204.65	12687000000	101	0.0109568	26.885	27.1625	26.7091	29.0413	28.4292	28.5164
2.15511	-1.74716	Q9FG73		OLI2	2904	AT5G55920		23	23	19	36.2	36.2	30.5	76.775	109.69	9681900000	80	0.0268237	26.6653	26.8984	26.0856	27.8637	28.7046	28.3225
1.69809	-1.74727	O49195	Vegetative storage protein 1	VSP1	801	AT5G24780		13	13	7	43	43	27	30.261	314.05	29016000000	67	0.0574104	27.7323	29.1811	27.918	30.0556	30.1848	29.8328
0	-1.75367	F4HT21		At1g33970	193	AT1G33970		1	1	1	3.5	3.5	3.5	38.815	1.6496	2373100	3	1	NaN	NaN	20.8377	21.9316	22.4904	23.3521
1.41627	-1.75538	O80512		At2g44730	891	AT2G44730	Trihelix	15	15	15	38.4	38.4	38.4	40.781	106.14	3447400000	39	0.0930978	24.4147	26.0563	24.5384	27.0371	26.944	26.2945
1.96061	-1.75606	Q9LE59	Polygalacturonate 4-alpha-galacturonosyltransferase	GAUT1	3262	AT3G61130		10	10	8	16	16	13.4	77.372	24.374	1860400000	22	0.0367982	23.8366	24.7808	23.5148	25.9673	25.6388	25.7944
0	-1.75757	Q9LS08	Transcription factor AIG1	BHLH32	3477	AT3G25710	bHLH	2	2	2	7.6	7.6	7.6	39.496	2.9698	4595900	2	1	NaN	NaN	21.1514	22.9396	23.0826	22.7047
2.18362	-1.773	Q9LKU3		T32B20.g	3384	AT5G28740		46	46	46	52.3	52.3	52.3	107.05	259.71	19452000000	129	0.0258536	28.1131	27.4466	26.9969	29.078	29.4109	29.3866
3.10517	-1.7763	Q0WLB5	Clathrin heavy chain 2	CHC2	1360	AT3G08530		98	98	25	68.2	68.2	21.6	193.27	323.31	71009000000	424	0.00702807	29.7746	29.1799	29.3498	31.3331	31.0631	31.2369
2.84782	-1.77652	A0A1P8B4Y6			44	AT4G21660		19	19	19	37.8	37.8	37.8	78.155	323.31	5590200000	60	0.00985961	25.3258	25.8988	25.7881	27.7201	27.3839	27.2382
4.34526	-1.78397	Q9M2Y6	Uncharacterized protein At3g49720		3757	AT3G49720		10	10	9	51.7	51.7	47.5	28.532	44.341	2985700000	27	0.00239204	24.8532	24.7044	24.9609	26.7106	26.6444	26.5155
2.45971	-1.79005	Q9SV21	Coatomer subunit beta-1		4268	AT4G31480		40	40	5	51.9	51.9	8	106.14	323.31	18752000000	153	0.0171327	27.907	27.1586	27.1822	29.4489	29.2454	28.9235
1.98671	-1.79263	Q9SN86	Malate dehydrogenase, chloroplastic		4148	AT3G47520		15	15	13	54.1	54.1	51.1	42.405	137.05	2098900000	35	0.0352701	23.9389	24.8989	23.8917	25.6451	26.0719	26.3903
0	-1.79598	Q8LF20	Putative clathrin assembly protein At2g25430		2093	AT2G25430		11	11	7	21.3	21.3	15.9	72.083	59.258	785750000	20	1	NaN	22.8973	NaN	24.8233	24.3077	24.9487
3.32319	-1.79786	C0LGN2	Probable leucine-rich repeat receptor-like serine/threonine-protein kinase At3g14840	LRR-RLK	138	AT3G14840		13	13	11	18.7	18.7	16.8	112.28	83.946	2166000000	31	0.00564978	24.6887	24.3514	24.1743	26.0717	26.1801	26.3563
0	-1.80076	Q8VXV7	Lysine-specific histone demethylase 1 homolog 1	LDL1	2253	AT1G62830		15	15	13	23.5	23.5	21.7	93.311	35.607	1655100000	27	1	NaN	23.9059	NaN	25.7173	26.3776	25.0251
2.4913	-1.80515	Q39043	Mediator of RNA polymerase II transcription subunit 37f	MED37F	1493	AT5G42020		37	35	4	56.3	53.7	8.8	73.56	323.31	35054000000	165	0.0163001	27.7614	28.4226	28.7101	30.0821	30.2064	30.021
1.53826	-1.8056	Q9LK52		EMB2769	3371	AT3G13200		8	8	8	40.4	40.4	40.4	27.032	91.716	8141100000	18	0.0748754	NaN	29.6774	28.7256	31.4452	30.864	30.712
1.64677	-1.80688	F4IHU8		At2g34357	312	AT2G34357		16	16	16	21.9	21.9	21.9	141.79	62.11	1098200000	29	0.0631811	23.5678	23.3226	NaN	25.6645	25.4573	24.6346
1.16181	-1.80935	O22173	Polyadenylate-binding protein 4	PAB4	659	AT2G23350		21	20	18	40.5	39.4	38.1	71.652	185.47	3376500000	38	0.14492	NaN	25.4345	24.2954	27.4092	26.1276	26.4861
0	-1.82526	Q9FME3	Transcription factor TCP5	TCP5	3090	AT5G60970	TCP	1	1	1	4.2	4.2	4.2	40.162	3.1253	6278500	2	1	NaN	21.2838	NaN	23.2764	22.6068	23.444
1.907	-1.82739	Q8GXS3	Pre-mRNA cleavage factor Im 25 kDa subunit 2	CFIS2	1883	AT4G25550		6	6	6	35	35	35	22.829	64.766	4173600000	32	0.0401747	25.9606	24.7733	24.9921	27.14	27.3979	26.6703
1.616	-1.83634	Q9SQY0		F13M14.23	4163	AT3G10490	NAC	17	17	13	50.6	50.6	39.2	51.291	58.543	3657800000	42	0.0663319	25.5498	24.9614	24.4654	27.4347	27.0166	26.0343
1.93703	-1.84103	Q8H0V4		DUF7	1921	AT3G62300		14	14	14	34.6	34.6	34.6	80.739	43.997	1199500000	22	0.0381993	23.5279	23.0853	23.3782	25.964	24.7759	24.7746
3.00988	-1.84576	Q9C8G5	CSC1-like protein ERD4	ERD4	2779	AT1G30360		21	21	20	34.4	34.4	33.4	81.934	236.8	9649000000	76	0.00787416	26.4173	26.7083	26.1298	28.03	28.2746	28.4882
2.19368	-1.85033	A0A1I9LLP0			7	AT3G12170		12	12	11	52.3	52.3	48.7	34.776	238.21	2913200000	34	0.0256044	24.1753	25.2358	24.781	26.9271	26.4652	26.3508
3.44001	-1.85393	P20649	ATPase 1, plasma membrane-type	AHA1	1024	AT2G18960		50	50	16	48.7	48.7	17.8	104.22	323.31	50282000000	262	0.00515639	28.522	28.9514	28.8128	30.4113	30.7722	30.6644
2.11367	-1.86058	Q9XF88	Chlorophyll a-b binding protein CP29.2, chloroplastic	LHCB4.2	4375	AT3G08940		11	11	8	44.6	44.6	32.4	31.193	174.24	6711700000	64	0.0285509	25.2692	25.5985	25.9297	27.6207	26.8376	27.9209
2.1643	-1.86735	Q9LFE2		F5E19_90	3287	AT5G16750		28	28	28	41.9	41.9	41.9	96.696	311.46	6370300000	92	0.0264328	25.4525	26.3216	26.6697	28.0866	27.9466	28.0125
0	-1.87293	Q9MAT0	26S proteasome non-ATPase regulatory subunit 1 homolog B	RPN2B	3844	AT1G04810		17	7	7	24.9	10.7	10.7	108.86	21.377	615570000	10	1	22.4727	NaN	NaN	24.231	23.9046	24.9012
0	-1.88054	Q6ICZ8	Nascent polypeptide-associated complex subunit alpha-like protein 3		1683	AT5G13850		7	7	4	60.3	60.3	41.7	22.057	62.363	1459000000	24	1	23.6489	NaN	NaN	25.6431	26.0307	24.9144
0	-1.88444	Q9LU64	Superoxide dismutase [Fe] 2, chloroplastic	FSD2	3541	AT5G51100		4	4	4	13.8	13.8	13.8	34.663	18.779	570390000	9	1	NaN	22.426	NaN	24.6499	24.4602	23.8211
0	-1.88759	Q9FXA2	Polyadenylate-binding protein 8	PAB8	3198	AT1G49760		15	12	12	34.6	28.6	28.6	72.779	57.782	2527700000	34	1	NaN	24.5361	NaN	26.6757	26.3529	26.2423
2.76675	-1.88892	Q84JW1	Peroxisomal membrane protein 11E	PEX11E	1773	AT3G61070		3	3	2	13.9	13.9	9.1	25.512	9.5185	834230000	7	0.011021	23.0766	22.7161	NaN	24.6947	24.9598	24.7013
2.19694	-1.88904	Q38906	Translocase of chloroplast 34, chloroplastic	TOC34	1478	AT5G05000		14	14	14	53	53	53	34.707	71.239	5642200000	37	0.0255536	25.416	25.2449	26.3893	27.4776	27.5691	27.6706
0	-1.8915	O64495	Subtilisin-like protease SBT1.2	SBT1.2	834	AT1G04110		1	1	1	3.4	3.4	3.4	83.775	3.0137	1727200	1	1	NaN	20.6603	NaN	22.317	22.3792	22.9593
1.45942	-1.89413	O81127	Serine/arginine-rich splicing factor RSZ21	RSZ21	936	AT1G23860		9	9	8	38	38	33.2	21.537	43.55	8013400000	32	0.0863488	26.9082	25.903	25.2218	28.2841	28.2272	27.2042
2.84628	-1.89856	Q8RXN6		emb1220	2217	AT1G60170		8	8	8	26.8	26.8	26.8	52.644	113.58	1516800000	19	0.00985961	23.5203	23.8239	NaN	25.656	25.6723	25.3835
2.31952	-1.90701	Q9FLX7	Probable NADH dehydrogenase [ubiquinone] 1 alpha subcomplex subunit 5, mitochondrial		3074	AT5G52840		10	10	10	75.1	75.1	75.1	19.179	81.496	1850400000	32	0.0215867	23.6289	24.6326	23.8126	25.8247	26.1996	25.771
1.27809	-1.90857	Q9SV31	Probable aquaporin PIP2-5;Probable aquaporin PIP2-5, N-terminally processed	PIP2-5	4272	AT3G54820		4	3	3	25.2	21.7	21.7	30.589	51.799	5043700000	22	0.117977	25.9668	24.7022	NaN	27.8495	26.9622	26.9174
0	-1.91464	Q38897	Homeobox protein BEL1 homolog	BEL1	1475	AT5G41410	TALE	4	3	3	11.3	9.5	9.5	69.492	6.1939	6160600	3	1	NaN	20.327	NaN	22.6414	22.5412	21.5422
2.3386	-1.92686	Q9LJL8		At3g19120	3353	AT3G19120		12	12	12	32.1	32.1	32.1	49.417	63.2	3422600000	38	0.0210385	25.4027	24.8726	24.5734	27.274	26.8874	26.4679
0	-1.92714	Q941L0	Cellulose synthase A catalytic subunit 3 [UDP-forming]	CESA3	2504	AT5G05170		15	15	14	26.9	26.9	25.1	119.68	81.28	1361600000	28	1	23.4853	NaN	NaN	24.9813	25.2304	26.0256
3.32661	-1.93031	Q8L5Y4		EMB2765	1966	AT2G38770		64	64	64	52.9	52.9	52.9	173.02	323.31	28324000000	242	0.00564387	28.1511	27.7452	27.8043	30.0407	29.8699	29.581
2.64734	-1.93351	Q6NQ72	THO complex subunit 4D	ALY4	1707	AT5G37720		14	14	11	43.1	43.1	40.3	30.435	163.2	5150300000	39	0.0132126	25.2696	26.1022	25.3536	27.36	27.6574	27.5086
0	-1.93405	Q9LEX1		T27I15_140	3270	AT3G61050		8	8	8	25.3	25.3	25.3	55.094	39.386	1546700000	28	1	23.7497	NaN	NaN	25.4857	25.8652	25.7004
2.76459	-1.94156	F4I0K2	Fructokinase-like 2, chloroplastic	FLN2	227	AT1G69200		15	15	15	38.4	38.4	38.4	68.979	183.82	3476700000	46	0.011021	NaN	24.9408	24.8939	27.1302	26.669	26.7777
2.1966	-1.94721	O82204	60S ribosomal protein L28-1	RPL28A	956	AT2G19730		6	5	5	48.3	39.2	39.2	15.895	134.83	5354200000	25	0.0255536	24.9842	25.3355	26.1895	27.2692	27.4625	27.619
2.55605	-1.95202	F4K5B9		At5g07030	559	AT5G07030		28	28	28	61.8	61.8	61.8	48.694	323.31	190150000000	254	0.0148504	30.9906	30.7421	30.1086	32.7749	32.6203	32.3021
1.37341	-1.95375	O04603	50S ribosomal protein L5, chloroplastic	RPL5	641	AT4G01310		12	12	12	51.9	51.9	51.9	28.343	76.258	6367800000	31	0.0998209	26.5925	25.9447	24.3822	27.4319	27.5614	27.7873
1.39034	-1.97047	Q93XX2	Protein SIEVE ELEMENT OCCLUSION A	SEOA	2419	AT3G01670		16	16	16	29	29	29	94.216	67.919	1900100000	33	0.0977397	24.2702	23.527	NaN	25.2575	26.5822	25.7675
4.44423	-1.97306	Q9STX5	Endoplasmin homolog	SHD	4232	AT4G24190		32	32	31	46.4	46.4	45.3	94.203	323.31	11038000000	96	0.0023317	26.338	26.5846	26.6207	28.5592	28.4877	28.4156
3.04097	-1.97345	A0A2P2CLH2;P93306	NADH dehydrogenase [ubiquinone] iron-sulfur protein 2	NAD7	71	ATMG00510		11	11	11	37.3	37.3	37.3	45.003	112.81	4730600000	45	0.00751045	25.4685	25.3278	25.0797	27.6283	27.1959	26.9721
1.53873	-1.97603	Q07473	Chlorophyll a-b binding protein CP29.1, chloroplastic	LHCB4.1	1346	AT5G01530		8	5	5	25.9	13.8	13.8	31.139	18.411	6314900000	14	0.0748754	26.0774	25.0495	25.3324	28.0742	26.4569	27.8563
1.20976	-1.98285	Q8RXK2	Small RNA degrading nuclease 3	SDN3	2209	AT5G67240		15	15	15	32	32	32	87.464	78.515	2043700000	31	0.133136	24.0976	23.7761	NaN	26.9486	25.5168	25.2937
3.80674	-1.98304	Q0WNJ6	Clathrin heavy chain 1	CHC1	1370	AT3G11130		97	24	24	67.6	21.9	21.9	193.24	141.32	6979700000	98	0.00375914	26.0689	25.6995	25.8639	28.0496	27.7544	27.7775
3.28743	-2.00056	Q9LTV6	Peroxisomal 2,4-dienoyl-CoA reductase		3528	AT3G12800		5	5	5	20.8	20.8	20.8	31.796	12.788	2315400000	17	0.00570764	NaN	24.4301	24.1599	26.3873	26.3048	26.1946
2.75362	-2.00187	Q93ZG9	Peptidyl-prolyl cis-trans isomerase FKBP53	FKBP53	2457	AT4G25340		16	16	16	39.4	39.4	39.4	52.222	323.31	11847000000	75	0.0110887	26.2078	26.9108	26.7585	28.8658	28.7065	28.3104
2.03703	-2.00328	P93008	DEAD-box ATP-dependent RNA helicase 21	RH21	1305	AT2G33730		27	27	26	51.3	51.3	49.4	85.276	191.43	5322500000	64	0.032493	25.2604	25.5445	NaN	27.8625	27.3275	27.0271
1.97236	-2.00398	P30186	Proteasome subunit alpha type-7-A	PAD1	1072	AT3G51260		8	8	2	47.2	47.2	14	27.337	99.843	1637500000	20	0.0360086	23.9443	23.9275	23.2314	26.0846	26.0776	24.953
1.44897	-2.00869	A0A1P8B4E4			43	AT4G30990		51	51	51	28.5	28.5	28.5	297.52	323.31	4715500000	129	0.0879325	26.189	25.5711	24.1828	27.8086	27.1886	26.9718
0	-2.01965	Q9SU24	Origin of replication complex subunit 1B	ORC1B	4235	AT4G12620		1	1	1	2.3	2.3	2.3	92.169	1.5394	1221000	1	1	20.2196	NaN	NaN	21.5048	22.4144	22.7986
1.39352	-2.02292	Q8RWF0	26S proteasome non-ATPase regulatory subunit 13 homolog A	RPN9A	2154	AT5G45620		13	13	8	38.9	38.9	26.2	44.167	47.22	1864000000	35	0.0972931	24.6436	23.2721	NaN	26.4095	25.7001	25.8327
3.33293	-2.02754	Q8L828	Coatomer subunit beta-3		2021	AT3G15980		35	11	11	51.8	20.2	20.2	102.48	68.772	1856400000	28	0.00564387	23.7821	23.9612	24.1584	26.2902	25.9515	25.7426
4.10037	-2.03909	P50883	60S ribosomal protein L12-1	RPL12A	1196	AT2G37190		11	11	2	65.7	65.7	21.1	17.942	318.54	47008000000	84	0.00284115	28.5611	28.4895	28.563	30.771	30.3537	30.6061
2.80893	-2.04006	P92994	Trans-cinnamate 4-monooxygenase	CYP73A5	1303	AT2G30490		14	14	14	32.1	32.1	32.1	57.792	37.497	1814400000	24	0.0102995	23.983	23.6998	23.7485	25.4166	26.2866	25.8483
0	-2.05991	Q9C6C2		F23C21.3	2739	AT1G60850		11	11	11	49.3	49.3	49.3	41.779	46.406	1861800000	25	1	23.8882	NaN	NaN	25.85	26.3147	25.6796
0	-2.06614	Q9M2P9		T10K17.200	3745	AT3G57990		8	8	8	30.5	30.5	30.5	39.891	62.585	1271800000	27	1	NaN	23.3766	NaN	25.3839	25.4258	25.5187
2.52252	-2.0691	Q39141;Q39142		Lhb1B2;Lhb1B1	1502	AT2G34420;AT2G34430		10	3	3	73.2	38.5	38.5	28.054	59.333	4404700000	34	0.0155736	24.487	24.552	NaN	26.2478	26.8558	26.6622
0	-2.07191	Q9M8T0	Probable inactive receptor kinase At3g02880		3798	AT3G02880		12	12	9	26.3	26.3	21.7	67.752	190.48	2230800000	29	1	NaN	NaN	24.0651	25.8516	26.8154	25.7438
0	-2.07418	Q8H118	Probable methyltransferase PMT1		1930	AT3G23300		23	23	9	36.7	36.7	15.5	69.355	139.58	3778100000	47	1	NaN	NaN	24.8343	26.6622	27.4184	26.6449
2.60232	-2.07702	Q9ZPV5	Nucleolar complex protein 2 homolog		4424	AT2G18220		15	15	15	29.2	29.2	29.2	86.96	128.98	2550500000	43	0.014134	24.3259	24.6016	23.9304	26.8221	26.2398	26.0269
3.13026	-2.07735	P92948	Cell division cycle 5-like protein	CDC5	1297	AT1G09770	MYB	55	55	55	67.7	67.7	67.7	95.766	323.31	28201000000	196	0.00685196	27.4534	27.9262	28.0124	30.1528	29.7639	29.7074
3.58173	-2.07915	A0A2P2CLF6;Q95748	NADH dehydrogenase [ubiquinone] iron-sulfur protein 3	NAD9	65	ATMG00070		9	9	9	50	50	50	22.881	33.71	4013600000	34	0.00467286	24.749	24.9973	25.0629	27.1422	26.7327	27.1717
2.60346	-2.09496	Q9S791		F5A18.5	3857	AT1G70770		19	19	19	37	37	37	66.864	70.535	5830600000	55	0.014134	25.8793	25.5336	24.8474	27.4299	27.4769	27.6383
3.35667	-2.09615	P49040	Sucrose synthase 1	SUS1	1174	AT5G20830		17	17	17	29.3	29.3	29.3	92.996	86.678	2124200000	41	0.00551466	24.0806	23.5732	23.9816	26.0053	25.7516	26.167
0.962745	-2.10865	Q949S9	Pre-mRNA-splicing factor SPF27 homolog	MOS4	2527	AT3G18165		10	10	10	39.9	39.9	39.9	29.679	65.078	2037200000	31	0.206793	NaN	24.1121	23.2981	26.8297	26.0981	24.5135
1.42275	-2.11359	Q9FLD3		At5g05210	3054	AT5G05210		12	12	12	24.6	24.6	24.6	45.142	22.32	3695600000	22	0.0921027	NaN	24.3329	25.0726	27.276	27.1684	26.0046
0	-2.11634	Q9FGI6	NADH dehydrogenase [ubiquinone] iron-sulfur protein 1, mitochondrial	EMB1467	2912	AT5G37510		22	22	22	45.6	45.6	45.6	81.525	274.89	6783200000	53	1	NaN	NaN	25.6352	28.3134	27.4961	27.4451
2.59715	-2.11665	Q9ZQ87		At2g03510	4435	AT2G03510		17	17	17	56.5	56.5	56.5	40.596	103.78	11917000000	73	0.0141658	26.7235	25.902	26.9144	28.7171	28.5551	28.6177
4.82248	-2.11686	Q0WT48	DnaJ protein ERDJ2A	ERDJ2A	1398	AT1G79940		17	17	16	31.6	31.6	30.6	76.903	113.47	2931600000	42	0.002191	24.661	24.4399	24.6023	26.6546	26.6123	26.7868
4.5571	-2.12568	Q9LX65	V-type proton ATPase subunit H	VHA-H	3603	AT3G42050		16	16	16	41.5	41.5	41.5	50.284	247.55	5289900000	58	0.00220301	25.2689	25.2345	25.3502	27.2725	27.5868	27.3714
3.76296	-2.12571	A0A2P2CLF9;P92549;F4IMB5	ATP synthase subunit alpha, mitochondrial;ATP synthase subunit alpha	ATPA;At2g07698	66	AT2G07698;ATMG01190		29	29	28	58	58	56.6	55.103	306.18	31669000000	145	0.00393522	28.2191	27.7159	28.0642	30.0445	30.2177	30.1142
0	-2.1269	O48696		F3I6.23	778	AT1G24290		1	1	1	6.9	6.9	6.9	57.395	9.8003	2958300	2	1	NaN	20.5623	NaN	21.27	22.8684	23.9291
3.10345	-2.13129	Q9CAM7	Replication factor C subunit 2	RFC2	2838	AT1G63160		14	14	14	48.9	48.9	48.9	36.747	113.63	3818700000	34	0.00702807	24.581	25.2665	25.0123	27.1332	27.2614	26.859
4.64168	-2.13807	Q08682	40S ribosomal protein Sa-1	RPSaA	1350	AT1G72370		16	16	12	54.4	54.4	41.6	32.291	321.35	48807000000	137	0.002191	28.5582	28.5709	28.4588	30.4919	30.7474	30.7628
3.85332	-2.13914	P10797;P10798;P10796	Ribulose bisphosphate carboxylase small chain 2B, chloroplastic;Ribulose bisphosphate carboxylase small chain 3B, chloroplastic;Ribulose bisphosphate carboxylase small chain 1B, chloroplastic	RBCS-2B;RBCS-3B;RBCS-1B	1004	AT5G38410;AT5G38420;AT5G38430		12	12	8	57.5	57.5	35.4	20.35	99.586	8075700000	40	0.00366438	26.0133	25.654	26.045	28.1371	28.1133	27.8794
0.851159	-2.15026	O80948	Jacalin-related lectin 23	JAL23	922	AT2G39330		28	28	26	68.2	68.2	64.5	50.443	323.01	9580500000	82	0.253869	25.9112	28.1626	24.2208	28.1971	28.7427	27.8056
2.84556	-2.15231	Q94BZ7	DNA gyrase subunit B, mitochondrial	GYRBM	2588	AT5G04130		26	26	12	44.1	44.1	24.9	81.052	323.31	7357600000	89	0.00985961	26.2253	25.5506	25.5931	28.2738	27.7537	27.7984
0	-2.15676	Q949Q5	Photosystem I subunit O	PSAO	2525	AT1G08380		1	1	1	17.1	17.1	17.1	15.143	3.3773	2628600	3	1	NaN	20.83	NaN	22.6312	23.1284	23.2008
3.43677	-2.1768	Q06611	Aquaporin PIP1-2	PIP1-2	1343	AT2G45960		10	6	5	49.3	21.7	21.7	30.597	226.46	6049400000	31	0.00515639	NaN	25.3482	25.5539	27.4879	27.672	27.7237
1.41395	-2.17949	Q9STN3	Putative transcription elongation factor SPT5 homolog 1		4224	AT4G08350		32	32	29	38.8	38.8	36.3	115.4	222.54	5962900000	84	0.0934671	26.5436	25.9103	24.2123	28.0585	27.6926	27.4536
3.36222	-2.18066	P56778	Photosystem II CP43 reaction center protein	psbC	1239	ATCG00280		12	12	12	27.7	27.7	27.7	51.867	180.29	29776000000	74	0.00550103	27.5748	27.5345	27.6171	29.3636	29.8649	30.0398
3.37093	-2.19432	Q9SH88	Ribosome biogenesis regulatory protein homolog		4011	AT2G37990		18	18	18	61	61	61	35.53	196.11	8943100000	68	0.00544298	25.6101	26.2788	26.1102	28.1664	28.2682	28.1474
3.05581	-2.2035	Q94BR4	Pre-mRNA-processing factor 19 homolog 1	PRP19A	2581	AT1G04510		22	20	20	56.4	54.5	54.5	56.865	323.31	14485000000	91	0.00739032	26.8701	26.4617	26.5919	29.23	28.822	28.4822
2.89153	-2.20702	Q9SUR3	Reticulon-like protein B1	RTNLB1	4256	AT4G23630		8	8	4	22.9	22.9	14.5	30.528	16.453	7568900000	35	0.00926717	25.8609	25.9037	25.3096	28.2889	27.6811	27.7252
2.33222	-2.22685	Q9STY6	40S ribosomal protein S20-2	RPS20B	4233	AT3G47370		10	2	2	50.8	17.2	17.2	13.693	4.7258	1865900000	10	0.0211832	23.4096	24.1839	NaN	26.0725	26.0338	25.9646
3.92616	-2.22994	Q93Y07	Beta-glucosidase-like SFR2, chloroplastic	SFR2	2427	AT3G06510		11	11	11	24.1	24.1	24.1	70.778	67.048	2473700000	30	0.00345329	23.9232	24.3129	24.1841	26.3015	26.5603	26.2481
0	-2.2481	Q9SKU1	Clathrin light chain 1		4116	AT2G20760		4	4	4	11.2	11.2	11.2	37.225	9.1137	2806000000	15	1	NaN	NaN	24.3348	26.6991	26.5361	26.5134
0	-2.27437	Q42139		F10M6.100	1546	AT4G32260		9	9	9	39.3	39.3	39.3	23.917	54.313	5363800000	23	1	NaN	25.1189	NaN	27.0997	26.93	28.1503
3.13627	-2.28356	P56785	Protein TIC 214	TIC214	1243	ATCG01000		49	49	49	30.1	30.1	30.1	213.73	233.34	8126200000	117	0.00682075	25.5418	25.7169	26.0107	27.689	28.0405	28.3906
2.86263	-2.28672	Q9LNC5		F9P14.8	3419	AT1G06220		46	46	14	63.3	63.3	24.3	110.44	323.31	37624000000	317	0.00978922	28.3351	27.8479	27.6108	30.6031	29.9788	30.072
2.29058	-2.30119	P56757	ATP synthase subunit alpha, chloroplastic	atpA	1226	ATCG00120		18	17	17	39.3	37.9	37.9	55.328	228.52	18428000000	81	0.0223265	26.8497	26.4162	27.1627	28.423	29.3183	29.5909
3.70748	-2.30392	O23715	Proteasome subunit alpha type-3	PAG1	754	AT2G27020		13	13	13	58.2	58.2	58.2	27.377	41.614	3784300000	22	0.00421893	24.6795	24.8121	24.5147	26.9266	26.733	27.2584
3.16541	-2.30673	F4JZX8		At5g41770	527	AT5G41770		37	37	37	51.5	51.5	51.5	84.527	323.31	14877000000	108	0.00659855	27.0009	26.5948	26.4056	29.2826	28.9317	28.7072
2.13647	-2.3093	Q8L9Y0	Serine carboxypeptidase-like 25	SCPL25	2046	AT3G02110		14	14	14	38.1	38.1	38.1	53.4	124.91	9565000000	43	0.0275925	26.87	25.4798	25.6858	28.5688	28.0491	28.3456
0	-2.31342	Q9C6B8	Auxin efflux carrier component 1	PIN1	2738	AT1G73590		9	9	9	17.7	17.7	17.7	67.018	74.846	2115900000	23	1	NaN	NaN	23.7915	25.4928	26.477	26.3451
3.7009	-2.31461	P25873	50S ribosomal protein L15, chloroplastic	RPL15	1046	AT3G25920		10	10	10	42.6	42.6	42.6	29.707	106.28	4635800000	32	0.00421893	24.8349	25.3496	24.9822	27.2141	27.3716	27.5248
2.09408	-2.34479	Q93VA8		At1g76010	2385	AT1G76010		12	12	12	33.7	33.7	33.7	37.382	138.92	4719400000	45	0.0297575	25.0438	25.4079	24.2418	27.8952	26.8066	27.0261
2.30926	-2.34868	Q84JU6	E3 ubiquitin-protein ligase HOS1	HOS1	1772	AT2G39810		28	28	28	43.6	43.6	43.6	105.23	247.21	6732700000	105	0.0218218	26.0111	25.4026	24.7791	28.0639	27.8473	27.3276
3.26224	-2.355	F4JJC1		At4g15020	448	AT4G15020		28	28	24	52.1	52.1	45.7	86.643	209.8	5094200000	80	0.00579179	25.3704	25.2123	24.9183	27.8984	27.4054	27.2621
3.54579	-2.35745	Q9LJX0	ABC transporter B family member 19	ABCB19	3360	AT3G28860		31	31	30	34.3	34.3	33.5	136.79	248.5	8066200000	99	0.00480077	25.7591	25.4266	26.0486	28.166	28.2029	27.9376
1.64843	-2.35998	O64745		At2g34810	845	AT2G34810		19	19	19	37.4	37.4	37.4	61.306	54.306	5955200000	51	0.0630409	25.1861	25.924	24.2239	27.4987	28.2004	26.7149
3.5726	-2.36035	F4JLM5		At4g10320	454	AT4G10320		22	22	22	25.5	25.5	25.5	135.48	152.58	2560600000	47	0.0046767	24.2757	24.0951	24.1303	26.9009	26.359	26.3223
0	-2.36251	Q9LZJ5	ABC transporter C family member 14	ABCC14	3663	AT3G62700		15	15	11	13.3	13.3	10.4	172.14	56.118	2013900000	31	1	23.5937	NaN	NaN	25.5345	26.7734	25.5605
0	-2.36466	Q9FN08	Beta-galactosidase 10	BGAL10	3113	AT5G63810		12	12	12	24.8	24.8	24.8	83.101	75.698	1342600000	31	1	NaN	23.1386	NaN	25.2088	25.7755	25.5254
0	-2.37113	Q9M099	Serine carboxypeptidase 24;Serine carboxypeptidase 24 chain A;Serine carboxypeptidase 24 chain B	SCPL24	3692	AT4G30610		9	9	9	26.9	26.9	26.9	52.844	58.839	2868900000	26	1	24.0627	NaN	NaN	27.3106	26.0207	25.9703
1.37809	-2.37164	Q9S7M0		LHCB3*1	3870	AT5G54270		6	6	6	49.8	49.8	49.8	28.706	68.439	3424500000	39	0.0994421	24.2901	24.1223	NaN	26.8701	25.5401	27.3234
3.10631	-2.37603	Q9SI07		At2g04280	4029	AT2G04280		14	14	14	27.1	27.1	27.1	64.559	54.728	1332500000	30	0.00702807	NaN	22.9266	23.3518	25.4896	25.6047	25.4514
0	-2.3784	F4IWV2		At3g55410	359	AT3G55410		18	18	14	27.4	27.4	21.4	115.16	176.08	3391700000	44	1	24.3312	NaN	NaN	26.5163	26.0636	27.5488
3.38788	-2.39015	Q9SJQ0	Pyruvate kinase	At2g36580	4088	AT2G36580		13	13	5	37.8	37.8	17.6	57.508	130.84	1805100000	41	0.00530066	23.4228	23.7042	23.3918	25.5084	26.0356	26.1453
0	-2.39174	Q9SZI2	Nucleosome assembly protein 1;1	NAP1;1	4340	AT4G26110		10	9	8	34.4	32.3	29.3	42.997	78.811	2582900000	25	1	NaN	24.032	NaN	26.1505	26.7142	26.4064
3.08327	-2.39552	Q9M2Q4	UPF0202 protein At3g57940		3746	AT3G57940		25	14	14	34.4	21.5	21.5	115.47	73.185	2682600000	33	0.00720201	23.878	24.4214	23.9791	26.3448	26.8935	26.2267
2.2557	-2.39952	Q9C4Z6	Receptor for activated C kinase 1B	RACK1B	2682	AT1G48630		17	12	3	63.2	51.5	22.1	35.8	116.12	4049800000	51	0.0235474	25.4307	24.432	24.1316	27.4559	26.7879	26.9489
3.86428	-2.40733	O81283	Translocase of chloroplast 159, chloroplastic	TOC159	943	AT4G02510		47	47	47	46.6	46.6	46.6	160.82	323.31	12730000000	123	0.00366438	26.5634	26.0564	26.4772	28.6743	28.764	28.8807
0	-2.4112	O04487	Probable elongation factor 1-gamma 1		636	AT1G09640		21	10	10	53.6	25.1	25.1	46.66	73.422	2674200000	17	1	NaN	24.0007	NaN	26.6855	26.7475	25.8026
2.29561	-2.41801	Q9SIF2		CR88	4043	AT2G04030		25	24	20	51.3	50.1	44.7	88.662	323.31	3087500000	64	0.0222356	24.8065	23.4473	24.6042	26.6923	26.8706	26.5492
1.71327	-2.42189	Q9LF27	Ribosome biogenesis protein WDR12 homolog	T20K14_160	3276	AT5G15550		17	17	17	50.1	50.1	50.1	47.337	207.29	5110900000	63	0.0560983	25.8759	25.2018	23.7161	27.3241	27.2867	27.4485
2.49127	-2.43915	O04630	Threonine--tRNA ligase, mitochondrial	THRRS	644	AT5G26830		16	16	16	29.9	29.9	29.9	80.935	104.95	1453500000	25	0.0163001	22.7768	23.103	23.6452	25.1269	26.1369	25.5787
3.66006	-2.44236	Q84WV1	T-complex protein 1 subunit gamma	CCT3	1819	AT5G26360		21	21	21	47.7	47.7	47.7	60.339	96.217	4574600000	65	0.00421893	24.5567	24.9764	24.9021	27.2226	27.5134	27.0262
2.21155	-2.45164	Q9LFR3	Gibberellin-regulated protein 14	GASA14	3295	AT5G14920		3	3	3	9.8	9.8	9.8	29.138	7.6291	1742900000	10	0.0251494	23.5708	23.2249	23.0566	26.6041	25.197	25.406
2.65752	-2.45733	Q9LU74		At5g57120	3543	AT5G57120		13	13	13	41.2	41.2	41.2	37.581	181.62	5476500000	45	0.0129563	24.5146	25.155	25.3825	27.808	27.5989	27.0172
2.41508	-2.46004	Q9C811	Nuclear pore complex protein NUP160	NUP160	2768	AT1G33410		40	40	40	36.5	36.5	36.5	168.28	248.51	7421000000	98	0.0184279	25.912	24.7097	25.7526	28.1522	27.986	27.6163
0	-2.46557	Q8VYF7	Single-stranded DNA-binding protein WHY2, mitochondrial	WHY2	2276	AT1G71260	Whirly	6	6	6	35.3	35.3	35.3	26.295	48.943	1897100000	25	1	23.3781	NaN	NaN	26.8403	25.3716	25.3191
0	-2.48737	A0A2P2CLF0;P93285	Cytochrome c oxidase subunit 2	COX2	63	ATMG00160		6	6	6	31.9	31.9	31.9	29.684	37.235	3118600000	14	1	NaN	NaN	24.1827	26.1681	26.8984	26.9437
3.39667	-2.53575	Q9LMQ2		F7H2.16	3405	AT1G15820		11	11	11	43.8	43.8	43.8	27.522	118.1	8825200000	52	0.00528872	25.4346	25.7308	25.8423	27.9562	28.5964	28.0623
2.94355	-2.54077	Q9FVQ1	Nucleolin 1	NUCL1	3178	AT1G48920		25	25	25	35.5	35.5	35.5	58.773	163.94	79773000000	123	0.00860353	28.464	29.2599	28.464	31.5236	31.0011	31.2855
2.39127	-2.54659	F4IGA5	Nuclear pore complex protein NUP133	NUP133	307	AT2G05120		41	41	41	40.9	40.9	40.9	144.6	323.31	7828900000	129	0.0191897	26.1364	24.787	25.5253	28.2509	28.165	27.6726
2.71395	-2.56666	P21238	Chaperonin 60 subunit alpha 1, chloroplastic	CPN60A1	1026	AT2G28000		24	24	24	56.8	56.8	56.8	62.071	264.73	6811500000	76	0.0118924	25.5151	25.0068	24.9291	27.6515	28.2719	27.2277
2.2239	-2.57541	Q9S826		T12P18.20	3885	AT1G63780		12	12	12	57.5	57.5	57.5	34.106	33.835	3299200000	28	0.0247949	NaN	24.3152	24.068	27.2736	26.3254	26.702
2.78093	-2.59411	Q9SYP2	Pyrophosphate--fructose 6-phosphate 1-phosphotransferase subunit alpha 1	PFP-ALPHA1	4326	AT1G20950		12	12	6	24.1	24.1	12.9	67.118	62.426	2331000000	27	0.0108012	23.3633	23.9875	NaN	26.2077	26.2579	26.343
0	-2.59416	O80983	ATP-dependent zinc metalloprotease FTSH 4, mitochondrial	FTSH4	926	AT2G26140		20	20	18	39.7	39.7	37	77.274	145.25	2930200000	49	1	23.9327	NaN	NaN	27.2071	26.0128	26.3608
2.29212	-2.59459	F4KHD8	Nuclear pore complex protein GP210	GB210	605	AT5G40480		59	59	59	38.7	38.7	38.7	210.66	323.31	30250000000	194	0.0223265	27.9243	26.4872	27.6492	30.2405	29.8789	29.725
1.51296	-2.60022	Q9ZV45;Q8LAK5		At2g18740;At4g30330	4504	AT2G18740;AT4G30330		5	5	5	61.4	61.4	61.4	10.298	173.24	3825500000	60	0.078553	23.6125	25.0308	NaN	27.5117	26.3987	26.8552
4.06031	-2.6141	Q93Y35	26S proteasome non-ATPase regulatory subunit 6 homolog	RPN7	2432	AT4G24820		12	12	12	42.6	42.6	42.6	44.282	168.2	3871900000	45	0.00284115	24.099	24.4518	24.6433	27.071	26.9986	26.9668
4.20864	-2.62838	P21240	Chaperonin 60 subunit beta 1, chloroplastic	CPN60B1	1027	AT1G55490		25	25	4	55.7	55.7	12	63.808	210.33	6359600000	82	0.00264802	25.0242	24.9747	25.424	27.8452	27.6839	27.7789
1.9961	-2.64049	Q8LLD0	Nuclear pore complex protein NUP96	NUP96	2119	AT1G80680		23	23	23	28.3	28.3	28.3	119.15	184.11	5091400000	60	0.034652	25.3007	24.2729	NaN	27.7957	27.1771	27.309
3.67593	-2.64167	Q944K2	Dolichyl-diphosphooligosaccharide--protein glycosyltransferase 48 kDa subunit	OST48	2513	AT5G66680		21	21	21	50.8	50.8	50.8	48.744	215.9	20196000000	94	0.00421893	27.1267	26.6266	26.4639	29.4778	29.3479	29.3166
4.36395	-2.65554	Q9S7C0	Heat shock 70 kDa protein 14	HSP70-14	3862	AT1G79930		32	32	5	44	44	9.6	91.749	249.01	6976700000	81	0.00236287	25.1945	25.0778	25.3489	27.9937	27.9581	27.636
0	-2.66327	Q9FLQ4;Q8H107	Dihydrolipoyllysine-residue succinyltransferase component of 2-oxoglutarate dehydrogenase complex 1, mitochondrial;Dihydrolipoyllysine-residue succinyltransferase component of 2-oxoglutarate dehydrogenase complex 2, mitochondrial		3068	AT4G26910;AT5G55070		8	8	8	21.3	21.3	21.3	50.133	26.417	1998500000	23	1	23.438	NaN	NaN	26.3354	25.8202	26.1481
0	-2.6734	O81126	Serine/arginine-rich splicing factor RSZ22	RSZ22	935	AT4G31580		7	6	4	27.5	23	23	22.458	13.376	5399200000	21	1	NaN	24.7528	NaN	28.0877	27.3503	26.8405
0	-2.67604	Q9LVT8		At5g47210	3593	AT5G47210		13	13	10	39.2	39.2	36.4	37.999	112.14	5492100000	36	1	NaN	24.7377	NaN	28.1776	27.3229	26.7406
2.15925	-2.70032	Q9FMF9		At5g64270	3094	AT5G64270		43	43	43	46.6	46.6	46.6	141.45	323.31	28802000000	189	0.0266831	27.5365	27.2896	26.4624	30.4043	29.9864	28.9987
3.48583	-2.7097	Q9LS97			3488	AT3G18790		14	14	14	53	53	53	35.377	194.94	8780100000	57	0.00492328	25.6873	25.3385	25.402	28.5881	28.0877	27.8812
3.10987	-2.71844	Q93YS7		At4g04940	2439	AT4G04940		27	27	27	38.9	38.9	38.9	102.22	195.14	5727100000	83	0.00702807	25.052	24.91	24.8134	28.0204	27.831	27.0794
3.15093	-2.72105	Q9FVT2	Probable elongation factor 1-gamma 2		3180	AT1G57720		23	23	12	60.5	60.5	32	46.4	188.8	17603000000	107	0.00671102	26.0091	26.8247	26.6246	29.2418	29.4515	28.9283
3.1215	-2.72138	Q9FH02	ATP-dependent zinc metalloprotease FTSH 5, chloroplastic	FTSH5	2927	AT5G42270		17	17	3	33.4	33.4	8.4	75.231	124.04	2789900000	42	0.00691839	23.9009	23.6617	23.7614	25.9412	26.8908	26.6561
0	-2.7223	Q9SF29	Syntaxin-71	SYP71	3976	AT3G09740		12	12	12	53.4	53.4	53.4	29.983	102.59	3593600000	32	1	24.1286	NaN	NaN	26.5483	26.4859	27.5187
4.40505	-2.72447	Q42351	60S ribosomal protein L34-1	RPL34A	1553	AT1G26880		9	3	3	47.5	17.5	17.5	13.705	6.6757	8516300000	24	0.0023317	25.6182	25.982	26.0444	28.6315	28.6568	28.5296
2.79581	-2.72485	Q9XGM1	V-type proton ATPase subunit D	VHA-D	4382	AT3G58730		13	13	13	49	49	49	29.058	51.427	4974400000	33	0.0104766	25.3558	24.669	24.1568	27.5556	27.5215	27.2791
0	-2.72896	Q8LGI2	Probable mitochondrial saccharopine dehydrogenase-like oxidoreductase At5g39410		2114	AT5G39410		13	13	13	46.7	46.7	46.7	49.68	154.8	2787100000	35	1	NaN	23.7002	NaN	25.9107	27.2515	26.1252
4.07312	-2.73597	F4IDY7		At1g18950	298	AT1G18950		16	16	16	34.4	34.4	34.4	86.249	57.712	2802900000	52	0.00284115	23.9135	23.8285	23.852	26.9244	26.5078	26.3696
3.15268	-2.74181	Q9S9P0		T24D18.4	3892	AT1G15940		32	32	32	42.2	42.2	42.2	109.59	323.31	8095200000	113	0.00671102	25.6754	25.5675	24.7723	28.1948	28.0387	28.0072
0	-2.76965	O22922	U2 small nuclear ribonucleoprotein B	U2B	706	AT2G30260		9	9	7	50	50	39.7	26.237	37.75	3749600000	31	1	24.2713	NaN	NaN	27.0702	27.3302	26.7223
2.02048	-2.77288	Q9LT02	Probable manganese-transporting ATPase PDR2	PDR2	3509	AT5G23630		13	13	13	15.4	15.4	15.4	131.11	48.057	1657700000	33	0.0333498	NaN	22.4656	23.6651	25.7768	26.0412	25.6966
0	-2.78149	Q94BY3	Translocon-associated protein subunit beta	At5g14030	2586	AT5G14030		3	3	3	29.2	29.2	29.2	21.104	18.013	2023900000	15	1	NaN	23.3594	NaN	26.1991	26.1017	26.122
0	-2.7914	P48347	14-3-3-like protein GF14 epsilon	GRF10	1162	AT1G22300		13	12	9	52	52	43.7	28.915	182.99	5422600000	40	1	NaN	24.6592	NaN	26.8942	28.0396	27.4179
3.68259	-2.81264	Q8RXU6		At4g07410	2223	AT4G07410		16	16	14	27.5	27.5	24	90.269	59.182	4528800000	35	0.00421893	24.2018	24.3793	24.7958	27.4288	27.3689	27.0171
4.49355	-2.81623	Q9SHE8	Photosystem I reaction center subunit III, chloroplastic	PSAF	4014	AT1G31330		6	6	6	35.7	35.7	35.7	24.173	23.275	5425800000	20	0.0023317	24.6005	24.9029	24.6972	27.3471	27.6231	27.6792
3.01198	-2.81912	Q8RWJ5;O80774		At1g29310;At2g34250	907	AT1G29310;AT2G34250		7	7	7	17.3	17.3	17.3	52.068	19.354	7386700000	24	0.00787236	25.166	25.3736	24.5671	27.5586	27.7273	28.2782
1.6695	-2.82195	Q9LP45	26S proteasome non-ATPase regulatory subunit 11 homolog	RPN6	3430	AT1G29150		21	21	21	57.3	57.3	57.3	46.749	89.651	5236300000	50	0.0608367	26.1071	23.7892	23.85	27.5802	27.2394	27.3926
3.12159	-2.82847	Q8RXF8	Mitochondrial Rho GTPase 1	MIRO1	2205	AT5G27540		20	20	20	45.8	45.8	45.8	72.322	90.219	2680800000	51	0.00691839	23.4275	23.4064	24.066	26.3688	26.8727	26.1438
2.04983	-2.82934	O80897		At2g32600	916	AT2G32600		8	8	8	40.4	40.4	40.4	31.369	80.217	2816000000	30	0.0320679	23.6047	23.7944	NaN	27.0855	26.6352	25.866
0	-2.8346	Q8W4A0	Eukaryotic translation initiation factor 3 subunit M	F14P3.15	2358	AT3G02200		19	19	18	61.9	61.9	60.2	46.784	323.31	4641000000	60	1	24.3102	NaN	NaN	28.1057	26.5938	26.7349
2.27381	-2.84292	Q94AK8		At1g25260	2555	AT1G25260		14	14	14	58.3	58.3	58.3	27.242	101.2	4749600000	50	0.0228631	24.6088	25.2777	23.6268	27.6207	27.4464	26.975
2.72392	-2.85341	Q9SFV2	FHA domain-containing protein FHA2	FHA2	3990	AT3G07220		14	14	14	57.5	57.5	57.5	35.993	172.72	1542600000	34	0.0116635	23.4451	23.0353	22.1835	25.9812	25.6772	25.5656
0	-2.87168	Q9SHC8	Vesicle-associated protein 1-2;Vesicle-associated protein 1-2, N-terminally processed	PVA12	4013	AT2G45140		12	12	12	49.8	49.8	49.8	26.442	138.28	3384200000	37	1	NaN	23.9225	NaN	27.0876	26.1606	27.1344
2.58674	-2.87601	F4JY76	Eukaryotic translation initiation factor 3 subunit L		518	AT5G25754		17	17	17	40.7	40.7	40.7	60.182	122.12	4218700000	48	0.014417	24.6121	24.8397	23.5098	26.9533	27.2601	27.3763
2.5538	-2.89041	Q93ZX1	Replication factor C subunit 4	RFC4	2474	AT1G21690		12	12	12	48.1	48.1	48.1	37.507	174.1	3754100000	36	0.0148504	24.5447	24.1178	23.4292	27.4679	26.4443	26.8508
4.15754	-2.89173	O80503		At2g44640	890	AT2G44640		13	13	13	42.6	42.6	42.6	49.83	323.31	3496400000	47	0.00282836	23.7763	24.2162	24.1953	26.8338	26.8967	27.1325
0	-2.89604	Q9S9P1	40S ribosomal protein S12-1	RPS12A	3893	AT1G15930		7	7	4	44.4	44.4	27.1	15.377	48.674	7004600000	23	1	NaN	NaN	25.0071	28.1239	28.0098	27.5759
0	-2.8987	Q9ZT82	Callose synthase 12	CALS12	4462	AT4G03550		23	20	19	16	14.5	14	206.91	138.95	2564600000	35	1	NaN	23.5175	NaN	26.541	25.8949	26.8126
0	-2.90677	Q8RXD9	4-alpha-glucanotransferase DPE2	DPE2	2202	AT2G40840		19	19	19	27.1	27.1	27.1	109.78	105.94	2389700000	39	1	NaN	23.1816	NaN	27.3065	25.6646	25.2939
4.29108	-2.91166	O24456	Receptor for activated C kinase 1A	RACK1A	758	AT1G18080		24	24	19	69.7	69.7	60.2	35.747	323.31	47204000000	136	0.00253228	27.8359	27.8782	27.3912	30.655	30.5624	30.6231
4.42647	-2.94927	P83755	Photosystem II protein D1	psbA	1291	ATCG00020		9	9	9	26.3	26.3	26.3	38.936	129.77	18062000000	44	0.0023317	26.179	26.2506	26.373	29.0083	29.4744	29.1676
2.22742	-2.95834	Q9FXD4	Signal recognition particle subunit SRP72	At1g67680	3199	AT1G67680		16	16	16	38.7	38.7	38.7	73.069	60.082	1930700000	35	0.0246658	22.5425	23.1807	23.1128	26.2538	24.8885	26.5687
3.49993	-2.96952	Q9ZUS0	Histone H2B.4		4491	AT2G37470		9	2	2	52.9	10.1	10.1	15.082	6.8141	5795800000	19	0.00489258	24.4512	24.9445	24.867	28.0422	27.7891	27.34
2.81107	-2.9785	Q9FI15;Q9SUN5	Small nuclear ribonucleoprotein-associated protein	MFC16.13;F9F13.90	2956	AT4G20440;AT5G44500		5	5	5	19.3	19.3	19.3	26.999	144.13	7204700000	55	0.0102995	25.2209	25.1193	24.3342	27.3365	28.0893	28.184
2.66616	-3.00686	Q9SKI0			4109	AT2G10940		4	4	4	41.9	41.9	41.9	29.648	13.526	5173300000	9	0.0128243	24.3713	24.4987	NaN	27.444	27.841	27.0406
3.68895	-3.01242	O22785	Pre-mRNA-processing factor 19 homolog 2	PRP19B	687	AT2G33340		24	24	22	71	71	67	56.727	323.31	24729000000	106	0.00421893	26.5322	26.6603	26.8192	30.0363	29.7251	29.2876
1.87398	-3.02282	Q9C8G9	ABC transporter C family member 1	ABCC1	2780	AT1G30400		28	28	19	28.4	28.4	23	181.92	117.66	3250000000	66	0.0424811	23.5354	23.7626	NaN	25.8015	27.22	26.994
2.3043	-3.02453	Q9FFS8	40S ribosomal protein S10-2	RPS10B	2892	AT5G41520		11	11	11	50	50	50	19.733	60.863	12279000000	37	0.021919	26.2304	25.212	NaN	28.9631	28.6251	28.6491
0	-3.04308	Q9FG01		ATO	2897	AT5G06160		21	21	21	45.2	45.2	45.2	58.971	141.02	7685100000	66	1	NaN	NaN	24.7672	28.9254	27.456	27.0494
3.29741	-3.06084	Q9FLP0	65-kDa microtubule-associated protein 1	MAP65-1	3066	AT5G55230		16	16	13	41.7	41.7	36.6	65.784	146.52	1589500000	45	0.00570764	NaN	22.7835	22.7087	26.095	25.6651	25.6607
2.58064	-3.07369	A0A1P8BG25			58	AT5G20950		15	15	15	25.2	25.2	25.2	77.161	138.84	7001500000	49	0.0145745	24.5556	25.4767	24.3706	28.4921	27.5501	27.5818
3.49282	-3.09629	Q9C8H3		F19C24.20	2781	AT1G51570		28	28	14	40.9	40.9	18.4	89.153	96.553	6740500000	65	0.00492265	25.1261	24.2646	24.8249	27.6687	27.9809	27.8548
0.473448	-3.10923	Q9C5C2	Myrosinase 2	TGG2	2702	AT5G25980		19	19	18	43.9	43.9	41.9	62.731	323.31	10822000000	70	0.514099	24.8775	23.1026	NaN	29.3659	28.9139	23.0181
4.71698	-3.12825	Q93Z16	Dolichyl-diphosphooligosaccharide--protein glycosyltransferase subunit 2	RPN2	2447	AT4G21150		34	34	34	56.2	56.2	56.2	74.667	256.07	25744000000	128	0.002191	26.7201	26.3989	26.8376	29.7428	29.8124	29.7863
0	-3.142	A0A1P8AV76;F4JVM4		At4g20720	31	AT1G05087;AT4G20720		1	1	1	4.9	4.9	4.9	28.901	2.0215	1495600	1	1	NaN	18.9625	NaN	22.4277	22.2474	21.6385
2.81542	-3.1501	Q56WH4	Histone deacetylase HDT2	HDT2	1604	AT5G22650		12	12	12	40.2	40.2	40.2	32.348	242.4	74436000000	84	0.0102995	27.7445	28.3153	28.1381	31.9482	30.9705	30.7295
0	-3.15644	F4K5T4		At5g28040	564	AT5G28040	GeBP	10	10	7	26.5	26.5	21.3	46.906	78.589	4965600000	23	1	NaN	NaN	23.9833	28.3898	26.7251	26.3043
4.92661	-3.16443	P19366	ATP synthase subunit beta, chloroplastic	atpB	1020	ATCG00480		31	31	30	80.3	80.3	78.1	53.933	323.31	25312000000	169	0.002191	26.6217	26.5355	26.5002	29.5314	29.9222	29.697
2.91512	-3.17296	Q9M0V4	U3 snoRNP-associated protein-like YAO	YAO	3706	AT4G05410		17	17	17	42.9	42.9	42.9	56.518	109.75	3737200000	35	0.0088988	23.8882	23.726	NaN	26.8042	26.7613	27.3747
0	-3.17317	P56767	Photosystem I P700 chlorophyll a apoprotein A2	psaB	1234	ATCG00340		9	9	9	19.2	19.2	19.2	82.474	62.488	4198200000	26	1	NaN	23.8941	NaN	27.0702	27.5857	26.546
2.76257	-3.18735	Q9LFN6;Q56XG6	DEAD-box ATP-dependent RNA helicase 56;DEAD-box ATP-dependent RNA helicase 15	RH56;RH15	1609	AT5G11170;AT5G11200		16	16	16	52	52	52	48.337	323.31	8237500000	53	0.011021	25.2675	25.4404	24.1178	28.2285	27.9255	28.2337
2.36441	-3.19379	F4J3M2		PTAC3	385	AT3G04260		24	24	24	39.1	39.1	39.1	102.92	323.31	4434900000	98	0.0201959	24.5523	24.5331	23.1725	27.8254	27.2353	26.7787
1.74821	-3.20822	Q9ZR72	ABC transporter B family member 1	ABCB1	4444	AT2G36910		22	21	21	21.8	21.1	21.1	140.57	195.85	2710100000	53	0.053083	23.1161	NaN	23.2726	25.3617	27.0102	26.8358
0	-3.21119	Q9LTF2	40S ribosomal protein S10-3	RPS10C	3520	AT5G52650		10	10	4	46.4	46.4	19	19.551	34.011	17191000000	37	1	25.8459	NaN	NaN	28.6972	28.5023	29.9719
2.91481	-3.22856	P56761	Photosystem II D2 protein	psbD	1228	ATCG00270		8	8	8	25.2	25.2	25.2	39.547	166.87	13906000000	63	0.0088988	25.4126	25.3765	25.8081	28.0468	28.9522	29.2839
2.19759	-3.27782	Q9LJG3	GDSL esterase/lipase ESM1	ESM1	3348	AT3G14210		13	13	13	48.7	48.7	48.7	44.06	323.31	22822000000	94	0.0255536	25.3746	27.4402	25.9981	29.2906	29.7219	29.6339
5.5384	-3.28388	Q8VZ87;P0CJ48;P04778	Chlorophyll a-b binding protein 3, chloroplastic;Chlorophyll a-b binding protein 2, chloroplastic;Chlorophyll a-b binding protein 1, chloroplastic	LHCB1.2;LHCB1.1;LHCB1.3	982	AT1G29910;AT1G29920;AT1G29930		10	10	3	62.5	62.5	28.1	28.227	192.51	58325000000	79	0.00101197	27.6429	27.6919	27.7412	30.8121	31.0604	31.055
4.12086	-3.28462	Q8L611	Protein transport protein SEC31 homolog B	SEC31B	1973	AT3G63460		23	23	23	31.5	31.5	31.5	119.87	74.743	3374900000	40	0.00284115	23.7976	23.3253	23.9005	26.9457	27.1145	26.817
0	-3.29519	F4JTN1		At4g38350	492	AT4G38350		19	19	19	20.5	20.5	20.5	142.68	184.9	3949900000	45	1	23.6119	NaN	NaN	26.4185	26.4328	27.87
3.68936	-3.31491	Q9LSK7		HON4	3496	AT3G18035		21	21	21	44.2	44.2	44.2	51.524	323.31	49505000000	142	0.00421893	27.0164	27.6094	27.5861	31.0215	30.689	30.4461
1.85843	-3.3452	Q940G0	Transmembrane 9 superfamily member 1	TMN1	2483	AT1G10950		11	10	10	18.8	17.5	17.5	66.892	151.57	5878200000	30	0.0433989	25.1077	23.4026	NaN	27.7292	27.6197	27.4522
3.88388	-3.35142	Q8L636		At1g53210	1974	AT1G53210		9	9	9	23.6	23.6	23.6	63.416	323.31	4341700000	36	0.00362513	NaN	23.9014	23.8616	27.0331	27.3548	27.3109
1.95778	-3.36412	Q9FNN5	NADH dehydrogenase [ubiquinone] flavoprotein 1, mitochondrial		3136	AT5G08530		14	14	14	41.2	41.2	41.2	53.449	95.882	3482200000	40	0.0368351	23.4065	NaN	23.3433	26.6082	26.0131	27.5958
3.36998	-3.394	F4KBW6	Nuclear pore complex protein NUP205	NUP205	582	AT5G51200		60	60	60	41.6	41.6	41.6	206.73	323.31	14819000000	185	0.00544298	26.1215	25.2261	25.4868	29.1584	29.1939	28.6641
0	-3.41625	Q9SUA1		At4g26630	4244	AT4G26630		22	22	22	31.8	31.8	31.8	85.248	267.36	11542000000	75	1	NaN	NaN	25.1004	28.0674	28.1665	29.316
2.93962	-3.43687	Q8W4S4	V-type proton ATPase subunit a3	VHA-a3	2378	AT4G39080		23	23	15	32.9	32.9	22.9	92.832	318.33	7755600000	73	0.00860353	24.9635	23.7871	25.0428	27.8926	28.0396	28.1718
2.76489	-3.45273	O23212	Splicing factor U2af large subunit A	U2AF65A	724	AT4G36690		14	14	13	43.1	43.1	41.9	63.551	323.31	3740800000	52	0.011021	23.327	23.7339	NaN	26.5941	27.003	27.3525
2.62331	-3.48535	P30182	DNA topoisomerase 2	TOP2	1070	AT3G23890		25	25	25	22.2	22.2	22.2	164.11	113.75	2260900000	50	0.0136438	22.5497	23.0612	NaN	26.743	25.9334	26.1959
0	-3.49579	Q9XIB5	B3 domain-containing protein REM19	REM19	4396	AT1G49480	B3	10	10	7	45.1	45.1	31.4	25.85	79.258	4307000000	26	1	23.7021	NaN	NaN	27.6688	26.9542	26.9706
4.93336	-3.49772	Q9SIU2	Nuclear cap-binding protein subunit 1	ABH1	4057	AT2G13540		22	22	22	36.8	36.8	36.8	96.547	107.51	3592800000	42	0.002191	23.4266	23.3135	23.6927	27.1058	26.9373	26.883
4.05898	-3.50731	Q93Y22	Coatomer subunit delta		2430	AT5G05010		13	13	13	39.3	39.3	39.3	57.718	143.08	3243400000	52	0.00284115	23.0412	23.6764	23.2598	26.607	26.9369	26.9555
3.523	-3.54264	P83483;P83484;Q9C5A9	ATP synthase subunit beta-1, mitochondrial;ATP synthase subunit beta-2, mitochondrial;ATP synthase subunit beta-3, mitochondrial		1290	AT5G08670;AT5G08680;AT5G08690		30	29	29	70.9	68.9	68.9	59.67	323.31	18158000000	130	0.0048572	25.9601	26.0714	25.1185	29.2241	29.2929	29.261
0	-3.54894	Q9SA56;Q9S7H1	Photosystem I reaction center subunit II-2, chloroplastic;Photosystem I reaction center subunit II-1, chloroplastic	PSAD2;psaD1	3865	AT1G03130;AT4G02770		8	8	8	48.5	48.5	48.5	22.306	93.57	6956700000	31	1	NaN	24.3469	NaN	27.6964	28.095	27.8959
3.7506	-3.56545	P0DKL6;P0DKL4			1000	AT3G55200;AT3G55220		43	43	43	46	46	46	134.97	323.31	31607000000	183	0.00393522	26.8573	26.4005	26.2248	30.3858	30.0545	29.7387
1.97554	-3.57379	Q9LJ94		At3g22520	3344	AT3G22520		27	27	27	54.2	54.2	54.2	67.57	323.31	6765700000	66	0.0359084	25.2512	24.9238	22.7812	27.6026	28.1047	27.9702
3.29245	-3.58485	Q9FJW0		At5g67630	3002	AT5G67630		22	22	22	55.4	55.4	55.4	52.113	209.47	13712000000	97	0.00570764	25.3159	25.8483	24.6581	28.9688	28.851	28.757
0	-3.58687	Q9STW6	Heat shock 70 kDa protein 6, chloroplastic	HSP70-6	4230	AT4G24280		14	14	7	29.4	29.4	15.6	76.507	57.257	3012000000	30	1	23.1086	NaN	NaN	26.6659	26.9	26.5205
4.65697	-3.59708	Q9FZA2	Non-classical arabinogalactan protein 31	AGP31	3233	AT1G28290		9	9	9	21.7	21.7	21.7	38.488	128.89	83254000000	81	0.002191	27.8773	27.7535	28.1261	31.7402	31.37	31.4379
0	-3.62212	O80860	ATP-dependent zinc metalloprotease FTSH 2, chloroplastic	FTSH2	915	AT2G30950		20	20	7	44.5	44.5	17.3	74.157	128.75	2901400000	48	1	NaN	22.9001	NaN	26.4235	25.9095	27.2336
2.84915	-3.63741	Q9SRT4		F21O3.3	4184	AT3G07320		15	15	15	39.3	39.3	39.3	50.603	136.32	3574700000	38	0.00985961	23.0277	23.5491	NaN	27.3129	26.7393	26.7252
0	-3.64072	Q9FM71		At5g55670	3082	AT5G55670		9	9	9	22.1	22.1	22.1	76.432	85.712	2313000000	27	1	22.6736	NaN	NaN	26.6465	26.4737	25.8226
4.23256	-3.65096	P56777	Photosystem II CP47 reaction center protein	psbB	1238	ATCG00680		17	17	17	36.4	36.4	36.4	56.036	323.31	25848000000	131	0.00264802	26.1236	26.2284	25.9415	29.4029	29.7977	30.0458
3.40666	-3.6588	O82491	FACT complex subunit SPT16	SPT16	971	AT4G10710		47	47	47	52.6	52.6	52.6	120.58	323.31	32990000000	160	0.00527158	26.7085	26.2532	26.3688	30.7003	29.9002	29.7064
2.31118	-3.66349	P29197	Chaperonin CPN60, mitochondrial	CPN60	1059	AT3G23990		25	25	13	55.3	55.3	34.7	61.28	270.12	5753100000	57	0.0218131	23.8279	23.7224	NaN	27.2675	28.1592	26.8894
1.92749	-3.6755	Q8L748	Nuclear pore complex protein NUP107	NUP107	1987	AT3G14120		22	22	22	33.2	33.2	33.2	125.33	248.45	5542300000	72	0.0386823	24.2562	23.3049	NaN	27.6944	28.0679	26.6058
2.12699	-3.6801	Q9M292	Nicalin	T22K7_10	3730	AT3G44330		16	16	16	32.9	32.9	32.9	62.202	228.93	5018800000	49	0.0280006	23.6295	25.0134	22.7014	27.5609	26.9009	27.9227
3.07448	-3.69636	F4IXW2	Brefeldin A-inhibited guanine nucleotide-exchange protein 5	BIG5	365	AT3G43300		24	24	24	22	22	22	192.88	223.56	2236200000	70	0.00725639	22.2652	NaN	22.981	26.3691	26.2602	26.3291
2.94315	-3.69702	F4HXV6	Nuclear pore complex protein NUP155	NUP155	212	AT1G14850		63	63	63	55.2	55.2	55.2	160.01	323.31	25181000000	210	0.00860353	26.8478	25.3725	25.9979	29.917	29.8626	29.5297
2.41125	-3.69838	Q8L773	THO complex subunit 4A	ALY1	1989	AT5G59950		12	12	11	50	50	46.3	25.755	183.76	5261900000	39	0.0185272	23.3344	24.1388	23.4432	26.2184	27.7964	27.9967
2.52002	-3.70123	Q4V3D1		HON5	1592	AT1G48620		16	16	16	45.5	45.5	45.5	51.391	323.31	26821000000	114	0.0156172	25.2753	25.9716	27.1669	30.1667	29.66	29.6908
3.28746	-3.7334	P93004	Aquaporin PIP2-7;Aquaporin PIP2-7, N-terminally processed	PIP2-7	1304	AT4G35100		6	6	5	46.1	46.1	41.8	29.742	323.31	34178000000	53	0.00570764	25.7857	26.9787	26.7439	30.2366	30.2617	30.2103
4.09076	-3.73397	F4I9J7		Y14	274	AT1G51510		3	3	3	16.3	16.3	16.3	22.438	11.561	6398400000	16	0.00284115	23.9087	24.186	24.0902	28.169	27.7858	27.432
2.36908	-3.74144	Q9FGF4		At5g64420	2909	AT5G64420		41	41	41	40.8	40.8	40.8	146.11	323.31	14555000000	132	0.0200335	26.3254	25.1775	24.1482	29.153	28.9836	28.7387
2.84787	-3.77906	F4IDJ0		At1g79150	295	AT1G79150		13	13	13	21.3	21.3	21.3	94.889	59.054	2779000000	39	0.00985961	NaN	22.561	23.1234	26.9445	26.6538	26.2655
4.57085	-3.78681	F4KG14		At5g46070	599	AT5G46070		58	58	58	52.1	52.1	52.1	122.78	323.31	46046000000	218	0.00220301	27.0245	26.9215	26.6089	30.8546	30.6294	30.4314
2.3516	-3.80465	Q42404	U1 small nuclear ribonucleoprotein 70 kDa	RNU1	1559	AT3G50670		14	14	14	42.4	42.4	42.4	50.388	112.71	7023600000	41	0.0206896	23.5769	24.6154	NaN	28.3488	27.7884	27.5652
0	-3.82851	Q9SJA6	Serine/arginine-rich splicing factor RSZ22A	RSZ22A	4074	AT2G24590		6	3	3	26.5	21.9	21.9	21.915	8.9395	2657400000	12	1	NaN	NaN	22.6726	27.0785	26.3636	26.0614
3.23263	-3.86467	Q38953	Probable pre-mRNA-splicing factor ATP-dependent RNA helicase		1487	AT3G26560		25	25	24	29	29	28.3	134.16	206.32	6433500000	74	0.00598289	24.1242	23.2575	24.3914	28.1619	27.6465	27.5587
2.1917	-3.90058	O82265	Sister-chromatid cohesion protein 3	SCC3	961	AT2G47980		36	36	36	42.3	42.3	42.3	125.76	249.51	6724700000	103	0.0256044	25.3113	23.2221	23.1852	28.1484	27.3088	27.9631
4.49826	-3.91247	Q9LE82	RAN GTPase-activating protein 1	RANGAP1	3263	AT3G63130		19	19	19	54.2	54.2	54.2	58.826	169.21	6205800000	58	0.0023317	23.693	23.9009	23.9058	27.5045	28.0855	27.647
2.24366	-3.93549	Q9SAF6	Protein CROWDED NUCLEI 2	CRWN2	3915	AT1G13220		27	25	25	30.9	30.2	30.2	129.92	98.144	3415400000	52	0.0240846	21.6775	23.3624	23.4595	27.5924	26.644	26.0694
2.93541	-3.96171	Q9CAR7	Hypersensitive-induced response protein 2	HIR2	2843	AT1G69840		8	7	7	32.5	29.7	29.7	31.405	35.953	3078200000	39	0.00862887	22.0031	23.2003	22.957	26.6367	27.2378	26.1709
3.66694	-3.98183	Q9SJM0	Callose synthase 10	CALS10	4085	AT2G36850		33	29	29	23.9	21.1	21.1	218.38	215.75	3109500000	76	0.00421893	23.0049	23.2236	22.3098	26.5862	27.0875	26.81
3.76463	-3.99315	P31414	Pyrophosphate-energized vacuolar membrane proton pump 1	AVP1	1076	AT1G15690		24	24	24	31.9	31.9	31.9	80.819	323.31	99822000000	137	0.00393522	27.1755	27.9326	28.1441	31.702	31.7711	31.7586
4.27083	-3.99621	O23654	V-type proton ATPase catalytic subunit A	VHA-A	746	AT1G78900		41	41	41	71.7	71.7	71.7	68.812	323.31	49027000000	232	0.00253228	26.439	26.8689	26.7979	30.495	31.0458	30.5536
2.89879	-4.04041	O22315	Serine/arginine-rich-splicing factor SR34	SR34	670	AT1G02840		15	13	10	43.2	40.6	34	33.729	67.836	10372000000	50	0.00915668	23.9636	24.7249	NaN	28.6681	28.2138	28.272
4.69648	-4.04692	Q9S7J7;Q9SHR7;Q9XF87		LHCB2.2;LHCB2.1;Lhcb2:4	3867	AT2G05070;AT2G05100;AT3G27690		7	4	4	45.7	38.9	38.9	28.62	88.462	10282000000	29	0.002191	24.2521	24.3111	24.6461	28.2447	28.4355	28.6699
1.6214	-4.07235	Q9ZVS5		F15K9.16	4523	AT1G03230		10	10	10	28.8	28.8	28.8	46.148	84.365	3019600000	30	0.0659134	22.4692	22.2642	NaN	27.4382	24.9931	26.8858
4.05665	-4.07531	O49006	Pectinesterase/pectinesterase inhibitor 3;Pectinesterase inhibitor 3;Pectinesterase 3	PME3	798	AT3G14310		18	18	18	40.5	40.5	40.5	64.255	323.31	35546000000	98	0.00284115	26.0806	26.2223	26.1642	30.6624	30.2353	29.7954
2.38468	-4.08617	Q9FX21	Dolichyl-diphosphooligosaccharide--protein glycosyltransferase subunit STT3B	STT3B	3190	AT1G34130		13	13	13	19.2	19.2	19.2	82.979	166.78	4812500000	36	0.0193782	23.768	NaN	22.7208	27.0487	27.0978	27.8451
3.67951	-4.14955	Q9LZR5	Histone deacetylase HDT3	HDT3	3672	AT5G03740	C2H2	15	15	15	54.8	54.8	54.8	31.83	323.31	34298000000	89	0.00421893	26.1172	26.5252	25.5358	30.4588	30.2147	29.9534
4.86879	-4.16593	Q9LIL4	Transmembrane emp24 domain-containing protein p24beta3		3336	AT3G22845		3	3	3	14.5	14.5	14.5	24.281	8.5746	2451100000	11	0.002191	22.254	22.4154	22.1182	26.5023	26.6203	26.1627
2.92493	-4.1798	F4J8D3	Protein TPLATE	TPLATE	404	AT3G01780		30	30	30	31.7	31.7	31.7	130.91	204.74	4129900000	71	0.00876726	23.4742	22.1034	23.2032	27.5116	27.2563	26.5523
0	-4.21082	Q8W117	Suppressor of mec-8 and unc-52 protein homolog 1	SMU1	2342	AT1G73720		13	13	13	38.6	38.6	38.6	57.723	128.57	2130300000	35	1	21.9928	NaN	NaN	26.3149	26.3437	25.9521
2.02463	-4.24109	O64644	Histone deacetylase complex subunit SAP18		838	AT2G45640		10	10	10	67.8	67.8	67.8	17.164	61.954	19917000000	36	0.0332318	NaN	24.3494	25.9315	29.952	29.3004	28.8923
0	-4.2459	Q9LTT8	Enhancer of mRNA-decapping protein 4	VCS	3524	AT3G13300		28	28	20	28.9	28.9	22.5	145.72	157.02	6426300000	69	1	23.5633	NaN	NaN	27.9929	27.5333	27.9013
2.94541	-4.24852	F4HZI8		At1g15200	221	AT1G15200		16	16	16	34.7	34.7	34.7	54.445	245.99	12952000000	57	0.00860353	24.7862	23.9178	24.733	29.326	28.9522	27.9044
1.91192	-4.27087	P92966	Serine/arginine-rich splicing factor RS41	RS41	1301	AT5G52040		11	11	3	27.8	27.8	10.1	41.281	151.68	16931000000	56	0.0398699	24.156	25.3181	NaN	28.6813	30.005	28.3374
2.57211	-4.28247	Q9LZQ4		T12C14_60	3669	AT3G62360		33	33	33	39.9	39.9	39.9	132.94	181.7	9324800000	82	0.0147231	25.1253	22.9666	24.0837	28.6765	28.1847	28.1618
3.80413	-4.30895	P11574;Q8W4E2	V-type proton ATPase subunit B1;V-type proton ATPase subunit B3	VHA-B1;VHA-B3	1007	AT1G20260;AT1G76030		27	27	5	73.5	73.5	15	54.107	323.31	15897000000	132	0.00375914	24.3903	25.3	24.6275	29.016	29.3673	28.8613
3.32976	-4.39389	Q9SKR2	Synaptotagmin-1	SYT1	4113	AT2G20990		21	21	21	44.5	44.5	44.5	61.743	110.01	5450900000	47	0.00564387	23.6463	23.0933	22.7183	26.928	28.0046	27.707
3.20911	-4.40135	Q9FLH0	Protein CROWDED NUCLEI 4	CRWN4	3060	AT5G65770		50	50	50	53	53	53	117.08	323.31	19338000000	137	0.00617309	24.7127	24.5012	25.8035	29.6866	29.519	29.0158
1.63468	-4.42409	Q9CA42	Protein CROWDED NUCLEI 3	CRWN3	2822	AT1G68790		39	39	39	39.4	39.4	39.4	127.2	181.09	9731400000	91	0.0643463	NaN	23.3254	24.0105	29.0485	28.665	26.5626
3.84359	-4.43462	F4JXW9		At5g11560	513	AT5G11560		26	26	26	36.4	36.4	36.4	108.87	214.74	6064100000	84	0.00366438	23.5729	23.5339	22.6996	27.4558	27.7652	27.8893
0	-4.44596	Q9SK66	NADH dehydrogenase [ubiquinone] 1 alpha subcomplex subunit 9, mitochondrial		4103	AT2G20360		15	15	15	48.3	48.3	48.3	43.935	100.65	4184300000	53	1	22.5819	NaN	NaN	27.4731	26.143	27.4675
0	-4.44887	Q9LW85	MAR-binding filament-like protein 1	MFP1	3601	AT3G16000		24	24	24	32.4	32.4	32.4	81.972	323.31	13453000000	74	1	NaN	NaN	24.3046	29.2921	29.1274	27.8409
2.97369	-4.46347	Q9FVE6	Histone deacetylase HDT1	HDT1	3177	AT3G44750	C2H2	8	8	8	34.7	34.7	34.7	26.372	58.71	8287900000	37	0.008291	23.6611	23.6953	NaN	28.5859	28.1942	27.645
2.84676	-4.50673	Q96327	ERBB-3 BINDING PROTEIN 1	EBP1	2660	AT3G51800		20	20	20	62.5	62.5	62.5	42.979	93.301	11695000000	71	0.00985961	23.2883	24.8623	24.1828	29.0983	27.9388	28.8166
0	-4.51656	O23676	Protein mago nashi homolog		749	AT1G02140		9	9	9	64.7	64.7	64.7	17.458	275.27	8835700000	53	1	23.7516	NaN	NaN	28.5145	28.3213	27.9688
1.83986	-4.57036	Q05153	FACT complex subunit SSRP1	SSRP1	1338	AT3G28730		20	20	20	42.4	42.4	42.4	71.645	281.32	10223000000	53	0.0448129	23.6538	23.6264	NaN	29.1644	26.865	28.602
0	-4.62137	B9DFI7	Probable methyltransferase PMT2		127	AT1G26850		20	20	20	42	42	42	69.622	100.67	3637000000	47	1	NaN	22.3797	NaN	27.1637	26.9467	26.8926
3.85	-4.68545	O04331	Prohibitin-3, mitochondrial	PHB3	628	AT5G40770		10	10	5	49.5	49.5	27.1	30.399	139.71	8236900000	45	0.00366438	23.6932	23.8616	22.8978	27.8963	28.245	28.3677
3.46286	-4.69311	Q9ZUA0	Dolichyl-diphosphooligosaccharide--protein glycosyltransferase subunit 1B	OST1B	4478	AT2G01720		15	15	15	35.6	35.6	35.6	52.218	66.821	6216800000	46	0.00505987	22.3432	23.7042	23.2107	27.9435	27.5606	27.8333
2.86782	-4.74412	F4ILE1		At2g16940	324	AT2G16940		15	15	15	37.2	37.2	37.2	68.969	207.85	3330500000	40	0.00971255	21.9099	22.2781	NaN	27.3796	26.7779	26.3569
3.35489	-4.75601	Q9M0Y8	Vesicle-fusing ATPase	NSF	3708	AT4G04910		31	31	31	52.4	52.4	52.4	81.486	323.31	7762800000	95	0.00551466	23.7002	22.9782	NaN	27.9923	28.1942	28.0991
2.9615	-4.81082	Q9FKP8	Zinc-finger homeodomain protein 1	ZHD1	3036	AT5G65410	ZF-HD	12	12	12	67.7	67.7	67.7	31.098	323.31	14994000000	72	0.00841421	24.4008	25.0066	23.2565	29.5325	28.8394	28.7244
3.51832	-4.81959	Q94A52	DEAD-box ATP-dependent RNA helicase 2	RH2	2539	AT3G19760		29	26	26	75.2	71.8	71.8	45.844	323.31	37848000000	140	0.0048572	26.3106	25.5698	24.8894	30.4616	30.374	30.393
4.84695	-4.83606	Q9S7Y7	Alpha-xylosidase 1	XYL1	3880	AT1G68560		30	30	26	45.2	45.2	40.2	102.4	323.31	44792000000	190	0.002191	26.025	25.7353	25.5278	30.8466	30.4612	30.4886
0	-4.84267	Q8GUK4		At4g21650	1834	AT4G21650		14	14	14	20.5	20.5	20.5	81.479	97.466	6926400000	45	1	22.7596	NaN	NaN	28.5911	28.205	26.0105
0	-4.84701	Q8VY00		ESP3	2257	AT1G32490		24	23	23	37.1	36.2	36.2	118.83	231.93	3474000000	78	1	NaN	21.8828	NaN	27.4723	27.2099	25.5072
3.76369	-4.89067	Q42290	Probable mitochondrial-processing peptidase subunit beta		1548	AT3G02090		19	19	19	50.3	50.3	50.3	59.159	323.31	7332600000	79	0.00393522	22.6562	23.8253	22.9654	28.0845	28.1689	27.8655
4.38595	-4.95889	Q8GUP3		At4g31880	1844	AT4G31880		42	42	42	52	52	52	94.208	323.31	42951000000	214	0.0023317	25.9491	25.6609	25.2199	30.8515	30.4301	30.4248
2.30293	-4.97621	P56771	Cytochrome f	petA	1235	ATCG00540		14	14	14	57.8	57.8	57.8	35.356	123.52	6730700000	44	0.021919	NaN	22.1253	23.5601	27.2085	28.0478	28.2004
0	-4.98938	Q9LP53		F28N24.7	3431	AT1G29250		8	8	8	56.9	56.9	56.9	14.574	295.11	5909900000	44	1	NaN	22.689	NaN	27.9707	27.5023	27.5621
3.02003	-4.99767	Q9FMR9	RuvB-like protein 1	RIN1	3103	AT5G22330		21	21	21	64	64	64	50.323	323.31	9794600000	75	0.00776378	23.2497	23.5464	NaN	28.9215	28.3106	27.9552
3.64406	-5.08698	O23144	Proton pump-interactor 1	PPI1	720	AT4G27500		24	24	24	48.5	48.5	48.5	68.878	231.98	8938600000	80	0.00425739	23.3784	23.5308	22.6066	28.3026	27.7466	28.7275
3.17716	-5.09216	Q9M9S3	Single-stranded DNA-binding protein WHY1, chloroplastic	WHY1	3820	AT1G14410	Whirly	8	8	6	41.4	41.4	33.8	29.058	115	4623600000	28	0.00649428	22.2174	22.227	NaN	27.6375	27.5186	26.7869
2.6237	-5.12053	Q9SAG7		F23A5.29	3916	AT1G80930		25	25	25	30.6	30.6	30.6	104.02	156.02	15458000000	91	0.0136438	24.8864	24.5305	22.5003	29.2462	29.064	28.9685
5.45141	-5.18303	Q9C5Z3	Eukaryotic translation initiation factor 3 subunit E	TIF3E1	2731	AT3G57290		24	24	24	69.8	69.8	69.8	51.749	208.41	7167500000	91	0.00103035	22.6192	22.8612	22.9427	27.7829	28.1314	28.0579
2.05603	-5.24513	Q9SD76	Alpha-glucan phosphorylase 2, cytosolic	PHS2	3951	AT3G46970		32	32	31	53	53	51.1	95.158	323.31	5957500000	93	0.0318762	21.6441	22.0714	22.0088	28.7035	27.7047	25.0515
3.39615	-5.25978	Q9ZUP3	Nucleosome assembly protein 1;2	NAP1;2	4490	AT2G19480		14	14	12	44.9	44.9	40.9	43.542	323.31	7495700000	44	0.00528872	NaN	23.1934	22.3948	28.0643	28.0071	28.0902
1.8975	-5.33555	Q9C5N2	Transmembrane 9 superfamily member 9	TMN9	2714	AT5G25100		17	17	6	22.2	22.2	10.9	74.119	201.9	9905900000	66	0.0406855	22.7794	22.7733	NaN	26.5848	28.7027	29.0483
0	-5.42962	O65655		At4g39680	875	AT4G39680		37	37	37	67.8	67.8	67.8	69.441	323.31	32981000000	200	1	24.4931	NaN	NaN	30.9081	30.2321	28.6279
3.9499	-5.43442	Q9SDS7	V-type proton ATPase subunit C	VHA-C	3959	AT1G12840		16	16	16	50.4	50.4	50.4	42.619	249.44	5564900000	51	0.00337404	22.1664	22.1387	NaN	27.7407	27.2749	27.7453
0	-5.56242	Q8RXH2	Nuclear pore complex protein NUP85	NUP85	2206	AT4G32910		20	20	20	35.2	35.2	35.2	80.848	184.91	5507500000	58	1	22.0123	NaN	NaN	27.8645	27.7433	27.1163
2.93865	-5.69376	P43333	U2 small nuclear ribonucleoprotein A		1139	AT1G09760		16	16	16	67.9	67.9	67.9	28.041	287.7	12797000000	69	0.00860353	23.316	22.5653	22.7367	29.6262	28.681	27.3921
3.39534	-5.76211	F4HRT5	Protein CROWDED NUCLEI 1	CRWN1	189	AT1G67230		45	45	43	42	42	41.3	129.09	323.31	31491000000	145	0.00528872	25.1493	23.3828	24.5879	30.3142	30.0452	30.047
2.68837	-5.92786	Q43386		HMGA	1584	AT1G14900		10	10	10	62.3	62.3	62.3	22.011	135.42	10011000000	45	0.0122683	22.5049	22.3408	NaN	29.0376	27.5015	28.5131
3.23422	-5.97316	Q9XF89	Chlorophyll a-b binding protein CP26, chloroplastic	LHCB5	4376	AT4G10340		15	15	15	55	55	55	30.156	271.36	14003000000	71	0.00598289	22.8032	22.9636	NaN	28.2719	29.0823	29.2155
0	-6.24258	F4K4Y5		At5g55660	555	AT5G55660		15	15	15	23.7	23.7	23.7	87.206	276.14	8563200000	54	1	21.9848	NaN	NaN	28.2597	28.3785	28.0439
2.64103	-6.59523	A2RVS6	Serine/arginine-rich splicing factor SR34A	SR34A	82	AT3G49430		16	16	14	47.3	47.3	47.3	33.599	170.24	27538000000	65	0.0133398	23.2782	24.9434	21.7029	30.1131	30.0518	29.5453
6.04856	-6.86385	Q9SMM8		T8P19.220	4135	AT3G48710		17	17	17	37.2	37.2	37.2	52.067	319.9	11254000000	58	0.000991886	21.8649	21.8748	21.6443	28.594	28.8765	28.5049
3.64027	-7.05342	Q8LG05		At4g00238	2106	AT4G00238	GeBP	11	11	11	35.7	35.7	35.7	38.186	253.24	26661000000	54	0.00425739	22.3022	23.8052	22.3116	30.3009	29.8561	29.4223

## Sheet: 1B. 2 DAI Perseus
Data S1B. Protein enrichment analysis of the 2 DAI LUH-GFP IP-MS samples. Shown is the annotated output from Perseus software, including –log₁₀(p-values) and log₂(fold change).
-log10(p-value)	log2(FC)	Majority protein IDs	Protein names	Gene names	id	TAIR_gene	Family_TF (PlantTFDB)	Peptides	Razor + unique peptides	Unique peptides	Sequence coverage [%]	Unique + razor sequence coverage [%]	Unique sequence coverage [%]	Mol. weight [kDa]	Score	Intensity	MS/MS count	q-value	LFQ intensity 2DAI_R1	LFQ intensity 2DAI_R2	LFQ intensity 2DAI_R3	LFQ intensity 2DAI_IN_R1	LFQ intensity 2DAI_IN_R2	LFQ intensity 2DAI_IN_R3
6.39418	9.56983	Q94BP0	Probable transcriptional regulator SLK2	SLK2	2409	AT5G62090		36	36	36	59.6	59.6	59.6	90.547	323.31	5327700000	161	9.44137e-05	34.0804	34.0505	34.1424	24.5462	24.7708	24.2468
4.02028	8.12366	Q8W234	Transcriptional corepressor SEUSS	SEU	2194	AT1G43850		38	38	38	57.9	57.9	57.9	96.231	323.31	9242800000	195	0.000724292	34.876	34.8702	34.7704	27.2553	25.6849	27.2054
4.73103	7.61113	Q93XX8	H/ACA ribonucleoprotein complex subunit 3-like protein		2270	AT2G20490		7	7	7	81.2	81.2	81.2	7.3914	89.616	4734600000	48	0.00031419	34.1414	34.0251	33.776	26.3554	26.899	25.8548
5.9815	7.59246	O48847		LUH	739	AT2G32700		42	42	42	68.7	68.7	68.7	85.514	323.31	31022000000	346	0.000122091	36.5427	36.4273	36.8802	29.0533	29.137	28.8825
4.53789	7.13502	Q9SD87		F13G24.170	3716	AT5G07970		35	33	32	43.6	41.8	40.8	121.12	168.21	2134900000	100	0.000420866	32.6831	32.6103	32.842	24.9802	26.1142	25.636
0	6.87733	Q8GZ96			1794	AT1G58220	MYB_related	2	2	2	2.8	2.8	2.8	86.28	1.9431	2986700000	2	1	NaN	NaN	33.3322	25.8894	27.5499	25.9253
0	6.79992	Q84TH2		At4g19570	1691	AT4G19570		2	1	1	3.4	1.8	1.8	62.945	1.9749	3514900000	6	1	NaN	NaN	33.4858	27.1705	26.217	26.6701
6.10171	6.64912	Q9SJJ3	BEL1-like homeodomain protein 8	BLH8	3834	AT2G27990	TALE	18	17	17	51.7	49.8	49.8	65.775	84.301	1399100000	56	0.000122091	32.0429	31.9177	32.0898	25.3524	25.175	25.5757
4.80199	6.59461	Q8H1R6		At4g21520	1826	AT4G21520		14	14	14	32.2	32.2	32.2	47.543	38.173	1437800000	49	0.000287666	31.8746	32.4199	31.7562	25.7635	25.2413	25.2621
3.27909	6.40036	Q0WVM7	Probable transcriptional regulator SLK1	SLK1	1341	AT4G25520		34	34	16	56.4	56.4	36.5	83.313	128.37	2367600000	89	0.00227921	32.5536	32.5508	32.7026	27.4519	25.4862	25.6679
4.12303	6.38617	Q9LQZ5	Protein SHI RELATED SEQUENCE 5	SRS5	3249	AT1G75520	SRS	9	9	9	49.7	49.7	49.7	38.554	74.005	854440000	37	0.000665181	30.6376	31.3168	31.64	24.8134	24.3906	25.2319
4.2999	6.31496	Q94KE2	Protein TIME FOR COFFEE	TIC	2466	AT3G22380		18	18	18	22.4	22.4	22.4	164.45	78.25	970670000	43	0.000562178	31.4085	31.3518	31.3868	25.7346	24.6135	24.8541
6.86537	6.25366	Q9SD86		F13G24.180	3715	AT5G07980		41	41	34	44.4	44.4	39.6	164.36	182.19	1509200000	111	4.05942e-05	32.1918	32.1844	32.2526	25.9397	25.8372	26.0909
3.71976	6.24325	Q8L8A6	Growth-regulating factor 5	GRF5	1899	AT3G13960	GRF	15	15	15	51.6	51.6	51.6	44.695	78.221	2978100000	70	0.00112079	32.9665	32.9208	33.1028	27.5549	25.9273	26.7782
2.27707	5.7278	Q9FXH7	Protein SHI RELATED SEQUENCE 7	SRS7	3001	AT1G19790	SRS	11	11	11	44.3	44.3	44.3	37.928	74.564	929990000	32	0.0124116	29.0846	31.433	32.3964	24.9044	24.9126	25.9136
4.09396	5.33761	Q9SCK9		T9C5.90	3698	AT3G49490		22	22	22	35.6	35.6	35.6	105.34	82.666	583900000	52	0.000673125	30.8957	30.862	31.0359	25.8296	25.9921	24.9591
2.86525	5.0015	Q8L8A8	Growth-regulating factor 2	GRF2	1901	AT4G37740	GRF	18	18	17	47.9	47.9	45.8	58.584	111.78	724150000	57	0.00433205	31.1036	31.1762	31.2814	26.6841	24.938	26.9346
2.64668	4.88875	F4HSW8		At1g27430	168	AT1G27430		34	34	27	41.4	41.4	35.2	165.43	157.06	2305500000	94	0.00629682	32.0154	32.7873	32.4803	28.1467	28.2635	26.2066
2.68121	4.81493	Q9FF08		At5g07940	2679	AT5G07940		34	27	27	36.2	31.5	31.5	167.42	94.354	825990000	55	0.0058621	31.1514	31.1302	31.3004	27.4789	26.5116	25.1468
3.02404	4.71727	P49689	40S ribosomal protein S30	RPS30A	1124	AT2G19750		2	2	2	17.7	17.7	17.7	6.887	9.2045	2586200000	11	0.00332933	31.3857	31.5419	31.3355	27.6644	26.6371	25.8098
2.65293	4.64802	Q8L8A5	GRF1-interacting factor 1	GIF1	1898	AT5G28640		6	6	6	40.5	40.5	40.5	22.463	41.342	786880000	16	0.00624408	31.0681	31.1607	31.1995	27.3531	25.1848	26.9463
4.83994	4.54159	F4K5E2		At5g13950	523	AT5G13950		16	16	16	25.7	25.7	25.7	106.68	57.209	597590000	37	0.000274281	30.4366	30.1268	30.6871	25.9473	25.7214	25.9571
2.61895	4.40648	F4I983		At1g24300	244	AT1G24300		32	25	25	35.1	27.8	27.8	166.27	113.32	1146300000	74	0.0066198	31.9926	32.1343	30.5831	26.3834	27.7924	27.3148
2.92746	4.39489	Q2V3L3	Uncharacterized zinc finger protein At4g06634		1375	AT4G06634	C2H2	11	11	11	27.4	27.4	27.4	44.703	25.727	422610000	34	0.00392253	29.8208	29.4289	30.7969	26.1347	24.9655	25.7616
3.09114	4.36317	P46639	Homeobox protein knotted-1-like 1	KNAT1	1089	AT4G08150	TALE	11	10	10	35.7	33.2	33.2	45.835	33.345	485140000	28	0.00303523	30.713	30.9971	29.7909	26.4372	26.4619	25.5124
3.74858	4.32881	Q9M1E4		F9K21.210	3492	AT3G45630		15	15	14	27.6	27.6	25.6	108.44	50.537	318940000	39	0.00109382	29.9296	29.9396	30.1993	26.1378	25.8478	25.0965
3.75321	4.31633	Q9LF51		K3M16_80	3074	AT5G17510		11	11	11	46.3	46.3	46.3	42.554	37.154	318990000	20	0.00108698	29.6573	29.7513	29.6972	24.7671	25.8348	25.5549
3.03669	4.18085	Q8GXL3	Squamosa promoter-binding-like protein 8	SPL8	1769	AT1G02065	SBP	10	10	9	40.5	40.5	38.4	36.827	60.253	1493400000	40	0.00327473	31.7597	31.7987	31.3658	27.6982	28.1014	26.582
3.45631	4.14358	Q8VY17		At5g55040	2120	AT5G55040		25	25	25	42.9	42.9	42.9	103.41	100.24	1440400000	77	0.00174721	31.8658	31.5236	31.7392	26.8606	27.8977	27.9395
3.35766	4.12478	Q9LE42	Histone acetyltransferase HAC5	HAC5	3054	AT3G12980		14	14	14	17.5	17.5	17.5	188.19	36.503	238390000	26	0.00200271	29.456	29.3993	29.5628	25.4847	24.625	25.934
3.43695	4.06296	Q9SJR5	Growth-regulating factor 3	GRF3	3842	AT2G36400	GRF	5	5	5	20.1	20.1	20.1	43.707	21.055	334020000	10	0.00178246	29.7771	29.6313	29.7832	26.3749	25.4334	25.1945
4.10924	4.00861	Q9FUY2	Transcriptional corepressor LEUNIG	LUG	2976	AT4G32551		33	33	33	52.8	52.8	52.8	102.23	151.88	2562700000	100	0.000673125	32.5382	32.3661	32.6917	28.6942	28.7947	28.0813
2.90631	3.9176	P0CB21	Uncharacterized protein At4g26450		928	AT4G26450		10	10	10	22.6	22.6	22.6	77.532	30.299	350300000	33	0.00404184	29.6781	29.8161	29.8064	26.4231	26.2275	24.8972
4.14841	3.90682	P35631	Floral homeotic protein APETALA 1	AP1	1025	AT1G69120	MIKC_MADS	11	11	11	41.8	41.8	41.8	30.182	68.468	1020100000	46	0.000658289	31.2527	30.9044	31.1556	26.8593	27.1631	27.5699
3.30273	3.85038	Q9FJX2	60S ribosomal protein L26-2	RPL26B	2811	AT5G67510		9	7	7	43.8	38.4	38.4	16.79	13.203	600930000	14	0.00219891	29.6006	29.7341	29.4481	25.5967	25.2002	26.4349
3.89116	3.79139	Q0WQD5		At2g28540	1317	AT2G28540		20	20	20	35.7	35.7	35.7	107.05	69.126	400670000	51	0.000888612	30.3111	30.2721	30.4344	26.053	26.6861	26.9043
3.66817	3.76795	P93024	Auxin response factor 5	ARF5	1243	AT1G19850	ARF	13	13	12	23.9	23.9	22.1	99.649	49.033	580540000	36	0.00121904	30.2416	30.0907	30.235	26.7496	25.8425	26.6714
2.91727	3.63258	Q9C554	Expansin-A1	EXPA1	2516	AT1G69530		2	2	2	4	4	4	26.517	4.4842	1982700000	8	0.00398738	29.8418	29.8596	NaN	26.6236	25.8194	26.2114
4.17364	3.58715	F4JXH7		At5g60170	478	AT5G60170		15	14	14	25.4	23.4	23.4	108.25	40.058	265290000	24	0.000639606	29.6531	29.7137	29.865	26.0041	25.9152	26.5511
6.10249	3.52011	Q9LZM8	BEL1-like homeodomain protein 9	BLH9	3444	AT5G02030	TALE	18	18	17	44.9	44.9	43	62.006	148.26	4248000000	92	0.000122091	33.1998	33.2008	33.2972	29.6005	29.7374	29.7996
3.14815	3.50022	Q6NQ97		At2g15560	1612	AT2G15560		7	7	7	24.1	24.1	24.1	54.261	27.823	223750000	12	0.00274983	29.1303	29.2512	29.2663	26.2808	25.8455	25.0208
3.44501	3.47523	P42036	40S ribosomal protein S14-3	RPS14C	1047	AT3G52580		13	4	4	69.3	34	34	16.238	14.741	812520000	12	0.00176811	29.0093	29.1538	29.282	25.6983	26.1787	25.1423
2.76164	3.45418	F4IDB2		At1g72390	264	AT1G72390		19	19	19	21.7	21.7	21.7	143.31	44.434	409960000	42	0.00519374	30.9106	29.6819	29.6684	26.5309	26.3263	27.0411
4.00902	3.39907	O82804	Protein EARLY FLOWERING 3	ELF3	923	AT2G25930		12	12	12	24.6	24.6	24.6	77.205	37.713	333820000	37	0.000735374	29.127	29.2031	29.7101	25.7234	26.1214	25.9982
3.3572	3.38246	Q9M339	40S ribosomal protein S3-2	RPS3B	3542	AT3G53870		25	4	4	62.7	12	12	27.349	10.227	703230000	13	0.00200271	29.9058	29.8447	29.678	25.8623	26.9313	26.4876
4.0958	3.33571	Q940D0	Two-component response regulator ARR1	ARR1	2326	AT3G16857	ARR-B	11	11	11	31.6	31.6	31.6	75.176	37.026	310540000	25	0.000673125	29.6406	29.8685	30.0113	26.194	26.5319	26.7874
5.73539	3.33375	Q8S9L0	Squamosa promoter-binding-like protein 10	SPL10	2102	AT1G27370	SBP	9	8	6	39.1	37.4	30.3	44.159	22.844	218750000	13	0.000124943	29.2727	29.0866	29.3178	25.9437	25.9043	25.8278
5.99756	3.31061	Q8VZT0	Putative H/ACA ribonucleoprotein complex subunit 1-like protein 1		2175	AT3G03920		14	14	14	48	48	48	20.982	323.31	49347000000	176	0.000122091	36.8218	36.7366	36.7406	33.5522	33.3428	33.4721
3.2963	3.30627	Q9LZS0	Trihelix transcription factor PTL	PTL	3450	AT5G03680	Trihelix	12	12	12	21.2	21.2	21.2	66.638	25.075	304010000	23	0.00221777	29.9617	29.8559	29.9881	26.0444	26.699	27.1434
2.07765	3.25776	Q9C5X9	Histone acetyltransferase HAC1	HAC1	2546	AT1G79000		13	13	13	12.8	12.8	12.8	190.04	72.526	230650000	27	0.0180765	29.1601	29.3049	29.1433	27.2818	25.3635	25.1896
3.32463	3.2576	Q9SV09	Zinc finger CCCH domain-containing protein 46		4011	AT3G51950		16	15	15	36.3	34.6	34.6	59.788	33.326	740080000	23	0.00212418	29.7245	30.3447	30.4522	27.2476	26.5164	26.9846
2.96519	3.24315	F4I1G1;Q8VZT4		At1g29350	210	AT1G29350;AT1G29370		11	11	11	30.2	30.2	30.2	90.878	130.71	1504400000	49	0.00364867	31.384	31.5695	31.5057	28.598	27.4823	28.6495
4.25757	3.22516	Q38914	AP2-like ethylene-responsive transcription factor ANT	ANT	1401	AT4G37750	AP2	14	14	13	36.2	36.2	34.8	61.724	67.537	999500000	49	0.000571238	31.2031	30.8345	31.0996	27.5746	27.8246	28.0625
2.41599	3.17952	Q940Q1	Probable pectate lyase 1		2333	AT1G04680		6	6	5	16	16	13.7	47.77	14.691	650410000	15	0.00955213	29.3133	29.2171	28.9861	25.2821	25.692	27.0038
2.90005	3.14839	Q94CK9	Protein LATERAL ROOT PRIMORDIUM 1	LRP1	2435	AT5G12330	SRS	5	5	5	27.2	27.2	27.2	33.617	36.618	229930000	13	0.0040792	29.679	29.7519	29.4384	25.7214	26.8519	26.8508
4.30268	3.09387	Q8L8C2		MEE21	1902	AT2G34570		5	5	5	24.6	24.6	24.6	31.786	24.071	359380000	15	0.000562178	29.235	29.4933	29.2671	25.9599	26.4526	26.3014
1.80285	3.06893	Q9LMG4		At1g13940	3191	AT1G13940		14	14	14	20.8	20.8	20.8	112.94	28.057	294200000	25	0.030036	29.7841	29.6925	29.8198	25.1921	27.6452	27.2524
2.94281	3.04858	Q9LEZ3	Transcription factor BIM1	BIM1	3067	AT5G08130	bHLH	10	10	10	29.1	29.1	29.1	58.71	24.508	143760000	18	0.00380432	28.9808	28.9324	28.9131	26.2239	26.2938	25.1628
5.73845	3.04129	P26568	Histone H1.1		984	AT1G06760		13	11	11	34.3	30.7	30.7	28.946	84.687	8975600000	84	0.000124943	32.348	32.5091	32.459	29.4574	29.4439	29.291
5.5926	3.00276	Q94AH9	Mediator of RNA polymerase II transcription subunit 36a	MED36A	2390	AT4G25630		27	6	6	69.4	17.5	17.5	33.653	75.204	8775400000	50	0.00014349	33.6923	33.7182	33.5218	30.7169	30.5586	30.6485
4.25728	2.93395	Q9SY00	COMPASS-like H3K4 histone methylase component WDR5B	WDR5B	4046	AT4G02730		4	4	4	21.3	21.3	21.3	36.303	11.483	158720000	14	0.000571238	29.1009	29.24	28.9472	26.4308	26.0876	25.9679
2.3119	2.92899	Q9SII0;O23628	Probable histone H2A variant 2;Histone H2A variant 1	H2AV	695	AT2G38810;AT3G54560		7	1	1	44.1	21.3	21.3	14.37	66.682	139210000	5	0.0117034	NaN	28.7186	29.269	26.577	25.782	25.8356
4.80704	2.91624	F4HVA6	Transcription initiation factor TFIID subunit 6b	TAF6B	176	AT1G54360		7	7	7	20.1	20.1	20.1	59.275	15.375	342910000	16	0.000287666	28.7728	29.1181	28.8205	25.9655	26.076	25.9212
3.20071	2.91506	Q9SR07	Probable WRKY transcription factor 39	WRKY39	3917	AT3G04670	WRKY	6	6	5	22.1	22.1	18.2	36.718	13.301	211720000	10	0.00252593	29.1759	29.0984	29.2083	26.7814	26.2062	25.7498
4.30912	2.8857	Q38874	Homeobox protein SHOOT MERISTEMLESS	STM	1391	AT1G62360	TALE	15	15	14	43.2	43.2	40.6	42.753	54.151	2699200000	49	0.000562178	32.335	32.1489	32.5378	29.612	29.2507	29.5019
4.13626	2.84815	Q8GXR1			1773	AT5G65540		11	11	11	30.9	30.9	30.9	68.736	39.079	415870000	37	0.000662172	29.4009	29.3324	29.5039	26.8394	26.2794	26.574
2.23607	2.82131	Q9LKL2	Two-component response regulator-like APRR1	APRR1	3174	AT5G61380		6	6	6	18.8	18.8	18.8	69.195	26.342	242430000	17	0.0133649	29.0719	28.9434	29.8689	25.8801	27.3292	26.211
5.00335	2.8163	F4IHS2	Chromatin structure-remodeling complex protein SYD	SYD	283	AT2G28290		71	71	71	29	29	29	389.86	323.31	6293400000	217	0.000228393	33.2611	33.2405	33.4667	30.6413	30.4011	30.4769
2.69704	2.79287	Q9SD40;F4KH89	Protein SHI RELATED SEQUENCE 1;Protein SHI RELATED SEQUENCE 8	SRS1;SRS8	3710	AT3G51060;AT5G33210	SRS	7	7	7	26.5	26.5	26.5	38.352	43.938	125990000	15	0.00574444	28.5569	28.9255	28.7959	25.2696	26.0772	26.5529
3.15247	2.73625	Q940A7	Transcription initiation factor TFIID subunit 12b	TAF12B	2323	AT1G17440		6	6	6	14.2	14.2	14.2	74.805	10.585	102800000	9	0.00273014	28.5347	28.3946	28.4696	25.9945	26.0395	25.1563
4.12365	2.71783	O22607	WD-40 repeat-containing protein MSI4	MSI4	631	AT2G19520		29	29	26	84.6	84.6	80.5	55.758	323.31	11632000000	163	0.000665181	34.0254	34.3937	33.8781	31.4713	31.389	31.2834
1.56717	2.69089	Q9LTA2	AT-hook motif nuclear-localized protein 17	AHL17	3302	AT5G49700		3	3	3	18.8	18.8	18.8	29.39	8.0636	719160000	10	0.0473091	29.1002	29.0344	29.6513	25.9323	25.6863	28.0947
0	2.68953	Q9LJY6		At3g20120	3152	AT3G20120		1	1	1	2.3	2.3	2.3	57.943	2.2093	195800000	3	1	NaN	NaN	29.2166	26.0185	26.8071	26.7556
2.25983	2.66936	P48000;P48001	Homeobox protein knotted-1-like 3;Homeobox protein knotted-1-like 4	KNAT3;KNAT4	1097	AT5G11060;AT5G25220	TALE	7	6	6	23.9	21.6	21.6	47.599	9.3954	193330000	9	0.0128428	28.9865	29.152	29.0923	27.254	25.5664	26.4024
2.84215	2.64789	P62126	30S ribosomal protein S12, chloroplastic	rps12-A	1222	ATCG00065		4	4	4	36.6	36.6	36.6	13.764	5.3629	841450000	10	0.00448755	28.8615	29.1344	28.9974	25.6943	26.6287	26.7266
3.65603	2.63508	A0A1I9LQK5			10	AT3G21100		16	16	15	42	42	40.5	66.234	55.841	594060000	45	0.00124245	29.9468	30.1597	30.2629	27.611	27.7294	27.1239
5.10657	2.62896	P56792	50S ribosomal protein L14, chloroplastic	rpl14	1186	ATCG00780		5	5	5	41.8	41.8	41.8	13.582	16.168	261010000	15	0.000211382	28.2671	28.5128	28.2369	25.744	25.6914	25.6945
2.68599	2.59101	Q52QU2	AP2-like ethylene-responsive transcription factor AIL6	AIL6	1518	AT5G10510	AP2	3	2	2	7.2	5.9	5.9	64.965	6.5846	105560000	8	0.00582987	27.9693	28.0802	28.1215	26.0143	25.5994	24.7844
2.44345	2.58911	F4JT98	Probable transcriptional regulator SLK3	SLK3	455	AT4G25515		23	5	5	34.7	13	13	77.011	15.722	135690000	15	0.00903083	28.8281	29.0108	28.7407	26.7386	26.6311	25.4426
2.99748	2.52887	Q9SX27	Transcription factor PERIANTHIA	PAN	4037	AT1G68640	bZIP	7	5	5	17	12.8	12.8	50.457	12.846	187800000	12	0.00347823	28.7382	28.5519	28.6974	26.083	26.657	25.6609
0.699652	2.5223	P51420	60S ribosomal protein L31-3	RPL31C	1139	AT5G56710		8	2	2	54.6	7.6	7.6	13.803	4.97	1887300000	3	0.285789	29.7956	29.9771	NaN	25.9385	29.7288	26.4247
5.16708	2.49711	O04017	Protein CUP-SHAPED COTYLEDON 2	NAC098	571	AT5G53950	NAC	4	4	3	15.2	15.2	13.1	41.434	10.603	104880000	9	0.000211382	28.5521	28.3916	28.4988	25.9566	25.8843	26.1103
0	2.49357	F4ISN5		At2g25760	317	AT2G25760		5	4	4	11.8	10.2	10.2	76.495	9.7015	205520000	4	1	NaN	NaN	28.2514	25.4403	26.5202	25.313
2.55352	2.49254	P93755	Zinc finger CCCH domain-containing protein 30		1254	AT2G41900	C3H	4	4	4	10.6	10.6	10.6	77.991	12.496	116850000	10	0.00747636	27.9543	28.0358	28.2988	25.3869	26.3169	25.1075
1.5006	2.48195	F4J0W8		TKL	350	AT3G63180		7	7	7	12.3	12.3	12.3	105.63	20.378	107860000	16	0.0541358	28.4315	28.5732	28.5515	25.9722	24.7469	27.3912
5.83691	2.47317	A8MRK9		RPC14	84	AT2G29540		2	2	2	30.9	30.9	30.9	16.448	8.2599	209740000	6	0.000124943	28.4031	28.3011	28.2913	25.7933	25.8466	25.9362
2.13587	2.41104	Q84K90		At4g26410	1680	AT4G26410		7	7	7	45.2	45.2	45.2	29.201	18.871	248740000	8	0.0162472	28.1597	28.1598	28.0936	25.8528	26.485	24.8421
3.59492	2.4077	Q9LID3		At3g13670	3119	AT3G13670		24	24	21	40.7	40.7	34.1	78.639	70.63	1326500000	58	0.0013884	30.7174	30.7351	31.2825	28.521	28.6062	28.3846
2.57976	2.40742	Q84V03	F-box protein At2g16365		1696	AT2G16365		5	5	5	9.8	9.8	9.8	88.622	11.968	81345000	13	0.00709207	27.9001	27.9035	28.1421	26.0987	24.905	25.7198
6.20453	2.40529	Q9LUW5	DEAD-box ATP-dependent RNA helicase 53	RH53	3343	AT3G22330		32	32	23	62.7	62.7	48.2	65.359	162.89	5302800000	112	0.000122091	32.8001	32.9084	32.9167	30.4803	30.4286	30.5004
2.9838	2.39882	O22703	Glycine-rich RNA-binding protein RZ1B	RZ1B	632	AT1G60650		5	5	5	19.9	19.9	19.9	34.397	9.901	81752000	11	0.0035287	28.1916	28.1633	28.0395	26.2405	25.6721	25.2852
2.7424	2.36851	Q94B71	Protein OBERON 3	OBE3	2408	AT1G14740		16	16	16	32.1	32.1	32.1	82.388	40.285	409790000	41	0.00534624	29.627	28.8625	29.7069	27.1043	26.6954	27.2911
4.44266	2.36542	Q84TI3	Protein OBERON 4	OBE4	1693	AT3G63500		19	19	19	21.9	21.9	21.9	130.73	66.798	1180000000	42	0.000477968	30.4858	30.3545	30.6264	28.2594	28.1512	27.9599
2.91613	2.33459	Q8H0Y1	Outer envelope pore protein 24B, chloroplastic	OEP24B	1806	AT5G42960		9	9	9	60.6	60.6	60.6	23.41	19.408	584580000	26	0.00398851	30.2794	29.5973	29.5255	27.1757	27.6986	27.5242
2.15601	2.32607	P35632	Floral homeotic protein APETALA 3	AP3	1026	AT3G54340	MIKC_MADS	6	6	6	41.4	41.4	41.4	27.341	21.058	132170000	12	0.0156332	27.8155	28.5193	28.3247	25.8989	25.1899	26.5926
4.04252	2.3171	Q3E902	40S ribosomal protein S21-2	RPS21C	1451	AT5G27700		2	2	1	36.6	36.6	18.3	9.1131	14.4	99768000	7	0.00070725	28.3269	28.4143	28.4853	26.3659	25.9822	25.9271
2.77796	2.31376	Q8VY54		At1g06500	2122	AT1G06500		6	6	6	51.5	51.5	51.5	14.687	18.868	103740000	14	0.00505628	28.0474	28.5347	28.5295	26.4956	25.591	26.0838
5.18168	2.30191	Q9LIE5	Protein FAR-RED ELONGATED HYPOCOTYL 3	FHY3	3121	AT3G22170	FAR1	30	30	28	45.1	45.1	43.3	95.995	83.798	2814200000	91	0.000211382	31.7741	31.8173	31.5902	29.4784	29.4061	29.3914
3.08862	2.29114	Q84JK2	Protein FD	FD	1669	AT4G35900	bZIP	4	4	4	18.2	18.2	18.2	31.377	8.0513	225900000	3	0.00304481	27.8281	27.9632	NaN	25.3604	25.7284	25.7249
2.74486	2.27083	Q7XA68		At3g01790	1646	AT1G01640		4	4	4	26.3	26.3	26.3	23.38	9.1642	186730000	6	0.00534128	28.1084	28.0731	27.8957	25.9399	25.1669	26.158
2.49377	2.26455	Q9SJ56	BEL1-like homeodomain protein 1	BLH1	3826	AT2G35940	TALE	7	7	5	14.9	14.9	11.3	74.463	14.718	243040000	20	0.008219	28.9265	29.038	28.9568	25.9958	27.0799	27.052
2.52266	2.25371	Q6DBN5	U-box domain-containing protein 62	PUB62	1581	AT5G05230		4	4	4	20.9	20.9	20.9	39.371	14.725	91577000	8	0.00787688	28.1904	28.4743	28.2354	26.3292	25.3713	26.4386
0	2.24813	P49107	Photosystem I reaction center subunit N, chloroplastic	PSAN	1112	AT5G64040		2	2	2	11.7	11.7	11.7	18.429	4.4477	398280000	1	1	NaN	28.209	NaN	25.9686	26.0769	25.8373
7.71723	2.24111	Q9LUW6	DEAD-box ATP-dependent RNA helicase 9	RH9	3344	AT3G22310		22	13	13	42.5	27.9	27.9	63.609	57.124	1784900000	46	2.69238e-05	30.9624	30.9632	30.9649	28.7477	28.729	28.6905
1.18416	2.23496	Q9C5E7	Pumilio homolog 6, chloroplastic	APUM6	2525	AT4G25880		9	9	9	13.5	13.5	13.5	96.104	20.025	284050000	12	0.103582	28.0751	28.181	28.8382	26.5008	27.3892	24.4993
2.54974	2.23379	Q9FXG8;Q9FWS9	BEL1-like homeodomain protein 10;BEL1-like homeodomain protein 3	BLH10;BLH3	3000	AT1G19700;AT1G75410	TALE	5	4	4	12.5	10	10	60.635	11.942	87882000	11	0.00751311	28.0911	27.9531	27.9392	25.8928	26.2687	25.1206
2.60214	2.22549	Q9S840	Squamosa promoter-binding-like protein 2	SPL2	3653	AT5G43270	SBP	6	5	5	15.8	14.1	14.1	46.86	10.176	147260000	14	0.00682747	28.8323	28.6353	28.676	26.8103	25.8415	26.8153
1.40622	2.21518	Q9LYD9	Protein EMBRYONIC FLOWER 1	EMF1	3409	AT5G11530		6	6	6	9	9	9	121.67	11.505	235230000	14	0.0652068	28.3772	28.3624	29.0511	27.5294	26.4961	25.1196
5.68893	2.21103	Q9LU46	DEAD-box ATP-dependent RNA helicase 35	RH35	3324	AT5G51280		38	38	38	73.4	73.4	73.4	65.806	146.42	6710000000	146	0.000124943	32.9115	33.0451	33.0283	30.7967	30.7213	30.8338
5.10108	2.19735	Q8VY05	SWI/SNF complex subunit SWI3D	SWI3D	2116	AT4G34430		42	42	42	68.4	68.4	68.4	107.8	265.46	5822400000	156	0.000211382	32.832	33.0418	32.9225	30.7168	30.8172	30.6703
0	2.18051	O80929	60S ribosomal protein L36-1	RPL36A	861	AT2G37600		7	2	2	39.8	16.8	16.8	12.736	3.3794	576420000	4	1	NaN	NaN	28.1732	26.3761	25.8055	25.7966
3.39534	2.17583	O23290	60S ribosomal protein L36a	RPL36AA	682	AT3G23390		6	6	6	32.4	32.4	32.4	12.125	16.252	5275000000	21	0.00193483	31.7649	31.7016	31.5849	29.5382	29.1604	29.8254
3.99646	2.15564	Q700W2	Squamosa promoter-binding-like protein 9	SPL9	1629	AT2G42200	SBP	7	6	6	18.7	16.8	16.8	40.846	15.62	464200000	18	0.000748936	28.9289	28.768	28.9618	26.9417	26.7424	26.5078
2.83209	2.1395	Q8L7T4		At3g13990	1885	AT3G13990		7	7	7	13.3	13.3	13.3	92.296	17.892	401620000	17	0.0045723	29.4816	29.3359	28.908	26.6787	27.2561	27.3723
1.33506	2.13168	Q9SUI5	Photosystem I reaction center subunit psaK, chloroplastic	PSAK	3993	AT1G30380		3	3	3	35.4	35.4	35.4	13.206	14.537	530020000	6	0.0754752	NaN	27.4354	27.8145	24.53	26.1356	25.8141
2.71426	2.12342	O80928	Dof zinc finger protein DOF2.4	DOF2.4	860	AT2G37590	Dof	3	3	3	14.8	14.8	14.8	35.33	7.7105	105540000	6	0.00558943	28.137	28.1973	28.0308	25.8559	25.584	26.555
1.6409	2.10634	Q84TI6	Cyclin-dependent kinase E-1	CDKE-1	1694	AT5G63610		5	5	5	16	16	16	52.797	9.5282	289230000	11	0.0409403	28.1318	28.3316	28.3244	27.2242	26.0243	25.2202
3.24113	2.10336	Q94AH2		At5g64730	2388	AT5G64730		5	5	5	23.7	23.7	23.7	33.065	11.579	192690000	10	0.00238408	28.0969	27.8772	28.5694	26.1835	26.0511	25.9988
4.14711	2.10199	Q9FJR0	Regulator of nonsense transcripts 1 homolog	UPF1	2806	AT5G47010		31	31	31	36.7	36.7	36.7	136.87	116.47	2401700000	91	0.000658289	31.4924	31.7523	31.8696	29.6329	29.6787	29.4968
1.63985	2.0328	Q9LZ41	60S ribosomal protein L35-4	RPL35D	3425	AT5G02610		9	2	2	43.9	10.6	10.6	14.331	4.8917	374940000	6	0.0409874	27.7461	27.5022	27.4336	25.7104	26.3898	24.4833
2.38147	2.01441	Q9ZW07	Pumilio homolog 1	APUM1	4267	AT2G29200		15	6	4	21.1	13	9.1	106.56	17.754	261820000	16	0.0101798	28.6003	27.7982	28.8338	26.1986	26.3324	26.658
5.23279	2.0117	Q9LUB7	Protein OBERON 2	OBE2	3329	AT5G48160		6	5	5	12.9	9.9	9.9	65.083	20.522	368330000	9	0.000211382	28.0432	27.8702	27.9635	25.9014	25.9158	26.0246
2.72934	1.99635	Q9S736	Protein OBERON 1	OBE1	3622	AT3G07780		8	8	7	20.3	20.3	17.3	64.159	21.507	401370000	14	0.00546067	28.9577	28.8917	28.6443	27.2978	26.414	26.7928
1.2299	1.98444	O65517	Protein SHI RELATED SEQUENCE 2	SRS2	803	AT4G36260	SRS	4	4	4	24.5	24.5	24.5	34.144	19.132	77164000	12	0.0940228	27.9311	28.1088	28.1064	25.8929	24.8498	27.4504
1.76614	1.97472	Q9M047	LIM domain-containing protein WLIM2b	WLIM2B	3462	AT3G55770		4	4	4	29.6	29.6	29.6	21.663	13.028	212330000	9	0.0321177	28.1944	28.2432	28.797	27.3306	25.7729	26.2069
4.91368	1.97177	F4K1Z0		ECT3	504	AT5G61020		6	5	5	18.4	15.2	15.2	55.225	27.189	356050000	14	0.000255633	28.2479	28.3319	28.324	26.3959	26.1902	26.4023
1.60796	1.96566	Q9FGD6	Dof zinc finger protein DOF5.8	DOF5.8	2721	AT5G66940	Dof	5	5	2	20	20	9.8	24.117	11.026	229270000	10	0.0433914	28.1621	27.9917	29.4117	26.9912	25.8942	26.7831
5.32698	1.95823	Q9FEF8	Probable mediator of RNA polymerase II transcription subunit 36b	MED36B	2678	AT5G52470		27	27	6	72.1	72.1	18.2	32.829	323.31	112570000000	378	0.000194496	36.5518	36.6246	36.4448	34.5963	34.5316	34.6186
4.2748	1.93915	Q9LSZ8		At5g23680	3293	AT5G23680		6	6	6	33.6	33.6	33.6	32.552	85.79	764490000	27	0.000571238	29.9066	30.2203	29.9385	28.1473	28.0196	28.081
3.91495	1.92484	Q94K75	Rho-N domain-containing protein 1, chloroplastic	RHON1	2461	AT1G06190		7	7	7	22.9	22.9	22.9	44.529	20.05	736890000	21	0.000855404	29.6023	29.5016	29.2366	27.4639	27.4388	27.6633
0	1.9224	Q9FYG2	Calmodulin-binding transcription activator 4	CMTA4	3016	AT1G67310	CAMTA	6	6	6	7.9	7.9	7.9	113.06	11.525	68269000	6	1	28.0327	NaN	NaN	25.7797	26.0606	26.4906
1.63196	1.90876	Q8LPG9	Protein IQ-DOMAIN 14	IQD14	1990	AT2G43680		4	4	4	10	10	10	74.281	15.413	232840000	7	0.0415798	27.6096	27.389	27.7131	26.1421	24.6116	26.2319
4.03204	1.89897	Q9SIC8		At2g31410	3794	AT2G31410		5	5	5	26.6	26.6	26.6	22.698	18.628	2170700000	20	0.000712647	30.6094	30.9859	30.6468	28.8382	28.859	28.848
0	1.89535	Q9LM88		At1g20670	3189	AT1G20670		2	2	2	4.4	4.4	4.4	72.955	3.1381	68627000	4	1	NaN	NaN	27.3934	24.7802	26.3391	25.3748
0	1.88305	Q9FFF5	PHD finger protein ALFIN-LIKE 1	AL1	2692	AT5G05610		1	1	1	7.5	7.5	7.5	27.223	8.5977	56020000	9	1	NaN	NaN	26.6199	26.0141	24.2933	23.9032
1.64535	1.872	P61845	50S ribosomal protein L23, chloroplastic	rpl23-A	1220	ATCG00840		3	3	3	43	43	43	10.789	6.0171	114830000	7	0.0406222	NaN	27.226	27.3511	25.0773	26.0814	25.091
4.29542	1.86623	Q9ZW06	Pumilio homolog 2	APUM2	4266	AT2G29190		17	17	7	25.6	25.6	15.4	106.65	51.036	2033600000	46	0.000562178	30.9608	31.0066	31.2805	29.2463	29.2108	29.1921
2.05532	1.83676	Q9LNV0			3218	AT1G07310		5	5	5	29.5	29.5	29.5	39.013	8.4748	60147000	9	0.0187855	27.548	27.6423	27.7142	25.0349	26.1864	26.1729
3.08604	1.82243	Q9FFF2	Ubiquitin carboxyl-terminal hydrolase	UCH1	2689	AT5G16310		11	11	11	56.6	56.6	56.6	38.539	108.81	939230000	35	0.00305485	29.3215	29.8539	29.8967	27.8746	28.0011	27.729
1.34978	1.82016	P48007	Floral homeotic protein PISTILLATA	PI	1099	AT5G20240	MIKC_MADS	3	3	3	15.4	15.4	15.4	24.047	5.3926	60300000	7	0.0733019	27.8399	27.5838	NaN	26.6297	25.8582	25.1871
4.74425	1.81075	Q9FMT4	SWI/SNF complex component SNF12 homolog		2910	AT5G14170		39	39	38	76	76	74.2	59.27	323.31	14385000000	189	0.000312341	33.746	33.8401	33.6915	31.8365	31.9587	32.0501
2.31955	1.7903	O49543	Cysteine desulfurase, mitochondrial	NIFS1	759	AT5G65720		4	4	4	15	15	15	50.295	9.4387	244270000	6	0.0115187	27.7597	27.5716	28.0255	26.3725	25.4312	26.1823
1.77272	1.77275	Q8GWB1		At3g19895	1744	AT3G19895		5	5	5	17.1	17.1	17.1	59.694	21.139	179450000	16	0.0317194	27.6574	27.3586	27.8027	25.3985	26.6931	25.4088
0	1.76428	Q9LXS4		T20N10_120	3394	AT3G58770		8	8	8	15.3	15.3	15.3	86.076	12.538	60170000	10	1	NaN	NaN	27.8848	25.5608	26.0755	26.7254
0	1.75866	Q9LSS2_ARATHEmb			3284			2	2	2	2.7	2.7	2.7	73.466	4.1708	136690000	7	1	27.2659	NaN	NaN	25.746	25.452	25.3236
3.25685	1.745	P49637	60S ribosomal protein L27a-3	RPL27AC	1122	AT1G70600		14	1	1	54.1	12.3	12.3	16.455	7.7207	1717700000	14	0.00234914	30.6118	NaN	30.4292	28.9067	28.6821	28.7377
1.82966	1.74296	O64645	MADS-box protein SOC1	SOC1	780	AT2G45660	MIKC_MADS	3	3	3	23.4	23.4	23.4	24.533	6.9773	157260000	4	0.0285478	27.5301	27.7133	NaN	26.3895	25.5309	25.7159
3.33459	1.72972	Q9SK22	40S ribosomal protein S16-1	RPS16A	3850	AT2G09990		12	2	2	67.1	8.2	8.2	16.631	6.1231	587380000	13	0.00208937	28.5379	28.2254	28.7263	26.8406	26.6154	26.8443
2.53917	1.71992	Q9LPJ1		At1g32730	3230	AT1G32730	SRS	15	15	15	50.8	50.8	50.8	36.333	67.069	703280000	32	0.00764398	29.4729	29.9093	29.322	27.9307	27.4724	28.1414
3.27363	1.713	O22826		At2g43770	648	AT2G43770		11	11	11	65	65	65	37.885	31.109	748870000	21	0.00229362	29.4392	29.8231	29.4243	28.0021	27.9031	27.6424
1.55879	1.70684	Q8GWW8		GFA2	1756	AT5G48030		5	5	5	14.7	14.7	14.7	49.437	14.079	242170000	10	0.0479914	27.7882	28.0075	27.5547	25.5587	27.0495	25.6217
4.24571	1.7061	F4KBP5	Protein CHROMATIN REMODELING 4	CHR4	541	AT5G44800		63	62	62	33.6	33.2	33.2	247.92	232.07	4829500000	150	0.000577796	32.1978	32.1329	32.3622	30.6516	30.4279	30.4951
2.38522	1.70236	Q8RWM3	Mediator of RNA polymerase II transcription subunit 27	MED27	2028	AT3G09180		4	4	4	14.7	14.7	14.7	44.51	12.792	270420000	8	0.0101278	28.0506	27.7874	27.8813	26.6613	26.2491	25.7019
3.7027	1.69681	H3K2Y6	Mediator of RNA polymerase II transcription subunit 12	MED12	568	AT4G00450		44	44	44	30.2	30.2	30.2	247.22	159.72	1599000000	107	0.00115041	30.645	30.5332	30.8837	28.9002	29.1472	28.9241
0	1.68682	Q9FMW5	GEM-like protein 7		2914	AT5G23360		1	1	1	4.8	4.8	4.8	23.644	1.8592	101940000	4	1	NaN	NaN	27.733	26.3101	26.9242	24.9042
1.98718	1.6851	O82486	N6-adenosine-methyltransferase MT-A70-like	MTA	910	AT4G10760		4	4	4	7.3	7.3	7.3	76.644	11	316080000	10	0.0213914	27.4542	27.4485	27.5335	25.4741	25.379	26.5278
5.18127	1.67562	Q9ASR0;Q56YW9	Tubulin beta-3 chain;Tubulin beta-2 chain	TUBB3;TUBB2	1531	AT5G62690;AT5G62700		37	37	8	84.4	84.4	20.7	50.733	323.31	153910000000	636	0.000211382	36.9151	36.9713	37.0984	35.3258	35.3173	35.3147
4.84365	1.67163	F4I096	Mediator of RNA polymerase II transcription subunit 13	MED13	203	AT1G55325		34	34	34	30	30	30	208.46	102.04	2014600000	90	0.000274281	30.979	30.9035	30.8943	29.3318	29.1355	29.2946
1.78288	1.66455	Q9LU97	DNA-directed RNA polymerase subunit	At3g25940	3328	AT3G25940		4	4	4	48.7	48.7	48.7	13.579	6.3203	62140000	5	0.0311111	27.511	28.1276	27.4811	25.5985	26.7595	25.768
0	1.65758	O82277	Transcription factor TCP10	TCP10	904	AT2G31070	TCP	3	3	3	12.2	12.2	12.2	40.379	10.902	99737000	4	1	NaN	28.5379	NaN	26.2969	26.2852	28.0588
1.44439	1.63509	Q9FPG2	Outer envelope pore protein 21B, chloroplastic	OEP21B	2951	AT1G76405		3	3	3	31.7	31.7	31.7	19.452	8.5685	178580000	8	0.0605799	28.3473	NaN	27.6849	26.5424	25.8149	26.7856
4.3023	1.6346	Q9SQR8		T11I18.5	3908	AT3G03940		20	18	11	38.5	33.4	22.3	77.993	45.633	1335300000	48	0.000562178	30.3296	30.3459	30.5385	28.8053	28.6582	28.8468
3.16806	1.63419	P51424	60S ribosomal protein L39-1	RPL39A	1141	AT2G25210		4	4	4	39.2	39.2	39.2	6.4156	11.798	3743600000	23	0.00267829	31.5766	31.5363	31.485	30.2325	29.7819	29.6809
3.03402	1.63045	Q9FRS7		At1g08580	2969	AT1G08580		5	5	5	38.2	38.2	38.2	14.053	11.936	814300000	15	0.00328666	29.6992	29.9218	30.2841	28.2494	28.2809	28.4834
2.30743	1.6291	Q94BS8	Protein ELF4-LIKE 2	EFL2	2412	AT1G72630		3	3	3	33.6	33.6	33.6	13.409	30.489	72772000	7	0.0118043	28.036	28.1813	27.6848	25.9523	26.8054	26.257
0	1.62482	Q9M8J3	Protein FAR1-RELATED SEQUENCE 7	FRS7	3574	AT3G06250	FAR1	13	5	5	17.8	7.2	7.2	87.809	8.2425	179820000	6	1	NaN	NaN	27.7421	26.2346	25.5269	26.5904
1.26487	1.62036	Q8VWF1		At4g34660	2104	AT4G34660		7	7	7	25	25	25	40.925	13.207	143080000	10	0.0875945	28.0314	27.7935	28.3644	25.3983	26.5364	27.3935
3.65515	1.61963	Q93XY1		MNC6.16	2271	AT5G53620		13	13	13	27.6	27.6	27.6	76.316	70.29	933070000	31	0.00124245	29.567	30.0002	29.7207	28.163	28.1179	28.1482
5.70776	1.61324	P29515	Tubulin beta-7 chain	TUBB7	1002	AT2G29550		33	11	5	83.7	34.3	15.6	50.747	323.31	17965000000	120	0.000124943	33.9242	33.8733	33.9978	32.3415	32.3197	32.2944
3.20954	1.60661	Q9XFB0;O22152;Q9XFB1	Putative axial regulator YABBY 2;Axial regulator YABBY 1;Axial regulator YABBY 3	YAB2;YAB1;YAB3	612	AT1G08465;AT2G45190;AT4G00180	YABBY	2	2	2	9.2	9.2	9.2	20.7	2.0278	54831000	3	0.00249029	27.3892	NaN	27.2854	25.8691	25.6065	25.7165
0	1.60001	P27323	Heat shock protein 90-1	HSP90-1	988	AT5G52640		12	1	1	16.6	3.9	3.9	80.635	5.9519	48129000	5	1	NaN	NaN	27.4248	25.3821	25.985	26.1072
2.99561	1.5959	Q9FE06	Protein EXORDIUM-like 2	EXL2	2669	AT5G64260		10	10	8	33.4	33.4	26.9	32.674	43.897	4103000000	32	0.00348469	31.0655	31.5514	30.9562	29.5298	29.629	29.6266
2.99201	1.57895	Q9S9K7;O04848	Probable histone H2AXb;Probable histone H2AXa		605	AT1G08880;AT1G54690		9	4	4	45.8	32.4	32.4	14.783	114.93	4490600000	30	0.003488	31.2201	31.5478	31.2021	29.8706	29.4531	29.9094
3.67894	1.57784	Q8LC03;Q8LFD3;Q00466	Homeobox-leucine zipper protein ATHB-13;Homeobox-leucine zipper protein ATHB-23;Homeobox-leucine zipper protein HAT7	ATHB-13;ATHB-23;HAT7	1933	AT1G26960;AT1G69780;AT5G15150	HD-ZIP	2	2	2	5.4	5.4	5.4	33.342	3.2147	63688000	2	0.00120022	27.7983	27.667	27.8282	26.263	25.966	26.3309
2.0733	1.57498	O04211	Protein EARLY FLOWERING 4	ELF4	579	AT2G40080		2	2	2	29.7	29.7	29.7	12.375	5.6515	64567000	7	0.0181896	27.9155	27.6755	27.7694	25.5847	26.6207	26.4301
0	1.5678	Q9FK52		At5g18190	2818	AT5G18190		12	4	4	24.5	11.4	11.4	76.984	8.8865	20984000	4	1	NaN	NaN	27.1744	26.411	24.9071	25.5015
1.51631	1.56513	F4I5U6		At1g10640	230	AT1G10640		4	4	4	14.7	14.7	14.7	58.347	15.227	122470000	11	0.0525329	27.7348	27.9406	27.4195	25.3653	26.9311	26.1031
1.84262	1.55622	O23661	Auxin response factor 3	ARF3	699	AT2G33860	ARF	7	6	6	17.9	15.1	15.1	66.605	12.267	236250000	9	0.0278619	28.5645	27.9356	28.7502	27.0892	27.1959	26.2965
5.21952	1.54963	Q8RXS6	DNA helicase INO80	INO80	2078	AT3G57300		36	36	36	33.8	33.8	33.8	172.17	124.61	2278700000	85	0.000211382	30.8242	30.9096	30.8494	29.2362	29.3819	29.3161
3.02207	1.54839	Q03250	Glycine-rich RNA-binding protein 7	RBG7	1268	AT2G21660		7	7	7	50	50	50	16.89	40.701	676140000	26	0.00333609	29.639	29.5932	29.3097	28.2155	27.7149	27.9663
1.27728	1.54633	F4JXC7		At5g59830	476	AT5G59830		6	6	6	22.1	22.1	22.1	47.09	15.229	82570000	11	0.085226	28.085	27.4472	28.0284	27.0687	25.2879	26.5651
0	1.54494	P48731	Homeobox protein ATH1	ATH1	1110	AT4G32980	TALE	5	4	4	15	12.7	12.7	53.899	9.7018	39541000	5	1	NaN	26.9529	NaN	25.449	25.6407	25.1343
5.74332	1.53033	F4IF36		EMB1135	276	AT1G79350		50	50	50	47.4	47.4	47.4	143.62	214.63	5799300000	138	0.000124943	32.0313	32.0454	32.0814	30.5812	30.5175	30.4685
0	1.52973	Q93YW4		At5g38600	2291	AT5G38600		4	4	4	17.1	17.1	17.1	60.549	13.323	102010000	5	1	27.6803	NaN	NaN	25.6445	26.1653	26.6419
0.82633	1.52967	O80397;Q8RXG3	Mitogen-activated protein kinase kinase 4;Mitogen-activated protein kinase kinase 5	MKK4;MKK5	815	AT1G51660;AT3G21220		6	6	6	21.9	21.9	21.9	40.116	7.8622	343260000	8	0.217928	27.9054	NaN	27.9367	27.4264	26.4458	25.302
1.58118	1.52867	Q9LFC0		F7J8_140	3080	AT5G01160		5	5	5	18.3	18.3	18.3	39.771	9.8015	235090000	6	0.0459788	27.4934	27.4724	28.8087	26.311	26.4327	26.4446
5.33845	1.5177	Q6EVK6	ATP-dependent helicase BRM	BRM	1584	AT2G46020		56	56	56	38.8	38.8	38.8	245.47	256.95	6274000000	155	0.000194496	32.3902	32.4248	32.5367	30.9236	30.949	30.9259
0	1.51684	Q9FHA3	DNA polymerase alpha catalytic subunit	POLA	2747	AT5G67100		6	6	6	6.8	6.8	6.8	170.48	17.251	290180000	4	1	NaN	NaN	27.2551	25.9431	25.2619	26.0099
1.49492	1.51192	O81001	Growth-regulating factor 1	GRF1	870	AT2G22840	GRF	4	3	3	11.3	9.2	9.2	56.401	5.8999	122820000	11	0.054648	28.1541	28.3405	28.1029	26.2182	26.2312	27.6124
3.10668	1.48507	A0A1P8AW47			26	AT1G29320		23	23	23	54.6	54.6	54.6	52.341	65.56	2258800000	53	0.00296817	30.8688	31.3026	30.9517	29.7006	29.5826	29.3846
4.20606	1.4782	Q9SYL9	50S ribosomal protein L13, chloroplastic	RPL13	4065	AT1G78630		10	10	10	48.1	48.1	48.1	26.788	190.54	5893500000	78	0.000600401	32.2424	32.3794	32.0928	30.7413	30.7923	30.7463
0.984758	1.47054	P0DH96;P0DH95	Calmodulin-4;Calmodulin-1	CAM4;CAM1	933	AT1G66410;AT5G37780		9	3	3	81.9	45	45	16.862	62.386	1539600000	32	0.156192	30.4727	28.2764	29.9999	28.4679	28.1326	27.7369
3.8486	1.4557	Q9LEY9	H/ACA ribonucleoprotein complex subunit 2-like protein		3066	AT5G08180		15	15	15	76.9	76.9	76.9	16.948	151.31	23659000000	98	0.000921109	35.2651	35.1948	35.0242	33.589	33.6875	33.8404
1.68734	1.45539	Q8W4H8	Inactive GDSL esterase/lipase-like protein 23	GLL23	2213	AT1G54010		7	7	7	32.1	32.1	32.1	43.143	15.345	361280000	11	0.0375549	28.3088	27.8775	27.7902	25.8426	27.0311	26.7366
4.90616	1.44688	O23463	Calmodulin-binding transcription activator 5	CMTA5	687	AT4G16150	CAMTA	12	12	12	19.4	19.4	19.4	104.85	35.752	1160200000	42	0.000256272	29.7553	29.678	29.7817	28.2779	28.2205	28.3759
1.49857	1.44448	F4K460	Mediator of RNA polymerase II transcription subunit 17	MED17	513	AT5G20170		4	4	4	13.3	13.3	13.3	73.403	34.303	355200000	18	0.0542567	NaN	28.5669	27.5951	26.5374	26.5641	26.8081
0	1.43678	Q9LTS6		At5g56940	3308	AT5G56940		2	2	2	17.8	17.8	17.8	15.101	7.8779	132800000	5	1	NaN	27.6671	NaN	26.0384	26.7534	25.8991
3.86882	1.43674	F4I4P3	Mediator of RNA polymerase II transcription subunit 23	MED23	224	AT1G23230		17	17	17	16.2	16.2	16.2	180.09	73.527	610950000	36	0.000900048	28.8514	29.126	28.8791	27.4187	27.5631	27.5645
3.52724	1.43157	Q9C944	Probable histone H2A variant 3		2613	AT1G52740		9	8	2	61.9	55.2	32.1	14.271	95.863	17589000000	62	0.00155592	32.9547	32.7013	32.5399	31.2973	31.3259	31.278
3.84966	1.42261	F4HQ88		At1g73460	161	AT1G73460		26	26	8	34.2	34.2	11.5	131.24	84.98	1963300000	54	0.000921109	30.7349	30.8005	30.6785	29.341	29.1421	29.4629
3.56209	1.39951	Q9LHE4		At3g20010	3101	AT3G20010		6	6	4	8.8	8.8	6.9	115.47	10.687	174660000	9	0.00148584	27.825	27.7533	27.9557	26.4163	26.2879	26.6312
3.09585	1.3919	P56794	50S ribosomal protein L20, chloroplastic	rpl20	1188	ATCG00660		6	6	6	45.3	45.3	45.3	14.163	15.864	1543600000	21	0.00301056	30.1682	30.2584	30.3351	28.5729	28.9928	29.0204
3.3576	1.38769	P51412	50S ribosomal protein L21, chloroplastic	RPL21	1134	AT1G35680		10	10	10	58.6	58.6	58.6	24.038	99.951	4598800000	58	0.00200271	31.8098	32.0954	31.6727	30.4356	30.4315	30.5478
2.97711	1.38417	P29514	Tubulin beta-6 chain	TUBB6	1001	AT5G12250		29	7	5	73.7	22.7	18.5	50.585	25.757	1360600000	32	0.00357268	29.5657	29.3909	29.8875	28.139	28.1765	28.376
1.33232	1.38061	Q8LE43	Dof zinc finger protein DOF2.1	DOF2.1	1954	AT2G28510	Dof	3	3	2	13.5	13.5	9	31.782	8.5902	81417000	6	0.0758653	27.4518	27.1528	NaN	25.3074	26.11	26.3476
1.50086	1.37922	Q9SHZ5	UBP1-associated proteins 1B	UBA1B	3783	AT2G22100		4	4	4	12	12	12	42.883	7.8574	155460000	7	0.0541358	27.5216	26.7273	27.2768	25.7246	25.2209	26.4425
3.51107	1.37404	Q9FLP2		At5g55210	2867	AT5G55210		5	5	5	44.6	44.6	44.6	18.527	26.235	934440000	18	0.00160299	29.3461	29.7308	29.4706	28.0939	28.2023	28.1292
2.11708	1.37038	P56807	30S ribosomal protein S18, chloroplastic	rps18	1198	ATCG00650		5	5	5	46.5	46.5	46.5	12.06	11.461	613850000	10	0.0167787	28.9472	28.9768	29.3788	27.8101	27.2846	28.097
3.47561	1.36936	Q0WVM5		At1g63810	1340	AT1G63810		46	46	46	54	54	54	120.15	162.06	8199200000	151	0.00170158	32.4797	32.7397	32.3395	31.1691	31.1012	31.1804
2.12212	1.3556	Q8H1F0		At4g38900	1822	AT4G38900	bZIP	5	5	5	12.4	12.4	12.4	60.413	13.449	47259000	10	0.0166544	27.1819	27.3322	27.479	26.2136	26.2524	25.4603
2.29296	1.35367	A0A1P8B7I1			37	AT4G14920		6	6	6	8.8	8.8	8.8	127.44	28.931	179040000	13	0.012142	27.0156	26.4098	26.73	25.0956	25.6756	25.3233
3.45914	1.35225	Q93VI3	60S ribosomal protein L17-1	RPL17A	2241	AT1G27400		13	2	2	58	6.8	6.8	19.897	42.582	3815200000	17	0.0017421	31.2611	31.1074	30.9858	29.6338	29.9354	29.7284
2.81849	1.34727	Q9LSP8	Calmodulin-binding transcription activator 6	CMTA6	3283	AT3G16940	CAMTA	5	5	5	9.5	9.5	9.5	95.381	20.111	241330000	15	0.00465599	27.3144	27.3795	26.9062	26.0334	25.7968	25.728
3.82199	1.34039	Q94K48		At3g62530	2460	AT3G62530		7	7	7	39.4	39.4	39.4	24.503	18.423	313980000	14	0.000961502	27.398	27.4949	27.6824	26.1799	26.1062	26.268
3.48201	1.33546	Q9FDZ9;Q43291	60S ribosomal protein L21-2;60S ribosomal protein L21-1	RPL21E;RPL21A	1497	AT1G09590;AT1G57660		17	17	17	66.5	66.5	66.5	18.709	208.13	20667000000	107	0.00168277	33.7875	33.6292	33.5637	32.4381	32.4012	32.1347
1.79116	1.33526	Q9CAA9	Transcription factor bHLH49	BHLH49	2644	AT1G68920	bHLH	3	3	3	9.7	9.7	9.7	52.387	13.491	79092000	10	0.0306055	27.8718	28.0878	28.2841	26.469	26.3999	27.369
1.32002	1.33264	Q8L793	Polyadenylate-binding protein-interacting protein 3	CID3	1870	AT1G54170		5	5	5	16.9	16.9	16.9	65.389	25.58	206210000	18	0.0777738	27.8956	26.8033	28.3385	26.4944	26.1009	26.4443
2.19571	1.3303	Q9SWG3	Protein FAR-RED IMPAIRED RESPONSE 1	FAR1	4036	AT4G15090	FAR1	8	8	8	15.1	15.1	15.1	95.448	26.328	500200000	26	0.0145709	28.4994	28.5684	28.2024	27.5493	26.8628	26.8673
0	1.32258	Q9M337	40S ribosomal protein S21-1	RPS21B	3541	AT3G53890		2	1	1	36.6	18.3	18.3	9.0741	3.113	126840000	0	1	27.1204	NaN	NaN	25.5787	25.3564	26.4583
1.89488	1.30413	Q9ZUL3	Protein indeterminate-domain 5, chloroplastic	IDD5	4217	AT2G02070	C2H2	7	7	3	15.1	15.1	9.6	64.463	14.814	800930000	20	0.0255137	30.0182	29.0344	29.7815	28.3495	28.176	28.3963
2.22919	1.30165	Q39182	Defensin-like protein 2	PDF2.2	1428	AT2G02100		2	2	2	33.8	33.8	33.8	8.524	323.31	1814100000	19	0.0135339	30.2075	NaN	30.0709	29.1118	28.7231	28.6776
1.92696	1.30164	F4J5D3		At3g24080	362	AT3G24080		9	9	9	19.3	19.3	19.3	74.959	21.933	945980000	21	0.0239014	28.8159	28.9206	28.5047	27.9722	27.2794	27.0847
1.87853	1.30084	Q9LPV9	WD repeat-containing protein LWD1	LWD1	3234	AT1G12910		11	11	11	54	54	54	39.088	52.75	647690000	16	0.0262301	28.4663	29.3491	29.3746	27.883	27.7616	27.6428
1.63039	1.29485	Q9SSS7;Q9LW17		F6D8.2;At3g15610	3961	AT1G52730;AT3G15610		10	10	10	41.4	41.4	41.4	37.754	20.45	240780000	13	0.0416199	28.2442	NaN	27.4373	26.5355	26.5081	26.5941
0	1.2826	F4KFS5		GMI1	557	AT5G24280		2	2	2	1.7	1.7	1.7	179.12	4.7034	40240000	1	1	27.182	NaN	NaN	27.2108	25.2771	25.2102
5.41501	1.28237	A0A1P8B0B7			32	AT2G02790		6	6	6	14.6	14.6	14.6	65.266	28.003	760190000	24	0.000168737	28.9621	29.0308	28.9248	27.6852	27.6602	27.7252
0.88542	1.28212	Q9FFJ2		ENH1	2697	AT5G17170		4	4	4	21.8	21.8	21.8	28.458	25.427	308150000	9	0.192408	NaN	28.0648	27.3669	27.0069	25.5796	26.7148
3.8528	1.27875	Q9S7L6			3638	AT2G05230		12	12	12	20	20	20	79.022	27.909	686320000	21	0.00092077	29.3701	29.3405	29.2405	28.1271	27.8773	28.1104
0	1.26205	Q9SVW7		MRPL11	4027	AT4G35490		2	2	2	18.7	18.7	18.7	16.888	3.8709	36457000	2	1	27.3005	NaN	NaN	25.8506	26.1838	26.081
3.61185	1.26166	Q9LT39		At3g20820	3299	AT3G20820		17	17	17	58.9	58.9	58.9	39.862	115	3929400000	58	0.00135109	31.2465	31.3447	31.0415	29.9535	29.8623	30.032
4.51887	1.25863	P56805	30S ribosomal protein S15, chloroplastic	rps15	1197	ATCG01120		7	7	7	65.9	65.9	65.9	10.718	33.408	1813900000	32	0.000429398	30.0279	30.154	29.9783	28.8087	28.7388	28.8368
1.37372	1.2582	Q9LW11		At3g15680	3377	AT3G15680		2	2	2	30.5	30.5	30.5	17.563	4.6129	58286000	3	0.0696135	27.3217	27.5788	NaN	26.5523	26.375	25.6488
3.83056	1.25672	Q9STM3	Lysine-specific demethylase REF6	REF6	3969	AT3G48430	C2H2	26	26	26	29.9	29.9	29.9	152.63	111.21	2104800000	64	0.000951377	30.5777	30.7473	30.6161	29.4861	29.2469	29.4379
0	1.24544	Q9LZU7		F16L2_40	3452	AT3G45830		3	3	3	3.2	3.2	3.2	147.09	5.6689	77081000	3	1	NaN	NaN	27.1079	25.9318	25.4901	26.1655
3.73102	1.23855	Q9M2K5		F9D24.20	3516	AT3G58110		15	15	15	29.8	29.8	29.8	90.15	63.245	1162100000	44	0.00111692	29.8712	30.1119	30.0897	28.8789	28.7827	28.6956
0	1.23723	Q8RWA2	Mediator of RNA polymerase II transcription subunit 9	MED9	2014	AT1G55080		2	2	2	9	9	9	28.585	6.9612	47580000	3	1	NaN	NaN	27.1747	25.4583	25.7961	26.5581
1.02498	1.23637	P56804	30S ribosomal protein S14, chloroplastic	rps14	1196	ATCG00330		4	4	4	35	35	35	11.785	8.0045	575800000	5	0.144079	27.7996	27.8602	27.5298	25.4683	27.3843	26.6278
3.76418	1.23635	F4HY32		At1g21630	188	AT1G21630		15	15	14	20.8	20.8	20.2	135.39	59.717	1232500000	38	0.00106455	29.323	29.4418	29.4793	28.044	28.1762	28.3148
4.06782	1.22929	O49607	Subtilisin-like protease SBT1.6	SBT1.6	765	AT4G34980		29	29	29	60.6	60.6	60.6	81.045	178.65	8329500000	147	0.000688677	32.7453	32.7393	32.5862	31.3624	31.554	31.4665
3.2076	1.22881	Q56WH1;B9DHQ0	Tubulin alpha-3 chain;Tubulin alpha-5 chain	TUBA3;TUBA5	119	AT5G19770;AT5G19780		31	11	9	70.4	36.7	28.2	49.654	323.31	8940500000	92	0.00249425	32.1946	32.3794	32.5904	31.2574	31.1453	31.0753
2.55829	1.22766	O64644	Histone deacetylase complex subunit SAP18		779	AT2G45640		9	9	9	55.9	55.9	55.9	17.164	54.281	2287500000	31	0.00742295	29.7386	30.2692	30.0491	28.8172	28.5969	28.9599
0	1.22644	Q9M9N3		T17B22.17	3591	AT3G03140		3	3	3	6	6	6	87.384	13.666	101600000	5	1	NaN	NaN	26.6972	25.2095	25.9504	25.2524
1.44215	1.22357	Q9SYH2	Transcription initiation factor TFIID subunit 9	TAF9	4062	AT1G54140		7	7	7	52.5	52.5	52.5	20.597	20.684	409790000	15	0.060821	27.2332	28.2523	28.4638	26.7796	26.5671	26.9319
1.89525	1.21697	Q94C69	Cold shock domain-containing protein 3	CSP3	2422	AT2G17870		6	6	6	37.9	37.9	37.9	29.564	12.201	250540000	10	0.0255137	28.2416	27.7272	28.4289	26.5574	27.2083	26.9811
0	1.21377	Q500V8		ECT9	1513	AT1G27960		1	1	1	3	3	3	61.276	3.416	22734000	3	1	NaN	NaN	26.4322	25.1405	25.3454	25.1695
3.42951	1.2115	P56802	30S ribosomal protein S11, chloroplastic	rps11	1195	ATCG00750		5	5	5	34.1	34.1	34.1	15.023	50.542	3039300000	19	0.00180699	30.4298	30.8005	30.5854	29.4217	29.3608	29.3987
1.06231	1.20512	Q9LZH9	60S ribosomal protein L7a-2	RPL7AB	3438	AT3G62870		25	5	5	64.5	17.6	17.6	29.034	22.376	6760900000	25	0.133519	31.1796	31.1458	32.2028	31.1119	29.9512	29.8497
2.91744	1.20274	Q9LZ65		T32M21_200	3429	AT5G04600		15	15	15	72.1	72.1	72.1	25.262	152.99	6839000000	91	0.00398738	32.4388	32.4074	31.9918	31.1135	31.0212	31.0951
2.3592	1.19438	P56808	30S ribosomal protein S19, chloroplastic	rps19	1199	ATCG00820		4	4	4	40.2	40.2	40.2	10.608	14.18	661110000	17	0.0106561	27.9909	28.6513	28.3229	27.1319	27.2584	26.9915
2.0425	1.19133	Q9LRH6	GATA transcription factor 25	GATA25	3252	AT4G24470	GATA	3	3	3	22.3	22.3	22.3	33.261	5.7136	154800000	7	0.0192606	NaN	26.7598	26.5001	25.3671	25.2527	25.6961
1.88896	1.18043	Q9LK52		EMB2769	3161	AT3G13200		2	2	2	12.2	12.2	12.2	27.032	5.7399	209850000	6	0.0257534	26.9117	27.4742	26.6818	26.111	25.6157	25.7996
4.1025	1.1771	Q9SR02	Mediator of RNA polymerase II transcription subunit 14	MED14	3915	AT3G04740		26	26	26	24.9	24.9	24.9	185.51	116.98	1453000000	65	0.000673125	29.7964	29.994	29.77	28.6579	28.6814	28.6898
0	1.17384	Q9LJG8	Trihelix transcription factor ASIL2	ASIL2	3140	AT3G14180	Trihelix	4	4	4	11.1	11.1	11.1	48.314	19.102	191480000	12	1	26.9976	NaN	NaN	25.8405	25.8127	25.8179
0	1.16336	Q9M0B6	UDP-glucuronate 4-epimerase 1	GAE1	3471	AT4G30440		4	2	2	15.9	10.7	10.7	47.458	7.554	126560000	2	1	NaN	27.2352	NaN	25.7922	26.1907	26.2325
0	1.16123	Q38884	Eukaryotic translation initiation factor 3 subunit I	TIF3I1	1395	AT2G46280		10	10	10	49.1	49.1	49.1	36.388	46.754	929710000	17	1	NaN	28.9171	NaN	27.7693	27.7615	27.7368
0	1.16106	Q8W033	Aldehyde dehydrogenase family 3 member I1, chloroplastic	ALDH3I1	2184	AT4G34240		1	1	1	4.9	4.9	4.9	60.172	3.1827	36273000	2	1	NaN	NaN	26.942	25.8118	26.0158	25.5152
2.82639	1.1543	P29511	Tubulin alpha-6 chain	TUBA6	999	AT4G14960		35	3	3	84.2	11.8	11.8	49.537	11.202	2669300000	13	0.00460217	30.6611	NaN	30.8499	29.7071	29.5095	29.587
1.00039	1.1488	O82274	Phospholipase A1-IIbeta		903	AT2G31100		1	1	1	3.1	3.1	3.1	47.58	2.3124	857160000	5	0.151648	29.2023	29.1654	NaN	28.4347	27.2798	28.3905
2.15787	1.1356	Q56X76	DEAD-box ATP-dependent RNA helicase 39	RH39	1524	AT4G09730		5	5	5	13.4	13.4	13.4	68.923	19.851	462840000	18	0.0155926	27.7644	28.1031	27.4974	26.6022	26.4449	26.911
2.89525	1.13337	O23215		C7A10.710	676	AT4G36650		5	5	5	14.3	14.3	14.3	55.671	7.5415	76499000	8	0.00410793	27.2137	27.203	27.247	26.2794	26.168	25.8162
4.47645	1.12905	F4HVV6		At1g02080	177	AT1G02080		66	66	66	39.1	39.1	39.1	269.88	323.31	7814500000	189	0.000455311	31.8029	31.9312	31.9723	30.7372	30.8088	30.7732
5.20085	1.12749	F4J9M5	Probable ATP-dependent DNA helicase CHR12	CHR12	382	AT3G06010		42	42	35	40.7	40.7	33.8	126.73	207.09	4605400000	109	0.000211382	31.2358	31.3074	31.2939	30.1597	30.1967	30.0982
4.01287	1.12237	Q8GXJ1	Histone deacetylase 15	HDA15	1767	AT3G18520		19	19	19	50.9	50.9	50.9	60.019	116.94	4010000000	76	0.00073279	31.3654	31.2307	31.3784	30.308	30.1685	30.1308
2.72888	1.10974	Q9FT93	KRR1 small subunit processome component	F8L15_150	2973	AT5G08420		18	18	18	58.6	58.6	58.6	45.323	86.611	2763300000	62	0.00546067	30.8454	31.1856	30.6728	29.8277	29.786	29.7609
0	1.10111	Q27GK7	Topless-related protein 4	TPR4	1367	AT3G15880		15	8	8	18.5	12.4	12.4	124.1	24.239	389290000	12	1	NaN	NaN	27.6502	27.1935	26.9134	25.5404
2.29176	1.09921	O22207	Ubiquitin carboxyl-terminal hydrolase 5	UBP5	617	AT2G40930		14	14	14	26.2	26.2	26.2	103.87	48.272	1234900000	27	0.012155	28.8106	29.2051	29.3955	28.2311	27.9472	27.9352
2.50756	1.09474	Q9M352	60S ribosomal protein L36-2	RPL36B	3544	AT3G53740		10	3	1	43.8	20.5	7.1	12.676	6.9582	4395500000	16	0.00807998	30.7473	31.1458	30.8964	30.0506	29.8418	29.6128
2.52098	1.0877	Q9LKA5	Multiple organellar RNA editing factor 8, chloroplastic/mitochondrial	MORF8	3170	AT3G15000		8	8	8	25.8	25.8	25.8	42.869	34.983	1319800000	22	0.00789267	29.7129	29.683	29.5037	28.4312	28.351	28.8543
0.885523	1.08254	Q93WJ9;Q9C616	Transcription repressor KAN1;Probable transcription factor KAN2	KAN1;KAN2	2264	AT1G32240;AT5G16560	G2-like	2	2	2	9.2	9.2	9.2	45.845	4.9055	34972000	3	0.192408	26.9231	26.9759	26.8346	26.0931	24.7394	26.6534
1.25384	1.0817	Q9LQM3	Zinc finger CCCH domain-containing protein 12		3245	AT1G32360	C3H	4	4	4	19.3	19.3	19.3	40.706	9.9576	64227000	8	0.0894382	27.7	27.6934	27.95	26.8351	27.3074	25.9557
0	1.08164	Q8W4I9	Protein MEI2-like 1	ML1	2215	AT5G61960		5	5	5	8.6	8.6	8.6	100.79	19.352	27736000	4	1	NaN	27.3215	NaN	26.2928	25.864	26.5627
4.06631	1.07285	P10896	Ribulose bisphosphate carboxylase/oxygenase activase, chloroplastic	RCA	942	AT2G39730		18	18	18	58.9	58.9	58.9	51.981	258.78	3296000000	80	0.000688677	30.8642	30.9836	31.0143	29.9428	29.7864	29.9143
1.22664	1.06365	Q9CAI7	Eukaryotic initiation factor 4A-3	TIF4A-3	2651	AT1G72730		17	3	3	51.7	10.1	10.1	46.77	5.6879	53408000	4	0.0943561	27.4423	27.3815	27.3997	26.1648	25.7464	27.1214
3.32759	1.06087	Q8LC83	40S ribosomal protein S24-2	RPS24B	1938	AT5G28060		5	3	3	30.8	21.8	21.8	15.419	36.327	6519300000	37	0.00211652	31.4401	31.7036	31.5288	30.5436	30.3674	30.5788
0.52372	1.06029	P59226;Q9FKQ3	Histone H3.2;Histone H3-like 5	HTR2	1208	AT1G09200;AT5G65350		10	3	1	53.7	32.4	23.5	15.268	41.522	76198000000	29	0.414581	33.4741	33.6804	36.0089	33.9271	33.3821	32.6733
0	1.05996	Q940X7	RING-box protein 1a	RBX1A	2338	AT5G20570		2	2	2	34.7	34.7	34.7	13.238	9.7294	235280000	5	1	27.3125	NaN	NaN	25.581	26.568	26.6087
4.33022	1.05772	Q0WV25;B9DGT7	Tubulin alpha-4 chain;Tubulin alpha-2 chain	TUBA4;TUBA2	116	AT1G04820;AT1G50010		35	35	3	84.2	84.2	11.8	49.54	323.31	88671000000	361	0.000562178	35.6261	35.6174	35.7789	34.6328	34.5766	34.6399
2.15141	1.05769	Q9SIN2	Protein trichome birefringence-like 39	TBL39	3808	AT2G42570		9	9	9	29.4	29.4	29.4	43.165	20.497	707800000	21	0.0157509	28.922	29.0416	28.9911	28.0812	28.1795	27.521
0	1.04855	O04336	Probable WRKY transcription factor 21	WRKY21	586	AT2G30590	WRKY	2	2	2	7.9	7.9	7.9	43.005	3.4739	39700000	3	1	NaN	NaN	27.2022	26.6965	26.3104	25.4541
1.04978	1.04241	A0A1I9LPZ1			5	AT3G50370		11	11	11	7.5	7.5	7.5	236.76	20.669	624090000	20	0.137126	27.826	28.1735	27.9394	27.3802	26.027	27.4044
1.85784	1.03956	Q94K97		At5g24490	2464	AT5G24490		4	4	4	26.6	26.6	26.6	34.856	28.101	794250000	12	0.0272409	28.2992	28.5326	29.0693	27.7104	27.6743	27.3977
0.760141	1.03641	P42498	Phytochrome E	PHYE	1050	AT4G18130		8	7	7	11.6	10.6	10.6	122.51	13.048	169610000	10	0.250419	NaN	26.7158	27.5566	26.2074	25.3924	26.6996
1.84448	1.03406	P49211	60S ribosomal protein L32-1	RPL32A	1119	AT4G18100		12	3	3	62.4	30.8	30.8	15.503	52.177	4553100000	28	0.0278039	31.4223	30.642	31.32	30.1812	30.0174	30.0836
1.67008	1.03048	Q9SU78	WD-40 repeat-containing protein MSI5	MSI5	3986	AT4G29730		11	8	8	30.4	26.1	26.1	53.994	20.881	546100000	12	0.0387248	28.1622	NaN	27.9436	27.3484	26.7834	26.9354
3.64964	1.02926	Q9XI07	SWI/SNF complex subunit SWI3C	SWI3C	4129	AT1G21700		17	17	17	35.4	35.4	35.4	88.249	63.727	1595100000	51	0.00124831	29.9157	30.0549	30.1372	29.0827	28.9143	29.0231
1.68241	1.02687	Q8GW48		HSBP	1742	AT4G15802		8	8	8	86	86	86	9.3472	54.898	2299800000	40	0.0376889	30.086	30.6581	29.7168	29.2138	29.0783	29.0882
2.44244	1.02497	Q9FJE8	Probable histone H2A.7		2795	AT5G59870		10	10	9	58.7	58.7	52.7	15.966	152.81	117600000000	97	0.00903567	35.3105	35.2034	34.9207	34.3586	34.0302	33.971
2.68458	1.0223	Q9M125		MEE49	3487	AT4G01560		15	15	15	48.4	48.4	48.4	39.847	76.288	2094200000	55	0.00582987	30.4113	30.6369	30.1408	29.3534	29.3864	29.3823
0.915151	1.0223	A8MR45		At1g07705	82	AT1G07705		2	2	2	6.2	6.2	6.2	65.816	7.2643	151870000	10	0.181452	26.8909	NaN	27.0217	25.8504	25.3431	26.6085
3.25922	1.01907	Q9SJE1	Magnesium-chelatase subunit ChlD, chloroplastic	CHLD	3831	AT1G08520		8	8	8	14.7	14.7	14.7	83.283	20.526	575820000	15	0.00234914	27.5651	27.9132	27.7461	26.7212	26.7457	26.7004
3.93942	1.01541	Q9SEI2	26S protease regulatory subunit 6A homolog A	RPT5A	3726	AT3G05530		20	19	9	73.8	71	40.1	47.48	129.04	3322000000	68	0.000832039	30.8124	30.8276	30.7973	29.6918	29.7774	29.9218
3.22182	1.01398	P93819;P57106	Malate dehydrogenase, cytoplasmic 1;Malate dehydrogenase, cytoplasmic 2	MDH1;MDH2	1255	AT1G04410;AT5G43330		6	6	6	29.2	29.2	29.2	35.571	19.464	469520000	23	0.00242783	28.6586	28.3809	28.5896	27.6415	27.4339	27.5118
2.8993	1.00948	Q8RXX5	50S ribosomal protein L19-2, chloroplastic		2083	AT5G47190		7	7	4	40.2	40.2	29.3	25.468	96.779	2346000000	29	0.0040792	29.9442	30.322	30.0856	29.0861	29.0197	29.2175
1.4875	1.00654	Q8LAJ7;Q94A57		UNE16;At3g24120	1922	AT3G24120;AT4G13640	G2-like	2	2	2	14.4	14.4	14.4	31.723	4.1707	45998000	3	0.0553206	27.2118	NaN	27.2753	25.9981	26.6465	26.0664
2.45366	0.994287	P52410	3-oxoacyl-[acyl-carrier-protein] synthase I, chloroplastic	KAS1	1146	AT5G46290		14	14	14	52.9	52.9	52.9	50.413	51.12	1041300000	41	0.00883678	29.5897	29.3193	29.7874	28.3972	28.6445	28.6718
0.28335	0.989135	Q42347	60S ribosomal protein L24-1	RPL24A	1471	AT2G36620		8	1	1	35.4	4.9	4.9	18.85	4.7184	1119100000	6	0.692393	28.5923	NaN	28.4911	28.6187	25.4404	28.5986
0	0.988646	Q39088	Dof zinc finger protein DOF3.4	DOF3.4	1418	AT3G50410	Dof	4	1	1	18.2	9.1	9.1	26.382	3.7811	25074000	1	1	NaN	NaN	26.6077	25.0149	25.7827	26.0595
0.928381	0.987125	Q8RXF2		At3g58030	2061	AT3G58030		3	3	3	9.9	9.9	9.9	48.703	5.4895	40361000	7	0.176516	26.8395	27.2956	27.1208	26.6444	25.1438	26.5064
1.74564	0.985112	O23049	50S ribosomal protein L6, chloroplastic	RPL6	664	AT1G05190		13	13	13	51.6	51.6	51.6	24.705	32.518	2221100000	24	0.0333146	29.9094	30.0358	29.9912	28.5625	28.9843	29.4343
0.897619	0.977378	Q8RWN5	Glycine-rich RNA-binding protein RZ1C	RZ1C	2031	AT5G04280		3	3	3	11.9	11.9	11.9	33.486	5.4137	300040000	7	0.18787	27.792	27.7923	27.8089	26.6926	27.7568	26.0117
0	0.959424	Q9FT51	ABC transporter G family member 27	ABCG27	2970	AT3G52310		2	1	1	5.6	3.3	3.3	81.77	3.3287	48783000	3	1	NaN	NaN	27.2715	26.156	26.316	26.4643
1.97765	0.957682	Q9LE16		MJK13.12	3053	AT3G15460		9	4	4	33.7	18.4	18.4	36.35	6.8349	129380000	10	0.0216971	27.1756	NaN	26.9289	26.2394	26.1608	25.8834
2.25779	0.957115	Q9SIB5		At2g28600	3792	AT2G28600		10	10	10	36.7	36.7	36.7	55.454	33.018	741060000	26	0.0128604	27.9456	28.3388	28.4111	27.1289	27.4659	27.2294
0	0.954862	Q9C652	RNA-binding protein 1	RBP1	2552	AT1G58470		2	2	2	7.5	7.5	7.5	40.34	4.0134	58574000	1	1	NaN	NaN	27.7457	26.6409	27.1175	26.6143
4.50674	0.951047	Q9M2F1;O64650	40S ribosomal protein S27-2;40S ribosomal protein S27-1	RPS27B;RPS27A	3514	AT2G45710;AT3G61110		6	6	4	47.7	47.7	31.4	9.6001	76.996	3340900000	39	0.000437147	30.6443	30.7076	30.7963	29.7514	29.7879	29.7557
0	0.941839	Q9C912	60S ribosomal protein L35a-3	RPL35AC	2606	AT1G74270		8	2	0	58	7.1	0	12.916	3.0545	574820000	3	1	NaN	NaN	27.6525	26.0458	26.8603	27.2257
0	0.937279	Q9SRQ0		T21P5.12	3930	AT3G03460		3	3	3	10.7	10.7	10.7	41.461	9.9407	46698000	7	1	NaN	NaN	27.4915	25.3105	27.5447	26.8076
2.50351	0.93603	Q681K2			1570	AT2G41475		4	4	4	21.2	21.2	21.2	19.949	10.021	1002000000	12	0.00814067	29.083	28.772	28.7286	27.7924	28.1117	27.8713
3.80162	0.935767	Q93YZ7	Acetolactate synthase small subunit 2, chloroplastic		2292	AT2G31810		16	16	16	40.5	40.5	40.5	53.872	77.951	1913300000	55	0.000985294	29.9297	30.1378	30.0341	29.1566	29.051	29.0867
1.66541	0.932227	Q9SZX9	60S ribosomal protein L9-2	RPL9D	4091	AT4G10450		11	6	6	54.6	40.7	40.7	21.973	36.712	1417000000	28	0.0390929	28.7189	29.3219	29.5276	28.3125	28.1039	28.3554
1.00431	0.927605	Q9SIG8		BZIP30	3801	AT2G21230	bZIP	3	3	3	8.5	8.5	8.5	56.326	7.8398	27506000	4	0.150448	26.8406	NaN	27.2771	26.6032	25.6455	26.1452
2.47906	0.910631	P41377	Eukaryotic initiation factor 4A-2	TIF4A-2	1045	AT1G54270		32	8	8	88.8	28.2	28.2	46.762	92.79	1018300000	41	0.00844059	29.0286	29.2744	29.44	28.2191	28.4968	28.2952
3.72016	0.909416	P51419	60S ribosomal protein L27-3	RPL27C	1138	AT4G15000		8	5	5	43	28.9	28.9	15.607	38.373	11907000000	41	0.00112079	32.1943	32.2973	32.4011	31.3656	31.4558	31.343
1.70959	0.906966	A9LNK9	30-kDa cleavage and polyadenylation specificity factor 30	CPSF30	88	AT1G30460		7	7	7	15.1	15.1	15.1	70.014	13.261	695180000	9	0.0358193	27.994	28.0323	28.069	27.587	27.0011	26.7863
4.26456	0.901237	F4JP43		G2484-1	430	AT4G17330		44	44	44	36.7	36.7	36.7	218.07	323.31	4554600000	107	0.000571238	30.8818	30.9642	30.8284	29.9324	30.0342	30.0041
6.94187	0.900382	O23702	C-terminal binding protein AN	AN	702	AT1G01510		14	14	14	36.9	36.9	36.9	70.149	63.435	1610600000	55	4.05942e-05	29.8818	29.9167	29.9084	29.0022	29.0039	28.9997
0	0.895933	Q8W4L5	B3 domain-containing transcription repressor VAL1	VAL1	2220	AT2G30470	B3	7	7	7	19	19	19	87.001	25.788	540590000	15	1	27.9351	NaN	NaN	26.9865	27.3037	26.8271
1.36924	0.885423	Q9SAJ6;Q5E924	Glyceraldehyde-3-phosphate dehydrogenase GAPCP1, chloroplastic;Glyceraldehyde-3-phosphate dehydrogenase GAPCP2, chloroplastic	GAPCP1;GAPCP2	3686	AT1G16300;AT1G79530		7	6	6	28.9	27	27	44.83	37.64	409740000	13	0.0702538	27.6912	26.9936	NaN	26.4739	26.4769	26.42
4.36377	0.880178	Q9ZP54	Poly [ADP-ribose] polymerase 1	PARP1	4152	AT2G31320		17	17	17	23.7	23.7	23.7	111.23	41.34	1299300000	46	0.00054247	29.1535	29.1261	29.016	28.2208	28.1856	28.2487
1.91128	0.870883	A0A1P8B068			31	AT2G28790		8	8	8	43.1	43.1	43.1	30.183	28.368	1184700000	26	0.0246382	29.0795	28.5898	29.1494	28.2614	27.9802	27.9645
1.46977	0.869845	Q9SJL9	Probable xyloglucan endotransglucosylase/hydrolase protein 32	XTH32	3837	AT2G36870		10	10	10	33.8	33.8	33.8	34.482	27.738	777510000	15	0.0572789	28.3842	NaN	28.4422	27.898	27.4246	27.3074
2.39116	0.866863	Q8GSA7	Calmodulin-binding transcription activator 3	CMTA3	1725	AT2G22300	CAMTA	12	12	11	17.2	17.2	16.4	116.11	53.529	597970000	23	0.0100076	28.2646	28.1936	28.2058	27.2735	27.1545	27.6355
0	0.865243	Q6ID77	Mediator of RNA polymerase II transcription subunit 11	MED11	1589	AT3G01435		2	2	2	18.3	18.3	18.3	13.322	6.0845	9979000	4	1	NaN	NaN	25.8691	25.8432	25.5973	23.5711
3.98745	0.862406	Q39189	DEAD-box ATP-dependent RNA helicase 7	RH7	1429	AT5G62190		34	34	34	64.7	64.7	64.7	72.89	195.67	7384900000	115	0.000756625	31.8671	31.7963	31.8599	31.0741	30.9633	30.8989
3.38588	0.861109	P24636	Tubulin beta-4 chain	TUBB4	972	AT5G44340		31	11	7	84.7	40.1	21.8	49.823	178.62	6852000000	89	0.0019569	31.7768	31.8171	31.9057	31.106	30.8713	30.939
1.84614	0.86072	C0SV51	Calmodulin-binding protein 60 C	CBP60C	131	AT2G18750		10	8	8	16.9	15.1	15.1	70.199	31.932	223440000	13	0.0278039	27.9039	27.6248	27.6754	26.534	27.1861	26.9018
2.51135	0.858132	Q8RWY5		At3g10040	2045	AT3G10040	Trihelix	4	4	4	14.8	14.8	14.8	48.87	28.194	453390000	8	0.00803966	NaN	27.8497	28.1049	27.0875	27.1296	27.1404
4.0897	0.8563	Q8VXX4	Replication factor C subunit 3	RFC3	2112	AT5G27740		15	15	15	42.1	42.1	42.1	40.6	44.753	2759200000	33	0.000673845	30.2069	30.0895	30.1647	29.3248	29.2197	29.3478
2.59293	0.853902	P14713	Phytochrome B	PHYB	947	AT2G18790		36	36	34	43.4	43.4	41.9	129.33	165.69	4677300000	116	0.0069201	30.8518	30.9052	31.2259	30.1396	30.0543	30.2273
0	0.849571	Q9SIW1;O65685	BEL1-like homeodomain protein 7;BEL1-like homeodomain protein 6	BLH7;BLH6	3819	AT2G16400;AT4G34610	TALE	4	3	3	9.1	6.4	6.4	54.243	4.6983	21540000	4	1	NaN	NaN	26.242	25.5501	25.4546	25.1727
1.39836	0.848752	Q8L7S0	Probable ubiquitin-like-specific protease 2B	ULP2B	1881	AT1G09730		6	6	6	12.2	12.2	12.2	106.01	20.328	270330000	18	0.0661627	28.2226	27.3677	27.3981	26.8249	26.8783	26.7389
4.2683	0.846761	Q76E23	Eukaryotic translation initiation factor 4G	EIF4G	1634	AT3G60240		22	22	22	19.4	19.4	19.4	187.92	199.39	2399900000	56	0.000571238	29.9817	30.0317	30.0402	29.2514	29.1049	29.157
0	0.841179	F4IZM8	HUA2-like protein 2		344	AT3G63070		4	4	4	5.3	5.3	5.3	149.32	15.851	93397000	6	1	NaN	NaN	26.2965	24.989	26.6628	24.714
0.735817	0.836454	Q8RWU4	Homeobox-leucine zipper protein MERISTEM L1	ATML1	2037	AT4G21750	HD-ZIP	7	7	5	16.3	16.3	13.1	83.489	15.543	483240000	18	0.264573	27.8221	27.5592	27.9182	25.9759	27.7191	27.0952
0	0.825282	Q9LFA4		F8J2_40	3079	AT3G52870		3	3	3	11	11	11	51.154	4.2325	122970000	3	1	NaN	NaN	27.2115	26.2363	26.6344	26.288
0	0.818409	Q940N4		At4g22740	2331	AT4G22740		3	3	3	12.9	12.9	12.9	38.741	7.3644	41900000	3	1	NaN	27.3816	NaN	26.2459	26.762	26.6818
1.92726	0.817951	Q8GWB4		At2g43110	1746	AT2G43110		6	6	6	32.6	32.6	32.6	32.57	22.765	694510000	15	0.0239014	28.2073	28.3538	28.0332	27.3593	27.1109	27.6704
0	0.81481	P30181	DNA topoisomerase 1	TOP1	1006	AT5G55300		5	5	2	6.9	6.9	3.1	102.8	44.62	267730000	11	1	NaN	NaN	27.0514	26.3149	26.3484	26.0466
3.4176	0.810376	Q9FRL5	Zinc-finger homeodomain protein 5	ZHD5	2967	AT1G75240	ZF-HD	5	4	4	23.6	21.4	21.4	33.892	16.431	636000000	17	0.00184447	28.4725	28.4802	28.358	27.5776	27.7493	27.5526
2.28509	0.80944	Q38865	Expansin-A6	EXPA6	1389	AT2G28950		8	8	8	38.1	38.1	38.1	27.817	69.382	4350500000	32	0.0122551	30.8236	31.1013	30.6175	29.9919	30.0021	30.1202
1.78955	0.796884	Q9SRZ6	Cytosolic isocitrate dehydrogenase [NADP]	CICDH	3943	AT1G65930		7	7	7	20	20	20	45.746	28.027	454090000	20	0.0306782	27.8448	27.4785	27.9025	27.1676	27.0056	26.6619
2.82176	0.785252	O81416	Endoglucanase 17		885	AT4G02290		22	22	21	67.8	67.8	66.1	57.301	119.15	10565000000	93	0.00464128	32.3649	32.0935	32.2781	31.5561	31.3427	31.482
2.53009	0.781573	Q9C6C2		F23C21.3	2558	AT1G60850		10	10	10	37.6	37.6	37.6	41.779	24.405	867760000	22	0.00777229	28.5319	28.1995	28.5819	27.6376	27.6859	27.6451
0	0.775907	F4K567		At5g67610	521	AT5G67610		4	4	4	11.4	11.4	11.4	54.97	8.0234	390850000	6	1	26.9769	NaN	NaN	25.8444	27.0352	25.7235
3.24442	0.773967	O22165	Probable ribosome biogenesis protein RLP24		613	AT2G44860		5	5	5	40.9	40.9	40.9	18.942	15.925	1711700000	25	0.00238015	29.7091	29.8093	29.8895	29.1322	29.0203	28.9335
0.543841	0.770625	P17839	Floral homeotic protein AGAMOUS	AG	955	AT4G18960	MIKC_MADS	4	4	4	22.6	22.6	22.6	28.723	17.588	81057000	9	0.398562	27.4059	27.0131	NaN	26.8585	25.5461	26.912
1.42975	0.769887	F4K455		At5g20160	512	AT5G20160		8	8	0	65	65	0	17.633	165.27	4401500000	57	0.0622833	30.9694	31.6217	31.6613	30.7975	30.4296	30.7155
1.59237	0.769331	F4J6A1	Eukaryotic translation initiation factor 3 subunit G	EIF3G1	366	AT3G11400		7	7	7	35.5	35.5	35.5	35.663	21.968	843710000	14	0.0448645	NaN	28.361	28.3103	27.4991	27.8409	27.3589
3.67348	0.766309	Q9ZUF6		At2g05920	4213	AT2G05920		32	32	32	63.7	63.7	63.7	80.014	323.31	14730000000	179	0.00121048	32.7074	32.704	32.5371	31.9165	31.8472	31.8859
1.61067	0.763869	Q6NQJ7	Protein FAR1-RELATED SEQUENCE 4	FRS4	1613	AT1G76320	FAR1	14	12	12	22.5	20.5	20.5	85.15	24.407	518310000	17	0.043176	28.3843	28.0155	28.6536	27.687	27.7146	27.3602
0	0.757948	A5HEI1		EMB2773	74	AT5G15540		10	10	10	6.8	6.8	6.8	206.76	21.227	393140000	11	1	27.5106	NaN	NaN	26.8761	26.5753	26.8065
1.80783	0.756215	Q8VZ19	60S ribosomal protein L30-2	RPL30B	2151	AT1G77940		8	4	4	62.5	30.4	30.4	12.29	142.53	3097100000	36	0.0297337	30.3913	30.5395	30.6566	29.4926	29.7448	30.0814
1.97718	0.749343	Q9M2P9		T10K17.200	3522	AT3G57990		10	10	10	34.3	34.3	34.3	39.891	33.486	881440000	19	0.0216971	28.2352	28.5275	28.1503	27.4178	27.7928	27.4543
3.05228	0.747979	Q9SAI5	60S ribosomal protein L7-1	RPL7A	3683	AT1G80750		22	22	22	71.7	71.7	71.7	28.344	128.32	9545500000	96	0.00321536	32.1017	32.3002	32.0264	31.4228	31.3549	31.4066
0	0.745481	F4JV27		At4g32620	466	AT4G32620		4	4	4	2.7	2.7	2.7	173.43	5.4279	100520000	6	1	NaN	26.7537	NaN	26.3273	25.692	26.0053
1.61804	0.743364	Q9FF90	60S ribosomal protein L13-3	RPL13D	2685	AT5G23900		13	5	5	52.4	30.6	30.6	23.485	173.2	2483400000	18	0.0426091	29.7369	30.0574	30.2266	29.031	29.2064	29.5535
1.13926	0.742691	P59169;Q9LR02	Histone H3.3;Histone H3-like 3	HTR4	1205	AT1G75600;AT4G40030		10	10	1	61	61	6.6	15.406	72.275	310170000000	80	0.113964	36.5191	37.0145	36.5722	36.0859	36.3386	35.4533
3.16534	0.74014	Q940I0	AT-hook motif nuclear-localized protein 13	AHL13	2328	AT4G17950		10	10	10	38	38	38	46.276	33.726	1844500000	40	0.00268759	30.2466	30.0214	30.1253	29.4466	29.4194	29.3069
3.13513	0.73587	Q9C5U3;Q94BQ2	26S protease regulatory subunit 8 homolog A;26S protease regulatory subunit 8 homolog B	RPT6A;RPT6B	2542	AT5G19990;AT5G20000		20	19	18	57.3	54.4	54.4	47.247	118.16	2461100000	52	0.00281804	30.2257	30.425	30.2617	29.6586	29.5584	29.4879
2.37581	0.727757	Q8GYE8			1784	AT5G26180		9	8	8	21.2	19.9	19.9	63.174	26.805	892020000	22	0.0102954	28.1948	28.4832	28.2576	27.695	27.6466	27.4107
2.64498	0.725639	Q9FJR9		At5g46920	2807	AT5G46920		9	9	9	17.8	17.8	17.8	85.179	21.921	349030000	25	0.00630893	28.0196	28.0059	27.9712	27.4647	27.1091	27.246
0.99258	0.712753	F4JTS8		NOV	460	AT4G13750		15	15	15	8	8	8	306.34	38.904	511590000	29	0.153734	28.6435	27.6154	28.4273	27.7535	27.4606	27.3338
2.24689	0.710226	Q05431	L-ascorbate peroxidase 1, cytosolic	APX1	1271	AT1G07890		8	8	8	51.6	51.6	51.6	27.561	40.716	1313300000	28	0.0130576	29.3021	28.9803	28.8915	28.4269	28.3274	28.2889
1.83022	0.706482	P51422	60S ribosomal protein L35a-4	RPL35AD	1140	AT3G55750		9	9	0	60.4	60.4	0	12.785	213.59	27331000000	52	0.0285478	33.3331	33.5677	33.0703	32.6191	32.4523	32.7803
0	0.705187	O80705		F8K4.20	836	AT1G62010		9	9	7	29.9	29.9	26	46.438	23.166	239800000	13	1	27.1032	NaN	NaN	26.2168	25.8818	27.0955
1.96582	0.704903	O80653	SNW/SKI-interacting protein	SKIP	833	AT1G77180		15	15	15	33.6	33.6	33.6	69.422	62.559	2870200000	51	0.0220777	30.2739	30.4152	29.9027	29.4242	29.5332	29.5196
2.12102	0.695953	Q9S7E6	Small nuclear ribonucleoprotein SmD3a	SMD3A	3632	AT1G76300		5	3	3	49.2	35.9	35.9	13.812	211.91	1629900000	16	0.0166544	29.2923	29.4163	29.2598	28.4141	28.6001	28.8662
1.42673	0.695684	Q9LZI2	UDP-glucuronic acid decarboxylase 2	UXS2	3439	AT3G62830		8	8	1	30.8	30.8	3.1	49.971	46.684	1218400000	26	0.062643	28.8375	28.6518	29.2841	27.9772	28.3914	28.3178
2.64977	0.689805	F4HY56		HB-1	189	AT1G28420	HB-other	19	18	18	15.4	14.9	14.9	191.99	95.046	982680000	45	0.00627251	28.6545	28.4922	28.3738	27.8796	27.704	27.8674
0	0.688718	Q9S7N9;Q9LPI5	Polyadenylate-binding protein-interacting protein 12;Polyadenylate-binding protein-interacting protein 11	CID12;CID11	3643	AT1G32790;AT4G10610		3	3	3	8.9	8.9	8.9	36.779	5.601	372670000	8	1	NaN	NaN	27.1703	26.8629	25.8552	26.7265
1.38491	0.686888	Q9FZH0	60S ribosomal protein L35a-2	RPL35AB	3033	AT1G41880		9	2	2	60.4	24.3	24.3	12.799	129.91	2717600000	22	0.0680034	30.2284	30.3539	30.2374	29.1369	29.7458	29.8764
3.02572	0.686258	Q9LVA0	BAG family molecular chaperone regulator 7	BAG7	3356	AT5G62390		36	36	36	53.6	53.6	53.6	51.567	315.15	22196000000	247	0.00332762	33.6788	33.5663	33.4499	32.7941	32.9216	32.9205
5.07119	0.685347	P25857	Glyceraldehyde-3-phosphate dehydrogenase GAPB, chloroplastic	GAPB	980	AT1G42970		16	16	14	49.7	49.7	43.2	47.659	126.88	3220200000	48	0.000216677	30.4097	30.3788	30.3827	29.7312	29.7217	29.6622
2.03044	0.680629	O04603	50S ribosomal protein L5, chloroplastic	RPL5	598	AT4G01310		10	10	10	41.2	41.2	41.2	28.343	28.898	1667100000	28	0.0196542	28.9385	29.2378	29.0918	28.6399	28.2706	28.3157
0	0.67654	Q9XIE1	Paired amphipathic helix protein Sin3-like 5	SNL5	4136	AT1G59890		6	6	6	8	8	8	132.6	11.051	206100000	10	1	NaN	NaN	26.5956	25.768	25.9541	26.0351
0	0.671136	Q9M2Q6	Squamosa promoter-binding-like protein 15	SPL15	3524	AT3G57920	SBP	3	2	2	8.8	6.8	6.8	39.672	3.025	36198000	2	1	NaN	NaN	26.9968	26.0045	26.1484	26.8241
0.881517	0.665868	Q9SUR0;Q9SUQ9;O23267;Q9ZVF3	MLP-like protein 328	F9D16.140;F9D16.150;dl3070w;MLP328	4001	AT2G01520;AT4G14060;AT4G23670;AT4G23680		3	3	3	19.2	19.2	19.2	17.518	13.323	123150000	11	0.193534	26.3981	25.9371	26.2671	25.156	26.1796	25.269
1.6576	0.661739	Q93ZH7		iqd2	2306	AT5G03040		8	8	8	30.8	30.8	30.8	50.462	27.421	733980000	22	0.0397	27.7881	28.3524	28.2812	27.4883	27.4053	27.5428
0.535307	0.659092	O23629;Q9LZT0	Histone H2B.6;Histone H2B.7	H2B	696	AT3G45980;AT3G46030		9	3	2	56	29.3	22	16.436	23.489	1617700000	45	0.405666	29.4423	NaN	28.9733	28.833	29.01	27.8032
2.84677	0.65648	Q9FZ06	Armadillo repeat-containing kinesin-like protein 3	ARK3	3021	AT1G12430		23	23	23	36	36	36	100.89	63.911	1415000000	43	0.00447979	29.3763	29.3372	29.4337	28.85	28.5797	28.748
5.29825	0.656045	P56795	50S ribosomal protein L22, chloroplastic	rpl22	1189	ATCG00810		5	5	5	40	40	40	18.586	63.198	2816400000	34	0.000196254	30.5596	30.5068	30.5603	29.8681	29.8966	29.8938
3.16199	0.652547	Q0WVH0		RBL	1338	AT3G55510		14	14	14	34	34	34	68.366	81.376	2954700000	53	0.00270079	30.3376	30.5143	30.3041	29.7647	29.6909	29.7427
3.48683	0.648784	Q9LSA3;Q9C8F7	60S ribosomal protein L30-3;Putative 60S ribosomal protein L30-1	RPL30C;RPL30A	3274	AT1G36240;AT3G18740		9	9	5	63.4	63.4	45.5	12.279	46.978	11815000000	69	0.00167027	32.5167	32.5681	32.4302	31.7811	31.8726	31.9151
0.548099	0.647236	Q94KL5	BEL1-like homeodomain protein 4	BLH4	2470	AT2G23760	TALE	4	3	3	11.3	9.6	9.6	69.27	7.3674	56792000	4	0.395066	26.8647	27.3166	26.8622	26.0885	25.6748	27.3384
3.25692	0.644193	P34788	40S ribosomal protein S18	RPS18A	1020	AT1G22780		13	13	13	61.8	61.8	61.8	17.545	69.794	24868000000	79	0.00234914	33.438	33.4238	33.4654	32.8531	32.6726	32.869
1.94347	0.643454	Q9C923	Nuclear/nucleolar GTPase 2	NUG2	2610	AT1G52980		12	12	12	24.7	24.7	24.7	65.037	34.805	1403100000	27	0.0231431	28.7055	28.856	28.9887	28.2336	27.9869	28.3995
0	0.641815	Q9SB89	DEAD-box ATP-dependent RNA helicase 27	RH27	3695	AT5G65900		14	13	13	26.9	25.4	25.4	72.052	29.36	859320000	25	1	NaN	NaN	28.4259	27.8206	27.6738	27.8577
4.15538	0.64171	P25858	Glyceraldehyde-3-phosphate dehydrogenase GAPC1, cytosolic	GAPC1	981	AT3G04120		26	26	2	83.4	83.4	10.4	36.914	259.56	12704000000	145	0.000654477	32.3325	32.2267	32.3321	31.6567	31.678	31.6314
0.612645	0.639174	Q9LQW3	Zinc-finger homeodomain protein 14	ZHD14	3247	AT1G14687	ZF-HD	4	4	4	35.1	35.1	35.1	19.922	6.6891	125720000	4	0.344616	27.1512	27.7208	27.2474	26.8479	27.4221	25.932
2.72478	0.638248	Q9FLI4		SBT1.3	2864	AT5G51750		37	37	37	54.4	54.4	54.4	84.949	323.31	49607000000	270	0.0054782	34.4807	34.6643	34.4489	33.9258	33.7834	33.9699
3.12168	0.637212	Q9LNJ3		F6F3.10	3214	AT1G01300		31	31	30	61.2	61.2	59.6	52.175	323.31	27935000000	164	0.00288294	33.7311	33.9594	33.8355	33.2203	33.1661	33.2279
1.99811	0.634815	Q9ZPE7	Protein EXORDIUM	EXO	4153	AT4G08950		6	6	6	26.4	26.4	26.4	33.599	19.863	908450000	24	0.0209838	29.0533	29.25	28.8615	28.2922	28.5688	28.3993
0	0.628494	F4I171	Mediator of RNA polymerase II transcription subunit 15a	MED15A	207	AT1G15780		3	3	3	4	4	4	146.34	11.627	163840000	7	1	NaN	26.1952	NaN	25.3538	25.7204	25.6259
2.45888	0.627356	Q9M060	Eukaryotic translation initiation factor 6-2	EIF6-2	3463	AT3G55620		10	10	10	74.7	74.7	74.7	26.482	41.252	3595600000	51	0.00876638	30.3334	30.6029	30.3049	29.7984	29.7194	29.8414
0	0.623913	Q9C7G4	Transcription factor TCP22	TCP22	2580	AT1G72010	TCP	1	1	1	3.5	3.5	3.5	39.598	2.7687	17691000	3	1	NaN	NaN	26.2024	24.4453	25.5702	26.72
3.12882	0.617385	Q9LH52		FLR1	3096	AT3G12145		13	13	13	58.8	58.8	58.8	35.808	160.83	4329400000	70	0.00285145	30.8001	30.6744	30.6199	30.0693	30.1541	30.0188
3.36656	0.616176	Q9LIH9	DEAD-box ATP-dependent RNA helicase 51	RH51	3124	AT3G18600		36	36	35	64.3	64.3	62.7	63.816	239.62	9759900000	146	0.00199235	32.0817	32.2511	32.0819	31.5244	31.5019	31.5398
1.38723	0.615487	A0A1P8B2U5			33	AT2G01710		6	6	5	21.4	21.4	18.9	39.555	13.317	457330000	13	0.0677198	27.017	27.2896	27.6369	26.8921	26.666	26.5389
0	0.61366	Q8L953	40S ribosomal protein S27-3	RPS27D	1909	AT5G47930		4	2	2	46.4	29.8	29.8	9.49	7.6547	967800000	9	1	28.7541	NaN	NaN	28.0854	28.1365	28.1993
0.879674	0.613258	Q8RWG0		At2g36720	2022	AT2G36720		7	7	7	10.9	10.9	10.9	110.9	31.815	171710000	13	0.194153	26.3751	NaN	27.0826	25.9837	26.0337	26.3294
1.64562	0.611105	P42825	Chaperone protein dnaJ 2	ATJ2	1070	AT5G22060		17	7	7	54.9	32.5	32.5	46.438	186.47	1447500000	26	0.0406222	29.3711	28.7924	28.9998	28.4321	28.4564	28.4415
1.94669	0.60627	P17745	Elongation factor Tu, chloroplastic	TUFA	954	AT4G20360		21	21	20	59.7	59.7	59.7	51.63	128.22	5434700000	108	0.0230053	31.0627	31.1837	31.5111	30.6458	30.6917	30.6012
2.28555	0.604816	P56797	30S ribosomal protein S2, chloroplastic	rps2	1191	ATCG00160		9	9	9	57.2	57.2	57.2	26.904	30.089	1884500000	35	0.0122551	29.3381	29.6569	29.3871	28.9234	28.8753	28.7689
2.39459	0.601484	Q9C514	40S ribosomal protein S7-1	RPS7A	2508	AT1G48830		18	18	18	70.7	70.7	70.7	21.922	323.31	10096000000	88	0.00994643	32.0274	32.232	31.8838	31.4601	31.4389	31.4397
1.02195	0.596838	Q9LD28;O81826;Q9C681	Histone H2A.6;Probable histone H2A.3;Probable histone H2A.1	RAT5	890	AT1G51060;AT4G27230;AT5G54640		9	3	3	60	28.5	28.5	13.658	100	10757000000	43	0.144928	32.609	31.8467	31.7433	31.4198	31.4836	31.5051
1.84416	0.5953	P51418	60S ribosomal protein L18a-2	RPL18AB	1137	AT2G34480		21	21	10	68.5	68.5	32.6	21.307	248.71	50164000000	174	0.0278039	34.2353	34.6019	34.1807	33.6349	33.8202	33.7769
0	0.593801	Q9LFQ3	Paired amphipathic helix protein Sin3-like 2	SNL2	3087	AT5G15020		16	16	16	16.8	16.8	16.8	155.12	66.674	2248300000	20	1	NaN	NaN	29.7203	29.0861	29.3887	28.9047
1.04633	0.593523	Q84WU1		At5g53770	1709	AT5G53770		2	2	2	6.4	6.4	6.4	59.01	6.46	122140000	4	0.138069	NaN	25.8903	25.8668	24.9218	25.5347	25.3987
1.73282	0.592223	Q9FFT9	DEAD-box ATP-dependent RNA helicase 32	RH32	2707	AT5G54910		17	17	17	31.4	31.4	31.4	83.581	47.056	1644400000	40	0.0341773	28.7372	29.269	28.9934	28.3882	28.4385	28.3962
1.91976	0.592166	O80565	Outer envelope pore protein 37, chloroplastic	OEP37	826	AT2G43950		11	11	11	44.3	44.3	44.3	38.835	67.013	2118800000	46	0.0242314	29.5967	30.0338	29.9589	29.2986	29.2525	29.2618
3.06718	0.591616	Q9S709	Splicing factor U2af small subunit A	U2AF35A	3620	AT1G27650		11	11	4	40.9	40.9	24	34.572	67.74	5167000000	54	0.00314864	30.9316	30.8666	31.0343	30.4406	30.3189	30.2982
0	0.588433	Q9LYN7	Protein MEI2-like 4	ML4	3416	AT5G07290		1	1	1	2	2	2	99.889	2.5684	19603000	4	1	NaN	NaN	26.2699	25.4468	25.4967	26.1008
2.15814	0.588195	F4IPJ1		At2g17930	308	AT2G17930		90	90	48	33.4	33.4	21	436.35	309.28	9254700000	237	0.0155926	31.8415	31.5555	31.9382	31.1777	31.2051	31.1878
2.08291	0.586763	Q6S7B0	Transcription initiation factor TFIID subunit 5	TAF5	1623	AT5G25150		12	12	12	28.3	28.3	28.3	74.413	52.144	1209300000	33	0.0179013	29.1571	29.3668	29.0488	28.6804	28.6808	28.4512
2.5465	0.586356	O22795	50S ribosomal protein L28, chloroplastic	RPL28	644	AT2G33450		6	6	6	18.9	18.9	18.9	16.033	12.469	800300000	17	0.0075407	28.7533	29.0189	28.807	28.3467	28.2576	28.2159
1.98256	0.573367	Q9ZPW5			4161	AT2G18330		18	14	14	33.2	26.7	26.7	71.194	54.685	1970100000	46	0.0215563	29.7712	30.1918	29.9217	29.3343	29.4203	29.41
2.53895	0.570987	Q9FE58	60S ribosomal protein L22-3	RPL22C	2672	AT5G27770		9	2	2	51.6	20.2	20.2	14.047	8.1394	3645900000	12	0.00764398	30.551	30.6192	30.3919	30.0384	29.9658	29.8449
2.52383	0.568572	F4J8G7		EMB2016	374	AT3G05680		25	25	25	18.5	18.5	18.5	234.22	121.13	2317000000	63	0.00787039	29.5354	29.7184	29.8199	29.1157	29.0755	29.1769
1.91362	0.564919	F4HQA1	Protein PAF1 homolog	VIP2	162	AT1G79730		6	6	6	20.2	20.2	20.2	67.337	24.123	590390000	17	0.0245408	27.7895	NaN	27.7159	27.2963	27.2296	27.0375
2.61227	0.564119	Q9SIH0	40S ribosomal protein S14-1	RPS14A	3802	AT2G36160		14	14	1	72.7	72.7	7.3	16.257	113.52	25385000000	114	0.00669823	33.4961	33.6147	33.3352	32.9272	32.8831	32.9433
2.9651	0.559566	Q42340	40S ribosomal protein S16-3	RPS16C	1468	AT5G18380		12	12	2	67.1	67.1	8.2	16.617	88.314	23772000000	88	0.00364867	33.3697	33.2519	33.3668	32.8317	32.6626	32.8155
0	0.554262	Q93Y08		MXK3.17	2277	AT5G64940		8	8	8	13.9	13.9	13.9	86.022	30.926	560860000	19	1	27.7223	NaN	NaN	26.9874	27.1176	27.399
3.04797	0.55182	Q9LQ55	Dynamin-2B	DRP2B	3241	AT1G59610		60	60	29	73.9	73.9	45	100.23	323.31	24880000000	281	0.00321536	33.4004	33.4232	33.2587	32.8118	32.7469	32.8682
1.32142	0.551219	Q9FMK9	Probable inactive purple acid phosphatase 29	PAP29	2902	AT5G63140		7	7	7	32.9	32.9	32.9	43.547	20.543	505550000	10	0.0776142	28.1513	28.4187	NaN	27.5895	27.67	27.9418
3.00482	0.550117	Q8H1F8		At1g75670	1824	AT1G75670		6	6	6	50.5	50.5	50.5	22.286	16.093	863150000	16	0.00342838	28.4959	28.3238	28.494	27.9445	27.858	27.8608
1.8722	0.548141	Q9FY48	E3 ubiquitin-protein ligase KEG	KEG	3004	AT5G13530		13	13	13	11.9	11.9	11.9	178.21	49.139	746810000	31	0.0265408	28.0308	27.7631	28.1543	27.5437	27.4196	27.3405
1.8465	0.54252	Q9FKM4		At5g57460	2833	AT5G57460		10	10	10	22.8	22.8	22.8	70.511	26.78	1126600000	22	0.0278039	28.6548	28.4552	28.504	28.2233	27.8431	27.9201
1.81349	0.54129	O23550		dl4560c	689	AT4G17060		6	6	6	24.5	24.5	24.5	34.433	12.821	555580000	15	0.029469	28.1898	28.1697	27.9855	27.7565	27.6073	27.3573
3.54572	0.539669	Q9LXG1	40S ribosomal protein S9-1	RPS9B	3389	AT5G15200		22	22	22	67.7	67.7	67.7	23.036	102.65	51119000000	146	0.00152526	34.3763	34.3817	34.2859	33.8742	33.7728	33.7779
1.47072	0.537312	Q94C75	DEAD-box ATP-dependent RNA helicase 25	RH25	2425	AT5G08620		16	9	9	36.2	22.2	22.2	62.494	21.383	541830000	23	0.0572231	27.3778	27.9217	27.6352	26.9817	27.1863	27.1547
1.71903	0.537169	F4JPL2		At4g36080	436	AT4G36080		85	43	43	29.3	17.2	17.2	433.59	125.43	2701700000	76	0.035187	30.0844	29.6681	30.0317	29.335	29.4977	29.34
0	0.536859	Q9FY65	40S ribosomal protein S15-3	RPS15C	3008	AT5G09500		6	1	1	50	12.7	12.7	16.75	2.0312	6524300	1	1	NaN	26.2077	NaN	26.4497	25.9162	24.6467
0	0.530526	Q9XGX0	Protein SHORT INTERNODES	SHI	4126	AT5G66350	SRS	4	4	4	18.1	18.1	18.1	35.376	9.4924	25111000	4	1	27.0945	NaN	NaN	26.3459	27.3773	25.9686
1.77876	0.527976	P42733	40S ribosomal protein S11-3	RPS11C	1057	AT5G23740		15	7	7	59.1	28.9	28.9	17.749	47.845	5928900000	36	0.0313236	31.2843	31.3734	31.0598	30.5508	30.8799	30.7028
2.89415	0.527767	P59224	40S ribosomal protein S13-2	RPS13B	1207	AT4G00100		13	13	1	58.3	58.3	7.9	17.085	67.627	27108000000	101	0.00410895	33.6407	33.5542	33.4553	33.0731	32.9493	33.0444
0	0.524664	Q9C9L2	Transcription factor TCP15	TCP15	2629	AT1G69690	TCP	1	1	1	2.8	2.8	2.8	34.752	2.1519	20672000	2	1	NaN	NaN	26.1546	25.6653	26.0284	25.1961
2.17656	0.523338	Q0WVF7		At3g03060	1336	AT3G03060		22	22	15	43.6	43.6	33.4	69.566	104.76	3123400000	73	0.0150561	30.5336	30.8002	30.7999	30.2179	30.253	30.0928
0.319385	0.521926	Q8L9R6		At1g68680	1914	AT1G68680		1	1	1	20	20	20	8.3509	2.724	24303000	3	0.642127	26.3883	25.8826	NaN	26.5482	25.3361	24.9564
3.45446	0.519279	Q8RWV9		At5g08450	2041	AT5G08450		13	13	13	21.2	21.2	21.2	104.15	56.232	1070800000	31	0.00174846	28.7224	28.7165	28.7938	28.2884	28.1547	28.2318
3.39106	0.51627	Q9LRX8	60S ribosomal protein L13a-2	RPL13AB	3258	AT3G24830		15	6	6	58.7	28.2	28.2	23.459	32.273	9182100000	35	0.0019407	32.0441	32.0914	31.9578	31.4628	31.5528	31.5289
2.35793	0.516042	B4F7N8		At5g18420	98	AT5G18420		9	9	9	33.7	33.7	33.7	50.445	42.107	1308400000	25	0.0106561	29.0133	28.8564	29.1161	28.4384	28.4264	28.5729
2.70034	0.513879	Q8L7S8	DEAD-box ATP-dependent RNA helicase 3, chloroplastic	RH3	1884	AT5G26742		41	41	41	58.4	58.4	58.4	81.155	253.32	12610000000	153	0.00571259	32.1653	32.3912	32.2795	31.7737	31.7098	31.8109
2.44158	0.513062	Q8H136	DEAD-box ATP-dependent RNA helicase 14	RH14	1814	AT3G01540		16	15	12	30.9	29.1	23.9	67.727	39.056	1427100000	31	0.00903707	29.4404	29.5253	29.3425	28.8073	29.0328	28.9288
1.41798	0.503767	P58728;Q9LW64	Uncharacterized protein At4g14342;Uncharacterized protein At3g23325		1204	AT3G23325;AT4G14342		4	4	4	67.8	67.8	67.8	10.161	18.672	850060000	16	0.0636149	28.7173	28.233	28.3559	27.9146	27.8043	28.0762
2.32346	0.502774	Q3E7I5	Protein FAR1-RELATED SEQUENCE 12	FRS12	1450	AT5G18960	FAR1	27	27	19	46.8	46.8	36.5	90.496	217.32	4761600000	78	0.0114352	30.9212	30.8338	31.0618	30.4742	30.5131	30.3212
2.69357	0.501776	O80704		F8K4.18	835	AT1G61990		15	15	15	46.4	46.4	46.4	46.248	67.554	1055800000	39	0.00577879	28.4843	28.5413	28.7088	28.0391	28.1062	28.0838
0	0.497129	Q9SJQ6	Protein ROS1	ROS1	3841	AT2G36490		2	2	2	3.4	3.4	3.4	156.55	2.8118	19444000	3	1	NaN	NaN	26.4002	25.5982	25.8914	26.2197
3.01015	0.49707	P25856	Glyceraldehyde-3-phosphate dehydrogenase GAPA1, chloroplastic	GAPA1	979	AT3G26650		14	12	4	42.4	35.1	14.4	42.489	75.007	1995400000	42	0.00340337	29.9716	29.8194	29.8098	29.3241	29.3843	29.4012
3.36303	0.495834	Q9SGH2	Methyl-CpG-binding domain-containing protein 9	MBD9	3757	AT3G01460		27	27	27	21.5	21.5	21.5	240.43	95.994	2159400000	54	0.00199545	29.6525	29.6266	29.768	29.2173	29.1625	29.1797
2.85667	0.495379	Q949W6	Protein KAKU4	KAKU4	2373	AT4G31430		15	15	15	43.9	43.9	43.9	52.148	67.321	2455300000	37	0.0043986	29.879	29.7228	29.6734	29.2615	29.2807	29.247
1.62176	0.495124	Q9FZ76	60S ribosomal protein L6-1	RPL6A	3026	AT1G18540		19	7	7	58.8	33.5	33.5	26.152	19.386	14005000000	35	0.0422993	32.1724	32.3118	32	31.8064	31.7355	31.457
0	0.494534	F4J6V1		At3g52250	369	AT3G52250	MYB	8	8	8	7.2	7.2	7.2	181.75	36.543	281670000	13	1	26.8789	NaN	NaN	26.5556	26.2132	26.3843
1.63002	0.494157	O04619	Mitochondrial adenine nucleotide transporter ADNT1	ADNT1	600	AT4G01100		10	10	10	31	31	31	38.325	96.805	1348100000	31	0.0416199	29.1056	29.5541	29.3203	28.8001	28.9292	28.7682
3.46943	0.492647	Q9LY66	50S ribosomal protein L1, chloroplastic	RPL1	3404	AT3G63490		16	16	16	45.4	45.4	45.4	37.632	86.038	3810100000	70	0.00171353	30.6077	30.5991	30.4932	30.1059	30.0863	30.03
1.09434	0.490655	Q9LVK6		At3g13940	3368	AT3G13940		9	9	9	34.4	34.4	34.4	50.625	106.36	807640000	16	0.124847	NaN	28.4578	28.1474	27.9632	27.8879	27.5849
0	0.474113	Q9FWA3	6-phosphogluconate dehydrogenase, decarboxylating 3		2984	AT3G02360		5	5	3	13.2	13.2	7	53.577	18.996	426480000	8	1	27.3	NaN	NaN	26.9225	26.891	26.6641
0	0.469841	Q9FGX1	ATP-citrate synthase beta chain protein 2	ACLB-2	2737	AT5G49460		24	6	6	48.2	15.6	15.6	65.827	44.16	562620000	14	1	NaN	NaN	27.64	27.3408	27.2048	26.9648
2.59223	0.46939	Q08112	40S ribosomal protein S15-1	RPS15A	1280	AT1G04270		11	11	3	78.3	78.3	11.2	17.129	156.77	21192000000	112	0.0069201	33.1577	33.2786	33.0489	32.6797	32.6623	32.7351
2.57293	0.467686	Q9LV66	Uncharacterized protein At5g48480		3354	AT5G48480		7	7	7	59.6	59.6	59.6	17.557	32.216	1489200000	31	0.00719066	29.3501	29.3325	29.3871	29.0176	28.7834	28.8656
4.29369	0.465968	Q9STE8	Protein TOC75-3, chloroplastic	TOC75-3	3963	AT3G46740		35	35	35	57.2	57.2	57.2	89.188	323.31	12492000000	161	0.000562178	32.2088	32.2095	32.2465	31.7223	31.7971	31.7475
2.89203	0.465004	Q8VYK6	40S ribosomal protein S4-3	RPS4D	2139	AT5G58420		28	28	3	73.3	73.3	9.9	29.816	248.3	66678000000	210	0.00411964	34.7542	34.7268	34.687	34.3338	34.1527	34.2865
2.00732	0.463401	A0A1P8BB34			41	AT5G36230		20	20	14	60.6	60.6	49.1	48.849	142.86	4007700000	75	0.0206356	30.2305	30.4045	30.538	29.8788	30.0194	29.8845
0	0.460603	Q38796	Homeobox protein LUMINIDEPENDENS	LD	1378	AT4G02560	HB-other	1	1	1	1.7	1.7	1.7	105.41	2.0345	18941000	3	1	NaN	NaN	26.2682	25.2313	25.6996	26.4919
1.79371	0.459942	Q9SKX4	50S ribosomal protein L3-1, chloroplastic	RPL3A	3866	AT2G43030		15	15	15	52.8	52.8	52.8	29.363	102.85	7601500000	56	0.0304678	31.5704	31.8671	31.5141	31.2013	31.2446	31.1258
0	0.4588	P82266	Probable 125 kDa kinesin-related protein		1224	AT2G36200		11	11	10	17.2	17.2	15.9	113.68	38.593	575810000	17	1	NaN	NaN	27.6027	27.1037	27.0464	27.2817
2.84226	0.458527	Q8VZB9	60S ribosomal protein L10a-1	RPL10AA	2155	AT1G08360		19	9	6	66.7	39.4	29.2	24.469	150.55	12578000000	63	0.00448755	31.9839	32.1504	31.9758	31.5533	31.5795	31.6017
3.36741	0.455337	P50699	Thaumatin-like protein		1131	AT1G18250		4	4	4	35	35	35	25.906	140.17	660650000	22	0.00199235	27.9331	27.959	28.0472	27.5474	27.551	27.475
1.97594	0.453235	Q9LZQ9		T12C14_10	3448	AT3G62310		7	7	3	14.9	14.9	6.7	82.693	36.236	587490000	14	0.0217274	27.6657	27.543	NaN	27.0514	27.209	27.1929
0.548657	0.440912	Q9SY59	NF-X1-type zinc finger protein NFXL1	NFXL1	4050	AT1G10170	NF-X1	3	3	3	3.5	3.5	3.5	130.72	3.8316	27269000	4	0.394952	NaN	26.1467	26.1629	26.1155	25.8031	25.223
[truncated: 935 more rows]

## Sheet: 1C. 4 DAI Perseus
Data S1C. Protein enrichment analysis of the 4 DAI LUH-GFP IP-MS samples. Shown is the annotated output from Perseus software, including –log₁₀(p-values) and log₂(fold change).
[truncated: 1,759 more rows]

[truncated: 2 more sheets: 1D. 8 DAI Perseus, 1E. Column descriptions]
