# Supplementary material for: Rewiring of LEUNIG_HOMOLOG interaction networks marks regulatory shifts from meristem to organ growth in Arabidopsis flowers
Source: Plant J. 2025 Nov 24;124(4):e70585. doi: 10.1111/tpj.70585 (PMC12643531; doi:10.1111/tpj.70585)
Supplement: Supplementary file 3 — Data S2. Gene Ontology enrichment analysis of significantly enriched proteins in the LUH‐GFP IP‐MS samples at different stages of flower development. [file TPJ-124-0-s010.xlsx]

## Sheet: 2A. 0 DAI GO enrichment
Data S2A. Gene Ontology (GO) enrichment analysis of significantly enriched proteins in the 0 DAI LUH-GFP IP-MS samples. Analysis was performed using ShinyGO v0.76 with the following parameters: enriched proteins versus all detected proteins (background), FDR cutoff of 0.05, minimum category size of 2, maximum category size of 2000, and redundancy removal enabled.
GO Biological Process
Enrichment FDR	nGenes	Pathway Genes	Fold Enrichment	Pathway	URL	Genes
4.43405e-07	44	964	2.53898	Shoot system development	http://amigo.geneontology.org/amigo/term/GO:0048367	SPL8 ARF5 SPL10 ATHB-9 KAN2 SEU STM ATHB-13 PHL SRS5 HAC1 MSI4 CAMTA3 ELF3 BLH8 SYD TCP10 LUH ARF3 HAC5 GRF5 WSIP2 ARR1 FHY3 GRF4 SPL15 FAR1 VAL3 SLK3 SLK1 LUG FD ANT BLH9 PTL EMF1 LRP1 KAN1 GIF1 SPL2 SPL13A NAC098 SLK2
2.19058e-06	25	544	3.44005	Positive regulation of transcription, DNA-templated	http://amigo.geneontology.org/amigo/term/GO:0045893	SRS7 SPL10 SEU ATHB-13 SRS5 HAC1 LHW SYD LUH HAC5 FHY3 YY1 FAR1 SLK3 SLK1 FD LRP1 TCP7 GIF1 MYC3 SLK2 CAMTA2
2.19058e-06	25	545	3.3965	Positive regulation of RNA biosynthetic process	http://amigo.geneontology.org/amigo/term/GO:1902680	SRS7 SPL10 SEU ATHB-13 SRS5 HAC1 LHW SYD LUH HAC5 FHY3 YY1 FAR1 SLK3 SLK1 FD LRP1 TCP7 GIF1 MYC3 SLK2 CAMTA2
2.19058e-06	25	545	3.3965	Positive regulation of nucleic acid-templated transcription	http://amigo.geneontology.org/amigo/term/GO:1903508	SRS7 SPL10 SEU ATHB-13 SRS5 HAC1 LHW SYD LUH HAC5 FHY3 YY1 FAR1 SLK3 SLK1 FD LRP1 TCP7 GIF1 MYC3 SLK2 CAMTA2
3.05766e-06	31	560	2.84377	Reproductive shoot system development	http://amigo.geneontology.org/amigo/term/GO:0090567	SPL8 ARF5 ATHB-9 KAN2 SEU STM PHL SRS5 HAC1 MSI4 ELF3 BLH8 SYD LUH ARF3 HAC5 SPL15 SLK3 SLK1 LUG FD ANT BLH9 PTL EMF1 LRP1 KAN1 SPL2 SPL13A SLK2
3.38678e-06	16	194	4.7702	Floral whorl development	http://amigo.geneontology.org/amigo/term/GO:0048438	SPL8 ATHB-9 KAN2 SEU STM SRS5 SPL15 SLK1 BLH9 PTL LRP1 KAN1 SPL2 SPL13A SLK2
3.6718e-06	30	547	2.84946	Flower development	http://amigo.geneontology.org/amigo/term/GO:0009908	SPL8 ARF5 ATHB-9 KAN2 SEU STM PHL SRS5 HAC1 MSI4 ELF3 SYD LUH ARF3 HAC5 SPL15 SLK3 SLK1 LUG FD ANT BLH9 PTL EMF1 LRP1 KAN1 SPL2 SPL13A SLK2
5.98747e-06	29	553	2.8296	Phyllome development	http://amigo.geneontology.org/amigo/term/GO:0048827	SPL8 SPL10 ATHB-9 KAN2 SEU STM ATHB-13 SRS5 CAMTA3 TCP10 LUH GRF5 ARR1 FHY3 GRF4 SPL15 FAR1 VAL3 SLK1 LUG PTL LRP1 KAN1 GIF1 SPL2 SPL13A NAC098 SLK2
7.78464e-06	26	630	3.00061	Positive regulation of nucleobase-containing compound metabolic process	http://amigo.geneontology.org/amigo/term/GO:0045935	SRS7 SPL10 SEU ATHB-13 SRS5 HAC1 LHW SYD LUH HAC5 APUM5 FHY3 YY1 FAR1 SLK3 SLK1 FD LRP1 TCP7 GIF1 MYC3 SLK2 CAMTA2
2.00535e-05	50	1606	1.97297	Post-embryonic development	http://amigo.geneontology.org/amigo/term/GO:0009791	SPL8 ARF5 ATHB-9 KAN2 SEU STM ATHB-13 PHL SRS5 HAC1 MSI4 GRF1 ELF3 BLH8 SYD LUH COP1 ARF3 MEE21 GRF3 HAC5 WSIP2 ARR1 CAM7 SPL15 MTA NOV HSBP SLK3 SLK1 LUG FD ANT BLH9 PTL EMF1 LRP1 EMB2773 KAN1 GIF1 SPL2 MYC3 SPL13A NAC098 SLK2
2.76217e-05	45	1267	2.04654	Reproductive structure development	http://amigo.geneontology.org/amigo/term/GO:0048608	SPL8 ARF5 ATHB-9 KAN2 SEU STM ATHB-13 PHL SRS5 HAC1 MSI4 ELF3 BLH8 SYD LUH COP1 ARF3 MEE21 HAC5 WSIP2 ARR1 SPL15 MTA NOV HSBP SLK3 SLK1 LUG FD ANT BLH9 PTL EMF1 LRP1 EMB2773 KAN1 GIF1 SPL2 SPL13A NAC098 SLK2
2.76217e-05	45	1270	2.04654	Reproductive system development	http://amigo.geneontology.org/amigo/term/GO:0061458	SPL8 ARF5 ATHB-9 KAN2 SEU STM ATHB-13 PHL SRS5 HAC1 MSI4 ELF3 BLH8 SYD LUH COP1 ARF3 MEE21 HAC5 WSIP2 ARR1 SPL15 MTA NOV HSBP SLK3 SLK1 LUG FD ANT BLH9 PTL EMF1 LRP1 EMB2773 KAN1 GIF1 SPL2 SPL13A NAC098 SLK2
5.78511e-05	25	608	2.738	Regulation of transcription by RNA polymerase II	http://amigo.geneontology.org/amigo/term/GO:0006357	BLH10 SEU STM CAMTA4 ATHB-13 PHL HAC1 CAMTA3 BLH8 SYD BLH1 HAC5 FHY3 MED12 YY1 KNAT1 SLK3 SLK1 BLH9 KNAT4 KNAT3 GIF1 SLK2 CAMTA2
5.78511e-05	37	1124	2.18197	Plant organ development	http://amigo.geneontology.org/amigo/term/GO:0099402	SPL8 ARF5 SPL10 ATHB-9 KAN2 SEU STM ATHB-13 SRS5 CAMTA3 GRF1 LHW TCP10 LUH GRF3 DOF2.4 GRF5 ARR1 FHY3 GRF4 SPL15 NOV FAR1 VAL3 SLK1 LUG GRF2 PTL LRP1 KAN1 GIF1 SPL2 SPL13A NAC098 SLK2
9.73499e-05	19	303	3.18635	Meristem development	http://amigo.geneontology.org/amigo/term/GO:0048507	ARF5 SPL11 SPL10 ATHB-9 STM PHL LHW BLH8 LUH ARF3 WSIP2 ARR1 OBE4 LUG ANT BLH9 EMF1 SPL2 NAC098
0.000197644	45	1526	1.89405	Developmental process involved in reproduction	http://amigo.geneontology.org/amigo/term/GO:0003006	SPL8 ARF5 ATHB-9 KAN2 SEU STM ATHB-13 PHL SRS5 HAC1 MSI4 ELF3 BLH8 SYD LUH COP1 ARF3 MEE21 HAC5 WSIP2 ARR1 SPL15 MTA NOV HSBP SLK3 SLK1 LUG FD ANT BLH9 PTL EMF1 LRP1 EMB2773 KAN1 GIF1 SPL2 SPL13A NAC098 SLK2
0.00027078	25	665	2.5077	Transcription by RNA polymerase II	http://amigo.geneontology.org/amigo/term/GO:0006366	BLH10 SEU STM CAMTA4 ATHB-13 PHL HAC1 CAMTA3 BLH8 SYD BLH1 HAC5 FHY3 MED12 YY1 KNAT1 SLK3 SLK1 BLH9 KNAT4 KNAT3 GIF1 SLK2 CAMTA2
0.000401608	15	249	3.42541	Floral organ development	http://amigo.geneontology.org/amigo/term/GO:0048437	SPL8 ATHB-9 KAN2 SEU STM SRS5 SPL15 SLK1 PTL LRP1 KAN1 SPL2 SPL13A SLK2
0.00104951	7	74	6.26089	Anther development	http://amigo.geneontology.org/amigo/term/GO:0048653	SPL8 SRS5 SPL15 LRP1 SPL2 SPL13A
0.00134507	6	59	7.1553	Plant-type ovary development	http://amigo.geneontology.org/amigo/term/GO:0035670	ATHB-9 KAN2 SEU SLK1 KAN1 SLK2
GO Molecular Function
Enrichment FDR	nGenes	Pathway Genes	Fold Enrichment	Pathway	URL	Genes
1.32328e-15	59	1823	3.05915	Transcription regulator activity	http://amigo.geneontology.org/amigo/term/GO:0140110	BLH10 ARF5 SPL11 SPL10 ATHB-9 KAN2 SEU STM CAMTA4 ATHB-13 PHL SRS5 HAC1 CAMTA3 ELF3 LHW BLH8 WRKY21 TCP10 LUH COL14 ARF3 BLH1 DOF2.4 WRKY39 AL2 HAC5 WSIP2 ARR1 FHY3 SPL15 MED12 YY1 KNAT1 FAR1 HSBP VAL3 FD ANT BLH9 PTL TCP21 KNAT4 KAN1 TCP7 KNAT3 AL4 GIF1 SPL2 MYC3 SPL13A NAC098 CAMTA2 DOF5.8
1.10323e-10	46	1670	2.87044	DNA-binding transcription factor activity	http://amigo.geneontology.org/amigo/term/GO:0003700	BLH10 ARF5 SPL11 SPL10 ATHB-9 KAN2 STM ATHB-13 SRS5 CAMTA3 ELF3 LHW BLH8 WRKY21 TCP10 COL14 ARF3 BLH1 DOF2.4 WRKY39 ARR1 FHY3 SPL15 YY1 KNAT1 FAR1 VAL3 FD ANT BLH9 PTL TCP21 KNAT4 KAN1 TCP7 KNAT3 SPL2 MYC3 SPL13A NAC098 CAMTA2 DOF5.8
4.1063e-08	42	1301	2.57591	Sequence-specific DNA binding	http://amigo.geneontology.org/amigo/term/GO:0043565	BLH10 ARF5 SPL10 ATHB-9 KAN2 GATA28 STM ATHB-13 SRS5 CAMTA3 GRF1 BLH8 WRKY21 TCP10 ARF3 BLH1 GRF3 DOF2.4 WRKY39 AL2 ARR1 YY1 KNAT1 GRF2 ANT BLH9 PTL TCP21 KNAT4 KAN1 TCP7 KNAT3 AL4 SPL2 MYC3 SPL13A NAC098 CAMTA2 DOF5.8
4.72896e-07	34	1010	2.66365	Transcription cis-regulatory region binding	http://amigo.geneontology.org/amigo/term/GO:0000976	BLH10 ARF5 ATHB-9 KAN2 GATA28 STM ATHB-13 GRF1 BLH8 WRKY21 ARF3 BLH1 GRF3 DOF2.4 AL2 ARR1 YY1 KNAT1 GRF2 ANT BLH9 PTL KNAT4 KAN1 KNAT3 AL4 SPL2 MYC3 SPL13A NAC098 CAMTA2 DOF5.8
4.72896e-07	34	1010	2.66365	Transcription regulatory region nucleic acid binding	http://amigo.geneontology.org/amigo/term/GO:0001067	BLH10 ARF5 ATHB-9 KAN2 GATA28 STM ATHB-13 GRF1 BLH8 WRKY21 ARF3 BLH1 GRF3 DOF2.4 AL2 ARR1 YY1 KNAT1 GRF2 ANT BLH9 PTL KNAT4 KAN1 KNAT3 AL4 SPL2 MYC3 SPL13A NAC098 CAMTA2 DOF5.8
4.72896e-07	39	1147	2.44787	Double-stranded DNA binding	http://amigo.geneontology.org/amigo/term/GO:0003690	BLH10 ARF5 ATHB-9 KAN2 GATA28 STM CAMTA4 ATHB-13 CAMTA3 GRF1 BLH8 WRKY21 ARF3 BLH1 GRF3 DOF2.4 AL2 ARR1 YY1 KNAT1 GRF2 ANT BLH9 PTL KNAT4 EMF1 KAN1 KNAT3 AL4 SPL2 MYC3 SPL13A NAC098 CAMTA2 DOF5.8
1.31387e-06	34	1035	2.55189	Sequence-specific double-stranded DNA binding	http://amigo.geneontology.org/amigo/term/GO:1990837	BLH10 ARF5 ATHB-9 KAN2 GATA28 STM ATHB-13 GRF1 BLH8 WRKY21 ARF3 BLH1 GRF3 DOF2.4 AL2 ARR1 YY1 KNAT1 GRF2 ANT BLH9 PTL KNAT4 KAN1 KNAT3 AL4 SPL2 MYC3 SPL13A NAC098 CAMTA2 DOF5.8
1.66251e-06	16	166	4.40326	Transcription coregulator activity	http://amigo.geneontology.org/amigo/term/GO:0003712	SEU CAMTA4 PHL HAC1 CAMTA3 LUH AL2 HAC5 WSIP2 MED12 HSBP AL4 GIF1 CAMTA2
2.99771e-06	15	131	4.47206	Protein heterodimerization activity	http://amigo.geneontology.org/amigo/term/GO:0046982	HTR2 SEU HTA10 BLH1 HTA13 H2B HTB11 HTA2 LUG HTA7 RAT5 HTA6 HTB4 HTR11
0.00130647	20	669	2.43931	Protein dimerization activity	http://amigo.geneontology.org/amigo/term/GO:0046983	HTR2 SEU HTA10 STM LHW BLH1 HTA13 H2B HTB11 HTA2 LUG PTL LRP1 HTA7 MYC3 RAT5 HTA6 HTB4 HTR11
0.00911655	11	338	2.95156	DNA-binding transcription factor activity, RNA polymerase II-specific	http://amigo.geneontology.org/amigo/term/GO:0000981	BLH10 STM ATHB-13 BLH8 BLH1 FHY3 YY1 KNAT1 BLH9 KNAT4 KNAT3
0.0130969	9	286	3.21989	RNA polymerase II cis-regulatory region sequence-specific DNA binding	http://amigo.geneontology.org/amigo/term/GO:0000978	BLH10 STM BLH8 BLH1 YY1 KNAT1 BLH9 KNAT4 KNAT3
0.0196679	9	308	3.01864	Cis-regulatory region sequence-specific DNA binding	http://amigo.geneontology.org/amigo/term/GO:0000987	BLH10 STM BLH8 BLH1 YY1 KNAT1 BLH9 KNAT4 KNAT3
0.0196679	5	46	4.87862	Transcription coactivator activity	http://amigo.geneontology.org/amigo/term/GO:0003713	HAC1 LUH HAC5 GIF1
0.0282777	3	4	8.04972	Box H/ACA snoRNA binding	http://amigo.geneontology.org/amigo/term/GO:0034513	NOP10
TR.PlantGSAD	TR: Transcription Regulators/Factors
Enrichment FDR	nGenes	Pathway Genes	Fold Enrichment	Pathway	URL	Genes	TAIR
5.27453e-05	6	16	9.19968	SBP TRANSCRIPTION FACTOR FAMILY Transcription Regulators Factors	http://systemsbiology.cau.edu.cn/PlantGSEAv2/download.php	SPL8 SPL11 SPL10 SPL15 SPL2 SPL13A	AT1G02065 AT5G50570 AT3G57920 AT5G43270 AT1G27370 AT1G27360
0.000213207	10	91	4.47206	HOMEOBOX TRANSCRIPTION FACTOR FAMILY Transcription Regulators Factors	http://systemsbiology.cau.edu.cn/PlantGSEAv2/download.php	BLH10 ATHB-9 STM ATHB-13 BLH8 BLH1 KNAT1 BLH9 KNAT4 KNAT3	AT5G11060 AT5G25220 AT1G30490 AT2G27990 AT1G62360 AT4G08150 AT2G35940 AT5G02030 AT1G69780 AT1G19700
0.000807404	5	9	7.6664	GRF TRANSCRIPTION FACTOR FAMILY Transcription Regulators Factors	http://systemsbiology.cau.edu.cn/PlantGSEAv2/download.php	GRF1 GRF3 GRF5 GRF4 GRF2	AT3G13960 AT3G52910 AT4G37740 AT2G36400 AT2G22840
0.0466348	2	7	10.733	WRKY TRANSCRIPTION FACTOR SUPERFAMILY GROUP II-D Transcription Regulators Factors	http://systemsbiology.cau.edu.cn/PlantGSEAv2/download.php	WRKY21 WRKY39	AT3G04670 AT2G30590
EAR.PlantGSAD	EAR: EAR motif
Enrichment FDR	nGenes	Pathway Genes	Fold Enrichment	Pathway	URL	Genes	TAIR
0.00199083	11	402	2.95156	EAR MOTIF-CONTAINING PROTEINS EAR motif	http://systemsbiology.cau.edu.cn/PlantGSEAv2/download.php	BLH10 SPL11 SPL10 LHW BLH8 TCP10 BLH1 VAL3 BLH9 SPL2	AT2G27230 AT2G27990 AT2G31070 AT1G27370 AT4G21550 AT1G19700 AT3G58030 AT2G35940 AT5G02030 AT5G43270 AT1G27360
Caf.PlantGSAD	Caf: Chromatin associated factor
Enrichment FDR	nGenes	Pathway Genes	Fold Enrichment	Pathway	URL	Genes	TAIR
0.00379881	6	13	5.36648	Chromatin associated factor HTA Chromatin associated factor	http://systemsbiology.cau.edu.cn/PlantGSEAv2/download.php	HTA10 HTA13 HTA2 HTA7 RAT5 HTA6	AT5G59870 AT4G27230 AT1G51060 AT3G20670 AT5G54640 AT5G27670
0.0474985	2	5	10.733	Chromatin associated factor HAC Chromatin associated factor	http://systemsbiology.cau.edu.cn/PlantGSEAv2/download.php	HAC1 HAC5	AT3G12980 AT1G79000
LLPS.PlantGSAD	LLPS: Liquid-liquid phase separation related genes
Enrichment FDR	nGenes	Pathway Genes	Fold Enrichment	Pathway	URL	Genes	TAIR
3.98835e-18	47	569	3.97204	PMID31881292 Q/N Rich Strech Liquid-liquid phase separation related genes	http://systemsbiology.cau.edu.cn/PlantGSEAv2/download.php	BLH10 ARF5 KAN2 SEU PHL SRS5 HAC1 ELF3 BLH8 WRKY21 TCP10 LUH BLH1 GRF3 HAC5 ARR1 TIC GRF4 ATTKL KNAT1 NOV SLK3 SLK1 LUG ANT PTL KNAT4 LRP1 TCP7 KNAT3 GIF1 MYC3 SLK2	AT5G55040 AT5G46760 AT5G62090 AT5G07980 AT1G43850 AT5G65540 AT5G13950 AT2G36400 AT1G14580 AT1G27430 AT5G07940 AT4G32551 AT4G22740 AT1G32240 AT4G25520 AT3G61690 AT1G24300 AT1G79000 AT5G12330 AT2G32700 AT2G35940 AT1G19850 AT5G17510 AT5G11060 AT5G23280 AT3G12980 AT4G13750 AT2G25930 AT3G16857 AT1G75520 AT2G31070 AT1G72390 AT5G25220 AT2G41900 AT3G63180 AT4G37750 AT2G28540 AT5G07970 AT4G25515 AT2G27990…

## Sheet: 2B. 2 DAI GO enrichment
Data S2B. Gene Ontology (GO) enrichment analysis of significantly enriched proteins in the 2 DAI LUH-GFP IP-MS samples. Analysis was performed using ShinyGO v0.76 with the following parameters: enriched proteins versus all detected proteins (background), FDR cutoff of 0.05, minimum category size of 2, maximum category size of 2000, and redundancy removal enabled.
GO Biological Process
Enrichment FDR	nGenes	Pathway Genes	Fold Enrichment	Pathway	URL	Genes
7.48896e-11	31	547	4.15436	Flower development	http://amigo.geneontology.org/amigo/term/GO:0009908	SPL8 ARF5 SEU STM PAN AP1 PHL SRS5 HAC1 MSI4 ELF3 SYD LUH SPL9 HAC5 SRS1 AP3 H2AV SLK3 SLK1 LUG FD ANT BLH9 PTL AIL6 EMF1 LRP1 SPL2 APRR1 SLK2
7.48896e-11	32	560	4.1151	Reproductive shoot system development	http://amigo.geneontology.org/amigo/term/GO:0090567	SPL8 ARF5 SEU STM PAN AP1 PHL SRS5 HAC1 MSI4 ELF3 BLH8 SYD LUH SPL9 HAC5 SRS1 AP3 H2AV SLK3 SLK1 LUG FD ANT BLH9 PTL AIL6 EMF1 LRP1 SPL2 APRR1 SLK2
1.78165e-09	38	964	3.10116	Shoot system development	http://amigo.geneontology.org/amigo/term/GO:0048367	SPL8 ARF5 SPL10 SEU STM PAN AP1 PHL SRS5 HAC1 MSI4 ELF3 BLH8 SYD LUH SPL9 HAC5 GRF5 ARR1 FHY3 SRS1 AP3 H2AV SLK3 SLK1 LUG FD ANT BLH9 PTL AIL6 EMF1 LRP1 GIF1 SPL2 NAC098 APRR1 SLK2
2.24071e-07	23	544	3.95696	Pos. reg. of transcription, DNA-templated	http://amigo.geneontology.org/amigo/term/GO:0045893	SRS7 SPL10 SEU TAF6B AP1 SRS5 HAC1 SYD LUH HAC5 FHY3 SRS1 AP3 YY1 SLK3 SLK1 FD LRP1 GIF1 SRS8 SLK2
2.24071e-07	23	545	3.9042	Pos. reg. of RNA biosynthetic proc.	http://amigo.geneontology.org/amigo/term/GO:1902680	SRS7 SPL10 SEU TAF6B AP1 SRS5 HAC1 SYD LUH HAC5 FHY3 SRS1 AP3 YY1 SLK3 SLK1 FD LRP1 GIF1 SRS8 SLK2
2.24071e-07	23	545	3.9042	Pos. reg. of nucleic acid-templated transcription	http://amigo.geneontology.org/amigo/term/GO:1903508	SRS7 SPL10 SEU TAF6B AP1 SRS5 HAC1 SYD LUH HAC5 FHY3 SRS1 AP3 YY1 SLK3 SLK1 FD LRP1 GIF1 SRS8 SLK2
6.25207e-07	24	630	3.51203	Pos. reg. of nucleobase-containing compound metabolic proc.	http://amigo.geneontology.org/amigo/term/GO:0045935	SRS7 SPL10 SEU TAF6B RZ1B AP1 SRS5 HAC1 SYD LUH HAC5 FHY3 SRS1 AP3 YY1 SLK3 SLK1 FD LRP1 GIF1 SRS8 SLK2
6.25207e-07	38	1267	2.49372	Reproductive structure development	http://amigo.geneontology.org/amigo/term/GO:0048608	SPL8 ARF5 SEU STM PAN AP1 PHL SRS5 HAC1 MSI4 ELF3 BLH8 SYD LUH MEE21 SPL9 HAC5 ARR1 SRS1 AP3 H2AV SLK3 SLK1 LUG FD ANT BLH9 PTL AIL6 EMF1 LRP1 GIF1 SPL2 OBE2 NAC098 APRR1 SLK2
6.25207e-07	38	1270	2.49372	Reproductive system development	http://amigo.geneontology.org/amigo/term/GO:0061458	SPL8 ARF5 SEU STM PAN AP1 PHL SRS5 HAC1 MSI4 ELF3 BLH8 SYD LUH MEE21 SPL9 HAC5 ARR1 SRS1 AP3 H2AV SLK3 SLK1 LUG FD ANT BLH9 PTL AIL6 EMF1 LRP1 GIF1 SPL2 OBE2 NAC098 APRR1 SLK2
9.46168e-07	19	303	4.17053	Meristem development	http://amigo.geneontology.org/amigo/term/GO:0048507	OBE3 ARF5 SPL10 STM AP1 PHL BLH3 BLH8 LUH ARR1 OBE4 LUG ANT BLH9 AIL6 EMF1 SPL2 OBE2 NAC098
1.0491e-06	23	608	3.48589	Reg. of transcription by RNA polymerase II	http://amigo.geneontology.org/amigo/term/GO:0006357	BLH10 SEU TAF6B STM AP1 PHL BLH3 HAC1 BLH8 SYD BLH1 HAC5 FHY3 AP3 YY1 KNAT1 SLK3 SLK1 BLH9 KNAT4 KNAT3 GIF1 SLK2
1.0491e-06	24	665	3.35765	Transcription by RNA polymerase II	http://amigo.geneontology.org/amigo/term/GO:0006366	TAF12B BLH10 SEU TAF6B STM AP1 PHL BLH3 HAC1 BLH8 SYD BLH1 HAC5 FHY3 AP3 YY1 KNAT1 SLK3 SLK1 BLH9 KNAT4 KNAT3 GIF1 SLK2
1.90882e-06	40	1606	2.2836	Post-embryonic development	http://amigo.geneontology.org/amigo/term/GO:0009791	SPL8 ARF5 SEU STM PAN AP1 PHL SRS5 HAC1 MSI4 ELF3 BLH8 SYD LUH MEE21 GRF3 SPL9 HAC5 ARR1 SRS1 AP3 H2AV SLK3 SLK1 LUG FD ANT BLH9 PTL AIL6 EMF1 LRP1 GIF1 SPL2 OBE2 NAC098 APRR1 SLK2
2.68651e-06	38	1526	2.32587	Developmental proc. involved in reproduction	http://amigo.geneontology.org/amigo/term/GO:0003006	SPL8 ARF5 SEU STM PAN AP1 PHL SRS5 HAC1 MSI4 ELF3 BLH8 SYD LUH MEE21 SPL9 HAC5 ARR1 SRS1 AP3 H2AV SLK3 SLK1 LUG FD ANT BLH9 PTL AIL6 EMF1 LRP1 GIF1 SPL2 OBE2 NAC098 APRR1 SLK2
7.5979e-05	8	159	7.27491	Hormone metabolic proc.	http://amigo.geneontology.org/amigo/term/GO:0042445	SRS7 SPL10 STM SRS5 SRS1 LRP1 SRS8 SPL2
8.29238e-05	38	1934	2.04127	Reproductive proc.	http://amigo.geneontology.org/amigo/term/GO:0022414	SPL8 ARF5 SEU STM PAN AP1 PHL SRS5 HAC1 MSI4 ELF3 BLH8 SYD LUH MEE21 SPL9 HAC5 ARR1 SRS1 AP3 H2AV SLK3 SLK1 LUG FD ANT BLH9 PTL AIL6 EMF1 LRP1 GIF1 SPL2 OBE2 NAC098 APRR1 SLK2
8.49702e-05	38	1943	2.0327	Reproduction	http://amigo.geneontology.org/amigo/term/GO:0000003	SPL8 ARF5 SEU STM PAN AP1 PHL SRS5 HAC1 MSI4 ELF3 BLH8 SYD LUH MEE21 SPL9 HAC5 ARR1 SRS1 AP3 H2AV SLK3 SLK1 LUG FD ANT BLH9 PTL AIL6 EMF1 LRP1 GIF1 SPL2 OBE2 NAC098 APRR1 SLK2
0.000209497	12	248	4.2437	Pos. reg. of transcription by RNA polymerase II	http://amigo.geneontology.org/amigo/term/GO:0045944	SEU TAF6B AP1 HAC1 SYD HAC5 FHY3 AP3 SLK3 SLK1 GIF1 SLK2
0.000225145	7	78	7.42647	Auxin metabolic proc.	http://amigo.geneontology.org/amigo/term/GO:0009850	SRS7 SPL10 SRS5 SRS1 LRP1 SRS8 SPL2
0.000244337	25	1135	2.4296	Pos. reg. of cellular proc.	http://amigo.geneontology.org/amigo/term/GO:0048522	SRS7 SPL10 SEU TAF6B RZ1B AP1 SRS5 HAC1 SYD LUH HAC5 FHY3 SRS1 AP3 YY1 SLK3 SLK1 LUG FD LRP1 GIF1 SRS8 SLK2
GO Molecular Function
Enrichment FDR	nGenes	Pathway Genes	Fold Enrichment	Pathway	URL	Genes
5.46893e-11	40	1823	3.22306	Transcription regulator activity	http://amigo.geneontology.org/amigo/term/GO:0140110	BLH10 ARF5 SPL10 SEU TAF6B STM PAN AP1 PHL BLH3 SRS5 HAC1 ELF3 BLH8 LUH BLH1 DOF2.4 SPL9 WRKY39 HAC5 ARR1 FHY3 AP3 YY1 KNAT1 FD ANT BLH9 PTL BIM1 AIL6 KNAT4 KNAT3 GIF1 SPL2 AHL17 NAC098 APRR1
3.48643e-09	32	1670	3.3669	DNA-binding transcription factor activity	http://amigo.geneontology.org/amigo/term/GO:0003700	BLH10 ARF5 SPL10 STM PAN AP1 BLH3 SRS5 ELF3 BLH8 BLH1 DOF2.4 SPL9 WRKY39 ARR1 FHY3 AP3 YY1 KNAT1 FD ANT BLH9 PTL BIM1 AIL6 KNAT4 KNAT3 SPL2 AHL17 NAC098 APRR1
1.65601e-06	12	286	6.36555	RNA polymerase II cis-regulatory region sequence-specific DNA binding	http://amigo.geneontology.org/amigo/term/GO:0000978	BLH10 STM AP1 BLH3 BLH8 BLH1 AP3 YY1 KNAT1 BLH9 KNAT4 KNAT3
3.13064e-06	24	1010	3.08633	Transcription cis-regulatory region binding	http://amigo.geneontology.org/amigo/term/GO:0000976	BLH10 ARF5 STM PAN AP1 BLH3 BLH8 BLH1 GRF3 DOF2.4 ARR1 AP3 YY1 KNAT1 GRF2 ANT BLH9 PTL BIM1 AIL6 KNAT4 KNAT3 SPL2 NAC098
3.13064e-06	12	308	5.87589	Cis-regulatory region sequence-specific DNA binding	http://amigo.geneontology.org/amigo/term/GO:0000987	BLH10 STM AP1 BLH3 BLH8 BLH1 AP3 YY1 KNAT1 BLH9 KNAT4 KNAT3
3.13064e-06	24	1010	3.08633	Transcription regulatory region nucleic acid binding	http://amigo.geneontology.org/amigo/term/GO:0001067	BLH10 ARF5 STM PAN AP1 BLH3 BLH8 BLH1 GRF3 DOF2.4 ARR1 AP3 YY1 KNAT1 GRF2 ANT BLH9 PTL BIM1 AIL6 KNAT4 KNAT3 SPL2 NAC098
3.63345e-06	27	1147	2.79463	Double-stranded DNA binding	http://amigo.geneontology.org/amigo/term/GO:0003690	BLH10 ARF5 STM PAN AP1 BLH3 BLH8 BLH1 GRF3 DOF2.4 ARR1 AP3 YY1 KNAT1 GRF2 ANT BLH9 PTL BIM1 AIL6 KNAT4 EMF1 KNAT3 SPL2 NAC098
4.35075e-06	24	1035	2.99555	Sequence-specific double-stranded DNA binding	http://amigo.geneontology.org/amigo/term/GO:1990837	BLH10 ARF5 STM PAN AP1 BLH3 BLH8 BLH1 GRF3 DOF2.4 ARR1 AP3 YY1 KNAT1 GRF2 ANT BLH9 PTL BIM1 AIL6 KNAT4 KNAT3 SPL2 NAC098
4.82613e-06	27	1301	2.72809	Sequence-specific DNA binding	http://amigo.geneontology.org/amigo/term/GO:0043565	BLH10 ARF5 SPL10 STM PAN AP1 BLH3 SRS5 BLH8 BLH1 GRF3 DOF2.4 WRKY39 ARR1 AP3 YY1 KNAT1 GRF2 ANT BLH9 PTL BIM1 AIL6 KNAT4 KNAT3 SPL2 NAC098
6.16506e-06	13	338	4.86777	DNA-binding transcription factor activity, RNA polymerase II-specific	http://amigo.geneontology.org/amigo/term/GO:0000981	BLH10 STM AP1 BLH3 BLH8 BLH1 FHY3 AP3 YY1 KNAT1 BLH9 KNAT4 KNAT3
0.00138273	6	46	6.36555	Transcription coactivator activity	http://amigo.geneontology.org/amigo/term/GO:0003713	TAF6B HAC1 LUH HAC5 GIF1
0.00157351	10	131	3.74444	Protein heterodimerization activity	http://amigo.geneontology.org/amigo/term/GO:0046982	TAF12B SEU TAF6B AP1 BLH1 HTA8 SRS1 H2AV LUG
0.00220762	16	669	2.57845	Protein dimerization activity	http://amigo.geneontology.org/amigo/term/GO:0046983	TAF12B SEU TAF6B STM AP1 ATRPC14 BLH1 HTA8 SRS1 AP3 H2AV LUG PTL BIM1 LRP1
TR.PlantGSAD
Enrichment FDR	nGenes	Pathway Genes	Fold Enrichment	Pathway	URL	Genes	TAIR
0.000129204	9	91	5.72899	HOMEOBOX TRANSCRIPTION FACTOR FAMILY Transcription Regulators Factors	http://systemsbiology.cau.edu.cn/PlantGSEAv2/download.php	BLH10 STM BLH3 BLH8 BLH1 KNAT1 BLH9 KNAT4 KNAT3	AT5G11060 AT5G25220 AT2G27990 AT1G75410 AT1G62360 AT4G08150 AT2G35940 AT5G02030 AT1G19700
0.00304343	4	16	8.48739	SBP TRANSCRIPTION FACTOR FAMILY Transcription Regulators Factors	http://systemsbiology.cau.edu.cn/PlantGSEAv2/download.php	SPL8 SPL10 SPL9 SPL2	AT1G02065 AT5G43270 AT1G27370 AT2G42200
0.00338182	7	211	4.2437	C2H2 TRANSCRIPTION FACTOR FAMILY Transcription Regulators Factors	http://systemsbiology.cau.edu.cn/PlantGSEAv2/download.php	SRS7 SEU SRS5 SRS1 YY1 LRP1 SRS8	AT4G06634 AT3G51060 AT1G75520 AT5G12330 AT5G33210 AT1G43850 AT1G19790
0.0159824	3	9	7.63866	GRF TRANSCRIPTION FACTOR FAMILY Transcription Regulators Factors	http://systemsbiology.cau.edu.cn/PlantGSEAv2/download.php	GRF3 GRF5 GRF2	AT3G13960 AT4G37740 AT2G36400
EAR.PlantGSAD
Enrichment FDR	nGenes	Pathway Genes	Fold Enrichment	Pathway	URL	Genes	TAIR
0.00125956	9	402	3.69612	EAR MOTIF-CONTAINING PROTEINS EAR motif	http://systemsbiology.cau.edu.cn/PlantGSEAv2/download.php	BLH10 SPL10 AP1 BLH3 BLH8 BLH1 BLH9 AIL6 SPL2	AT2G27990 AT1G75410 AT1G19700 AT1G27370 AT2G35940 AT5G02030 AT5G43270 AT1G69120 AT5G10510
Caf.PlantGSAD
LLPS.PlantGSAD
Enrichment FDR	nGenes	Pathway Genes	Fold Enrichment	Pathway	URL	Genes	TAIR
2.40599e-25	47	569	5.34251	PMID31881292 Q/N Rich Strech Liquid-liquid phase separation related genes	http://systemsbiology.cau.edu.cn/PlantGSEAv2/download.php	TAF12B BLH10 ARF5 SEU AP1 PHL BLH3 SRS5 HAC1 ELF3 BLH8 LUH BLH1 GRF3 SPL9 HAC5 ARR1 TIC SRS1 ATTKL KNAT1 SLK3 SLK1 LUG ANT PTL AIL6 KNAT4 LRP1 KNAT3 GIF1 UPF1 AHL17 SLK2	AT5G55040 AT5G62090 AT5G07980 AT3G51060 AT1G17440 AT5G13950 AT2G36400 AT1G75410 AT1G27430 AT5G07970 AT5G07940 AT1G69120 AT4G32551 AT2G42200 AT1G43850 AT1G24300 AT1G79000 AT5G12330 AT5G49700 AT2G32700 AT2G35940 AT5G10510 AT1G19850 AT5G17510 AT5G11060 AT3G12980 AT1G29370 AT2G25930 AT5G65540 AT1G29350 AT1G75520 AT5G47010 AT1G72390 AT5G25220 AT3G63180 AT4G37750 AT2G28540 AT2G41900 AT4G25515 AT2G27990…

## Sheet: 2C. 4 DAI GO enrichment
Data S2C. Gene Ontology (GO) enrichment analysis of significantly enriched proteins in the 4 DAI LUH-GFP IP-MS samples. Analysis was performed using ShinyGO v0.76 with the following parameters: enriched proteins versus all detected proteins (background), FDR cutoff of 0.05, minimum category size of 2, maximum category size of 2000, and redundancy removal enabled.
GO Biological Process
Enrichment FDR	nGenes	Pathway Genes	Fold Enrichment	Pathway	URL	Genes
1.95e-14	60	964	2.97818	Shoot system development	http://amigo.geneontology.org/amigo/term/GO:0048367	SPL8 ARF5 RPL27AB SEP3 SPL10 ATHB-9 SEU STM AP1 PHL SRS5 HAC1 MSI4 CAMTA3 BLH4 ELF3 BLH8 SYD TCP10 LUH SEP2 HAC5 GRF5 TPR2 ARR1 FHY3 GRF4 AP3 SPL15 FAR1 TCP2 AG ATML1 GRF8 SLK3 SLK1 DCAF1 LUG ATH1 BLH2 ANT BLH9 PTL AIL6 EMF1 SEP1 UCH1 KAN1 PI GIF1 SPL2 SPL13A NAC098 AGL8 APRR1 SLK2 DOF5.7
5.71e-11	42	560	3.26159	Reproductive shoot system development	http://amigo.geneontology.org/amigo/term/GO:0090567	SPL8 ARF5 RPL27AB SEP3 ATHB-9 SEU STM AP1 PHL SRS5 HAC1 MSI4 ELF3 BLH8 SYD LUH SEP2 HAC5 AP3 SPL15 AG SLK3 SLK1 DCAF1 LUG ATH1 ANT BLH9 PTL AIL6 EMF1 SEP1 KAN1 PI SPL2 SPL13A AGL8 APRR1 SLK2
1.14e-09	39	547	3.15587	Flower development	http://amigo.geneontology.org/amigo/term/GO:0009908	SPL8 ARF5 RPL27AB SEP3 ATHB-9 SEU STM AP1 PHL SRS5 HAC1 MSI4 ELF3 SYD LUH SEP2 HAC5 AP3 SPL15 AG SLK3 SLK1 DCAF1 LUG ATH1 ANT BLH9 PTL AIL6 EMF1 SEP1 KAN1 PI SPL2 SPL13A AGL8 APRR1 SLK2
3.8e-09	36	608	3.20981	Reg. of transcription by RNA polymerase II	http://amigo.geneontology.org/amigo/term/GO:0006357	BLH10 SEP3 SEU GCT STM AP1 PHL HAC1 CAMTA3 BLH4 BLH8 SYD CPL3 BLH1 SEP2 HAC5 FHY3 AP3 INO80 MED12 KNAT1 AG ATML1 SLK3 SLK1 ATH1 BLH2 BLH9 KNAT4 SEP1 PI GIF1 AGL8 SLK2
3.22e-08	36	665	2.98845	Transcription by RNA polymerase II	http://amigo.geneontology.org/amigo/term/GO:0006366	BLH10 SEP3 SEU GCT STM AP1 PHL HAC1 CAMTA3 BLH4 BLH8 SYD CPL3 BLH1 SEP2 HAC5 FHY3 AP3 INO80 MED12 KNAT1 AG ATML1 SLK3 SLK1 ATH1 BLH2 BLH9 KNAT4 SEP1 PI GIF1 AGL8 SLK2
4.12e-08	56	1267	2.2283	Reproductive structure development	http://amigo.geneontology.org/amigo/term/GO:0048608	SPL8 ARF5 RPL27AB SEP3 ATHB-9 SEU STM AP1 PHL SRS5 HAC1 MSI4 ELF3 BLH8 SYD LUH MEE21 SEP2 HAC5 TPR2 ARR1 SCRM AP3 INO80 SPL15 HSBP AG ATML1 SLK3 SLK1 DCAF1 LUG ATH1 ANT BLH9 PTL AIL6 EMF1 EMB2773 SEP1 KAN1 PI GIF1 SPL2 SPL13A NAC098 AGL8 APRR1 SLK2
4.12e-08	56	1270	2.2283	Reproductive system development	http://amigo.geneontology.org/amigo/term/GO:0061458	SPL8 ARF5 RPL27AB SEP3 ATHB-9 SEU STM AP1 PHL SRS5 HAC1 MSI4 ELF3 BLH8 SYD LUH MEE21 SEP2 HAC5 TPR2 ARR1 SCRM AP3 INO80 SPL15 HSBP AG ATML1 SLK3 SLK1 DCAF1 LUG ATH1 ANT BLH9 PTL AIL6 EMF1 EMB2773 SEP1 KAN1 PI GIF1 SPL2 SPL13A NAC098 AGL8 APRR1 SLK2
5.52e-08	61	1606	2.10536	Post-embryonic development	http://amigo.geneontology.org/amigo/term/GO:0009791	SPL8 ARF5 RPL27AB SEP3 ATHB-9 SEU STM AP1 PHL SRS5 HAC1 MSI4 GRF1 ELF3 BLH8 SYD LUH MEE21 GRF3 SEP2 HAC5 TPR2 ARR1 SCRM CAM7 AP3 INO80 SPL15 HSBP TCP2 AG ATML1 SLK3 SLK1 DCAF1 LUG ATH1 ANT BLH9 PTL AIL6 EMF1 EMB2773 SEP1 KAN1 PI GIF1 SPL2 SPL13A NAC098 AGL8 APRR1 SLK2 DOF5.7
1.08e-07	46	1124	2.42051	Plant organ development	http://amigo.geneontology.org/amigo/term/GO:0099402	SPL8 ARF5 SEP3 SPL10 ATHB-9 SEU STM SRS5 IDD4 CAMTA3 GRF1 BLH4 LHW TCP10 LUH GRF3 DOF2.4 SEP2 GRF5 ARR1 FHY3 GRF4 AP3 SPL15 FAR1 TCP2 ATML1 GRF8 SLK1 DCAF1 LUG ATH1 BLH2 GRF2 PTL AIL6 SEP1 KAN1 PI GIF1 SPL2 SPL13A NAC098 SLK2
1.86e-07	34	553	2.87194	Phyllome development	http://amigo.geneontology.org/amigo/term/GO:0048827	SPL8 SEP3 SPL10 ATHB-9 SEU STM SRS5 CAMTA3 BLH4 TCP10 LUH SEP2 GRF5 ARR1 FHY3 GRF4 SPL15 FAR1 TCP2 ATML1 GRF8 SLK1 DCAF1 LUG BLH2 PTL SEP1 KAN1 GIF1 SPL2 SPL13A NAC098 SLK2
3.2e-07	56	1526	2.09824	Developmental proc. involved in reproduction	http://amigo.geneontology.org/amigo/term/GO:0003006	SPL8 ARF5 RPL27AB SEP3 ATHB-9 SEU STM AP1 PHL SRS5 HAC1 MSI4 ELF3 BLH8 SYD LUH MEE21 SEP2 HAC5 TPR2 ARR1 SCRM AP3 INO80 SPL15 HSBP AG ATML1 SLK3 SLK1 DCAF1 LUG ATH1 ANT BLH9 PTL AIL6 EMF1 EMB2773 SEP1 KAN1 PI GIF1 SPL2 SPL13A NAC098 AGL8 APRR1 SLK2
6.34e-07	29	545	3.03537	Pos. reg. of RNA biosynthetic proc.	http://amigo.geneontology.org/amigo/term/GO:1902680	SRS7 SEP3 SPL10 SEU AP1 SRS5 HAC1 IDD5 IDD4 LHW SYD LUH SEP2 HAC5 FHY3 SCRM AP3 FAR1 TCP2 AG SLK3 SLK1 SEP1 PI GIF1 AGL8 SLK2 DOF5.7
6.34e-07	29	545	3.03537	Pos. reg. of nucleic acid-templated transcription	http://amigo.geneontology.org/amigo/term/GO:1903508	SRS7 SEP3 SPL10 SEU AP1 SRS5 HAC1 IDD5 IDD4 LHW SYD LUH SEP2 HAC5 FHY3 SCRM AP3 FAR1 TCP2 AG SLK3 SLK1 SEP1 PI GIF1 AGL8 SLK2 DOF5.7
8.79e-07	18	248	4.33325	Pos. reg. of transcription by RNA polymerase II	http://amigo.geneontology.org/amigo/term/GO:0045944	SEP3 SEU AP1 HAC1 SYD SEP2 HAC5 FHY3 AP3 AG SLK3 SLK1 SEP1 PI GIF1 AGL8 SLK2
1.33e-06	18	194	4.22756	Floral whorl development	http://amigo.geneontology.org/amigo/term/GO:0048438	SPL8 SEP3 ATHB-9 SEU STM SRS5 SEP2 SPL15 AG SLK1 BLH9 PTL SEP1 KAN1 SPL2 SPL13A SLK2
1.75e-06	28	544	2.96291	Pos. reg. of transcription, DNA-templated	http://amigo.geneontology.org/amigo/term/GO:0045893	SRS7 SEP3 SPL10 SEU AP1 SRS5 HAC1 IDD5 IDD4 LHW SYD LUH SEP2 HAC5 FHY3 SCRM AP3 FAR1 AG SLK3 SLK1 SEP1 PI GIF1 AGL8 SLK2 DOF5.7
4.06e-06	30	630	2.72531	Pos. reg. of nucleobase-containing compound metabolic proc.	http://amigo.geneontology.org/amigo/term/GO:0045935	SRS7 SEP3 SPL10 SEU AP1 SRS5 HAC1 IDD5 IDD4 LHW SYD LUH SEP2 HAC5 FHY3 SCRM AP3 INO80 FAR1 TCP2 AG SLK3 SLK1 SEP1 PI GIF1 AGL8 SLK2 DOF5.7
4.84e-06	58	1934	1.89969	Reproductive proc.	http://amigo.geneontology.org/amigo/term/GO:0022414	SPL8 ARF5 RPL27AB SEP3 ATHB-9 SEU STM AP1 PHL SRS5 HAC1 MSI4 ELF3 BLH8 SYD LUH MEE21 CAM2 SEP2 HAC5 TPR2 ARR1 SCRM AP3 INO80 SPL15 HSBP AG ATML1 SLK3 SLK1 DCAF1 LUG ATH1 ANT BLH9 PTL AIL6 EMF1 EMB2773 SEP1 KAN1 PI GIF1 SPL2 SPL13A NAC098 AGL8 APRR1 ML1 SLK2
5.98e-06	58	1943	1.88685	Reproduction	http://amigo.geneontology.org/amigo/term/GO:0000003	SPL8 ARF5 RPL27AB SEP3 ATHB-9 SEU STM AP1 PHL SRS5 HAC1 MSI4 ELF3 BLH8 SYD LUH MEE21 CAM2 SEP2 HAC5 TPR2 ARR1 SCRM AP3 INO80 SPL15 HSBP AG ATML1 SLK3 SLK1 DCAF1 LUG ATH1 ANT BLH9 PTL AIL6 EMF1 EMB2773 SEP1 KAN1 PI GIF1 SPL2 SPL13A NAC098 AGL8 APRR1 ML1 SLK2
1.22e-05	29	759	2.63447	Cell differentiation	http://amigo.geneontology.org/amigo/term/GO:0030154	SPL8 SEP3 ATHB-9 VIP1 SEU AP1 MSI4 NOP10 TCP10 LUH BLH1 SEP2 AP3 OBE4 KNAT1 TCP2 AG ATML1 SLK3 SLK1 LUG ANT SEP1 KAN1 PI AGL8 SLK2 DOF5.7
GO Molecular Function
Enrichment FDR	nGenes	Pathway Genes	Fold Enrichment	Pathway	URL	Genes
1.03e-17	66	1823	3.04088	Transcription regulator activity	http://amigo.geneontology.org/amigo/term/GO:0140110	BLH10 ARF5 SEP3 SPL10 ATHB-9 VIP1 SEU GCT STM AP1 PHL SRS5 HAC1 IDD5 IDD4 CAMTA3 BLH4 ELF3 LHW BLH8 DOF2.1 TCP10 LUH COL14 BLH1 DOF2.4 SEP2 WRKY39 HAC5 ARR1 FHY3 SCRM AP3 SPL15 MED12 KNAT1 FAR1 HSBP TCP2 AG ATML1 ATH1 BLH2 ANT BLH9 PTL BIM1 AIL6 KNAT4 SEP1 KAN1 PI GIF1 SPL2 SPL13A NAC098 AGL8 APRR1 DOF5.7 DOF5.8
4.14e-16	57	1670	3.17271	DNA-binding transcription factor activity	http://amigo.geneontology.org/amigo/term/GO:0003700	BLH10 ARF5 SEP3 SPL10 ATHB-9 VIP1 STM AP1 SRS5 IDD5 IDD4 CAMTA3 BLH4 ELF3 LHW BLH8 DOF2.1 TCP10 COL14 BLH1 DOF2.4 SEP2 WRKY39 ARR1 FHY3 SCRM AP3 SPL15 KNAT1 FAR1 TCP2 AG ATML1 ATH1 BLH2 ANT BLH9 PTL BIM1 AIL6 KNAT4 SEP1 KAN1 PI SPL2 SPL13A NAC098 AGL8 APRR1 DOF5.7 DOF5.8
5.18e-15	54	1301	3.13247	Sequence-specific DNA binding	http://amigo.geneontology.org/amigo/term/GO:0043565	BLH10 ARF5 SEP3 SPL10 ATHB-9 VIP1 STM AP1 SRS5 IDD5 IDD4 CAMTA3 GRF1 BLH4 BLH8 DOF2.1 TCP10 BLH1 GRF3 DOF2.4 SEP2 WRKY39 ARR1 SCRM AP3 KNAT1 TCP2 AG ATML1 ATH1 BLH2 GRF2 ANT BLH9 PTL BIM1 AIL6 KNAT4 SEP1 KAN1 PI SPL2 SPL13A NAC098 AGL8 DOF5.7 DOF5.8
5.85e-13	44	1010	3.28446	Transcription cis-regulatory region binding	http://amigo.geneontology.org/amigo/term/GO:0000976	BLH10 ARF5 SEP3 ATHB-9 VIP1 STM AP1 IDD5 GRF1 BLH4 BLH8 DOF2.1 BLH1 GRF3 DOF2.4 SEP2 ARR1 SCRM AP3 KNAT1 AG ATH1 BLH2 GRF2 ANT BLH9 PTL BIM1 AIL6 KNAT4 SEP1 KAN1 PI SPL2 SPL13A NAC098 AGL8 DOF5.8
5.85e-13	44	1010	3.28446	Transcription regulatory region nucleic acid binding	http://amigo.geneontology.org/amigo/term/GO:0001067	BLH10 ARF5 SEP3 ATHB-9 VIP1 STM AP1 IDD5 GRF1 BLH4 BLH8 DOF2.1 BLH1 GRF3 DOF2.4 SEP2 ARR1 SCRM AP3 KNAT1 AG ATH1 BLH2 GRF2 ANT BLH9 PTL BIM1 AIL6 KNAT4 SEP1 KAN1 PI SPL2 SPL13A NAC098 AGL8 DOF5.8
2.39e-12	44	1035	3.16191	Sequence-specific double-stranded DNA binding	http://amigo.geneontology.org/amigo/term/GO:1990837	BLH10 ARF5 SEP3 ATHB-9 VIP1 STM AP1 IDD5 GRF1 BLH4 BLH8 DOF2.1 BLH1 GRF3 DOF2.4 SEP2 ARR1 SCRM AP3 KNAT1 AG ATH1 BLH2 GRF2 ANT BLH9 PTL BIM1 AIL6 KNAT4 SEP1 KAN1 PI SPL2 SPL13A NAC098 AGL8 DOF5.8
4.73e-12	48	1147	2.907	Double-stranded DNA binding	http://amigo.geneontology.org/amigo/term/GO:0003690	BLH10 ARF5 SEP3 ATHB-9 VIP1 STM AP1 IDD5 CAMTA3 GRF1 BLH4 BLH8 DOF2.1 BLH1 GRF3 DOF2.4 SEP2 IDM1 ARR1 SCRM AP3 KNAT1 AG ATH1 BLH2 GRF2 ANT BLH9 PTL BIM1 AIL6 KNAT4 EMF1 SEP1 KAN1 PI SPL2 SPL13A NAC098 AGL8 DOF5.8
2.7e-09	19	308	5.08221	Cis-regulatory region sequence-specific DNA binding	http://amigo.geneontology.org/amigo/term/GO:0000987	BLH10 SEP3 STM AP1 BLH4 BLH8 BLH1 SEP2 SCRM AP3 KNAT1 AG ATH1 BLH2 BLH9 KNAT4 SEP1 PI AGL8
6.03e-09	12	33	7.70355	Protein tag	http://amigo.geneontology.org/amigo/term/GO:0031386	RPS27AA UBQ12 UBQ13 RPL40B RPS27AB UBQ14 UBQ11 UBQ10 UBQ3 UBQ4 UBQ9
6.37e-09	18	286	5.09794	RNA polymerase II cis-regulatory region sequence-specific DNA binding	http://amigo.geneontology.org/amigo/term/GO:0000978	BLH10 SEP3 STM AP1 BLH4 BLH8 BLH1 SEP2 AP3 KNAT1 AG ATH1 BLH2 BLH9 KNAT4 SEP1 PI AGL8
1.65e-08	12	61	7.22208	Ubiquitin protein ligase binding	http://amigo.geneontology.org/amigo/term/GO:0031625	RPS27AA UBQ12 UBQ13 RPL40B RPS27AB UBQ14 UBQ11 UBQ10 UBQ3 UBQ4 UBQ9
3.52e-07	20	338	3.77625	DNA-binding transcription factor activity, RNA polymerase II-specific	http://amigo.geneontology.org/amigo/term/GO:0000981	BLH10 SEP3 STM AP1 BLH4 BLH8 BLH1 SEP2 FHY3 AP3 KNAT1 AG ATML1 ATH1 BLH2 BLH9 KNAT4 SEP1 PI AGL8
7.83e-06	26	669	2.6921	Protein dimerization activity	http://amigo.geneontology.org/amigo/term/GO:0046983	HTB1 SEP3 SEU HTA10 STM AP1 LHW BLH1 SEP2 HTA13 SCRM H2B HTB11 AP3 AG HTA2 LUG PTL BIM1 SEP1 PI HTA7 RAT5 HTA6 AGL8
0.000355	13	131	3.38332	Protein heterodimerization activity	http://amigo.geneontology.org/amigo/term/GO:0046982	HTB1 SEU HTA10 AP1 BLH1 HTA13 H2B HTB11 HTA2 LUG HTA7 RAT5 HTA6
0.000861	15	400	2.83219	Enzyme binding	http://amigo.geneontology.org/amigo/term/GO:0019899	RPS27AA VIP1 UBQ12 UBQ13 RPL40B RPS27AB UBQ14 UBQ11 UBQ10 UBQ3 PTL UBQ4 UBQ9 CDKE-1
0.000861	4	4	9.62944	Box H/ACA snoRNA binding	http://amigo.geneontology.org/amigo/term/GO:0034513	NOP10
0.012694	11	166	2.6481	Transcription coregulator activity	http://amigo.geneontology.org/amigo/term/GO:0003712	SEU GCT PHL HAC1 CAMTA3 LUH HAC5 MED12 HSBP GIF1
TR.PlantGSAD
Enrichment FDR	nGenes	Pathway Genes	Fold Enrichment	Pathway	URL	Genes	TAIR
1.78e-05	8	109	7.00323	MADS TRANSCRIPTION FACTOR FAMILY Transcription Regulators Factors	http://systemsbiology.cau.edu.cn/PlantGSEAv2/download.php	SEP3 AP1 SEP2 AP3 AG SEP1 PI AGL8	AT5G20240 AT1G24260 AT3G54340 AT5G15800 AT4G18960 AT3G02310 AT5G60910 AT1G69120
0.000145	12	91	3.85178	HOMEOBOX TRANSCRIPTION FACTOR FAMILY Transcription Regulators Factors	http://systemsbiology.cau.edu.cn/PlantGSEAv2/download.php	BLH10 ATHB-9 STM BLH4 BLH8 BLH1 KNAT1 ATML1 ATH1 BLH2 BLH9 KNAT4	AT5G11060 AT4G32980 AT1G30490 AT2G27990 AT4G21750 AT2G23760 AT1G62360 AT4G08150 AT2G35940 AT5G02030 AT4G36870 AT1G19700
0.000164	6	9	7.22208	GRF TRANSCRIPTION FACTOR FAMILY Transcription Regulators Factors	http://systemsbiology.cau.edu.cn/PlantGSEAv2/download.php	GRF1 GRF3 GRF5 GRF4 GRF8 GRF2	AT4G37740 AT4G24150 AT3G13960 AT2G36400 AT3G52910 AT2G22840
0.001984	5	16	6.0184	SBP TRANSCRIPTION FACTOR FAMILY Transcription Regulators Factors	http://systemsbiology.cau.edu.cn/PlantGSEAv2/download.php	SPL8 SPL10 SPL15 SPL2 SPL13A	AT1G02065 AT5G43270 AT1G27370 AT3G57920 AT5G50570
0.00491	4	36	6.41963	C2C2-DOF TRANSCRIPTION FACTOR FAMILY Transcription Regulators Factors	http://systemsbiology.cau.edu.cn/PlantGSEAv2/download.php	DOF2.1 DOF2.4 DOF5.7 DOF5.8	AT5G66940 AT2G37590 AT2G28510 AT5G65590
EAR.PlantGSAD
Enrichment FDR	nGenes	Pathway Genes	Fold Enrichment	Pathway	URL	Genes	TAIR
4.68e-06	16	402	3.85178	EAR MOTIF-CONTAINING PROTEINS EAR motif	http://systemsbiology.cau.edu.cn/PlantGSEAv2/download.php	BLH10 SPL10 AP1 BLH4 LHW BLH8 TCP10 BLH1 IDM1 ATH1 BLH2 BLH9 AIL6 PI SPL2	AT5G20240 AT5G02030 AT4G32980 AT2G27230 AT2G27990 AT3G14980 AT4G36870 AT2G23760 AT2G31070 AT1G19700 AT1G27370 AT5G43270 AT4G14920 AT2G35940 AT1G69120 AT5G10510
Caf.PlantGSAD
Enrichment FDR	nGenes	Pathway Genes	Fold Enrichment	Pathway	URL	Genes	TAIR
1.48e-05	8	40	7.00323	Chromatin associated factor FLCP Chromatin associated factor	http://systemsbiology.cau.edu.cn/PlantGSEAv2/download.php	SEP3 AP1 SEP2 AP3 AG SEP1 PI AGL8	AT5G20240 AT1G24260 AT3G54340 AT5G15800 AT4G18960 AT3G02310 AT5G60910 AT1G69120
0.005346	6	13	4.44436	Chromatin associated factor HTA Chromatin associated factor	http://systemsbiology.cau.edu.cn/PlantGSEAv2/download.php	HTA10 HTA13 HTA2 HTA7 RAT5 HTA6	AT5G59870 AT4G27230 AT1G51060 AT3G20670 AT5G54640 AT5G27670
0.035785	2	5	9.62944	Chromatin associated factor HAC Chromatin associated factor	http://systemsbiology.cau.edu.cn/PlantGSEAv2/download.php	HAC1 HAC5	AT3G12980 AT1G79000
LLPS.PlantGSAD
Enrichment FDR	nGenes	Pathway Genes	Fold Enrichment	Pathway	URL	Genes	TAIR
6.57e-16	47	569	3.53581	PMID31881292 Q/N Rich Strech Liquid-liquid phase separation related genes	http://systemsbiology.cau.edu.cn/PlantGSEAv2/download.php	BLH10 ARF5 VIP1 SEU AP1 PHL SRS5 HAC1 IDD5 BLH4 ELF3 BLH8 DOF2.1 TCP10 LUH BLH1 GRF3 HAC5 ARR1 TIC GRF4 ATTKL KNAT1 AG SLK3 SLK1 LUG BLH2 ANT PTL AIL6 KNAT4 GIF1 SLK2 DOF5.7	AT5G10510 AT5G55040 AT5G62090 AT5G07980 AT2G36400 AT1G14580 AT2G23760 AT1G27430 AT5G07940 AT4G36870 AT1G69120 AT4G38900 AT4G25520 AT3G61690 AT1G24300 AT1G79000 AT3G12980 AT2G28510 AT2G32700 AT2G35940 AT4G32551 AT2G02070 AT1G19850 AT5G11060 AT5G13950 AT2G25930 AT5G65590 AT3G16857 AT4G18960 AT1G75520 AT2G31070 AT1G72390 AT3G63180 AT4G37750 AT2G28540 AT5G07970 AT4G25515 AT2G27990 AT3G22380 AT1G43700…

## Sheet: 2D. 8 DAI GO enrichment
Data S2D. Gene Ontology (GO) enrichment analysis of significantly enriched proteins in the 8 DAI LUH-GFP IP-MS samples. Analysis was performed using ShinyGO v0.76 with the following parameters: enriched proteins versus all detected proteins (background), FDR cutoff of 0.05, minimum category size of 2, maximum category size of 2000, and redundancy removal enabled.
GO Biological Process
Enrichment FDR	nGenes	Pathway Genes	Fold Enrichment	Pathway	URL	Genes
5.57984e-17	64	964	3.17604	Shoot system development	http://amigo.geneontology.org/amigo/term/GO:0048367	SPL8 SBT1.2 HDG2 TGA9 ARF5 SEP3 SPL10 TCP24 KAN2 SEU STM PAN AP1 ATHB-13 PHL SRS5 HAC1 RGA AGL3 AMS MSI4 CAMTA3 BLH4 ELF3 BLH8 SYD TCP10 LUH AGL6 TCP13 SEP2 HAC5 GRF5 TCP4 ARR1 FHY3 GRF4 AP3 H2AV SPL15 PDF2 FAR1 TCP2 AG SLK3 SLK1 LUG ATH1 BLH2 ANT BLH9 PTL TCP17 EMF1 SEP1 UCH1 KAN1 PI GIF1 SPL2 NAC098 TCP5 SLK2
2.42683e-13	56	1124	2.99807	Plant organ development	http://amigo.geneontology.org/amigo/term/GO:0099402	SPL8 HDG2 TGA9 ARF5 SEP3 SPL10 TCP24 KAN2 SEU STM ATHB-13 SRS5 RGA IDD4 AGL3 AMS CAMTA3 GRF1 BLH4 TCP10 LUH GRF3 DOF2.4 AGL6 TCP13 SEP2 IBR3 OBE1 GRF5 TCP4 ARR1 FHY3 GRF4 AP3 SPL15 PDF2 NOV FAR1 TCP2 SLK1 LUG ATH1 BLH2 GRF2 PTL TCP17 SEP1 KAN1 PI GIF1 SPL2 OBE2 NAC098 TCP5 SLK2
3.59281e-12	45	608	3.32694	Regulation of transcription by RNA polymerase II	http://amigo.geneontology.org/amigo/term/GO:0006357	HDG2 BLH10 SNL3 SEP3 SEU TAF6B GCT STM CAMTA4 AP1 ATHB-13 PHL HAC1 AGL3 CAMTA3 BLH4 BLH8 SYD BLH1 AGL6 SEP2 HAC5 FHY3 AP3 INO80 MED12 PDF2 YY1 KNAT1 AG SLK3 SLK1 ATH1 BLH2 BLH9 KNAT4 HAT7 SEP1 PI KNAT3 GIF1 SLK2
1.33253e-11	42	560	3.38116	Reproductive shoot system development	http://amigo.geneontology.org/amigo/term/GO:0090567	SPL8 HDG2 TGA9 ARF5 SEP3 KAN2 SEU STM PAN AP1 PHL SRS5 HAC1 AGL3 AMS MSI4 ELF3 BLH8 SYD LUH AGL6 SEP2 HAC5 AP3 H2AV SPL15 PDF2 AG SLK3 SLK1 LUG ATH1 ANT BLH9 PTL EMF1 SEP1 KAN1 PI SPL2 SLK2
2.7458e-11	65	1606	2.41099	Post-embryonic development	http://amigo.geneontology.org/amigo/term/GO:0009791	SPL8 SBT1.2 HDG2 TGA9 ARF5 SEP3 KAN2 SEU STM PAN AP1 ATHB-13 PHL SRS5 HAC1 RGA AGL3 AMS MSI4 GRF1 ELF3 BLH8 SYD LUH COP1 MEE21 GRF3 AGL6 SEP2 OBE1 HAC5 TCP4 ARR1 HDA15 SCRM AP3 H2AV INO80 SPL15 PDF2 NOV TCP2 AG SLK3 SLK1 LUG ATH1 ANT BLH9 PTL EMF1 EMB2773 SEP1 KAN1 PI GIF1 SPL2 OBE2 SCC4 NAC098 SLK2
2.7458e-11	45	665	3.11504	Transcription by RNA polymerase II	http://amigo.geneontology.org/amigo/term/GO:0006366	HDG2 BLH10 SNL3 SEP3 SEU TAF6B GCT STM CAMTA4 AP1 ATHB-13 PHL HAC1 AGL3 CAMTA3 BLH4 BLH8 SYD BLH1 AGL6 SEP2 HAC5 FHY3 AP3 INO80 MED12 PDF2 YY1 KNAT1 AG SLK3 SLK1 ATH1 BLH2 BLH9 KNAT4 HAT7 SEP1 PI KNAT3 GIF1 SLK2
6.01901e-11	40	547	3.31848	Flower development	http://amigo.geneontology.org/amigo/term/GO:0009908	SPL8 HDG2 TGA9 ARF5 SEP3 KAN2 SEU STM PAN AP1 PHL SRS5 HAC1 AGL3 AMS MSI4 ELF3 SYD LUH AGL6 SEP2 HAC5 AP3 H2AV SPL15 PDF2 AG SLK3 SLK1 LUG ATH1 ANT BLH9 PTL EMF1 SEP1 KAN1 PI SPL2 SLK2
6.01901e-11	59	1267	2.50474	Reproductive structure development	http://amigo.geneontology.org/amigo/term/GO:0048608	SPL8 HDG2 TGA9 ARF5 SEP3 KAN2 SEU STM PAN AP1 ATHB-13 PHL SRS5 HAC1 RGA AGL3 AMS MSI4 ELF3 BLH8 SYD LUH COP1 MEE21 AGL6 SEP2 OBE1 HAC5 TCP4 ARR1 SCRM AP3 H2AV INO80 SPL15 PDF2 NOV AG SLK3 SLK1 LUG ATH1 ANT BLH9 PTL EMF1 EMB2773 SEP1 KAN1 PI GIF1 SPL2 OBE2 SCC4 NAC098 SLK2
6.01901e-11	59	1270	2.50474	Reproductive system development	http://amigo.geneontology.org/amigo/term/GO:0061458	SPL8 HDG2 TGA9 ARF5 SEP3 KAN2 SEU STM PAN AP1 ATHB-13 PHL SRS5 HAC1 RGA AGL3 AMS MSI4 ELF3 BLH8 SYD LUH COP1 MEE21 AGL6 SEP2 OBE1 HAC5 TCP4 ARR1 SCRM AP3 H2AV INO80 SPL15 PDF2 NOV AG SLK3 SLK1 LUG ATH1 ANT BLH9 PTL EMF1 EMB2773 SEP1 KAN1 PI GIF1 SPL2 OBE2 SCC4 NAC098 SLK2
8.46235e-11	40	553	3.26858	Phyllome development	http://amigo.geneontology.org/amigo/term/GO:0048827	SPL8 TGA9 SEP3 SPL10 TCP24 KAN2 SEU STM ATHB-13 SRS5 RGA AGL3 AMS CAMTA3 BLH4 TCP10 LUH TCP13 SEP2 GRF5 TCP4 ARR1 FHY3 GRF4 SPL15 PDF2 FAR1 TCP2 SLK1 LUG BLH2 PTL TCP17 SEP1 KAN1 GIF1 SPL2 NAC098 TCP5 SLK2
2.53126e-10	37	545	3.35097	Positive regulation of RNA biosynthetic process	http://amigo.geneontology.org/amigo/term/GO:1902680	SRS7 SEP3 SPL10 SEU TAF6B AP1 ATHB-13 SRS5 HAC1 RGA IDD5 IDD4 AGL3 SYD LUH AGL6 SEP2 HAC5 TCP4 FHY3 SCRM AP3 YY1 FAR1 TCP2 AG SLK3 SLK1 HAT7 SEP1 PI GIF1 SLK2
2.53126e-10	37	545	3.35097	Positive regulation of nucleic acid-templated transcription	http://amigo.geneontology.org/amigo/term/GO:1903508	SRS7 SEP3 SPL10 SEU TAF6B AP1 ATHB-13 SRS5 HAC1 RGA IDD5 IDD4 AGL3 SYD LUH AGL6 SEP2 HAC5 TCP4 FHY3 SCRM AP3 YY1 FAR1 TCP2 AG SLK3 SLK1 HAT7 SEP1 PI GIF1 SLK2
8.61869e-10	36	544	3.2878	Positive regulation of transcription, DNA-templated	http://amigo.geneontology.org/amigo/term/GO:0045893	SRS7 SEP3 SPL10 SEU TAF6B AP1 ATHB-13 SRS5 HAC1 RGA IDD5 IDD4 AGL3 SYD LUH AGL6 SEP2 HAC5 TCP4 FHY3 SCRM AP3 YY1 FAR1 AG SLK3 SLK1 HAT7 SEP1 PI GIF1 SLK2
8.61869e-10	39	630	3.09382	Positive regulation of nucleobase-containing compound metabolic process	http://amigo.geneontology.org/amigo/term/GO:0045935	SRS7 SEP3 SPL10 SEU TAF6B RZ1B AP1 ATHB-13 SRS5 HAC1 RGA IDD5 IDD4 AGL3 SYD LUH AGL6 SEP2 HAC5 TCP4 FHY3 SCRM AP3 INO80 YY1 FAR1 TCP2 AG SLK3 SLK1 HAT7 SEP1 PI GIF1 SLK2
1.03279e-09	59	1526	2.33168	Developmental process involved in reproduction	http://amigo.geneontology.org/amigo/term/GO:0003006	SPL8 HDG2 TGA9 ARF5 SEP3 KAN2 SEU STM PAN AP1 ATHB-13 PHL SRS5 HAC1 RGA AGL3 AMS MSI4 ELF3 BLH8 SYD LUH COP1 MEE21 AGL6 SEP2 OBE1 HAC5 TCP4 ARR1 SCRM AP3 H2AV INO80 SPL15 PDF2 NOV AG SLK3 SLK1 LUG ATH1 ANT BLH9 PTL EMF1 EMB2773 SEP1 KAN1 PI GIF1 SPL2 OBE2 SCC4 NAC098 SLK2
1.58825e-09	37	598	3.14154	Positive regulation of macromolecule biosynthetic process	http://amigo.geneontology.org/amigo/term/GO:0010557	SRS7 SEP3 SPL10 SEU TAF6B AP1 ATHB-13 SRS5 HAC1 RGA IDD5 IDD4 AGL3 SYD LUH AGL6 SEP2 HAC5 TCP4 FHY3 SCRM AP3 YY1 FAR1 TCP2 AG SLK3 SLK1 HAT7 SEP1 PI GIF1 SLK2
1.58825e-09	38	611	3.08198	Positive regulation of RNA metabolic process	http://amigo.geneontology.org/amigo/term/GO:0051254	SRS7 SEP3 SPL10 SEU TAF6B RZ1B AP1 ATHB-13 SRS5 HAC1 RGA IDD5 IDD4 AGL3 SYD LUH AGL6 SEP2 HAC5 TCP4 FHY3 SCRM AP3 YY1 FAR1 TCP2 AG SLK3 SLK1 HAT7 SEP1 PI GIF1 SLK2
2.50587e-09	37	630	3.09321	Positive regulation of cellular biosynthetic process	http://amigo.geneontology.org/amigo/term/GO:0031328	SRS7 SEP3 SPL10 SEU TAF6B AP1 ATHB-13 SRS5 HAC1 RGA IDD5 IDD4 AGL3 SYD LUH AGL6 SEP2 HAC5 TCP4 FHY3 SCRM AP3 YY1 FAR1 TCP2 AG SLK3 SLK1 HAT7 SEP1 PI GIF1 SLK2
3.05422e-09	37	759	3.06959	Cell differentiation	http://amigo.geneontology.org/amigo/term/GO:0030154	SPL8 HDG2 OBE3 SEP3 TCP24 KAN2 SEU AP1 RGA AGL3 MSI4 NOP10 TCP10 LUH BLH1 AGL6 TCP13 SEP2 IBR3 TCP4 AP3 OBE4 PDF2 KNAT1 NOV TCP2 AG SLK3 SLK1 LUG ANT TCP17 SEP1 KAN1 PI TCP5 SLK2
6.06934e-09	37	647	3.00087	Positive regulation of biosynthetic process	http://amigo.geneontology.org/amigo/term/GO:0009891	SRS7 SEP3 SPL10 SEU TAF6B AP1 ATHB-13 SRS5 HAC1 RGA IDD5 IDD4 AGL3 SYD LUH AGL6 SEP2 HAC5 TCP4 FHY3 SCRM AP3 YY1 FAR1 TCP2 AG SLK3 SLK1 HAT7 SEP1 PI GIF1 SLK2
GO Molecular Function
Enrichment FDR	nGenes	Pathway Genes	Fold Enrichment	Pathway	URL	Genes
4.43912e-21	80	1823	2.95728	Transcription regulator activity	http://amigo.geneontology.org/amigo/term/GO:0140110	HDG2 TGA9 BLH10 ARF5 SNL3 SEP3 SPL10 TCP24 KAN2 SEU TAF6B IDD7 GCT STM CAMTA4 PAN BHLH49 AP1 ATHB-13 PHL SRS5 HAC1 RGA IDD5 IDD4 AGL3 AMS CBP60C CAMTA3 BLH4 ELF3 BLH8 TCP10 LUH BLH1 DOF2.4 BHLH48 AGL6 TCP13 SEP2 WRKY39 AL2 HAC5 TCP4 ARR1 FHY3 SCRM AP3 SPL15 MED12 PDF2 YY1 KNAT1 FAR1 TCP2 AG ATH1 BLH2 ANT BLH9 PTL TCP17 BIM1 KNAT4 HAT7 SEP1 KAN1 PI KNAT3 GIF1 SPL2 NAC098 CBP60B TCP5 DOF5.8
4.36215e-20	68	1301	3.25562	Sequence-specific DNA binding	http://amigo.geneontology.org/amigo/term/GO:0043565	TGA9 BLH10 ARF5 SEP3 SPL10 TCP24 KAN2 GATA28 STM PAN BHLH49 AP1 ATHB-13 SRS5 RGA IDD5 IDD4 AGL3 AMS CBP60C CAMTA3 GRF1 BLH4 BLH8 TCP10 BLH1 GRF3 DOF2.4 AGL6 TCP13 SEP2 WRKY39 AL2 TCP4 ARR1 SCRM AP3 PDF2 YY1 KNAT1 TCP2 AG ATH1 BLH2 GRF2 ANT BLH9 PTL TCP17 BIM1 KNAT4 HAT7 SEP1 KAN1 PI KNAT3 SPL2 NAC098 CBP60B TCP5 DOF5.8
4.31463e-18	67	1670	3.04668	DNA-binding transcription factor activity	http://amigo.geneontology.org/amigo/term/GO:0003700	HDG2 TGA9 BLH10 ARF5 SEP3 SPL10 TCP24 KAN2 IDD7 STM PAN BHLH49 AP1 ATHB-13 SRS5 RGA IDD5 IDD4 AGL3 AMS CBP60C CAMTA3 BLH4 ELF3 BLH8 TCP10 BLH1 DOF2.4 BHLH48 AGL6 TCP13 SEP2 WRKY39 TCP4 ARR1 FHY3 SCRM AP3 SPL15 PDF2 YY1 KNAT1 FAR1 TCP2 AG ATH1 BLH2 ANT BLH9 PTL TCP17 BIM1 KNAT4 HAT7 SEP1 KAN1 PI KNAT3 SPL2 NAC098 CBP60B TCP5 DOF5.8
7.26815e-16	60	1147	3.03294	Double-stranded DNA binding	http://amigo.geneontology.org/amigo/term/GO:0003690	TGA9 BLH10 ARF5 SEP3 KAN2 GATA28 STM CAMTA4 PAN BHLH49 AP1 ATHB-13 RGA IDD5 AGL3 AMS CAMTA3 GRF1 BLH4 BLH8 BLH1 GRF3 DOF2.4 AGL6 SEP2 AL2 TCP4 ARR1 SCRM AP3 PDF2 YY1 KNAT1 AG ATH1 BLH2 GRF2 ANT BLH9 PTL BIM1 KNAT4 EMF1 SEP1 KAN1 PI KNAT3 SPL2 SCC4 NAC098 DOF5.8
1.52456e-14	52	1010	3.17493	Transcription cis-regulatory region binding	http://amigo.geneontology.org/amigo/term/GO:0000976	TGA9 BLH10 ARF5 SEP3 KAN2 GATA28 STM PAN BHLH49 AP1 ATHB-13 RGA IDD5 AGL3 AMS GRF1 BLH4 BLH8 BLH1 GRF3 DOF2.4 AGL6 SEP2 AL2 ARR1 SCRM AP3 PDF2 YY1 KNAT1 AG ATH1 BLH2 GRF2 ANT BLH9 PTL BIM1 KNAT4 SEP1 KAN1 PI KNAT3 SPL2 NAC098 DOF5.8
1.52456e-14	52	1010	3.17493	Transcription regulatory region nucleic acid binding	http://amigo.geneontology.org/amigo/term/GO:0001067	TGA9 BLH10 ARF5 SEP3 KAN2 GATA28 STM PAN BHLH49 AP1 ATHB-13 RGA IDD5 AGL3 AMS GRF1 BLH4 BLH8 BLH1 GRF3 DOF2.4 AGL6 SEP2 AL2 ARR1 SCRM AP3 PDF2 YY1 KNAT1 AG ATH1 BLH2 GRF2 ANT BLH9 PTL BIM1 KNAT4 SEP1 KAN1 PI KNAT3 SPL2 NAC098 DOF5.8
2.73212e-14	53	1035	3.08024	Sequence-specific double-stranded DNA binding	http://amigo.geneontology.org/amigo/term/GO:1990837	TGA9 BLH10 ARF5 SEP3 KAN2 GATA28 STM PAN BHLH49 AP1 ATHB-13 RGA IDD5 AGL3 AMS GRF1 BLH4 BLH8 BLH1 GRF3 DOF2.4 AGL6 SEP2 AL2 TCP4 ARR1 SCRM AP3 PDF2 YY1 KNAT1 AG ATH1 BLH2 GRF2 ANT BLH9 PTL BIM1 KNAT4 SEP1 KAN1 PI KNAT3 SPL2 NAC098 DOF5.8
7.47955e-10	26	338	4.15542	DNA-binding transcription factor activity, RNA polymerase II-specific	http://amigo.geneontology.org/amigo/term/GO:0000981	HDG2 BLH10 SEP3 STM AP1 ATHB-13 AGL3 BLH4 BLH8 BLH1 AGL6 SEP2 FHY3 AP3 PDF2 YY1 KNAT1 AG ATH1 BLH2 BLH9 KNAT4 HAT7 SEP1 PI KNAT3
2.76469e-09	23	308	4.38534	Cis-regulatory region sequence-specific DNA binding	http://amigo.geneontology.org/amigo/term/GO:0000987	BLH10 SEP3 STM AP1 AGL3 AMS BLH4 BLH8 BLH1 AGL6 SEP2 SCRM AP3 YY1 KNAT1 AG ATH1 BLH2 BLH9 KNAT4 SEP1 PI KNAT3
5.18177e-09	22	286	4.42771	RNA polymerase II cis-regulatory region sequence-specific DNA binding	http://amigo.geneontology.org/amigo/term/GO:0000978	BLH10 SEP3 STM AP1 AGL3 AMS BLH4 BLH8 BLH1 AGL6 SEP2 AP3 YY1 KNAT1 AG ATH1 BLH2 BLH9 KNAT4 SEP1 PI KNAT3
5.3948e-09	24	326	4.07551	RNA polymerase II transcription regulatory region sequence-specific DNA binding	http://amigo.geneontology.org/amigo/term/GO:0000977	BLH10 SEP3 STM AP1 AGL3 AMS BLH4 BLH8 BLH1 AGL6 SEP2 AP3 YY1 KNAT1 AG ATH1 BLH2 BLH9 KNAT4 SEP1 PI KNAT3
0.000559553	27	669	2.20629	Protein dimerization activity	http://amigo.geneontology.org/amigo/term/GO:0046983	TGA9 SEP3 SEU TAF6B STM BHLH49 AP1 AGL3 AMS ATRPC14 BLH1 HTA8 BHLH48 AGL6 SEP2 OBE1 SCRM AP3 H2AV AG LUG PTL BIM1 SEP1 PI
0.00076416	16	166	2.89814	Transcription coregulator activity	http://amigo.geneontology.org/amigo/term/GO:0003712	SNL3 SEU TAF6B GCT CAMTA4 PHL HAC1 RGA CAMTA3 LUH AL2 HAC5 MED12 GIF1
0.00971317	3	4	10.868	Box H/ACA snoRNA binding	http://amigo.geneontology.org/amigo/term/GO:0034513	NOP10
0.0479662	6	46	3.62267	Transcription coactivator activity	http://amigo.geneontology.org/amigo/term/GO:0003713	TAF6B HAC1 LUH HAC5 GIF1
TR.PlantGSAD	TR: Transcription Regulators/Factors
Enrichment FDR	nGenes	Pathway Genes	Fold Enrichment	Pathway	URL	Genes
2.08169e-07	15	91	5.43401	HOMEOBOX TRANSCRIPTION FACTOR FAMILY Transcription Regulators Factors	http://systemsbiology.cau.edu.cn/PlantGSEAv2/download.php	HDG2 BLH10 STM ATHB-13 BLH4 BLH8 BLH1 PDF2 KNAT1 ATH1 BLH2 BLH9 KNAT4 HAT7 KNAT3
6.17178e-07	9	108	8.15102	MADS-BOX TRANSCRIPTION FACTOR FAMILY Transcription Regulators Factors	http://systemsbiology.cau.edu.cn/PlantGSEAv2/download.php	SEP3 AP1 AGL3 AGL6 SEP2 AP3 AG SEP1 PI
6.17178e-07	9	109	8.15102	MADS TRANSCRIPTION FACTOR FAMILY Transcription Regulators Factors	http://systemsbiology.cau.edu.cn/PlantGSEAv2/download.php	SEP3 AP1 AGL3 AGL6 SEP2 AP3 AG SEP1 PI
2.46897e-05	6	10	9.31545	TCP TRANSCRIPTION FACTOR FAMILY CLASS II SUBFAMILY Transcription Regulators Factors	http://systemsbiology.cau.edu.cn/PlantGSEAv2/download.php	TCP24 TCP10 TCP13 TCP2 TCP17 TCP5
0.000611103	5	9	7.76287	GRF TRANSCRIPTION FACTOR FAMILY Transcription Regulators Factors	http://systemsbiology.cau.edu.cn/PlantGSEAv2/download.php	GRF1 GRF3 GRF5 GRF4 GRF2
0.0019147	9	211	3.62267	C2H2 TRANSCRIPTION FACTOR FAMILY Transcription Regulators Factors	http://systemsbiology.cau.edu.cn/PlantGSEAv2/download.php	SRS7 SEU IDD7 SRS5 IDD5 IDD4 YY1
0.00752017	4	16	6.2103	SBP TRANSCRIPTION FACTOR FAMILY Transcription Regulators Factors	http://systemsbiology.cau.edu.cn/PlantGSEAv2/download.php	SPL8 SPL10 SPL15 SPL2
0.0122178	4	17	5.43401	SUPERFAMILY OF ZINC-COORDINATING DNA-BINDING PROTEINS SBP-BOX FAMILY OF PUTATIVE PLANT TRANSCRIPTION FACTORS Transcription Regulators Factors	http://systemsbiology.cau.edu.cn/PlantGSEAv2/download.php	SPL8 SPL10 SPL15 SPL2
0.0373482	3	11	5.43401	PHD TRANSCRIPTION FACTOR FAMILY Transcription Regulators Factors	http://systemsbiology.cau.edu.cn/PlantGSEAv2/download.php
EAR.PlantGSAD	EAR: EAR motif
Enrichment FDR	nGenes	Pathway Genes	Fold Enrichment	Pathway	URL	Genes
4.969e-05	8	33	6.2103	HB(EAR MOTIF-CONTAINING PROTEINS) EAR motif	http://systemsbiology.cau.edu.cn/PlantGSEAv2/download.php	BLH10 BLH4 BLH8 BLH1 PDF2 ATH1 BLH2 BLH9
0.000134267	16	402	2.94726	EAR MOTIF-CONTAINING PROTEINS EAR motif	http://systemsbiology.cau.edu.cn/PlantGSEAv2/download.php	BLH10 SPL10 AP1 BLH4 BLH8 TCP10 BLH1 TCP4 PDF2 ATH1 BLH2 BLH9 PI SPL2
0.012641	2	12	10.868	MIKC(EAR MOTIF-CONTAINING PROTEINS) EAR motif	http://systemsbiology.cau.edu.cn/PlantGSEAv2/download.php	AP1 PI
0.012641	2	4	10.868	TCP(EAR MOTIF-CONTAINING PROTEINS) EAR motif	http://systemsbiology.cau.edu.cn/PlantGSEAv2/download.php	TCP10 TCP4
0.0284947	2	7	7.24535	SBP(EAR MOTIF-CONTAINING PROTEINS) EAR motif	http://systemsbiology.cau.edu.cn/PlantGSEAv2/download.php	SPL10 SPL2
Caf.PlantGSAD	Caf: Chromatin associated factor
Enrichment FDR	nGenes	Pathway Genes	Fold Enrichment	Pathway	URL	Genes
6.85754e-07	9	40	8.15102	Chromatin associated factor FLCP Chromatin associated factor	http://systemsbiology.cau.edu.cn/PlantGSEAv2/download.php	SEP3 AP1 AGL3 AGL6 SEP2 AP3 AG SEP1 PI
0.0291452	5	42	3.62267	Chromatin associated factor CHR Chromatin associated factor	http://systemsbiology.cau.edu.cn/PlantGSEAv2/download.php	EDA16 SYD CHR27 INO80 CHR4
0.0291452	2	5	10.868	Chromatin associated factor HAC Chromatin associated factor	http://systemsbiology.cau.edu.cn/PlantGSEAv2/download.php	HAC1 HAC5
LLPS.PlantGSAD	LLPS: Liquid-liquid phase separation related genes
Enrichment FDR	nGenes	Pathway Genes	Fold Enrichment	Pathway	URL	Genes
6.03223e-21	55	569	3.93251	PMID31881292 Q/N Rich Strech Liquid-liquid phase separation related genes	http://systemsbiology.cau.edu.cn/PlantGSEAv2/download.php	HDG2 BLH10 ARF5 TCP24 KAN2 SEU IDD7 BHLH49 AP1 PHL SRS5 HAC1 IDD5 AGL3 CBP60C BLH4 ELF3 BLH8 TCP10 LUH BLH1 GRF3 HAC5 ARR1 TIC GRF4 ATTKL KNAT1 NOV AG SLK3 SLK1 LUG BLH2 ANT PTL KNAT4 KNAT3 GIF1 TCP5 SLK2
