# Supplementary material for: Rewiring of LEUNIG_HOMOLOG interaction networks marks regulatory shifts from meristem to organ growth in Arabidopsis flowers
Source: Plant J. 2025 Nov 24;124(4):e70585. doi: 10.1111/tpj.70585 (PMC12643531; doi:10.1111/tpj.70585)
Supplement: Supplementary file 4 — Data S3. Peak calling results including gene annotation for the LUH‐GFP ChIP‐seq samples at different stages of flower development. [file TPJ-124-0-s009.xlsx]

## Sheet: 3A. ChIP-seq 0 DAI
Data S3A. Peak calling results including gene annotation for the 0 DAI LUH-GFP ChIP-seq samples.
Peak	baseMean	log2FoldChange	lfcSE	stat	pvalue	padj	ClosestGene3Kb
Chr5_22073054_22073344	25.1962	2.41626	0.554733	4.35571	6.63e-06	0.181501	AT5G54365
Chr2_2056025_2056557	194.611	1.08372	0.251464	4.30964	8.18e-06	0.181501	AT2G05580
Chr2_15165579_15166196	245.763	1.12665	0.279231	4.03484	2.73e-05	0.404326	AT2G36130
Chr5_24660268_24660693	39.5663	1.67836	0.440919	3.8065	7.05e-05	0.594621	AT5G61330
Chr4_866317_866965	139.387	0.973616	0.256994	3.78848	7.58e-05	0.594621	AT4G01985
Chr1_22494355_22494793	104.401	1.03998	0.275571	3.7739	8.04e-05	0.594621	AT1G61070
Chr4_17483204_17483583	33.2701	1.67676	0.456846	3.67029	0.000121136	0.76833	AT4G37100
Chr2_15769567_15770027	88.4772	1.00287	0.281316	3.56493	0.000181978	0.932482	AT2G37590
Chr1_25449601_25450100	100.723	1.02775	0.290937	3.53255	0.000205783	0.932482	AT1G67870
Chr4_3660347_3660631	60.5476	1.08916	0.32377	3.36398	0.000384129	0.932482	AT4G06598
Chr4_11920045_11920382	107.878	0.894568	0.266601	3.35546	0.000396162	0.932482	AT4G22670
Chr3_13395924_13396622	110.03	0.893196	0.267049	3.34469	0.000411876	0.932482	NA
Chr5_2404647_2404962	61.7451	1.06826	0.322765	3.3097	0.000466977	0.932482	AT5G07600
Chr5_3277826_3278176	108.756	0.939138	0.291674	3.21982	0.000641364	0.932482	AT5G10430
Chr2_2190040_2190437	112.917	0.833282	0.259712	3.20849	0.00066718	0.932482	AT2G04995
Chr5_24861219_24861558	127.01	0.89375	0.27866	3.20731	0.000669902	0.932482	AT5G61900
Chr4_6975837_6976014	10.2266	2.51498	0.813421	3.09185	0.00099456	0.932482	AT4G11485
Chr3_3205937_3206312	60.7571	1.00425	0.325107	3.08898	0.00100424	0.932482	AT3G10350
Chr3_14201417_14201740	343.762	0.866667	0.28206	3.07264	0.00106089	0.932482	AT3G06365
Chr3_10839207_10839636	156.61	0.840558	0.275315	3.05307	0.00113255	0.932482	AT3G28840
Chr4_569257_569415	34.2212	1.29156	0.426961	3.025	0.00124316	0.932482	AT4G01380
Chr4_10761572_10762090	66.181	0.948282	0.316068	3.00024	0.00134882	0.932482	AT4G19800
Chr1_17262935_17263083	22.3974	1.5468	0.517055	2.99155	0.0013878	0.932482	AT1G46696
Chr3_17617148_17617528	42.1738	1.16326	0.390876	2.97604	0.00145996	0.932482	AT3G47770
Chr5_18382558_18382806	69.5146	0.94193	0.317072	2.97071	0.00148557	0.932482	AT5G45350
Chr1_3622263_3622528	18.7015	1.75246	0.592583	2.95732	0.00155161	0.932482	AT1G10870
Chr3_10806226_10806698	77.7179	0.889388	0.302261	2.94245	0.00162815	0.932482	AT3G28780
Chr2_498035_498308	39.1867	1.2002	0.408635	2.93709	0.00165653	0.932482	AT2G02061
Chr5_2560443_2560717	49.4062	1.03908	0.356734	2.91275	0.00179129	0.932482	AT5G07990
Chr2_8983144_8983456	53.0009	1.01214	0.34809	2.90769	0.00182053	0.932482	AT2G20875
Chr2_18517905_18518546	52.326	1.02408	0.354772	2.88659	0.00194718	0.932482	AT2G44910
Chr5_17758001_17758190	51.0848	1.01902	0.353654	2.8814	0.00197958	0.932482	AT5G44120
Chr2_3575665_3575858	19.4136	1.61367	0.560096	2.88105	0.00198176	0.932482	AT2G07750
Chr3_5838087_5838474	104.077	0.758237	0.265826	2.85238	0.00216969	0.932482	AT3G17120
Chr3_21640663_21641185	93.1098	0.785269	0.275339	2.85201	0.00217221	0.932482	AT3G58510
Chr5_2123898_2124468	53.3844	1.00043	0.351181	2.84876	0.00219451	0.932482	NA
Chr2_5537_5854	75.4736	0.846647	0.298287	2.83837	0.00226724	0.932482	AT2G01020
Chr1_5029733_5030061	86.4192	0.800293	0.282232	2.83558	0.00228712	0.932482	AT1G14650
Chr5_26128911_26129205	79.1159	0.851146	0.300406	2.83332	0.00230337	0.932482	AT5G65390
Chr2_6918264_6918738	159.048	0.761483	0.268775	2.83316	0.00230448	0.932482	AT2G15880
Chr5_18964096_18964902	348.117	0.780153	0.275532	2.83144	0.00231694	0.932482	AT5G46730
Chr5_3253048_3253324	88.2875	0.790472	0.279211	2.8311	0.00231944	0.932482	AT5G10340
Chr1_26556165_26556559	106.442	0.739885	0.261565	2.82869	0.00233696	0.932482	AT1G70460
Chr5_19100392_19100617	19.844	1.63194	0.577065	2.828	0.00234196	0.932482	AT5G06925
Chr3_5816020_5816457	99.2543	0.757861	0.268331	2.82436	0.00236879	0.932482	AT3G17060
Chr4_867796_868132	84.8537	0.799057	0.283303	2.82051	0.00239739	0.932482	AT4G01985
Chr4_10933869_10934148	35.8381	1.16932	0.41583	2.81201	0.00246161	0.932482	AT4G20240
Chr5_17964990_17965213	34.9177	1.2799	0.45574	2.8084	0.00248942	0.932482	AT5G44570
Chr3_891810_892106	51.804	0.970152	0.346653	2.79863	0.00256602	0.932482	AT3G03660
Chr1_2981471_2981713	40.0122	1.16745	0.419062	2.78587	0.00266923	0.932482	AT1G09230
Chr5_24451036_24451591	100.059	0.750285	0.269427	2.78474	0.00267852	0.932482	AT5G60780
Chr2_11716683_11716810	16.8725	1.74779	0.628247	2.78201	0.0027012	0.932482	AT2G27385
Chr3_8062537_8063372	114.604	0.725537	0.261068	2.77911	0.00272543	0.932482	AT3G22800
Chr1_24445723_24445845	23.5612	1.45295	0.5259	2.76278	0.00286556	0.932482	AT1G65735
Chr4_14305046_14305478	103.912	0.788812	0.286166	2.75648	0.00292133	0.932482	AT4G29020
Chr4_17955365_17955890	76.6067	0.822306	0.298833	2.75172	0.00296414	0.932482	AT4G38340
Chr1_23563790_23564193	71.7571	0.866348	0.314869	2.75145	0.00296657	0.932482	AT1G63530
Chr3_20132919_20133053	10.6424	2.19725	0.8009	2.74348	0.00303958	0.932482	AT3G54366
Chr3_15506734_15507167	70.1705	0.865984	0.315926	2.7411	0.0030617	0.932482	AT3G43583
Chr1_27262662_27262782	8.33336	2.44629	0.893457	2.738	0.0030907	0.932482	AT1G72420
Chr5_4849633_4850491	132.462	0.692174	0.254493	2.71982	0.00326592	0.932482	AT5G14990
Chr4_14369865_14370076	43.4769	1.04515	0.385896	2.70837	0.00338072	0.932482	AT4G29140
Chr1_15441462_15441586	21.9683	1.42023	0.527426	2.69275	0.0035433	0.932482	NA
Chr2_9895929_9896173	37.2239	1.09605	0.408887	2.68057	0.00367488	0.932482	AT2G23240
Chr3_19665512_19665862	80.0512	0.891676	0.332979	2.67788	0.00370453	0.932482	AT3G53040
Chr2_6112643_6112985	64.4057	0.849475	0.319523	2.65857	0.00392361	0.932482	AT2G14390
Chr5_19835386_19835706	86.948	0.771267	0.291506	2.6458	0.00407489	0.932482	AT5G48920
Chr1_7221028_7221296	57.8849	0.894618	0.339234	2.63717	0.00418001	0.932482	AT1G20790
Chr2_6399698_6400147	128.565	0.729652	0.276802	2.63601	0.00419439	0.932482	AT2G14890
Chr5_13338465_13338960	62.1515	0.845105	0.320757	2.63472	0.00421029	0.932482	AT5G35069
Chr4_5335879_5336233	48.3411	1.00249	0.382248	2.6226	0.00436303	0.932482	NA
Chr3_4226660_4226930	58.0186	0.876443	0.334303	2.6217	0.0043746	0.932482	AT3G13140
Chr3_14202051_14202432	105.16	0.744836	0.284123	2.62152	0.00437688	0.932482	AT3G06365
Chr4_3684082_3684381	72.5646	0.832786	0.317682	2.62145	0.00437787	0.932482	NA
Chr2_8989901_8990008	18.9841	1.47734	0.566499	2.60784	0.00455572	0.932482	AT2G07355
Chr3_10834447_10834603	11.8151	2.02158	0.776887	2.60215	0.00463207	0.932482	NA
Chr1_22834546_22834685	15.0309	1.68611	0.649927	2.59431	0.00473902	0.932482	AT1G08437
Chr5_17806749_17807172	51.6785	0.912262	0.352706	2.58647	0.00484829	0.932482	AT5G44210
Chr3_15246217_15246483	55.7926	0.904588	0.350613	2.58002	0.00493976	0.932482	AT3G43300
Chr1_4298934_4299425	64.0618	0.819084	0.317792	2.57742	0.004977	0.932482	AT1G12630
Chr3_8414024_8414215	768.173	4.3629	1.70305	2.56181	0.00520635	0.932482	AT3G23470
Chr1_9130765_9130902	18.0423	1.45372	0.569098	2.55442	0.0053182	0.932482	AT1G26390
Chr5_3267920_3268132	31.1611	1.17048	0.458851	2.5509	0.00537223	0.932482	AT5G10380
Chr3_12951955_12952318	43.7724	0.959439	0.376703	2.54694	0.0054336	0.932482	AT3G31950
Chr5_2262557_2262818	30.3216	1.19416	0.469123	2.54552	0.00545578	0.932482	NA
Chr1_8714894_8715227	55.8576	0.865076	0.340374	2.54155	0.00551815	0.932482	AT1G24590
Chr5_21606513_21606725	34.6524	1.06702	0.421605	2.53086	0.00568916	0.932482	AT5G53270
Chr5_13852585_13852994	96.6403	0.697228	0.275653	2.52937	0.00571337	0.932482	AT5G35660
Chr2_7874437_7874969	141.325	0.635523	0.252676	2.51517	0.00594873	0.932482	AT2G18110
Chr3_1582108_1582281	31.6496	1.14015	0.453862	2.51211	0.00600057	0.932482	AT3G05470
Chr1_5205661_5205973	54.1083	0.980323	0.391667	2.50295	0.00615818	0.932482	AT1G15125
Chr1_2525365_2525507	32.4505	1.10567	0.444213	2.48906	0.00640399	0.932482	AT1G08090
Chr3_2223026_2223519	125.528	0.643288	0.258984	2.48389	0.0064978	0.932482	AT3G07025
Chr3_20768829_20769441	81.6848	0.803396	0.324023	2.47944	0.00657943	0.932482	AT3G55970
Chr2_9538370_9538747	69.7774	0.792407	0.319818	2.47768	0.00661196	0.932482	AT2G22470
Chr5_16269420_16269576	22.1296	1.26783	0.512129	2.47561	0.00665043	0.932482	AT5G40620
Chr5_25257939_25258252	46.6261	0.903513	0.365178	2.47417	0.00667729	0.932482	AT5G62940
Chr2_2016194_2016484	58.538	0.817819	0.330687	2.47309	0.00669754	0.932482	AT2G05510
Chr5_4353424_4353528	17.0455	1.44466	0.584463	2.47177	0.0067223	0.932482	NA
Chr5_7342579_7343119	55.4164	0.831078	0.33643	2.47029	0.00675024	0.932482	AT5G22150
Chr1_3714446_3714639	12.296	1.84899	0.748998	2.46862	0.00678168	0.932482	AT1G11120
Chr3_4351948_4352331	49.0773	0.884395	0.358313	2.46822	0.00678933	0.932482	AT3G13390
Chr2_16797036_16797492	80.2887	0.714106	0.289473	2.46691	0.00681418	0.932482	AT2G40220
Chr1_11518820_11519154	57.5077	0.809445	0.329644	2.45551	0.00703419	0.932482	NA
Chr2_19686474_19686769	47.3431	0.890448	0.362754	2.45469	0.00705035	0.932482	AT2G09995
Chr1_15547376_15547705	31.6897	1.07684	0.438796	2.45408	0.00706224	0.932482	NA
Chr2_13723124_13723399	65.7121	0.778877	0.318006	2.44926	0.00715759	0.932482	AT2G32310
Chr5_25373599_25373756	23.7338	1.25395	0.513867	2.44022	0.00733913	0.932482	AT5G63310
Chr1_11777294_11777495	30.0908	1.10506	0.452903	2.43996	0.00734446	0.932482	AT1G32570
Chr1_312066_312556	82.0846	0.700967	0.287901	2.43475	0.00745103	0.932482	AT1G04077
Chr3_17886721_17887118	40.113	0.948893	0.390855	2.42774	0.00759669	0.932482	AT3G48310
Chr3_2003140_2003294	10.8887	1.81743	0.748705	2.42744	0.00760297	0.932482	AT3G06490
Chr5_25802264_25802890	106.379	0.641949	0.265341	2.41933	0.00777447	0.932482	AT5G64540
Chr3_13209740_13210083	225.449	0.604432	0.249934	2.41837	0.00779512	0.932482	NA
Chr3_2073612_2073773	23.7616	1.19356	0.494619	2.4131	0.00790883	0.932482	AT3G06630
Chr4_3065237_3065812	83.0177	0.702602	0.291251	2.41236	0.0079248	0.932482	AT4G06479
Chr2_2115020_2115299	76.1964	0.716744	0.297643	2.40807	0.00801853	0.932482	NA
Chr1_9642721_9643221	102.423	0.647923	0.269174	2.40708	0.0080404	0.932482	AT1G27710
Chr2_1143696_1143912	26.0039	1.21299	0.50448	2.40444	0.00809869	0.932482	AT2G03740
Chr3_6943078_6943240	30.8871	1.06403	0.442661	2.40372	0.00811468	0.932482	AT3G19950
Chr2_7869093_7869249	17.4251	1.41017	0.586828	2.40303	0.00812982	0.932482	AT2G18100
Chr4_9200390_9200620	30.2466	1.08648	0.453193	2.39738	0.00825639	0.932482	AT4G16250
Chr1_8349036_8349742	111.472	0.62172	0.260155	2.38981	0.00842866	0.932482	AT1G23540
Chr2_5473712_5474032	43.854	0.900411	0.376786	2.38971	0.00843077	0.932482	NA
Chr5_10802336_10802576	50.9275	0.927045	0.389111	2.38247	0.00859849	0.932482	AT5G04825
Chr5_5353358_5353561	11.8462	1.67513	0.70336	2.38161	0.00861864	0.932482	AT5G16350
Chr1_4416556_4417030	88.2198	0.666484	0.280131	2.37919	0.00867539	0.932482	AT1G12940
Chr3_7140622_7141060	87.6256	0.675887	0.28436	2.37687	0.00873015	0.932482	AT3G20470
Chr1_21925610_21925970	65.7659	0.756451	0.318348	2.37618	0.00874646	0.932482	AT1G59660
Chr3_10832117_10832327	26.4047	1.20704	0.508846	2.37211	0.0088434	0.932482	AT3G28830
Chr3_3494338_3494631	60.7584	0.767298	0.323466	2.37211	0.0088434	0.932482	AT3G11150
Chr2_15860731_15861325	79.6569	0.682819	0.287857	2.37208	0.00884415	0.932482	AT2G37880
Chr1_7610547_7610685	22.4915	1.20946	0.510311	2.37004	0.00889313	0.932482	AT1G21670
Chr5_5257289_5257415	6.77717	2.25161	0.952554	2.36376	0.00904536	0.932482	AT5G16090
Chr4_13557502_13557841	70.4161	0.715242	0.302837	2.36181	0.00909309	0.932482	AT4G27000
Chr2_1429894_1430217	45.772	0.87439	0.370722	2.35861	0.00917167	0.932482	AT2G04190
Chr2_11720467_11720777	35.6757	1.00864	0.428442	2.3542	0.00928132	0.932482	AT2G27390
Chr1_22577029_22577298	23.9399	1.23409	0.524617	2.35237	0.00932714	0.932482	AT1G61226
Chr3_8634832_8635043	35.1138	0.992856	0.422282	2.35117	0.00935724	0.932482	AT3G23900
Chr2_2704407_2704595	17.4076	1.38511	0.589458	2.34981	0.00939155	0.932482	AT2G06675
Chr3_3233107_3233371	37.6274	0.950069	0.404928	2.34627	0.00948123	0.932482	AT3G10400
Chr5_21929603_21929719	10.0444	1.8159	0.77415	2.34567	0.0094964	0.932482	AT5G54043
Chr2_5148370_5148719	44.5991	0.873901	0.372671	2.34497	0.00951439	0.932482	NA
Chr3_3854911_3855013	9.40275	1.89432	0.808468	2.3431	0.00956202	0.932482	AT3G12090
Chr5_2388901_2389187	41.6566	0.923226	0.39402	2.34309	0.00956234	0.932482	AT5G07550
Chr2_2703680_2704092	73.2243	0.698369	0.298185	2.34206	0.00958875	0.932482	AT2G06675
Chr3_6738014_6738208	52.8904	0.862093	0.36883	2.33737	0.00970992	0.932482	AT3G19430
Chr2_4324415_4324777	54.0434	0.804517	0.344423	2.33584	0.00974983	0.932482	AT2G10955
Chr1_5451555_5452247	164.252	0.61204	0.262141	2.33477	0.00977766	0.932482	AT1G15840
Chr2_12342718_12343306	100.575	0.618525	0.265805	2.32699	0.00998294	0.932482	AT2G28780
Chr5_23886621_23886833	34.6525	0.965225	0.4148	2.32696	0.00998363	0.932482	AT5G59190
Chr5_17308440_17308668	39.0226	0.917339	0.394991	2.32243	0.0101049	0.932482	AT5G43110
Chr5_22564897_22565282	85.2502	0.665726	0.286819	2.32106	0.0101417	0.932482	AT5G55740
Chr2_13537225_13537375	31.7682	1.02383	0.441848	2.31714	0.0102479	0.932482	AT2G31830
Chr1_719047_719270	31.3371	1.01207	0.436801	2.317	0.0102519	0.932482	NA
Chr5_259183_259606	60.1578	0.757724	0.327059	2.31678	0.0102578	0.932482	AT5G01690
Chr5_1645650_1646257	60.596	0.866961	0.374218	2.31672	0.0102594	0.932482	NA
Chr2_16130135_16130724	72.3143	0.706994	0.305808	2.31189	0.0103918	0.932482	AT2G38540
Chr2_13152103_13152254	22.2182	1.24579	0.539205	2.31041	0.0104327	0.932482	AT2G30910
Chr2_3540912_3541318	58.9385	0.753262	0.326146	2.30958	0.0104557	0.932482	NA
Chr5_12437680_12437856	16.4743	1.35759	0.58813	2.30832	0.0104907	0.932482	AT5G05045
Chr5_2377858_2378042	27.0548	1.21525	0.526503	2.30816	0.0104952	0.932482	AT5G07510
Chr1_28317552_28318007	89.0655	0.646394	0.28034	2.30575	0.0105623	0.932482	AT1G09557
Chr1_29372798_29373080	21.8676	1.24592	0.540583	2.30476	0.0105899	0.932482	AT1G78090
Chr1_1304394_1304530	23.1074	1.19364	0.518494	2.30213	0.0106639	0.932482	AT1G04670
Chr3_8861174_8861797	200.435	0.569907	0.247842	2.29948	0.0107388	0.932482	NA
Chr4_14507888_14508177	60.8498	0.746663	0.324715	2.29944	0.0107399	0.932482	AT4G29570
Chr1_17259511_17259646	17.1036	1.38931	0.60435	2.29884	0.0107569	0.932482	NA
Chr1_561521_561665	20.2983	1.28712	0.561248	2.29331	0.010915	0.932482	AT1G02630
Chr3_27986_28401	75.5979	0.681955	0.29745	2.29267	0.0109335	0.932482	AT3G01085
Chr3_15717132_15717596	248.02	0.594561	0.259564	2.29062	0.0109928	0.932482	NA
Chr5_25722067_25722387	62.4943	0.737432	0.321942	2.29057	0.010994	0.932482	AT5G64310
Chr2_19160082_19160452	22.4416	1.26153	0.550949	2.28973	0.0110184	0.932482	NA
Chr5_2462194_2462575	98.3375	0.717813	0.313883	2.28688	0.0111013	0.932482	NA
Chr2_17135343_17135516	12.3193	1.76425	0.773383	2.28121	0.011268	0.932482	AT2G41090
Chr3_7314592_7314783	6.50667	2.2131	0.97023	2.28101	0.011274	0.932482	AT3G20880
Chr5_21365455_21365583	4.94445	2.61065	1.14521	2.27961	0.0113154	0.932482	AT5G52680
Chr1_4778791_4779020	31.4169	1.00613	0.441362	2.2796	0.0113156	0.932482	AT1G13960
Chr4_16279906_16280345	113.619	0.617263	0.270776	2.2796	0.0113156	0.932482	AT4G33970
Chr2_10213038_10213416	48.6486	0.832226	0.365577	2.27648	0.0114088	0.932482	AT2G24010
Chr4_12264687_12265033	50.5578	0.799859	0.351741	2.274	0.0114831	0.932482	AT4G23500
Chr5_14294659_14294892	20.7826	1.25435	0.55215	2.27176	0.0115506	0.932482	NA
Chr1_5734212_5734352	10.9678	1.69516	0.746622	2.27044	0.0115905	0.932482	AT1G16760
Chr1_30015898_30016102	42.7535	0.915066	0.403107	2.27003	0.0116029	0.932482	AT1G79780
Chr5_7355630_7355880	41.915	0.862723	0.38025	2.26883	0.0116394	0.932482	AT5G22200
Chr3_1437002_1437138	19.908	1.21432	0.536492	2.26345	0.0118039	0.932482	AT3G05140
Chr1_7549666_7549941	50.7419	0.836787	0.370082	2.26109	0.0118769	0.932482	AT1G21540
Chr1_16745358_16745636	41.1576	0.904901	0.400357	2.26023	0.0119034	0.932482	NA
Chr1_17768308_17768454	10.1109	1.73218	0.766589	2.25959	0.0119232	0.932482	AT1G07477
Chr4_14566421_14566893	95.2813	0.61752	0.273301	2.25948	0.0119266	0.932482	AT4G29740
Chr1_16855201_16855534	91.1045	0.622411	0.276023	2.25492	0.0120691	0.932482	AT1G44478
Chr4_2175821_2176068	30.9826	1.02081	0.45307	2.25309	0.0121266	0.932482	AT4G04825
Chr3_9175340_9175644	34.4179	1.00104	0.444413	2.25249	0.0121457	0.932482	AT3G25190
Chr3_19911282_19911484	12.1126	1.77981	0.790331	2.25198	0.0121619	0.932482	AT3G53720
Chr3_16447314_16447556	37.0223	0.913637	0.405801	2.25144	0.0121789	0.932482	AT3G44990
Chr5_22129354_22129768	31.3333	1.02093	0.453547	2.25098	0.0121933	0.932482	NA
Chr2_10630899_10631043	15.6807	1.38587	0.615708	2.25085	0.0121974	0.932482	AT2G25010
Chr1_12611816_12611954	14.833	1.42705	0.635035	2.2472	0.0123136	0.932482	AT1G34500
Chr1_9346139_9346361	10.4748	1.88751	0.841237	2.24373	0.012425	0.932482	NA
Chr1_8743954_8744257	28.2916	1.06082	0.47333	2.24119	0.012507	0.932482	AT1G24706
Chr5_22467584_22468066	41.7173	0.867994	0.387324	2.241	0.0125131	0.932482	AT5G08275
Chr4_4021597_4021936	50.6459	0.791159	0.353329	2.23916	0.0125729	0.932482	NA
Chr2_18565255_18565535	57.44	0.738744	0.330019	2.23849	0.0125946	0.932482	AT2G44993
Chr4_16232756_16232916	9.35996	1.84024	0.822559	2.23721	0.0126363	0.932482	AT4G33860
Chr2_11812668_11813089	60.9667	0.792167	0.354254	2.23615	0.0126709	0.932482	AT2G00840
Chr5_11132617_11133216	168.539	0.573256	0.256597	2.23408	0.0127391	0.932482	AT5G29070
Chr3_5268627_5268865	26.5661	1.08451	0.485616	2.23326	0.012766	0.932482	AT3G03145
Chr1_25450597_25450876	54.7112	0.757835	0.339347	2.23322	0.0127673	0.932482	AT1G67870
Chr1_13894405_13894675	45.562	0.87806	0.393663	2.23049	0.0128576	0.932482	NA
Chr5_269872_270251	100.879	0.612885	0.274802	2.23028	0.0128644	0.932482	AT5G01720
Chr5_6792841_6793030	38.8485	0.890663	0.399717	2.22823	0.0129325	0.932482	AT5G20110
Chr3_7529822_7530000	24.157	1.12692	0.506565	2.22464	0.0130527	0.932482	AT3G21390
Chr5_1960899_1961044	18.7263	1.2352	0.555423	2.22389	0.0130778	0.932482	AT5G06410
Chr2_9265367_9265861	115.741	0.585985	0.263523	2.22366	0.0130857	0.932482	AT2G21660
Chr3_15598915_15599038	25.2408	1.09177	0.491008	2.22354	0.0130899	0.932482	AT3G43700
Chr2_5369003_5369300	45.5039	0.816841	0.368108	2.21902	0.0132425	0.932482	NA
Chr1_23957527_23957707	24.2082	1.14407	0.516516	2.21498	0.0133808	0.932482	AT1G64510
Chr2_19544264_19544681	86.4877	0.638553	0.2883	2.21489	0.0133838	0.932482	AT2G47670
Chr1_27149217_27149350	24.3119	1.0914	0.493077	2.21344	0.0134336	0.932482	AT1G72150
Chr5_24323516_24323849	69.5863	0.677303	0.306015	2.2133	0.0134385	0.932482	AT5G60480
Chr1_1300670_1301274	140.979	0.586164	0.264853	2.21317	0.0134429	0.932482	AT1G04660
Chr5_23338248_23338536	51.366	0.768283	0.347399	2.21153	0.0134995	0.932482	AT5G57625
Chr4_9669386_9669896	84.8529	0.620802	0.280884	2.21017	0.0135467	0.932482	AT4G17243
Chr5_23298426_23298618	13.6049	2.48664	1.12694	2.20654	0.0136731	0.932482	AT5G57520
Chr4_7829238_7829481	61.2179	0.710127	0.321864	2.20629	0.0136817	0.932482	AT4G06070
Chr2_4704149_4704316	39.9064	0.860172	0.389906	2.2061	0.0136885	0.932482	NA
Chr5_16530742_16530898	13.9124	1.4189	0.643829	2.20385	0.0137673	0.932482	AT5G06145
Chr4_9050005_9050187	21.1691	1.17545	0.53374	2.20229	0.0138224	0.932482	AT4G15970
Chr2_6108765_6108976	51.7427	0.784042	0.356206	2.20109	0.0138649	0.932482	AT2G14390
Chr2_11506272_11506439	23.0292	1.10444	0.501873	2.20065	0.0138805	0.932482	AT2G26960
Chr1_22045389_22045492	8.38474	1.87874	0.854441	2.1988	0.0139462	0.932482	AT1G59890
Chr1_23132251_23132957	127.413	0.555932	0.253062	2.19682	0.0140168	0.932482	AT1G62500
Chr1_2391632_2391762	21.5947	1.13124	0.515024	2.19648	0.0140287	0.932482	AT1G07720
Chr4_9831913_9832089	10.3721	1.65372	0.753646	2.1943	0.014107	0.932482	AT4G17660
Chr1_26956361_26956466	12.7905	1.55909	0.711453	2.19141	0.014211	0.932482	AT1G71692
Chr5_6975537_6975783	40.4837	0.84475	0.38565	2.19046	0.0142455	0.932482	AT5G20630
Chr3_13103354_13103658	87.4562	0.619887	0.283068	2.18989	0.014266	0.932482	NA
Chr4_8646216_8646933	122.132	0.586944	0.268546	2.18564	0.0144211	0.932482	AT4G15160
Chr1_2786410_2786571	21.5275	1.13975	0.521497	2.18553	0.0144251	0.932482	NA
Chr1_23334536_23334689	24.6966	1.10293	0.50479	2.18494	0.0144467	0.932482	AT1G62981
Chr2_2026616_2026911	33.8501	0.941911	0.431197	2.18441	0.0144662	0.932482	AT2G05520
Chr1_13917549_13917682	21.3084	1.16486	0.533453	2.18363	0.0144948	0.932482	AT1G36756
Chr1_4077714_4077951	44.0551	0.871447	0.399567	2.18098	0.0145925	0.932482	AT1G12064
Chr5_6017268_6017395	22.5786	1.15099	0.527885	2.18038	0.0146145	0.932482	AT5G18210
Chr5_16833193_16833605	85.8121	0.629664	0.289259	2.17681	0.0147472	0.932482	AT5G42110
Chr4_11701929_11702143	22.612	1.13187	0.52034	2.17526	0.0148054	0.932482	AT4G22080
Chr1_27185345_27185526	43.8436	0.856734	0.393864	2.1752	0.0148075	0.932482	AT1G72220
Chr3_23400299_23400767	60.0131	0.724232	0.333003	2.17485	0.0148207	0.932482	AT3G63360
Chr5_11060478_11060600	14.5746	1.3934	0.641841	2.17094	0.0149677	0.932482	NA
Chr2_17206710_17206927	38.2127	0.919406	0.423867	2.16909	0.0150379	0.932482	AT2G41260
Chr4_446493_446686	36.6492	0.877298	0.404524	2.16872	0.015052	0.932482	AT4G01026
Chr2_4970867_4971073	31.5504	0.957391	0.441483	2.16858	0.0150573	0.932482	NA
Chr1_8234599_8234743	24.2105	1.08531	0.500951	2.1665	0.0151366	0.932482	AT1G23205
Chr2_4301916_4302124	29.6809	0.962009	0.445171	2.16099	0.0153481	0.932482	AT2G10920
Chr4_11559839_11560091	34.5119	0.927003	0.429234	2.15967	0.0153993	0.932482	AT4G21760
Chr3_10142812_10143022	26.2011	1.02658	0.475462	2.15912	0.0154204	0.932482	AT3G27400
Chr1_23417560_23417812	29.1674	0.994561	0.46077	2.15848	0.0154455	0.932482	AT1G63140
Chr2_5668994_5669171	32.3095	0.955329	0.443492	2.15411	0.0156159	0.932482	AT2G13600
Chr5_25308673_25309230	85.6265	0.629572	0.29247	2.1526	0.0156751	0.932482	AT5G63090
Chr5_4619932_4620162	46.1697	0.801456	0.372405	2.15211	0.0156945	0.932482	AT5G14330
Chr5_23442514_23442934	99.7557	0.577411	0.268454	2.15088	0.015743	0.932482	AT5G57880
Chr3_17677175_17677519	49.1588	1.50481	0.699817	2.15029	0.0157663	0.932482	NA
Chr1_20838570_20838711	16.6927	1.2822	0.596601	2.14918	0.0158099	0.932482	AT1G55740
Chr1_17963011_17963132	17.3002	1.27244	0.592448	2.14776	0.0158663	0.932482	AT1G48590
Chr4_9605371_9605912	85.6933	0.623438	0.290378	2.14699	0.0158971	0.932482	AT4G06665
Chr4_18072238_18072764	115.586	0.561627	0.261755	2.14562	0.0159515	0.932482	AT4G38680
Chr5_9010965_9011348	64.5871	0.676514	0.31541	2.14487	0.0159816	0.932482	AT5G25840
Chr1_4570077_4570193	16.7473	1.27173	0.593028	2.14447	0.0159975	0.932482	AT1G13340
Chr2_2415067_2415335	28.0399	0.987911	0.460698	2.14438	0.0160012	0.932482	NA
Chr5_24832444_24832578	12.8787	1.5001	0.699821	2.14355	0.0160344	0.932482	AT5G61800
Chr1_13364700_13364911	25.0836	1.05356	0.491653	2.14289	0.016061	0.932482	AT1G35910
Chr5_9241645_9241903	57.5136	0.710382	0.331934	2.14013	0.016172	0.932482	AT5G26330
Chr4_18079_18496	99.1015	0.570129	0.266498	2.13934	0.0162041	0.932482	AT4G00050
Chr3_4956489_4956853	45.9165	0.794262	0.371798	2.13627	0.0163287	0.932482	AT3G14760
Chr4_11669416_11670362	285.964	0.597093	0.279764	2.13428	0.0164101	0.932482	AT4G22030
Chr3_17249070_17249250	21.5063	1.13025	0.529591	2.13419	0.0164137	0.932482	AT3G46830
Chr1_4084498_4084888	68.923	0.66067	0.309586	2.13404	0.0164197	0.932482	AT1G12080
Chr3_5188449_5188700	41.498	0.867825	0.406667	2.134	0.0164215	0.932482	AT3G15360
Chr4_9487351_9487689	62.568	0.715658	0.335676	2.13199	0.0165038	0.932482	NA
Chr5_20646888_20647043	26.5421	1.00072	0.469778	2.1302	0.0165777	0.932482	AT5G50770
Chr3_8801989_8802220	40.4448	0.829159	0.389616	2.12814	0.0166627	0.932482	AT3G24290
Chr1_5935853_5936091	23.8217	1.064	0.500799	2.1246	0.01681	0.932482	AT1G17340
Chr3_7715386_7715770	46.6491	0.77037	0.362899	2.12282	0.0168843	0.932482	AT3G21900
Chr1_7086594_7086877	23.2319	1.09924	0.517984	2.12215	0.0169128	0.932482	AT1G20440
Chr2_4311200_4311661	74.8182	0.631177	0.297509	2.12154	0.0169382	0.932482	AT2G10940
Chr1_18416725_18416992	46.5983	0.775064	0.365419	2.12103	0.0169597	0.932482	AT1G49760
Chr3_21819077_21819426	52.4444	0.735801	0.34717	2.11943	0.0170273	0.932482	AT3G59030
Chr5_17193278_17193399	29.9905	0.995555	0.469752	2.11932	0.0170318	0.932482	AT5G42880
Chr4_11840959_11841422	77.6237	0.633458	0.299022	2.11843	0.0170693	0.932482	AT4G22470
Chr5_17649977_17650123	21.6403	1.10487	0.521714	2.11778	0.017097	0.932482	AT5G43890
Chr5_23460148_23460405	24.8673	1.02413	0.483625	2.11762	0.0171038	0.932482	AT5G57950
Chr2_13647936_13648221	58.8712	0.690262	0.326292	2.11547	0.0171948	0.932482	AT2G32100
Chr3_12201405_12201564	14.8818	1.30424	0.61667	2.11498	0.0172159	0.932482	NA
Chr2_7786639_7786839	36.1806	0.862599	0.408398	2.11215	0.0173367	0.932482	NA
Chr5_19417873_19418282	41.347	0.808287	0.383382	2.10831	0.0175021	0.932482	AT5G47950
Chr4_15160501_15160624	10.5873	1.67413	0.794459	2.10725	0.0175479	0.932482	AT4G31196
Chr2_14475983_14476447	76.2823	0.680038	0.323011	2.10531	0.0176323	0.932482	AT2G34300
Chr2_17557623_17557744	19.8437	1.16698	0.554648	2.104	0.017689	0.932482	AT2G09330
Chr5_13926299_13926529	30.1789	0.950318	0.451936	2.10277	0.0177428	0.932482	AT5G35753
Chr3_22301705_22301843	17.0882	1.21396	0.578218	2.09948	0.0178873	0.932482	AT3G60340
Chr1_11787905_11788031	26.0313	0.992426	0.472833	2.09889	0.0179131	0.932482	AT1G32585
Chr3_20619523_20619712	17.9786	1.18947	0.566782	2.09863	0.0179246	0.932482	AT3G08545
Chr4_10344609_10344850	35.8807	0.872728	0.416111	2.09735	0.0179815	0.932482	AT4G18860
Chr5_20252982_20253252	32.5737	0.895381	0.427286	2.09551	0.0180629	0.932482	AT5G49830
Chr2_8413665_8413973	22.7246	1.07065	0.511003	2.09519	0.018077	0.932482	AT2G19430
Chr2_17714873_17715188	56.2219	0.698728	0.333594	2.09455	0.0181057	0.932482	AT2G42560
Chr2_5330229_5330597	52.7637	0.719146	0.343615	2.09288	0.0181798	0.932482	NA
Chr4_2983035_2983684	71.6762	0.640941	0.306329	2.09233	0.0182045	0.932482	AT4G05620
Chr5_620134_620441	44.1637	0.775744	0.371494	2.08818	0.0183909	0.932482	AT5G02750
Chr2_16233698_16233824	16.7717	1.22005	0.584383	2.08776	0.0184097	0.932482	AT2G38860
Chr2_3649656_3649802	15.9668	1.28879	0.617725	2.08636	0.0184732	0.932482	AT2G09388
Chr2_6991895_6992185	44.5524	0.774438	0.371349	2.08547	0.0185133	0.932482	AT2G16090
Chr5_26010876_26011166	44.5349	0.777534	0.372975	2.08468	0.0185492	0.932482	AT5G65110
Chr3_12289849_12290133	28.2127	0.965008	0.463452	2.08222	0.0186613	0.932482	NA
Chr2_9630464_9630865	114.044	0.576966	0.277157	2.08173	0.0186836	0.932482	NA
Chr2_14342040_14342242	23.7333	1.06286	0.510921	2.08028	0.0187499	0.932482	AT2G33880
Chr5_9637731_9637858	10.9373	1.56308	0.751926	2.07877	0.0188195	0.932482	AT5G27340
Chr4_17145831_17146171	67.4272	0.680639	0.327691	2.07707	0.0188974	0.932482	AT4G36230
Chr1_8057632_8057991	52.5231	0.713261	0.343425	2.0769	0.0189053	0.932482	AT1G22760
Chr1_15571058_15571286	29.0006	0.943116	0.454114	2.07683	0.0189087	0.932482	NA
Chr5_16586358_16586482	18.1972	1.15568	0.557025	2.07473	0.0190059	0.932482	AT5G41430
Chr3_7378245_7378539	32.8561	0.884296	0.42627	2.0745	0.0190165	0.932482	AT3G21060
Chr3_2839975_2840135	20.9906	1.11214	0.536782	2.07187	0.0191387	0.932482	AT3G02115
Chr3_17594357_17594692	39.1747	0.82777	0.399636	2.07131	0.0191649	0.932482	AT3G07805
Chr2_8856559_8856892	60.6711	0.675913	0.326422	2.07067	0.0191946	0.932482	AT2G20570
Chr5_20428228_20428497	39.3136	0.812266	0.392273	2.07066	0.0191951	0.932482	AT5G50175
Chr5_2306643_2306851	15.3463	1.30556	0.630817	2.06964	0.0192432	0.932482	AT5G07310
Chr5_2395869_2396225	46.5698	0.778564	0.376396	2.06847	0.0192979	0.932482	AT5G07572
Chr4_8321010_8321818	134.393	0.546013	0.264155	2.06701	0.0193664	0.932482	AT4G14465
Chr5_2200402_2200918	54.6286	0.708843	0.343305	2.06476	0.0194727	0.932482	AT5G07080
Chr4_3319615_3320043	69.6467	0.639907	0.310048	2.0639	0.0195136	0.932482	AT4G06526
Chr5_7385018_7385212	21.7336	1.11514	0.540443	2.06338	0.0195382	0.932482	AT5G22310
Chr3_18855410_18855937	85.0192	0.590316	0.286439	2.06088	0.0196574	0.932482	AT3G50740
Chr4_8634807_8635354	82.6131	0.583802	0.284072	2.05512	0.0199338	0.932482	AT4G06290
Chr2_7970340_7970739	93.2591	0.601569	0.292779	2.05469	0.0199546	0.932482	AT2G18340
Chr5_26350230_26350482	21.3538	1.11043	0.540524	2.05435	0.0199709	0.932482	AT5G09505
Chr5_11150239_11150522	72.4034	0.625492	0.304662	2.05307	0.0200329	0.932482	NA
Chr1_13707995_13708100	13.3624	1.33553	0.65061	2.05273	0.0200492	0.932482	NA
Chr3_7784133_7784467	57.1662	0.67961	0.331334	2.05113	0.0201271	0.932482	AT3G22100
Chr4_260585_260774	21.0025	1.08101	0.527625	2.04882	0.02024	0.932482	AT4G00620
Chr5_13180940_13181416	78.3072	0.592605	0.289458	2.04729	0.0203147	0.932482	NA
Chr3_15018828_15019142	37.9979	0.845024	0.412755	2.04728	0.0203155	0.932482	AT3G42960
Chr4_747633_748166	87.4683	0.574392	0.281288	2.04201	0.0205753	0.932482	AT4G01730
Chr2_9267808_9268430	70.2145	0.620698	0.303991	2.04183	0.0205842	0.932482	AT2G21680
Chr5_324627_325207	88.5562	0.573885	0.281439	2.03911	0.0207193	0.932482	AT5G01840
Chr4_8812947_8813343	46.7439	0.738447	0.362167	2.03897	0.0207266	0.932482	AT4G15400
Chr3_13091607_13091929	24.5119	0.989737	0.485441	2.03884	0.020733	0.932482	NA
Chr1_24025497_24025670	26.8153	0.971436	0.476516	2.03862	0.0207438	0.932482	AT1G64650
Chr5_6841202_6841409	37.8881	0.824393	0.404893	2.03608	0.0208713	0.932482	AT5G20270
Chr3_10539404_10539559	16.4166	1.20299	0.590928	2.03577	0.0208867	0.932482	AT3G28270
Chr3_7626222_7626537	36.2631	0.831529	0.408554	2.0353	0.0209104	0.932482	AT3G21660
Chr4_1537435_1537601	26.3506	1.08033	0.531084	2.0342	0.0209659	0.932482	AT4G03455
Chr3_13057119_13057295	16.7415	1.18061	0.580736	2.03295	0.0210289	0.932482	NA
Chr4_9248985_9249191	41.1646	0.786985	0.387432	2.03129	0.021113	0.932482	AT4G16370
Chr5_11097073_11097342	44.8983	0.777979	0.384053	2.0257	0.0213975	0.932482	NA
Chr3_17330333_17330569	25.0991	1.02106	0.504069	2.02563	0.0214013	0.932482	AT3G47050
Chr4_6259831_6259955	14.2617	1.32971	0.6567	2.02483	0.0214423	0.932482	AT4G09990
Chr5_26480536_26480891	36.3017	0.832556	0.411255	2.02443	0.0214631	0.932482	AT5G66300
Chr4_6192888_6193086	17.1092	1.19555	0.590565	2.02442	0.0214636	0.932482	AT4G09850
Chr1_25072182_25072359	36.111	0.822371	0.406272	2.02419	0.0214754	0.932482	NA
Chr5_26428533_26428914	68.3494	0.619445	0.30608	2.0238	0.0214953	0.932482	AT5G66110
Chr4_13074505_13074764	44.5591	0.750675	0.370942	2.0237	0.0215007	0.932482	AT4G25630
Chr2_15332233_15332442	28.6681	0.951963	0.470438	2.02357	0.0215074	0.932482	AT2G36560
Chr2_10202912_10203023	18.4674	1.14431	0.565689	2.02286	0.0215438	0.932482	AT2G23985
Chr4_11840552_11840694	14.9825	1.25708	0.621497	2.02266	0.0215542	0.932482	AT4G22467
Chr5_3542755_3542946	16.9145	1.17635	0.581654	2.02243	0.0215662	0.932482	AT5G11130
Chr1_4285452_4285646	32.2907	0.879998	0.435337	2.02142	0.0216182	0.932482	AT1G12590
Chr5_20097724_20097966	12.8359	1.46145	0.724154	2.01815	0.021788	0.932482	AT5G49525
Chr1_28369568_28369741	44.0168	0.775548	0.384441	2.01734	0.0218301	0.932482	AT1G75550
Chr2_16125078_16125201	30.9167	0.92759	0.459954	2.0167	0.0218634	0.932482	AT2G38510
Chr1_11928913_11929112	22.7667	1.06766	0.529502	2.01634	0.0218822	0.932482	AT1G32920
Chr4_11984618_11985429	124.043	0.531101	0.263482	2.0157	0.0219155	0.932482	AT4G07105
Chr1_5433962_5434483	113.395	0.519568	0.257841	2.01507	0.0219485	0.932482	AT1G15780
Chr5_4762340_4762462	15.784	1.22126	0.606141	2.01482	0.0219619	0.932482	AT5G14750
Chr5_12442271_12442588	40.946	0.801549	0.398278	2.01253	0.0220819	0.932482	AT5G32670
Chr5_4215159_4215284	22.9767	1.02706	0.510348	2.01246	0.0220858	0.932482	AT5G13210
Chr3_22550258_22550598	28.8604	0.906389	0.450403	2.0124	0.0220891	0.932482	AT3G60966
Chr1_30014311_30014829	82.3275	0.590373	0.293375	2.01235	0.0220914	0.932482	AT1G79770
Chr4_9460051_9460239	25.8473	1.04802	0.520835	2.0122	0.0220995	0.932482	AT4G16807
Chr2_8704681_8704987	53.0824	0.685411	0.340694	2.01181	0.02212	0.932482	AT2G20180
Chr3_21149575_21149740	25.1888	1.03533	0.515237	2.00943	0.0222458	0.932482	AT3G57130
Chr1_341372_341900	98.934	0.541329	0.269505	2.0086	0.0222897	0.932482	AT1G01980
Chr1_20909267_20909436	21.6396	1.07104	0.53334	2.00817	0.0223125	0.932482	AT1G55915
Chr4_3001711_3001840	39.384	0.790318	0.393672	2.00755	0.0223453	0.932482	AT4G05632
Chr1_26277238_26277618	56.2336	0.686804	0.342208	2.00698	0.022376	0.932482	AT1G69800
Chr2_2420518_2420942	73.2667	0.609072	0.30352	2.00669	0.0223912	0.932482	NA
Chr4_16141837_16142027	28.8591	0.999824	0.498514	2.00561	0.0224489	0.932482	AT4G33585
Chr3_1985980_1986118	37.2346	0.833743	0.415831	2.005	0.0224813	0.932482	AT3G06470
Chr1_1757695_1757853	16.5103	1.22754	0.613018	2.00246	0.0226177	0.932482	NA
Chr2_17945890_17946520	88.2855	0.562751	0.28105	2.00231	0.0226255	0.932482	AT2G43150
Chr5_20555102_20555419	54.454	0.705607	0.352544	2.00147	0.0226706	0.932482	AT5G50470
Chr4_13456760_13457040	31.5557	0.867559	0.433668	2.00051	0.0227223	0.932482	AT4G26680
Chr4_10275933_10276803	226.892	0.51614	0.258041	2.00023	0.0227379	0.932482	AT4G18670
Chr5_24865769_24865892	8.12612	1.75822	0.879503	1.99911	0.0227983	0.932482	AT5G61920
Chr3_18606420_18607146	83.9653	0.562928	0.281725	1.99815	0.0228504	0.932482	AT3G50180
Chr3_23140058_23140179	6.61921	1.87628	0.940376	1.99525	0.0230079	0.932482	AT3G62570
Chr4_2982049_2982408	47.171	0.742598	0.372226	1.99502	0.0230204	0.932482	NA
Chr4_239796_239984	18.8045	1.11449	0.559	1.99371	0.0230917	0.932482	AT4G00550
Chr2_1061823_1062216	75.4295	0.585492	0.293826	1.99265	0.02315	0.932482	AT2G03505
Chr5_18680908_18681149	14.7081	1.26448	0.634783	1.992	0.0231858	0.932482	AT5G46060
Chr4_17856528_17856844	48.3934	0.72129	0.362164	1.99161	0.0232069	0.932482	AT4G37990
Chr3_12026906_12027133	17.4371	1.13935	0.572939	1.98861	0.0233724	0.932482	NA
Chr1_7413158_7413405	44.7872	0.753422	0.378961	1.98813	0.0233989	0.932482	AT1G21160
Chr5_24557437_24557628	17.6774	1.12579	0.567045	1.98537	0.0235516	0.932482	AT5G61020
Chr3_13056215_13056317	19.1175	1.14293	0.576108	1.98387	0.0236349	0.932482	NA
Chr3_4321975_4322189	32.3242	0.87081	0.439138	1.983	0.0236839	0.932482	NA
Chr5_8848626_8848935	36.5428	0.847999	0.42782	1.98214	0.0237318	0.932482	AT5G25425
Chr1_16522273_16522497	76.5149	0.599095	0.302347	1.98148	0.0237688	0.932482	NA
Chr3_10806883_10807565	112.061	0.537379	0.271265	1.98102	0.0237947	0.932482	AT3G28780
Chr1_10542195_10542402	5.85917	1.98247	1.00184	1.97882	0.0239184	0.932482	AT1G30050
Chr1_29878945_29879100	23.4781	0.993146	0.502361	1.97696	0.0240233	0.932482	AT1G79430
Chr2_12323067_12323345	43.7022	0.744645	0.376675	1.97689	0.024027	0.932482	AT2G28710
Chr4_90082_90432	50.2898	0.698247	0.35323	1.97675	0.024035	0.932482	AT4G00220
Chr4_18581045_18581499	85.4087	0.565812	0.286319	1.97616	0.0240684	0.932482	AT4G40090
Chr4_1186090_1186241	24.1446	0.985449	0.498883	1.97531	0.0241165	0.932482	AT4G02690
Chr4_12915446_12915754	45.4507	0.778624	0.39418	1.9753	0.024117	0.932482	AT4G25190
Chr3_19394695_19394890	28.6236	0.899961	0.455774	1.97458	0.024158	0.932482	AT3G52290
Chr2_17248957_17249253	24.7295	1.075	0.544683	1.97363	0.0242119	0.932482	AT2G41380
Chr1_2608448_2608599	24.508	0.996823	0.505078	1.9736	0.0242135	0.932482	AT1G08280
Chr4_7401474_7401807	46.7221	0.715126	0.362354	1.97356	0.024216	0.932482	AT4G12470
Chr4_7428149_7428444	68.6216	0.651677	0.330485	1.97188	0.0243118	0.932482	AT4G12530
Chr1_27034537_27034763	44.6768	0.731443	0.370983	1.97163	0.0243256	0.932482	AT1G71870
Chr2_9098311_9098746	77.3801	0.598039	0.303548	1.97016	0.0244098	0.932482	AT2G21235
Chr4_18303074_18303389	45.6764	0.724604	0.367893	1.96961	0.0244417	0.932482	AT4G39360
Chr5_15542441_15542761	71.083	0.607059	0.30851	1.96771	0.0245506	0.932482	AT5G38820
Chr1_15533263_15533541	35.0353	0.837628	0.425711	1.9676	0.0245572	0.932482	NA
Chr3_23220247_23220381	18.1458	1.10784	0.563109	1.96736	0.0245707	0.932482	AT3G62770
Chr2_5047275_5047503	42.6264	0.744096	0.378652	1.96512	0.0247004	0.932482	AT2G12461
Chr2_19075675_19075977	35.1198	0.818092	0.416511	1.96416	0.024756	0.932482	AT2G09720
Chr1_20048620_20048943	52.7538	0.683668	0.348238	1.96322	0.0248103	0.932482	AT1G53700
Chr4_9249749_9250154	58.8133	0.6435	0.327835	1.96288	0.0248302	0.932482	AT4G16370
Chr1_4830605_4830949	33.7068	0.834803	0.425574	1.96159	0.024905	0.932482	AT1G14110
Chr2_7144017_7144171	23.2383	1.0132	0.516624	1.9612	0.0249279	0.932482	AT2G16485
Chr2_17716060_17716742	94.0834	0.545662	0.278238	1.96113	0.0249318	0.932482	AT2G42560
Chr2_15472936_15473081	16.4289	1.16395	0.593549	1.96099	0.0249398	0.932482	AT2G36870
Chr2_5237693_5237886	33.1503	0.849846	0.433873	1.95875	0.0250713	0.932482	NA
Chr5_15048044_15048197	7.86839	1.73373	0.887427	1.95366	0.0253707	0.932482	AT5G37820
Chr3_12292445_12292736	53.9543	0.661344	0.338522	1.95362	0.0253729	0.932482	NA
Chr3_17922699_17923069	39.4737	0.802816	0.410962	1.9535	0.0253801	0.932482	AT3G48400
Chr4_10876102_10876237	18.3609	1.09614	0.561224	1.95313	0.0254023	0.932482	AT4G20110
Chr1_15444529_15444955	89.8871	0.553988	0.283791	1.95209	0.0254635	0.932482	NA
Chr3_15264175_15264305	15.5385	1.18844	0.609136	1.95102	0.0255275	0.932482	NA
Chr3_9892826_9893203	28.459	0.885614	0.453986	1.95075	0.0255433	0.932482	AT3G26840
Chr3_19841777_19842057	44.391	0.746963	0.383673	1.94687	0.0257751	0.932482	AT3G53520
Chr2_11034175_11034329	22.9287	0.976662	0.501719	1.94663	0.0257894	0.932482	AT2G25890
Chr1_257148_257515	48.4122	0.695364	0.357271	1.94632	0.025808	0.932482	AT1G04037
Chr1_24527061_24527219	23.6881	0.961237	0.493886	1.94627	0.0258109	0.932482	AT1G65920
Chr4_3659291_3659425	14.6778	1.21603	0.625222	1.94496	0.0258897	0.932482	NA
Chr2_5288661_5288839	31.5983	0.871077	0.447926	1.94469	0.0259061	0.932482	AT2G12875
Chr1_4071345_4071943	141.544	0.50438	0.25944	1.94411	0.0259413	0.932482	AT1G12050
Chr2_1364409_1364643	39.6357	0.760081	0.391274	1.94258	0.0260334	0.932482	AT2G04090
Chr4_13392143_13392466	49.7454	0.684006	0.352285	1.94163	0.026091	0.932482	AT4G26530
Chr4_17548046_17548421	41.6406	0.75901	0.390927	1.94156	0.0260949	0.932482	AT4G37280
Chr2_7227729_7227943	43.7323	0.74445	0.38351	1.94115	0.02612	0.932482	NA
Chr4_1991474_1992082	73.2816	0.582137	0.300066	1.94003	0.026188	0.932482	NA
Chr5_37282_37632	36.2924	0.806212	0.415589	1.93993	0.0261942	0.932482	AT5G01100
Chr1_13732312_13732422	11.5936	1.37084	0.706699	1.93978	0.0262033	0.932482	NA
Chr5_11576026_11576303	23.63	0.982166	0.506343	1.93972	0.0262067	0.932482	NA
Chr1_22711726_22712036	19.2422	1.0575	0.545299	1.9393	0.0262322	0.932482	AT1G61560
Chr1_25651203_25651394	19.9771	1.07902	0.556557	1.93874	0.0262663	0.932482	AT1G68410
Chr2_7036219_7036326	14.0278	1.22922	0.634231	1.93813	0.0263038	0.932482	AT2G16225
Chr1_24121085_24121402	44.297	0.728086	0.375838	1.93723	0.0263584	0.932482	AT1G64930
Chr5_14306766_14306923	16.3243	1.23681	0.638683	1.9365	0.026403	0.932482	NA
Chr4_17131707_17132081	45.0845	0.715871	0.369769	1.93599	0.0264342	0.932482	AT4G36210
Chr3_9241457_9241566	11.5515	1.36816	0.707006	1.93515	0.0264859	0.932482	AT3G25490
Chr2_6874228_6874502	49.1631	0.700122	0.361834	1.93493	0.0264995	0.932482	AT2G15780
Chr5_16566964_16567233	64.9184	0.604062	0.31231	1.93417	0.0265458	0.932482	AT5G41390
Chr5_2322283_2322593	30.9175	0.843116	0.435988	1.93381	0.0265684	0.932482	AT5G07350
Chr2_17935375_17935647	56.4349	0.664799	0.343923	1.93299	0.0266186	0.932482	AT2G43140
Chr2_12731311_12731448	19.7829	1.07001	0.553786	1.93218	0.0266689	0.932482	AT2G29830
Chr3_18795311_18795726	48.7725	0.705917	0.365437	1.93171	0.026698	0.932482	NA
Chr1_28094605_28094857	22.8403	0.972063	0.503967	1.92882	0.0268764	0.932482	AT1G74770
Chr5_25713207_25713373	25.6787	0.91576	0.474811	1.92868	0.0268851	0.932482	AT5G64280
Chr5_15610251_15610353	13.4557	1.38822	0.720948	1.92555	0.0270806	0.932482	AT5G39000
Chr5_16330140_16330566	96.6876	0.55514	0.288847	1.92191	0.0273083	0.932482	AT5G40790
Chr5_10427565_10427774	20.5371	1.02032	0.531135	1.92101	0.0273652	0.932482	AT5G04755
Chr2_5647149_5647353	34.0013	0.818187	0.425982	1.92071	0.0273843	0.932482	AT2G13547
Chr1_27108559_27108906	84.8229	0.61172	0.318521	1.9205	0.0273973	0.932482	AT1G72010
Chr5_3850175_3850660	82.1471	0.553732	0.288788	1.91743	0.0275916	0.932482	AT5G11940
Chr1_9543415_9543591	22.0047	0.976092	0.509151	1.9171	0.0276128	0.932482	AT1G27470
Chr5_24446372_24446991	77.322	0.562194	0.293401	1.91613	0.0276745	0.932482	AT5G60770
Chr1_20452141_20452364	43.3296	0.784505	0.409483	1.91584	0.0276926	0.932482	AT1G08003
Chr4_6820156_6820607	38.9945	0.7535	0.39337	1.9155	0.0277144	0.932482	AT4G11180
Chr3_6930388_6930740	72.3909	0.575008	0.30027	1.91497	0.0277482	0.932482	AT3G19920
Chr4_17065970_17066076	11.2138	1.3681	0.714481	1.91482	0.0277578	0.932482	NA
Chr4_3356874_3357328	57.8415	0.633188	0.330731	1.91451	0.0277774	0.932482	AT4G06534
Chr3_2949496_2949624	25.9883	0.949751	0.496147	1.91425	0.0277939	0.932482	AT3G09620
Chr2_3604365_3604526	22.2449	0.968978	0.506927	1.91147	0.0279719	0.932482	NA
Chr2_9359896_9360313	47.1509	0.702242	0.36759	1.9104	0.0280411	0.932482	AT2G21990
Chr5_3872783_3873185	86.3616	0.555896	0.291197	1.909	0.0281308	0.932482	AT5G11990
Chr3_2241664_2241809	15.3986	1.16117	0.608272	1.90897	0.0281328	0.932482	AT3G01925
Chr3_5282186_5282342	30.8538	0.835918	0.437931	1.90879	0.0281447	0.932482	NA
Chr2_18983291_18983486	16.9813	1.15688	0.606109	1.90871	0.0281501	0.932482	AT2G09710
Chr5_19685126_19685238	11.2475	1.37683	0.721484	1.90834	0.0281739	0.932482	AT5G48560
Chr4_9557084_9557540	78.5351	0.551616	0.289185	1.90748	0.0282291	0.932482	AT4G16983
Chr2_6242073_6242346	48.5936	0.68154	0.357314	1.9074	0.0282346	0.932482	AT2G14610
Chr5_5670695_5670806	11.4631	1.37417	0.720603	1.90697	0.0282621	0.932482	AT5G17250
Chr4_266049_266185	12.876	1.26771	0.664969	1.90641	0.0282982	0.932482	AT4G00630
Chr1_26029781_26029904	26.7756	0.893619	0.468856	1.90596	0.0283278	0.932482	AT1G69240
Chr3_4062928_4063134	29.2765	0.85996	0.451348	1.90531	0.0283697	0.932482	AT3G12780
Chr5_20010457_20010914	64.4436	0.614155	0.322463	1.90457	0.0284178	0.932482	AT5G49350
Chr4_1069850_1069964	25.8369	0.970209	0.509446	1.90444	0.0284266	0.932482	AT4G02430
Chr5_21738070_21738257	11.0282	1.38802	0.729123	1.90369	0.0284752	0.932482	AT5G53510
Chr3_5593458_5593563	22.6794	0.966938	0.508588	1.90122	0.0286365	0.932482	AT3G16460
Chr2_13664529_13664668	14.1336	1.2424	0.653526	1.90108	0.0286458	0.932482	AT2G32170
Chr3_1097773_1097980	17.8804	1.12891	0.594226	1.89981	0.0287292	0.932482	AT3G04180
Chr1_26275436_26275638	13.8973	1.23313	0.649234	1.89937	0.0287582	0.932482	AT1G69800
Chr3_15105446_15105659	30.2726	0.854959	0.450161	1.89923	0.0287672	0.932482	NA
Chr4_5320057_5320445	43.9935	0.734241	0.387009	1.89722	0.0288993	0.932482	AT4G05455
Chr5_16469981_16470139	14.1922	1.2011	0.633148	1.89704	0.0289116	0.932482	AT5G41140
Chr1_1691024_1691223	21.0779	1.03413	0.545726	1.89496	0.0290488	0.932482	AT1G05650
Chr3_2927681_2927936	42.9666	0.714375	0.377049	1.89465	0.0290696	0.932482	AT3G09530
Chr2_6126666_6126786	14.2468	1.19072	0.628549	1.8944	0.029086	0.932482	NA
Chr1_28606692_28607234	97.5163	0.534368	0.282127	1.89407	0.0291079	0.932482	AT1G76250
Chr5_22549336_22549562	36.6999	0.767628	0.405434	1.89335	0.0291557	0.932482	AT5G55690
Chr1_20758375_20758495	26.3869	0.896524	0.473562	1.89315	0.0291689	0.932482	AT1G55570
Chr5_7046928_7047226	48.7189	0.675251	0.356743	1.89282	0.0291908	0.932482	AT5G20820
Chr3_23365611_23365849	47.7493	0.67903	0.358862	1.89218	0.0292337	0.932482	AT3G63240
Chr1_16793855_16793985	16.0912	1.15495	0.61051	1.89178	0.0292603	0.932482	AT1G44160
Chr2_1967571_1967809	37.3891	0.803264	0.424745	1.89117	0.029301	0.932482	AT2G05380
Chr4_12720578_12720796	25.6119	0.929565	0.491711	1.89047	0.0293475	0.932482	AT4G24650
Chr3_6146653_6147042	53.7754	0.641763	0.339734	1.88902	0.0294446	0.932482	AT3G17970
Chr1_11479994_11480135	21.9217	1.03	0.545289	1.8889	0.0294524	0.932482	AT1G31970
Chr5_25957986_25958399	93.1054	0.514326	0.272318	1.8887	0.029466	0.932482	AT5G64970
Chr2_1651735_1651897	17.926	1.09162	0.577991	1.88865	0.0294691	0.932482	NA
Chr4_3863336_3863756	86.2452	0.543778	0.288182	1.88692	0.0295854	0.932482	NA
Chr4_3318526_3318911	42.2284	0.722512	0.38294	1.88675	0.0295972	0.932482	AT4G06526
Chr3_5111078_5111448	68.8413	0.591762	0.313696	1.88641	0.0296195	0.932482	AT3G15180
Chr1_19401236_19401438	14.8878	1.15414	0.612019	1.88579	0.0296616	0.932482	AT1G52130
Chr1_1551318_1551420	11.1166	1.3834	0.734241	1.88412	0.0297746	0.932482	AT1G05310
Chr5_26772756_26772958	19.4487	1.03465	0.54942	1.88317	0.0298386	0.932482	AT5G67080
Chr2_17063491_17063649	27.1217	0.888923	0.472152	1.88271	0.02987	0.932482	AT2G40900
Chr5_10729012_10729174	12.4537	1.26558	0.6725	1.8819	0.0299248	0.932482	NA
Chr3_5564091_5564245	14.0163	1.28042	0.680403	1.88185	0.0299279	0.932482	AT3G16400
Chr5_6607834_6608412	68.8687	0.573067	0.304635	1.88116	0.029975	0.932482	AT5G19580
Chr1_28441752_28442042	33.5154	0.796575	0.423689	1.88009	0.0300476	0.932482	AT1G75750
Chr5_8431002_8431182	35.5181	0.76951	0.409355	1.87981	0.0300669	0.932482	AT5G24620
Chr5_20683307_20683729	40.2929	0.741925	0.394829	1.87911	0.030115	0.932482	AT5G50830
Chr4_17588821_17589226	62.5654	1.83446	0.976269	1.87905	0.030119	0.932482	AT4G37410
Chr5_18509449_18509967	57.9347	0.631536	0.336264	1.8781	0.0301838	0.932482	AT5G45640
Chr5_13169717_13169905	24.5903	0.919346	0.489789	1.87703	0.0302572	0.932482	NA
Chr4_10466671_10466825	29.6053	0.8493	0.452498	1.87692	0.0302648	0.932482	AT4G19130
Chr1_16021283_16021385	13.4714	1.27089	0.677431	1.87604	0.030325	0.932482	NA
Chr2_10132285_10132477	25.9315	0.909024	0.484554	1.876	0.0303274	0.932482	AT2G23800
Chr3_967705_967808	14.1887	1.24004	0.661175	1.87551	0.0303614	0.932482	AT3G03800
Chr2_14760163_14760316	17.6311	1.11796	0.596295	1.87484	0.0304072	0.932482	AT2G35030
Chr4_5660212_5660545	50.7448	0.667802	0.356212	1.87473	0.0304148	0.932482	AT4G08867
Chr5_6566323_6566511	26.138	0.896601	0.478358	1.87433	0.0304424	0.932482	AT5G19470
Chr1_13956627_13956810	21.4326	1.044	0.557231	1.87356	0.0304956	0.932482	NA
Chr2_8241266_8241498	34.2543	0.828553	0.442385	1.87292	0.0305397	0.932482	AT2G19000
Chr5_14009870_14010075	24.9277	0.909062	0.485423	1.87272	0.0305536	0.932482	AT5G35840
Chr1_17078031_17078223	29.0029	0.865826	0.462497	1.87207	0.0305986	0.932482	AT1G45145
Chr2_3759411_3759619	47.3816	0.670804	0.358573	1.87076	0.0306892	0.932482	NA
Chr1_9388012_9388382	45.9104	0.690024	0.368879	1.8706	0.0307003	0.932482	AT1G27040
Chr4_6164442_6164615	23.4055	0.952166	0.509047	1.87049	0.0307082	0.932482	AT4G09784
Chr4_13752875_13753060	28.9053	0.857868	0.459337	1.86762	0.0309075	0.932482	AT4G27530
Chr3_2412193_2412438	42.1456	0.735614	0.393992	1.86708	0.0309454	0.932482	AT3G07560
Chr5_9804367_9804811	61.7266	0.611091	0.327369	1.86667	0.0309736	0.932482	AT5G27690
Chr3_5681853_5682154	35.3325	0.767296	0.411238	1.86582	0.0310332	0.932482	AT3G16670
Chr2_18583465_18583682	40.4919	0.743399	0.398606	1.865	0.0310909	0.932482	AT2G45050
Chr5_3970870_3971171	43.2494	0.714411	0.383105	1.86479	0.0311053	0.932482	AT5G12270
Chr3_657440_657636	21.0381	0.974152	0.522729	1.86359	0.0311898	0.932482	AT3G02930
Chr5_5144857_5145280	72.6235	0.566777	0.304682	1.86022	0.0314269	0.932482	AT5G15770
Chr2_15529173_15529514	67.1417	0.590687	0.317655	1.85952	0.0314765	0.932482	AT2G36970
Chr5_5817477_5817717	59.1482	0.620958	0.333979	1.85927	0.0314942	0.932482	AT5G17650
Chr2_18435212_18435508	52.5139	0.636383	0.342276	1.85927	0.0314945	0.932482	AT2G44710
Chr5_9103544_9103870	45.5554	0.68052	0.366024	1.85922	0.0314979	0.932482	AT5G26050
Chr2_3804658_3804884	22.5186	0.946014	0.508899	1.85894	0.0315176	0.932482	AT2G10025
Chr3_18035205_18035428	34.725	0.768654	0.413498	1.8589	0.0315204	0.932482	AT3G48680
Chr4_16997494_16997837	57.1331	0.628009	0.337992	1.85806	0.0315803	0.932482	AT4G35890
Chr4_12985788_12985912	15.7747	1.15945	0.624192	1.85752	0.0316183	0.932482	AT4G25410
Chr2_15882592_15882796	35.5311	0.780346	0.42031	1.8566	0.0316842	0.932482	AT2G37950
Chr3_19773446_19773615	24.5726	0.900346	0.484982	1.85645	0.0316946	0.932482	AT3G53330
Chr5_11130916_11131092	19.431	1.00617	0.542058	1.85621	0.0317117	0.932482	AT5G29070
Chr5_8175163_8175405	20.2575	0.982377	0.529725	1.8545	0.0318336	0.932482	AT5G24150
Chr5_21355737_21355864	11.6692	1.32905	0.716686	1.85443	0.0318387	0.932482	AT5G52650
Chr1_21099500_21099667	20.0897	1.01037	0.54492	1.85416	0.0318582	0.932482	AT1G56360
Chr1_25476944_25477199	64.1117	0.631378	0.340694	1.85321	0.0319262	0.932482	AT1G67930
Chr1_15801018_15801191	19.4856	0.998764	0.539023	1.85292	0.0319471	0.932482	NA
Chr1_27718977_27719118	28.0206	0.890534	0.480756	1.85236	0.031987	0.932482	AT1G73700
Chr4_10731517_10731683	21.4179	0.979514	0.528826	1.85224	0.0319954	0.932482	AT4G19720
Chr2_11688142_11688307	5.69799	1.86223	1.00575	1.85158	0.0320427	0.932482	AT2G27313
Chr5_11049985_11050375	32.2272	0.87412	0.472363	1.85052	0.0321191	0.932482	NA
Chr4_12166679_12166847	21.9163	0.972703	0.526061	1.84903	0.0322267	0.932482	AT4G23250
Chr3_11796882_11797053	72.1895	0.573332	0.310141	1.84862	0.0322565	0.932482	AT3G30165
Chr2_3571535_3571778	51.9168	0.674859	0.365107	1.84839	0.0322733	0.932482	NA
Chr3_7972587_7972902	42.6198	0.695225	0.376176	1.84814	0.0322912	0.932482	AT3G22500
Chr1_23581844_23582007	23.5781	0.937779	0.507718	1.84705	0.0323701	0.932482	AT1G63600
Chr3_12942590_12942717	16.6719	1.08142	0.585657	1.8465	0.0324097	0.932482	NA
Chr2_12866059_12866448	23.3016	1.67856	0.909344	1.8459	0.0324533	0.932482	AT2G08365
Chr4_10806793_10806964	22.4936	0.940164	0.509345	1.84583	0.0324584	0.932482	AT4G19940
Chr5_4905295_4905490	24.56	0.896391	0.486241	1.84351	0.0326272	0.932482	AT5G15130
Chr1_28163680_28164040	85.4467	0.560703	0.304253	1.84288	0.032673	0.932482	AT1G75000
Chr1_546283_546407	12.0825	1.29317	0.701864	1.84248	0.0327024	0.932482	AT1G02580
Chr4_18189457_18189626	26.45	0.872059	0.473857	1.84034	0.032859	0.932482	AT4G09785
Chr1_24461330_24461573	35.0074	0.758344	0.412208	1.83971	0.0329052	0.932482	AT1G65770
Chr2_12609398_12609537	22.4977	0.957712	0.52063	1.83952	0.0329191	0.932482	AT2G29380
Chr4_18223785_18223914	25.7241	0.872111	0.474485	1.83802	0.0330301	0.932482	AT4G39110
Chr2_2812659_2813185	47.5668	0.66465	0.361851	1.8368	0.0331194	0.932482	AT2G06908
Chr2_11369039_11369196	20.1392	0.978113	0.532906	1.83543	0.0332209	0.932482	AT2G26700
Chr1_25870130_25870431	32.4218	0.785312	0.427941	1.8351	0.0332458	0.932482	AT1G68825
Chr3_20608713_20608827	8.93497	1.48169	0.807717	1.83442	0.0332956	0.932482	AT3G55566
Chr3_5062259_5062831	74.2961	0.552178	0.301356	1.83231	0.0334525	0.932482	AT3G15030
Chr2_6973221_6973473	39.5132	0.740954	0.404589	1.83138	0.0335222	0.932482	AT2G16020
Chr1_2941756_2942034	35.2902	0.758366	0.414179	1.83101	0.0335497	0.932482	AT1G09130
Chr1_613346_613645	45.9921	0.702075	0.383462	1.83089	0.0335587	0.932482	AT1G02790
Chr1_787369_787545	32.4946	0.804229	0.439371	1.83041	0.0335944	0.932482	AT1G03220
Chr5_84680_84988	57.0352	0.610807	0.333706	1.83037	0.0335971	0.932482	AT5G01210
Chr2_3978307_3978428	16.0393	1.08968	0.595424	1.83009	0.0336179	0.932482	NA
Chr1_24885775_24885942	20.7802	0.957355	0.523214	1.82976	0.0336431	0.932482	AT1G66730
Chr3_1648506_1648790	20.676	0.995833	0.54442	1.82916	0.0336877	0.932482	AT3G05650
Chr3_15808489_15808659	11.1835	1.30473	0.713333	1.82906	0.0336952	0.932482	NA
Chr1_526538_526723	15.626	1.10855	0.60642	1.82802	0.0337733	0.932482	AT1G02530
Chr2_19347411_19347911	66.8232	0.570471	0.312097	1.82786	0.033785	0.932482	AT2G47120
Chr3_2407107_2407762	76.632	0.536041	0.29336	1.82725	0.0338311	0.932482	AT3G07540
Chr5_1349971_1350354	69.4492	0.555745	0.304204	1.82688	0.0338586	0.932482	AT5G04680
Chr2_10533803_10534147	32.3546	0.785352	0.430152	1.82575	0.0339436	0.932482	AT2G24740
Chr3_17770190_17770421	28.2589	0.838321	0.459372	1.82493	0.0340059	0.932482	AT3G48120
Chr3_4151061_4151209	15.2127	1.12894	0.618855	1.82424	0.0340582	0.932482	NA
Chr5_6412484_6413080	66.6374	0.570351	0.312701	1.82395	0.0340799	0.932482	AT5G19110
Chr4_18414643_18415000	33.8222	0.765872	0.419967	1.82365	0.0341028	0.932482	AT4G39675
Chr5_25516570_25516801	26.4225	0.934743	0.512707	1.82315	0.03414	0.932482	AT5G63760
Chr2_418295_418422	11.5296	1.29389	0.709782	1.82295	0.0341557	0.932482	AT2G01910
Chr3_22279901_22280328	85.7664	0.513979	0.281985	1.82272	0.0341731	0.932482	AT3G60280
Chr4_8480152_8480273	14.7904	1.12244	0.615913	1.82239	0.0341977	0.932482	NA
Chr2_8305136_8305307	16.9331	1.0488	0.575506	1.82239	0.0341979	0.932482	AT2G19150
Chr3_1696337_1696462	20.4215	0.96115	0.52744	1.82229	0.0342055	0.932482	AT3G01735
Chr2_5990315_5990501	56.2141	0.627604	0.344522	1.82167	0.0342527	0.932482	NA
Chr5_5172417_5173071	78.8576	0.53222	0.29217	1.82161	0.0342568	0.932482	AT5G15845
Chr1_16685391_16685559	21.1785	1.01014	0.554552	1.82155	0.0342617	0.932482	NA
Chr2_1167548_1167867	58.2695	0.598423	0.328555	1.82138	0.0342746	0.932482	AT2G03822
Chr1_16813803_16814110	45.1456	0.677507	0.372075	1.82088	0.0343122	0.932482	AT1G44191
Chr5_8051208_8051363	13.7078	1.29731	0.712524	1.82073	0.0343239	0.932482	AT5G23870
Chr1_3976575_3976708	15.8025	1.08049	0.593685	1.81997	0.0343816	0.932482	AT1G04887
Chr5_8523629_8524182	77.206	0.539943	0.296703	1.81981	0.0343942	0.932482	AT5G24820
Chr2_3566391_3566672	49.7432	0.653427	0.359145	1.8194	0.0344255	0.932482	NA
Chr3_7301135_7301403	42.4803	0.690003	0.37928	1.81925	0.0344368	0.932482	AT3G20840
Chr1_28396086_28396567	65.338	0.580752	0.31943	1.81809	0.0345253	0.932482	AT1G75620
Chr5_13238474_13238712	18.1058	1.01163	0.556602	1.81752	0.0345691	0.932482	AT5G34940
Chr5_15394055_15394204	12.2044	1.25701	0.691768	1.8171	0.034601	0.932482	NA
Chr3_829067_829274	36.4173	0.763572	0.420277	1.81683	0.0346215	0.932482	AT3G03480
Chr1_25710411_25710753	49.6877	0.640583	0.352782	1.81581	0.0347001	0.932482	AT1G68520
Chr4_17759468_17759576	16.3889	1.05893	0.583265	1.81552	0.0347221	0.932482	AT4G37780
Chr3_8474527_8474681	17.4522	1.03544	0.570417	1.81523	0.034744	0.932482	AT3G23600
Chr3_19538191_19538374	5.10258	1.93119	1.064	1.81503	0.0347599	0.932482	AT3G52700
Chr4_7912472_7912791	52.2894	0.625739	0.344917	1.81417	0.0348258	0.932482	AT4G13600
Chr2_14674874_14675227	44.7796	0.677065	0.373383	1.81333	0.0348908	0.932482	AT2G08685
Chr1_7309121_7309233	19.8585	1.05324	0.580864	1.81322	0.0348986	0.932482	AT1G20960
Chr2_19512061_19512638	74.0373	0.53615	0.295701	1.81315	0.0349042	0.932482	AT2G47560
Chr3_18929932_18930084	21.8947	0.951246	0.524713	1.81289	0.0349245	0.932482	AT3G50930
Chr2_11005499_11005743	11.3536	1.43995	0.794644	1.81207	0.0349877	0.932482	NA
Chr2_8490899_8491001	15.7991	1.10465	0.61003	1.81082	0.0350847	0.932482	AT2G19630
Chr1_15433533_15433683	18.4981	1.01719	0.562018	1.80989	0.0351567	0.932482	AT1G40390
Chr1_13976170_13976389	30.7596	0.792527	0.437981	1.8095	0.0351865	0.932482	NA
Chr3_21182441_21182810	65.5037	0.580584	0.320922	1.80911	0.0352168	0.932482	AT3G57240
Chr2_17072563_17072761	10.3354	1.35475	0.748877	1.80904	0.0352223	0.932482	AT2G40910
Chr3_220910_221247	78.5835	0.529797	0.292891	1.80885	0.0352372	0.932482	AT3G01570
Chr1_19541152_19541422	14.344	1.18203	0.65369	1.80824	0.0352848	0.932482	AT1G52440
Chr1_3902366_3902607	35.4082	0.750249	0.415054	1.80759	0.035335	0.932482	AT1G11600
Chr1_7331590_7331919	37.5081	0.724703	0.401279	1.80598	0.0354607	0.932482	AT1G20990
Chr1_30207263_30207471	31.4006	0.781118	0.432574	1.80574	0.0354792	0.932482	AT1G80350
Chr3_17344397_17344523	12.6818	1.25371	0.694294	1.80573	0.03548	0.932482	AT3G47090
Chr1_6755328_6755522	27.1795	0.851247	0.471645	1.80485	0.0355493	0.932482	AT1G19500
Chr1_986928_987275	40.2581	0.703072	0.389563	1.80477	0.0355553	0.932482	AT1G03880
Chr4_186632_186798	32.5214	0.838863	0.46505	1.80381	0.0356302	0.932482	AT4G00430
Chr1_1478174_1478715	145.127	0.469161	0.260107	1.80372	0.0356374	0.932482	AT1G05136
Chr4_13750636_13751321	113.276	0.476376	0.264258	1.80269	0.0357183	0.932482	AT4G27520
Chr3_14778162_14778319	20.291	0.965146	0.535398	1.80267	0.0357201	0.932482	NA
Chr1_11188556_11188792	41.8041	0.743921	0.412768	1.80228	0.035751	0.932482	AT1G31290
Chr4_14257510_14257693	30.5461	0.823153	0.456811	1.80196	0.0357762	0.932482	AT4G28890
Chr1_7288265_7288619	62.4957	0.582686	0.323422	1.80162	0.0358022	0.932482	AT1G20925
Chr3_16498227_16498388	11.4238	1.27463	0.707535	1.80151	0.0358114	0.932482	AT3G06955
Chr2_14369756_14369878	13.9729	1.20218	0.66747	1.80111	0.0358432	0.932482	AT2G34010
Chr1_8604076_8604391	31.6397	0.843947	0.468798	1.80024	0.0359116	0.932482	NA
Chr2_13201521_13201897	61.878	0.603375	0.335175	1.80018	0.0359161	0.932482	AT2G31018
Chr3_5999663_6000195	97.1436	0.487365	0.270738	1.80013	0.03592	0.932482	AT3G17520
Chr4_2902363_2902487	21.8856	0.932918	0.518337	1.79983	0.0359437	0.932482	NA
Chr4_712043_712244	36.2894	0.739149	0.410779	1.79938	0.0359791	0.932482	AT4G03955
Chr5_13254672_13254831	19.7468	0.969649	0.53909	1.79868	0.0360347	0.932482	NA
Chr4_9041864_9042008	13.9547	1.13903	0.633278	1.79863	0.0360389	0.932482	AT4G15953
Chr5_2271039_2271277	29.2706	0.817246	0.454553	1.79791	0.0360957	0.932482	AT5G07230
Chr2_14843574_14843815	54.0839	0.630839	0.35095	1.79752	0.0361269	0.932482	AT2G35230
Chr4_10707915_10708063	26.7662	0.85827	0.477536	1.79729	0.0361451	0.932482	AT4G19690
Chr1_7278476_7278610	17.532	1.02915	0.572754	1.79684	0.0361807	0.932482	AT1G20910
Chr2_17472355_17472477	20.6281	0.940689	0.523674	1.79633	0.0362213	0.932482	AT2G41870
Chr2_18798099_18798230	17.6253	1.0313	0.574149	1.79622	0.0362296	0.932482	AT2G00930
Chr1_23114622_23114906	76.9089	0.523527	0.291773	1.7943	0.0363829	0.932482	AT1G62440
Chr3_18030302_18030425	3.2152	2.25613	1.25783	1.79366	0.0364335	0.932482	AT3G48670
Chr2_11898148_11898702	82.3611	0.513765	0.286523	1.7931	0.0364785	0.932482	AT2G27940
Chr5_13714597_13714777	46.694	0.657981	0.367028	1.79273	0.0365082	0.932482	AT5G35530
Chr3_20060850_20061019	19.2698	0.970154	0.541266	1.79238	0.0365362	0.932482	AT3G54180
Chr2_15847628_15848206	101.875	0.476325	0.26576	1.79231	0.0365416	0.932482	AT2G37820
Chr1_29614644_29614772	12.6511	1.19474	0.666889	1.79151	0.0366059	0.932482	AT1G78750
Chr2_13863843_13864408	342.07	0.487577	0.272357	1.79021	0.0367098	0.932482	AT2G32690
Chr4_3878823_3879059	20.8648	0.947647	0.52972	1.78896	0.0368106	0.932482	AT4G06655
Chr2_1349848_1350029	31.8651	0.778557	0.435215	1.7889	0.0368153	0.932482	AT2G04063
Chr1_2971723_2972126	28.5322	0.813747	0.454922	1.78876	0.0368265	0.932482	AT1G09200
Chr3_2249254_2250032	149.646	0.452642	0.253048	1.78876	0.0368269	0.932482	AT3G07100
Chr3_15616755_15617069	58.126	0.590187	0.329967	1.78863	0.0368376	0.932482	AT3G43720
Chr4_14058043_14058256	24.597	0.87182	0.487504	1.78833	0.0368612	0.932482	AT4G28430
Chr1_5137244_5137689	40.8692	0.692506	0.387295	1.78806	0.0368832	0.932482	AT1G14890
Chr5_4320309_4321021	86.4386	0.537637	0.300715	1.78787	0.0368989	0.932482	AT5G13470
Chr3_19985292_19985410	20.3001	0.984927	0.551178	1.78695	0.0369729	0.932482	AT3G53970
Chr1_6294443_6294677	36.1129	0.747983	0.418701	1.78643	0.0370145	0.932482	AT1G18280
Chr2_9026607_9026881	49.6179	0.662931	0.371263	1.78561	0.0370812	0.932482	AT2G21040
Chr1_13490429_13490589	12.9732	1.26498	0.708654	1.78504	0.0371275	0.932482	AT1G36095
Chr2_13845939_13846075	17.0299	1.02944	0.576861	1.78456	0.0371666	0.932482	AT2G32630
Chr5_1379164_1379541	63.4921	0.581562	0.325889	1.78454	0.0371678	0.932482	AT5G04770
Chr2_3570275_3571153	141.405	0.457218	0.256259	1.7842	0.0371952	0.932482	NA
Chr3_4659818_4660159	72.7782	0.548637	0.307594	1.78364	0.0372409	0.932482	AT3G14067
Chr3_2933873_2934166	31.0087	0.806872	0.452385	1.7836	0.0372446	0.932482	AT3G09540
Chr4_17584419_17584598	21.096	0.923873	0.518003	1.78353	0.0372503	0.932482	AT4G37400
Chr1_21544825_21545019	25.5082	0.849408	0.476359	1.78312	0.037283	0.932482	NA
Chr5_17756996_17757311	85.445	0.555537	0.311613	1.78278	0.0373112	0.932482	AT5G44120
Chr1_5832403_5832605	18.5069	1.00774	0.565436	1.78224	0.0373551	0.932482	AT1G17065
Chr1_24791002_24791121	12.4781	1.19919	0.672968	1.78194	0.0373798	0.932482	AT1G66460
Chr5_9703204_9703357	16.5323	1.06054	0.595193	1.78185	0.0373871	0.932482	AT5G27493
Chr5_3697978_3698229	40.2738	0.688143	0.386354	1.78112	0.0374463	0.932482	AT5G11530
Chr5_21870096_21870752	132.053	0.449045	0.252333	1.77957	0.037573	0.932482	AT5G53870
Chr5_23425101_23425568	80.5319	0.52393	0.294534	1.77885	0.0376324	0.932482	AT5G57810
Chr5_3221748_3221875	31.9834	0.781673	0.439437	1.7788	0.0376359	0.932482	AT5G10260
Chr2_16701296_16701668	49.1557	0.62822	0.353475	1.77727	0.0377622	0.932482	AT2G40000
Chr3_13099386_13099747	109.806	0.46079	0.259361	1.77664	0.0378139	0.932482	NA
Chr2_6389463_6389586	17.9204	1.0438	0.587521	1.77661	0.037816	0.932482	AT2G14860
Chr1_6991617_6991760	16.3677	1.04511	0.588286	1.77652	0.0378233	0.932482	AT1G20150
Chr3_8410593_8410973	84.3654	0.506106	0.28503	1.77563	0.0378973	0.932482	AT3G23450
Chr4_6914897_6915550	73.9787	0.534125	0.30087	1.77527	0.0379269	0.932482	AT4G11373
Chr4_16412785_16412934	18.4557	0.995922	0.561307	1.77429	0.0380075	0.932482	AT4G34300
Chr1_10699176_10699299	13.25	1.15971	0.653758	1.77391	0.0380388	0.932482	NA
Chr3_3962606_3963063	79.7557	0.513868	0.289713	1.77372	0.0380551	0.932482	AT3G12502
Chr1_7890517_7890678	25.526	0.867304	0.489135	1.77314	0.0381029	0.932482	AT1G22340
Chr1_21684981_21685095	8.89219	1.42331	0.803459	1.77147	0.0382409	0.932482	AT1G58370
Chr1_2415437_2415744	57.9532	0.588638	0.332355	1.77112	0.0382708	0.932482	AT1G07810
Chr2_14524806_14525107	41.9616	0.771183	0.435439	1.77105	0.0382763	0.932482	AT2G34430
Chr5_8440850_8441150	385.89	0.504376	0.284816	1.77088	0.03829	0.932482	AT5G24655
Chr1_7258006_7258560	72.2901	0.528895	0.298673	1.77082	0.0382956	0.932482	AT1G20860
Chr4_7014632_7014756	17.7931	0.9992	0.564335	1.77058	0.0383153	0.932482	AT4G05900
Chr4_10828380_10828500	18.9237	0.976218	0.551378	1.77051	0.0383215	0.932482	AT4G19980
Chr4_8123604_8123775	40.1641	0.685516	0.387265	1.77015	0.0383513	0.932482	AT4G14090
Chr5_21465649_21465810	14.4021	1.13429	0.641376	1.76852	0.0384868	0.932482	AT5G07945
Chr2_4499774_4499913	16.9756	1.04992	0.593699	1.76844	0.0384934	0.932482	NA
Chr5_26400063_26400709	93.8446	0.489685	0.276907	1.76841	0.0384964	0.932482	AT5G66010
Chr1_6315687_6316101	51.6178	0.613855	0.347418	1.7669	0.0386222	0.932482	AT1G18350
Chr4_1791340_1791480	21.9829	0.92898	0.526051	1.76595	0.0387022	0.932482	AT4G03830
Chr3_14199555_14199754	37.8334	0.729237	0.412985	1.76577	0.0387173	0.932482	AT3G41979
Chr5_2777068_2777212	14.7055	1.0912	0.618075	1.76548	0.0387419	0.932482	AT5G08570
Chr4_2785785_2786191	36.8597	0.77066	0.436605	1.76512	0.0387719	0.932482	NA
Chr2_16011888_16012351	57.8458	0.612459	0.347236	1.76381	0.0388821	0.932482	AT2G38230
Chr2_5172635_5172823	28.0603	0.822137	0.466304	1.76309	0.0389423	0.932482	NA
Chr1_1677651_1678353	55.8775	0.590581	0.335325	1.76122	0.0391007	0.932482	AT1G05615
Chr4_9255562_9255932	75.3279	0.528927	0.300392	1.76079	0.0391368	0.932482	AT4G16380
Chr5_21009607_21009799	23.0866	0.877699	0.498475	1.76077	0.0391387	0.932482	AT5G51720
Chr1_23237806_23237908	8.87966	1.44605	0.821379	1.76051	0.0391605	0.932482	AT1G62760
Chr4_17585748_17586053	37.6297	0.705149	0.400734	1.75965	0.0392339	0.932482	AT4G37400
Chr1_7897076_7897433	47.1887	0.672769	0.382343	1.7596	0.0392381	0.932482	AT1G22360
Chr1_7530141_7530321	20.4606	0.983888	0.559277	1.75922	0.0392705	0.932482	AT1G21500
Chr1_6644628_6644780	23.7453	0.87879	0.499555	1.75915	0.0392764	0.932482	AT1G19230
Chr1_25563627_25563936	51.2693	0.64201	0.364979	1.75903	0.039286	0.932482	AT1G68210
Chr5_23536338_23536655	52.5169	0.610792	0.347476	1.7578	0.039391	0.932482	NA
Chr1_15911623_15911832	26.7816	0.81839	0.465879	1.75666	0.0394882	0.932482	NA
Chr3_17443102_17443293	13.1616	1.15602	0.658338	1.75596	0.0395475	0.932482	AT3G47340
Chr5_25149963_25150246	48.9524	0.620064	0.353158	1.75577	0.0395639	0.932482	AT5G62640
Chr5_2351282_2351403	15.3467	1.09412	0.6232	1.75565	0.0395738	0.932482	AT5G01395
Chr5_15104259_15104389	6.16594	1.71198	0.975256	1.75541	0.0395942	0.932482	AT5G37930
Chr5_13309854_13309982	21.619	0.912112	0.519659	1.75521	0.0396116	0.932482	AT5G35050
Chr4_13551862_13551971	15.6595	1.08663	0.619258	1.75473	0.0396526	0.932482	AT4G26980
Chr1_1056433_1056591	32.6668	0.782471	0.446038	1.75427	0.0396921	0.932482	AT1G04090
Chr4_14528592_14529353	79.8808	0.503991	0.287403	1.75361	0.039749	0.932482	AT4G29650
Chr3_232229_232382	26.7941	0.82263	0.469123	1.75355	0.0397539	0.932482	AT3G01610
Chr3_2126820_2126922	14.4231	1.11568	0.636365	1.75321	0.039783	0.932482	AT3G06740
Chr2_8789778_8789911	18.4216	0.970846	0.55377	1.75316	0.0397876	0.932482	AT2G20362
Chr1_8032430_8033003	71.5096	0.5292	0.301917	1.7528	0.0398182	0.932482	AT1G22710
Chr5_24097836_24097980	29.3125	0.788034	0.449638	1.7526	0.0398356	0.932482	AT5G59800
Chr1_3805941_3806199	11.0861	1.26728	0.723366	1.75191	0.0398943	0.932482	AT1G11320
Chr5_23247567_23247718	24.019	0.860024	0.49099	1.75161	0.0399203	0.932482	AT5G57380
Chr2_6997057_6997237	13.6933	1.13902	0.650965	1.74975	0.0400811	0.932482	AT2G16120
Chr4_5599089_5599211	10.9677	1.25826	0.71924	1.74943	0.0401087	0.932482	AT4G08770
Chr4_2133653_2133888	27.4749	0.854149	0.488617	1.74809	0.0402239	0.932482	AT4G04360
Chr1_25330062_25330229	24.5598	0.872432	0.49909	1.74805	0.0402279	0.932482	AT1G67580
Chr4_14591508_14591706	34.9257	0.725036	0.414778	1.74801	0.0402312	0.932482	AT4G29800
Chr4_7192463_7192735	11.7483	1.23848	0.708615	1.74774	0.0402542	0.932482	AT4G12000
Chr3_10632544_10632679	9.29295	1.3924	0.796988	1.74707	0.0403124	0.932482	AT3G28390
Chr3_7867843_7868287	63.5318	0.554469	0.317394	1.74694	0.0403237	0.932482	AT3G22250
Chr3_16916840_16916988	22.1012	0.93643	0.536254	1.74624	0.0403843	0.932482	AT3G46060
Chr2_16941049_16941344	32.3157	0.768386	0.440099	1.74594	0.0404106	0.932482	AT2G40570
Chr1_22291875_22291997	11.9764	1.22618	0.70257	1.74527	0.0404686	0.932482	AT1G60500
Chr1_7557408_7557712	70.2045	0.54179	0.31048	1.745	0.040492	0.932482	NA
Chr5_6799071_6799173	9.31413	1.42967	0.819338	1.74491	0.0405006	0.932482	AT5G20140
Chr1_6857748_6857913	11.6303	1.23531	0.708067	1.74463	0.0405248	0.932482	AT1G19835
Chr3_1692157_1692312	7.92561	1.49841	0.858907	1.74456	0.0405312	0.932482	AT3G05725
Chr5_16174579_16174730	16.8231	1.01722	0.583103	1.7445	0.0405364	0.932482	AT5G40420
Chr5_23672862_23673020	26.3257	0.822979	0.471791	1.74437	0.0405471	0.932482	AT5G08840
Chr3_19198674_19198838	19.628	0.954047	0.547009	1.74412	0.0405695	0.932482	AT3G51760
Chr2_6014532_6014877	52.222	0.614116	0.352121	1.74405	0.0405752	0.932482	NA
Chr2_15824059_15824534	62.4896	0.555565	0.318717	1.74313	0.0406555	0.932482	AT2G37730
Chr4_867290_867561	65.5751	0.582223	0.334145	1.74242	0.0407171	0.932482	AT4G01985
Chr5_25940925_25941428	95.4567	0.487207	0.279758	1.74153	0.0407954	0.932482	AT5G64910
Chr1_12697507_12697653	22.7154	0.874281	0.502413	1.74016	0.0409153	0.932482	NA
Chr4_7328757_7329082	47.6761	0.643578	0.370005	1.73937	0.0409845	0.932482	AT4G12360
Chr2_291918_292367	82.691	0.50717	0.291583	1.73936	0.0409853	0.932482	AT2G01660
Chr1_28464456_28464560	16.1856	1.02634	0.5901	1.73926	0.0409947	0.932482	AT1G75820
Chr2_5893821_5894240	34.2847	0.734185	0.422235	1.73881	0.0410344	0.932482	NA
Chr3_5356134_5356261	12.976	1.16373	0.669412	1.73843	0.0410672	0.932482	AT3G15830
Chr1_9756646_9756825	25.3812	0.843227	0.48546	1.73696	0.0411967	0.932482	AT1G28005
Chr2_11377166_11377296	9.13243	1.37844	0.793657	1.73683	0.0412089	0.932482	NA
Chr3_19272501_19272660	27.6594	0.809724	0.466311	1.73644	0.0412426	0.932482	AT3G51930
Chr5_24375921_24376105	27.6594	0.809724	0.466311	1.73644	0.0412426	0.932482	AT5G60660
Chr1_29105993_29106168	22.4629	0.903998	0.520659	1.73626	0.0412593	0.932482	AT1G77460
Chr2_3684136_3684258	10.74	1.27656	0.735316	1.73607	0.041276	0.932482	NA
Chr5_26032994_26033127	21.3203	0.927625	0.5344	1.73583	0.0412974	0.932482	AT5G65160
Chr5_9636658_9637111	45.0384	0.637558	0.367324	1.73568	0.0413101	0.932482	AT5G27340
Chr4_3928893_3929049	11.7943	1.1966	0.689442	1.7356	0.0413169	0.932482	NA
Chr1_6791056_6791376	34.2938	0.744963	0.429282	1.73537	0.0413376	0.932482	AT1G19640
Chr2_6609047_6609282	24.1956	0.847676	0.488604	1.7349	0.0413797	0.932482	AT2G15220
Chr2_18923285_18923466	37.4016	0.700949	0.404097	1.73461	0.0414053	0.932482	AT2G46020
Chr5_2376639_2377075	63.4635	0.563838	0.325093	1.73439	0.0414244	0.932482	AT5G07510
Chr1_1245727_1245914	32.285	0.742926	0.4284	1.73419	0.0414426	0.932482	AT1G04560
Chr2_9927863_9928505	57.2165	0.604133	0.348381	1.73411	0.0414489	0.932482	AT2G23321
Chr3_10221846_10222193	16.0212	1.04196	0.600865	1.73411	0.0414495	0.932482	AT3G27590
Chr1_123945_124111	14.0554	1.09879	0.633688	1.73396	0.0414629	0.932482	NA
Chr3_15150401_15150512	19.4212	0.942933	0.543958	1.73347	0.0415065	0.932482	AT3G43153
Chr2_11013661_11013880	33.5249	0.731582	0.422132	1.73306	0.0415422	0.932482	AT2G25820
Chr2_7700514_7700626	10.3051	1.2853	0.741653	1.73302	0.0415459	0.932482	AT2G17723
Chr5_23305158_23305321	24.6093	0.851509	0.491431	1.73271	0.0415735	0.932482	AT5G57550
Chr5_21587833_21588143	58.3535	0.576465	0.332773	1.7323	0.0416096	0.932482	AT5G53210
Chr1_11066189_11066426	24.8633	0.865004	0.499375	1.73217	0.0416214	0.932482	NA
Chr1_3358975_3359105	13.0307	1.15092	0.664597	1.73175	0.041659	0.932482	AT1G10240
Chr1_22457019_22457140	14.7476	1.07924	0.623379	1.73127	0.0417021	0.932482	AT1G60985
Chr4_12771665_12771790	26.1402	0.820862	0.474276	1.73077	0.0417465	0.932482	AT4G24780
Chr5_13061513_13061651	15.0425	1.0558	0.610047	1.73068	0.0417541	0.932482	AT5G34869
Chr1_7850167_7850382	28.191	0.807503	0.466652	1.73042	0.0417778	0.932482	AT1G22230
Chr2_6322986_6323206	31.2273	0.764228	0.441733	1.73007	0.0418091	0.932482	AT2G14760
Chr1_3612892_3613197	42.5799	0.651969	0.377006	1.72933	0.0418749	0.932482	AT1G04823
Chr4_6845082_6845583	57.7404	0.567915	0.32851	1.72876	0.0419259	0.932482	AT4G11230
Chr4_10891275_10891402	14.6087	1.10767	0.640971	1.72811	0.0419839	0.932482	AT4G20160
Chr1_28965136_28965299	18.7131	0.971044	0.56211	1.7275	0.0420392	0.932482	AT1G77100
Chr4_3812918_3813250	27.76	0.798274	0.462209	1.72708	0.0420764	0.932482	NA
Chr3_490187_490532	49.4558	0.628594	0.364005	1.72688	0.0420943	0.932482	AT3G02400
Chr4_14080144_14080420	45.7224	0.641851	0.371816	1.72626	0.0421503	0.932482	AT4G28500
Chr5_364682_364897	18.0543	0.968255	0.560901	1.72625	0.0421512	0.932482	AT5G01940
Chr2_18712572_18713106	57.956	0.568017	0.329181	1.72555	0.0422146	0.932482	AT2G45410
Chr5_5094914_5095046	17.3708	0.990649	0.574111	1.72553	0.0422156	0.932482	AT5G15660
Chr4_14052427_14052714	40.7167	0.67304	0.390391	1.72402	0.0423524	0.932482	AT4G28410
Chr3_18826647_18826871	63.2071	0.556806	0.322979	1.72397	0.0423568	0.932482	AT3G50665
Chr5_22266467_22266662	35.9249	0.706242	0.409778	1.72347	0.0424016	0.932482	AT5G54810
Chr2_18157624_18158241	54.4643	0.583766	0.338727	1.72341	0.0424069	0.932482	AT2G43840
Chr1_5104273_5104414	19.7587	0.929108	0.539292	1.72283	0.0424597	0.932482	AT1G14810
Chr2_18146875_18147026	26.292	0.810893	0.470993	1.72167	0.0425649	0.932482	AT2G43800
Chr2_12532103_12532244	16.4007	1.01041	0.587183	1.72078	0.0426457	0.932482	AT2G29140
Chr5_14154_14525	58.8761	0.570777	0.331743	1.72054	0.0426671	0.932482	AT5G01040
Chr1_29760928_29761284	22.2743	0.937827	0.545141	1.72034	0.0426855	0.932482	AT1G79110
Chr4_11485865_11485992	14.6839	1.0641	0.619137	1.71868	0.0428366	0.932482	AT4G21600
Chr2_4156667_4156769	10.7184	1.24928	0.727013	1.71838	0.0428641	0.932482	NA
Chr2_7970001_7970155	30.6036	0.77741	0.452481	1.71811	0.0428885	0.932482	AT2G18340
Chr2_9718860_9718965	14.9083	1.12262	0.653563	1.71769	0.0429265	0.932482	AT2G22810
Chr2_4845659_4845915	21.6486	0.89684	0.522152	1.71758	0.0429362	0.932482	NA
Chr2_16298273_16298946	78.6117	0.516665	0.300831	1.71746	0.0429478	0.932482	AT2G39030
Chr5_218360_218653	40.8083	0.658742	0.383564	1.71743	0.0429506	0.932482	AT5G01550
Chr5_22295882_22296156	42.6384	0.653625	0.380653	1.71712	0.0429791	0.932482	AT5G54900
Chr5_24608939_24609280	43.4313	0.642975	0.374501	1.71688	0.0430001	0.932482	AT5G61160
Chr5_39045_39216	4.56159	1.80762	1.05294	1.71674	0.0430135	0.932482	AT5G01100
Chr3_6697534_6697967	56.4884	0.57449	0.334675	1.71656	0.0430298	0.932482	AT3G19320
Chr5_16029951_16030257	33.6403	0.751857	0.438099	1.71618	0.0430646	0.932482	AT5G40040
Chr1_5345661_5346079	57.6877	0.585465	0.341158	1.71611	0.0430708	0.932482	AT1G15550
Chr4_18374954_18375076	20.197	0.925266	0.539282	1.71574	0.0431053	0.932482	AT4G39520
Chr2_116042_116249	45.6461	0.632768	0.368871	1.71542	0.0431345	0.932482	AT2G01190
Chr4_5646663_5646927	29.4041	0.766309	0.446775	1.7152	0.0431542	0.932482	AT4G08870
Chr3_7970105_7970663	74.5873	0.506423	0.295308	1.7149	0.0431819	0.932482	AT3G22490
Chr3_12644977_12645096	12.195	1.17193	0.683451	1.71472	0.043198	0.932482	AT3G06185
Chr2_450192_450687	56.8883	0.613897	0.358028	1.71466	0.0432036	0.932482	AT2G01960
Chr4_2073603_2073810	38.299	0.685452	0.399821	1.7144	0.0432277	0.932482	AT4G04795
Chr5_26429608_26429731	16.5403	1.02961	0.600573	1.71438	0.0432297	0.932482	AT5G66110
Chr5_5971105_5971279	26.0218	0.817946	0.477408	1.71331	0.0433282	0.932482	AT5G18037
Chr3_2558774_2558885	17.0422	0.995355	0.581144	1.71275	0.0433792	0.932482	AT3G08010
Chr1_29205454_29205868	51.9772	0.627096	0.366139	1.71273	0.0433814	0.932482	AT1G77710
Chr1_21457656_21457801	11.4231	1.21789	0.71184	1.7109	0.0435494	0.932482	NA
Chr5_6660839_6661418	87.0849	0.493469	0.288612	1.7098	0.0436512	0.932482	AT5G19700
Chr2_17234388_17234843	68.5861	0.527742	0.308717	1.70947	0.043682	0.932482	AT2G41360
Chr3_2318872_2319064	24.8331	0.841039	0.492131	1.70897	0.0437278	0.932482	AT3G07273
Chr5_17789143_17789422	54.7368	0.61353	0.35901	1.70895	0.0437302	0.932482	NA
Chr1_23261357_23261542	20.603	0.934772	0.547183	1.70834	0.0437869	0.932482	AT1G62810
Chr5_4337257_4337387	22.1626	0.871438	0.510137	1.70824	0.0437957	0.932482	AT5G13500
Chr4_7173522_7173659	26.4651	0.807938	0.472995	1.70813	0.0438059	0.932482	AT4G11950
Chr2_15422784_15423025	12.9	1.19562	0.700065	1.70787	0.0438306	0.932482	AT2G36790
Chr5_8937570_8937936	48.0922	0.616052	0.360772	1.70759	0.0438561	0.932482	AT5G25620
Chr5_8079228_8079447	29.777	0.788167	0.461583	1.70753	0.0438618	0.932482	AT5G23940
Chr1_12467786_12468004	30.3826	0.749752	0.439263	1.70684	0.0439259	0.932482	AT1G34220
Chr3_884972_885144	30.0507	0.77375	0.45346	1.70632	0.0439739	0.932482	AT3G03650
Chr2_12180697_12180897	57.1754	0.569264	0.333623	1.70631	0.0439754	0.932482	AT2G28490
Chr4_13683053_13683333	55.252	0.575027	0.337027	1.70618	0.0439877	0.932482	AT4G27330
Chr1_9890481_9890743	42.9048	0.645001	0.378076	1.70601	0.0440033	0.932482	AT1G28290
Chr3_1300165_1300389	38.4893	0.68205	0.399799	1.70598	0.0440058	0.932482	NA
Chr2_14634299_14634536	32.0236	0.73974	0.433782	1.70533	0.0440667	0.932482	AT2G34700
Chr1_2693113_2693256	16.5738	1.00546	0.590161	1.70371	0.0442181	0.932482	AT1G08510
Chr3_3360196_3360484	54.1426	0.575341	0.33773	1.70355	0.0442324	0.932482	AT3G10730
Chr2_8383553_8383747	13.4617	1.19146	0.699562	1.70315	0.0442698	0.932482	AT2G19380
Chr2_2395965_2396388	99.189	0.454602	0.266953	1.70293	0.044291	0.932482	AT2G06105
Chr2_4487915_4488199	28.4665	0.864835	0.507928	1.70267	0.0443145	0.932482	AT2G11271
Chr4_14123361_14123697	53.9696	0.576603	0.338822	1.70179	0.0443977	0.932482	AT4G28580
Chr3_4488379_4488626	31.1419	0.74045	0.435165	1.70154	0.0444209	0.932482	NA
Chr3_16837174_16837332	24.9606	0.864658	0.508811	1.69937	0.0446247	0.932482	AT3G45810
Chr4_18203795_18203976	25.8792	0.830725	0.488932	1.69906	0.044654	0.932482	AT4G39060
Chr3_19584540_19584786	13.2796	1.15587	0.680509	1.69854	0.0447032	0.932482	AT3G52850
Chr5_2206159_2206279	36.2809	0.73692	0.43426	1.69696	0.0448524	0.932482	AT5G07110
Chr3_8806209_8806884	86.4119	0.489865	0.288795	1.69624	0.0449202	0.932482	AT3G24300
Chr1_17334202_17334520	17.3088	1.03426	0.609889	1.69581	0.044961	0.932482	AT1G47280
Chr4_17910686_17911275	80.3649	0.50064	0.29529	1.69542	0.0449978	0.932482	AT4G38180
Chr3_4163276_4163636	32.956	0.729464	0.430456	1.69463	0.0450726	0.932482	AT3G13010
Chr3_6736388_6736636	41.5891	0.670519	0.395678	1.69461	0.0450747	0.932482	AT3G19430
Chr2_7538073_7538279	18.1354	1.00208	0.59171	1.69354	0.0451766	0.932482	AT2G17320
Chr1_7763617_7763730	9.16202	1.40381	0.828966	1.69345	0.0451853	0.932482	AT1G08955
Chr1_6978046_6978531	104.777	0.44491	0.262745	1.69331	0.0451981	0.932482	AT1G20130
Chr3_10668486_10668588	10.1742	1.28635	0.759714	1.6932	0.045209	0.932482	AT3G28450
Chr5_11359021_11359202	18.4255	0.963431	0.569031	1.69311	0.0452176	0.932482	NA
Chr2_15357695_15358483	142.271	0.440434	0.260327	1.69185	0.0453372	0.932482	AT2G36640
Chr1_29217375_29217579	4.86556	1.7357	1.02606	1.69162	0.0453589	0.932482	AT1G77740
Chr5_16930217_16930357	22.1535	0.855922	0.50631	1.69051	0.0454652	0.932482	AT5G42340
Chr4_17714981_17715168	37.3289	0.679531	0.402018	1.6903	0.0454851	0.932482	AT4G09635
Chr3_19572002_19572359	48.074	0.601647	0.355994	1.69005	0.0455092	0.932482	AT3G52810
Chr3_7876070_7876185	24.3349	0.831189	0.491995	1.68943	0.0455689	0.932482	AT3G22270
Chr3_10055008_10055188	14.7299	1.04093	0.616224	1.68921	0.04559	0.932482	AT3G27230
Chr1_7891811_7892041	28.1025	0.815408	0.48277	1.68902	0.0456079	0.932482	AT1G22340
Chr3_4370909_4371127	21.7584	0.898931	0.532221	1.68902	0.045608	0.932482	AT3G02695
Chr5_23722584_23722763	20.0411	0.910113	0.538848	1.689	0.04561	0.932482	AT5G58720
Chr5_6523002_6523160	17.8137	0.963834	0.570782	1.68862	0.0456461	0.932482	AT5G19360
Chr2_18088754_18089167	44.8898	0.625062	0.370285	1.68806	0.0457001	0.932482	AT2G43610
Chr2_4831018_4831162	9.63905	1.38924	0.823375	1.68725	0.045778	0.932482	NA
Chr4_3924671_3924815	18.5275	0.974489	0.577698	1.68685	0.0458163	0.932482	NA
Chr3_8891031_8891322	27.52	1.43222	0.849402	1.68615	0.0458837	0.932482	AT3G24460
Chr4_18045464_18045660	34.6056	0.729535	0.432779	1.6857	0.0459268	0.932482	NA
Chr5_15314959_15315192	28.417	0.780122	0.46283	1.68555	0.0459416	0.932482	AT5G38317
Chr3_2347736_2347862	17.3792	0.963916	0.572043	1.68504	0.0459904	0.932482	AT3G07350
Chr1_5159308_5159429	14.2583	1.12829	0.67005	1.68389	0.0461013	0.932482	AT1G14960
Chr3_4057383_4057504	24.8666	0.827811	0.491669	1.68367	0.0461223	0.932482	AT3G12770
Chr3_20077953_20078207	26.1611	0.802923	0.477161	1.68271	0.0462158	0.932482	AT3G54240
Chr3_9722746_9723121	46.2109	0.617269	0.366948	1.68217	0.0462679	0.932482	AT3G26520
Chr2_8627939_8628134	38.493	0.672187	0.399621	1.68206	0.0462783	0.932482	AT2G19980
Chr2_9075158_9075296	15.5564	1.0082	0.599412	1.68198	0.0462865	0.932482	AT2G21180
Chr5_14678754_14678940	22.5633	0.857773	0.510037	1.68179	0.0463051	0.932482	AT5G37130
Chr2_3705263_3705496	34.2962	0.700319	0.416489	1.68148	0.0463347	0.932482	AT2G09840
Chr1_3087109_3087362	25.4352	0.802541	0.477301	1.68141	0.0463412	0.932482	AT1G09540
Chr1_29685777_29685987	20.6734	0.885431	0.526802	1.68076	0.0464043	0.932482	AT1G78940
Chr2_3983832_3984254	65.6473	0.530743	0.315856	1.68033	0.0464465	0.932482	NA
Chr3_22346604_22346850	31.0661	0.740314	0.440608	1.68021	0.0464582	0.932482	AT3G60480
Chr5_7264807_7265478	67.2246	0.529054	0.31488	1.68017	0.0464617	0.932482	AT5G21280
Chr3_2376346_2376591	23.9797	0.823653	0.490231	1.68013	0.0464657	0.932482	AT3G07420
Chr3_13098790_13099034	45.1389	0.619294	0.368724	1.67956	0.0465214	0.932482	NA
Chr2_14419078_14419230	3.62849	1.97727	1.17759	1.67909	0.0465677	0.932482	NA
Chr1_12917239_12917596	65.3865	0.544587	0.324419	1.67865	0.04661	0.932482	AT1G35230
Chr1_11695172_11695291	12.3594	1.14427	0.681819	1.67826	0.046648	0.932482	AT1G32415
Chr4_10212069_10212305	30.7205	0.774217	0.461333	1.67822	0.0466525	0.932482	AT4G18510
Chr1_4860515_4860617	9.11082	1.34989	0.804512	1.6779	0.0466834	0.932482	AT1G14230
Chr1_27033987_27034199	28.5691	0.788571	0.470003	1.6778	0.0466931	0.932482	AT1G71870
Chr4_16438890_16439554	79.3454	0.49957	0.297786	1.67762	0.0467111	0.932482	AT4G34380
Chr1_19668001_19668129	9.15338	1.34945	0.805035	1.67626	0.0468433	0.932482	AT1G52820
Chr5_13380574_13380699	16.5101	0.992514	0.592106	1.67624	0.0468452	0.932482	NA
Chr2_5478585_5479207	84.2137	0.472139	0.281688	1.67611	0.0468586	0.932482	NA
Chr4_5712963_5713146	30.884	0.731516	0.436538	1.67572	0.0468966	0.932482	AT4G08910
Chr2_13540324_13540555	62.8551	0.541085	0.322905	1.67568	0.0469004	0.932482	AT2G31850
Chr4_9285636_9286249	82.9105	0.475771	0.283988	1.67532	0.0469355	0.932482	AT4G16465
Chr1_1695845_1696022	24.2923	0.830417	0.495721	1.67517	0.0469504	0.932482	AT1G05660
Chr1_5275266_5275392	20.7281	0.878307	0.524457	1.6747	0.0469968	0.932482	AT1G15330
Chr2_18727844_18728687	111.521	0.446557	0.266752	1.67405	0.04706	0.932482	AT2G45430
Chr1_18247494_18247787	32.2388	0.727955	0.434974	1.67356	0.0471087	0.932482	AT1G49320
Chr3_16778766_16778907	12.0555	1.14452	0.683892	1.67354	0.0471105	0.932482	AT3G45700
Chr1_12006552_12006785	18.3879	0.957169	0.571954	1.67351	0.0471138	0.932482	AT1G33110
Chr4_5580215_5580417	17.4339	0.955398	0.570988	1.67324	0.0471404	0.932482	AT4G08740
Chr1_8967149_8967381	30.2694	0.753908	0.450667	1.67287	0.0471762	0.932482	AT1G25530
Chr5_5606477_5606996	65.9769	0.551825	0.329899	1.67271	0.0471924	0.932482	AT5G17040
Chr3_8614947_8615159	15.2194	1.03739	0.62024	1.67256	0.0472072	0.932482	NA
Chr5_10016184_10016389	29.8934	0.753395	0.450458	1.67251	0.0472121	0.932482	AT5G27990
Chr3_23261548_23261742	36.8271	0.683413	0.408693	1.67219	0.0472433	0.932482	AT3G62930
Chr5_10150813_10150996	20.3148	0.88744	0.530929	1.67149	0.0473127	0.932482	AT5G04695
Chr1_25524833_25525137	30.7075	0.739653	0.442553	1.67133	0.0473281	0.932482	AT1G68110
Chr5_7896273_7896532	33.8617	0.69881	0.418666	1.66913	0.0475455	0.932482	NA
Chr5_22737486_22737654	16.383	0.978512	0.58652	1.66834	0.0476246	0.932482	AT5G56170
Chr1_10760572_10760770	39.3738	0.653464	0.391784	1.66792	0.0476658	0.932482	AT1G30450
Chr2_7039782_7039912	24.5449	0.806605	0.483639	1.66778	0.0476794	0.932482	AT2G16245
Chr3_4245134_4245382	34.418	0.697357	0.418144	1.66774	0.0476834	0.932482	AT3G13210
Chr5_8235062_8235196	27.493	0.774319	0.46435	1.66753	0.0477043	0.932482	AT5G24240
Chr2_9705736_9705968	28.1426	0.762709	0.457426	1.66739	0.0477183	0.932482	AT2G22800
Chr3_12382556_12382740	40.6657	0.66925	0.401389	1.66733	0.0477239	0.932482	NA
Chr5_17053529_17053721	15.9367	1.02243	0.613301	1.6671	0.0477472	0.932482	AT5G42600
Chr2_12562963_12563171	20.8465	0.881666	0.528927	1.66689	0.0477677	0.932482	AT2G29220
Chr1_6655299_6655466	3.93247	1.85247	1.1114	1.66679	0.0477785	0.932482	AT1G19250
Chr5_8970011_8970155	16.7838	0.961715	0.577211	1.66614	0.0478426	0.932482	AT5G25770
Chr3_6214208_6214337	15.3037	1.01508	0.609339	1.66588	0.047869	0.932482	AT3G18140
Chr1_5342641_5342931	34.3296	0.691742	0.415246	1.66586	0.0478705	0.932482	AT1G15540
Chr5_7346965_7347067	18.4	0.94728	0.568872	1.66519	0.0479374	0.932482	AT5G22160
Chr4_17554789_17554919	13.2953	1.07528	0.645794	1.66506	0.0479504	0.932482	AT4G37300
Chr1_27188708_27189141	49.572	0.600271	0.360703	1.66417	0.0480394	0.932482	AT1G72240
Chr1_8993879_8994037	19.8378	0.88669	0.532827	1.66412	0.0480439	0.932482	AT1G25570
Chr5_17001538_17001698	26.3711	0.780566	0.469218	1.66355	0.0481016	0.932482	AT5G42520
Chr2_7619669_7619812	11.1442	1.20392	0.723794	1.66335	0.0481215	0.932482	AT2G17520
Chr5_22466886_22467054	23.7274	0.834975	0.502093	1.66299	0.0481575	0.932482	AT5G55450
Chr3_18257556_18257772	35.0434	0.699088	0.420473	1.66262	0.0481939	0.932482	AT3G49240
Chr2_9129681_9129808	20.1724	0.935234	0.562646	1.66221	0.0482358	0.932482	AT2G21330
Chr1_24581832_24582088	21.4752	0.888723	0.534979	1.66123	0.0483337	0.932482	AT1G66030
Chr1_23367660_23368093	62.4747	0.532729	0.32077	1.66078	0.0483786	0.932482	AT1G63030
Chr2_9979521_9979722	23.5578	0.827361	0.498679	1.6591	0.0485475	0.932482	AT2G23440
Chr1_7426719_7427101	41.3519	0.637835	0.384466	1.65902	0.0485563	0.932482	AT1G21230
Chr1_29398174_29398462	15.8778	1.69192	1.01997	1.6588	0.0485783	0.932482	AT1G78130
Chr2_4369996_4370110	12.0646	1.18175	0.712419	1.65878	0.04858	0.932482	NA
Chr4_17116785_17116933	13.1404	1.1427	0.688919	1.65869	0.0485896	0.932482	AT4G36160
Chr5_15083558_15083690	19.8293	0.908105	0.547517	1.65859	0.0485995	0.932482	NA
Chr5_26546006_26546252	28.729	0.755242	0.455448	1.65824	0.0486347	0.932482	AT5G66480
Chr5_14255545_14255890	70.3289	0.515472	0.310864	1.65819	0.0486393	0.932482	AT5G36220
Chr5_15439896_15440241	86.53	0.480958	0.290198	1.65734	0.0487252	0.932482	AT5G38560
Chr2_15383078_15383281	11.8699	1.15194	0.695189	1.65702	0.0487573	0.932482	AT2G36695
Chr4_3639740_3639950	29.7802	0.758976	0.458093	1.65682	0.0487783	0.932482	NA
Chr5_11318638_11318903	20.4878	0.883624	0.533584	1.65602	0.0488592	0.932482	NA
Chr1_6357740_6357871	17.9018	0.934939	0.564676	1.65571	0.0488905	0.932482	AT1G18470
Chr5_6599398_6599536	14.8267	1.01776	0.614718	1.65565	0.0488961	0.932482	AT5G19550
Chr5_26395951_26396163	47.9061	0.604441	0.365115	1.65548	0.0489132	0.932482	AT5G65990
Chr1_20764143_20764420	46.7244	0.6024	0.363978	1.65504	0.0489579	0.932482	AT1G55580
Chr2_17808479_17808604	14.4345	1.0521	0.635754	1.65489	0.0489739	0.932482	AT2G42800
Chr3_15796225_15796385	20.0199	0.901658	0.544951	1.65457	0.0490061	0.932482	AT3G44006
Chr3_6404370_6404674	40.5966	0.659696	0.398778	1.65429	0.0490342	0.932482	AT3G18600
Chr2_12915541_12915807	22.3726	0.842967	0.50965	1.65401	0.0490627	0.932482	AT2G30290
Chr5_8066611_8066731	17.4006	1.00785	0.609441	1.65372	0.0490918	0.932482	AT5G23903
Chr5_25654644_25654920	29.5804	0.73667	0.445483	1.65365	0.0490998	0.932482	AT5G64110
Chr1_7988298_7988877	96.2429	0.462228	0.279639	1.65295	0.0491709	0.932482	AT1G22600
Chr1_10854505_10854946	30.8246	0.832252	0.503578	1.65268	0.0491984	0.932482	AT1G30620
Chr4_5659474_5659780	54.3548	0.580177	0.351153	1.65221	0.0492461	0.932482	AT4G08867
Chr2_3231769_3231985	46.414	0.632622	0.383004	1.65174	0.0492942	0.932482	NA
Chr4_5556034_5556230	29.3401	0.738121	0.446954	1.65145	0.0493234	0.932482	AT4G08691
Chr5_2997089_2997300	25.7387	0.795307	0.481612	1.65135	0.049334	0.932482	AT5G09660
Chr2_10611026_10611331	62.5224	0.534751	0.323936	1.65079	0.0493903	0.932482	AT2G24945
Chr3_16576873_16577007	8.56661	1.40974	0.854218	1.65032	0.0494385	0.932482	AT3G45243
Chr3_2239780_2240068	38.8851	0.666732	0.404108	1.64988	0.0494832	0.932482	AT3G07080
Chr3_11071149_11071297	32.481	0.770129	0.466824	1.64972	0.0494999	0.932482	AT3G29080
Chr4_16182924_16183224	62.9234	0.540819	0.327848	1.6496	0.0495122	0.932482	AT4G33720
Chr1_24400180_24400696	75.383	0.485452	0.294338	1.6493	0.0495429	0.932482	AT1G65620
Chr5_18296701_18296847	12.7637	1.09041	0.661269	1.64897	0.0495768	0.932482	AT5G45210
Chr3_12585872_12586204	38.0672	0.670432	0.406748	1.64827	0.0496482	0.932482	AT3G30840
Chr4_10104090_10104441	56.9131	0.550859	0.334365	1.64748	0.0497298	0.932482	AT4G18280
Chr2_15837533_15838299	95.6209	0.449456	0.27287	1.64714	0.0497645	0.932482	AT2G37780
Chr4_15810557_15810918	63.769	0.519618	0.3155	1.64697	0.0497823	0.932482	AT4G32790
Chr5_7379453_7379602	28.4168	0.761487	0.462372	1.64691	0.049788	0.932482	AT5G22300
Chr3_20717717_20717837	17.2943	0.940057	0.570844	1.64678	0.0498012	0.932482	AT3G55840
Chr3_18574076_18574183	22.9555	0.843578	0.512318	1.64659	0.049821	0.932482	AT3G50090
Chr2_3232794_3232961	28.4887	0.75714	0.460108	1.64557	0.0499261	0.932482	NA
Chr5_2380185_2380542	46.4083	0.602214	0.366039	1.64522	0.0499626	0.932482	AT5G07520
Chr1_22994747_22995276	115.638	0.423507	0.257422	1.64519	0.0499656	0.932482	AT1G62240

## Sheet: 3B. ChIP-seq 2 DAI
Data S3B. Peak calling results including gene annotation for the 2 DAI LUH-GFP ChIP-seq samples.
Peak	baseMean	log2FoldChange	lfcSE	stat	pvalue	padj	ClosestGene3Kb
Chr1_25988692_25989352	268.139	2.29578	0.220265	10.4228	9.75875e-26	1.89671e-21	AT1G69130
Chr1_10692788_10693439	172.25	2.34241	0.243691	9.61222	3.55008e-22	3.44997e-18	AT1G30330
Chr2_14328769_14329080	82.3746	3.24203	0.363099	8.92877	2.15391e-19	1.39545e-15	AT2G33860
Chr4_17730438_17731094	106.891	2.64171	0.303668	8.69932	1.66946e-18	8.11189e-15	AT4G09655
Chr5_13937638_13938443	117.194	2.60159	0.302754	8.59308	4.23327e-18	1.64556e-14	AT5G35770
Chr5_20942984_20943670	115.542	2.50996	0.296549	8.46388	1.2931e-17	4.18879e-14	AT5G51560
Chr5_3317734_3318669	141.002	2.26496	0.269652	8.39957	2.24063e-17	6.22127e-14	NA
Chr2_12205562_12206049	122.112	2.36778	0.283656	8.34739	3.4895e-17	8.47773e-14	NA
Chr2_18819900_18820772	195.649	1.94058	0.233464	8.31212	4.70039e-17	1.01508e-13	AT2G45685
Chr1_6882402_6882663	69.916	3.25433	0.397561	8.18575	1.35305e-16	2.62979e-13	NA
Chr2_17248957_17249253	93.5803	2.89282	0.354488	8.16056	1.66744e-16	2.94621e-13	AT2G41380
Chr4_15817043_15818000	144.755	2.07583	0.258287	8.03693	4.60584e-16	7.45993e-13	AT4G32800
Chr1_27191150_27191593	90.6482	2.65315	0.330751	8.02159	5.21945e-16	7.80348e-13	AT1G72250
Chr1_4523891_4524305	99.54	2.64626	0.332477	7.95924	8.65529e-16	1.2016e-12	AT1G04993
Chr3_20585473_20586225	157.506	1.9654	0.248264	7.91659	1.22058e-15	1.5481e-12	AT3G55513
Chr2_8139300_8139738	91.5029	2.55058	0.322467	7.90959	1.29117e-15	1.5481e-12	AT2G18790
Chr3_4606648_4608776	236.551	1.76809	0.223705	7.90367	1.35407e-15	1.5481e-12	AT3G13960
Chr5_1950756_1951389	124.953	2.25609	0.292875	7.70327	6.63159e-15	7.16065e-12	AT5G06390
Chr1_9949830_9950503	126.205	2.10997	0.275213	7.66669	8.82437e-15	9.02687e-12	AT1G28360
Chr1_27181616_27182135	84.5026	2.5112	0.33247	7.55316	2.12416e-14	2.02006e-11	AT1G72210
Chr5_7174370_7175275	105.519	2.23409	0.29592	7.54962	2.18262e-14	2.02006e-11	AT5G21105
Chr1_22421996_22422316	69.2266	3.0561	0.405141	7.54329	2.29126e-14	2.02422e-11	AT1G60900
Chr5_26532858_26533588	114.503	2.18767	0.291843	7.49605	3.28842e-14	2.77886e-11	AT5G66450
Chr4_17189258_17189767	129.064	2.07089	0.277465	7.46362	4.20879e-14	3.32109e-11	AT4G36370
Chr1_363468_364912	161.909	1.82856	0.245061	7.46166	4.27183e-14	3.32109e-11	AT1G02065
Chr1_7322690_7323147	99.6485	2.40998	0.327829	7.35133	9.81198e-14	7.33483e-11	AT1G20980
Chr5_3888342_3888924	158.361	1.94898	0.265748	7.33393	1.11747e-13	8.04416e-11	AT5G12043
Chr2_18635425_18635917	155.079	1.97327	0.272869	7.23157	2.38715e-13	1.64231e-10	NA
Chr4_15818818_15819510	94.0741	2.53889	0.351256	7.22802	2.45045e-13	1.64231e-10	AT4G32800
Chr5_270563_270963	80.4386	2.43818	0.339786	7.17562	3.59908e-13	2.33173e-10	AT5G01720
Chr2_18620101_18621331	106.196	2.0967	0.29337	7.14696	4.43596e-13	2.7812e-10	AT2G45160
Chr2_14485890_14486195	79.5831	2.44696	0.342802	7.13813	4.73036e-13	2.8731e-10	AT2G34330
Chr2_13280462_13280976	69.5983	2.72573	0.384506	7.08891	6.75839e-13	3.98049e-10	NA
Chr3_376361_376755	90.5474	2.32266	0.327961	7.08214	7.09749e-13	4.05726e-10	AT3G01075
Chr1_4705573_4706607	109.892	2.12886	0.301327	7.06495	8.03385e-13	4.46131e-10	AT1G13710
Chr2_14644754_14646094	100.511	2.11946	0.302228	7.01278	1.16817e-12	6.30685e-10	AT2G34710
Chr2_13193037_13194390	187.992	1.58437	0.226725	6.98806	1.39356e-12	7.32034e-10	AT2G31010
Chr4_12355446_12355770	68.671	2.74634	0.395527	6.94349	1.91269e-12	9.78291e-10	AT4G07170
Chr1_1713311_1714513	147.52	1.72352	0.250725	6.87415	3.11794e-12	1.55385e-09	AT1G05710
Chr3_4483814_4484094	82.2851	2.3717	0.348795	6.7997	5.24196e-12	2.54707e-09	AT3G13690
Chr2_14586498_14587155	116.4	1.92963	0.284479	6.78304	5.88379e-12	2.78921e-09	AT2G34640
Chr3_21141470_21141814	72.784	2.45477	0.362208	6.77725	6.12439e-12	2.83413e-09	AT3G57120
Chr5_24239904_24240399	94.2865	2.07709	0.307064	6.76436	6.69508e-12	3.02617e-09	AT5G60200
Chr2_15785577_15786202	88.8263	2.37948	0.353084	6.73913	7.96713e-12	3.5193e-09	AT2G37630
Chr5_18213336_18214303	76.841	2.3361	0.349307	6.6878	1.13273e-11	4.89238e-09	NA
Chr1_29743310_29744828	137.201	1.75995	0.263547	6.67795	1.2115e-11	5.11887e-09	AT1G79070
Chr1_28358107_28358792	108.536	1.9996	0.301591	6.63019	1.67624e-11	6.93179e-09	AT1G75530
Chr4_18322313_18323197	136.447	1.69957	0.258264	6.58077	2.34003e-11	9.47518e-09	AT4G39400
Chr1_26210475_26211373	113.546	2.06698	0.314539	6.57145	2.49136e-11	9.88207e-09	AT1G09845
Chr3_22327892_22328383	100.355	2.15333	0.330483	6.5157	3.61763e-11	1.40625e-08	AT3G60400
Chr4_5155353_5155851	74.4397	2.46532	0.379016	6.50451	3.89724e-11	1.48523e-08	AT4G05365
Chr4_13749318_13749654	101.632	2.15978	0.33231	6.49928	4.0352e-11	1.50823e-08	AT4G07865
Chr5_742264_742680	85.2186	2.09217	0.323137	6.47454	4.75503e-11	1.74375e-08	AT5G03140
Chr2_15784207_15784731	84.2841	2.20661	0.341471	6.46208	5.16367e-11	1.85854e-08	AT2G37630
Chr3_22669918_22671353	128.771	1.87506	0.29147	6.43312	6.25039e-11	2.20877e-08	AT3G61250
Chr5_24384167_24384697	78.6656	2.18987	0.340894	6.4239	6.64121e-11	2.29784e-08	AT5G60680
Chr1_8143011_8143611	67.128	2.33769	0.36403	6.42168	6.73889e-11	2.29784e-08	AT1G23000
Chr1_6844809_6845290	91.0309	2.04541	0.319983	6.39226	8.17243e-11	2.73861e-08	AT1G19800
Chr1_29760928_29761284	77.734	2.14472	0.336127	6.38068	8.81529e-11	2.90397e-08	AT1G79110
Chr5_26252178_26252478	57.0972	2.56758	0.403081	6.36988	9.45878e-11	3.06402e-08	AT5G65670
Chr2_14585095_14585686	95.1457	1.98043	0.311825	6.35109	1.06896e-10	3.40445e-08	AT2G34640
Chr5_816734_817153	68.8214	2.3247	0.366171	6.34866	1.086e-10	3.40445e-08	AT5G03350
Chr2_15275062_15275383	65.5475	2.4506	0.386447	6.34137	1.13868e-10	3.51292e-08	AT2G36400
Chr1_20955923_20956898	94.3164	1.978	0.312532	6.32894	1.23427e-10	3.74833e-08	AT1G56030
Chr3_18706877_18707679	109.403	1.77352	0.283669	6.25209	2.02499e-10	6.05504e-08	AT3G08115
Chr3_4605666_4606510	96.05	1.87071	0.300802	6.21909	2.50029e-10	7.36298e-08	AT3G13960
Chr5_916251_916959	80.6366	2.13642	0.343875	6.21279	2.60266e-10	7.55006e-08	AT5G03610
Chr4_1414730_1416062	143.562	1.57909	0.255777	6.17371	3.33525e-10	9.40296e-08	AT4G03210
Chr1_18690683_18691097	78.4325	2.09249	0.338943	6.17357	3.33816e-10	9.40296e-08	AT1G50450
Chr1_14165295_14165624	89.7936	2.06265	0.334782	6.16118	3.6103e-10	1.00243e-07	NA
Chr4_948224_948558	68.5004	2.31846	0.376905	6.1513	3.84245e-10	1.05186e-07	AT4G04065
Chr3_8325543_8325966	83.1713	2.15793	0.350981	6.14828	3.91646e-10	1.05723e-07	AT3G23290
Chr4_16565887_16566241	57.1141	2.42289	0.400473	6.05007	7.23932e-10	1.91033e-07	AT4G09015
Chr1_25732203_25732582	84.333	1.9762	0.326733	6.04836	7.31636e-10	1.91033e-07	NA
Chr3_17561721_17562115	80.1935	2.03716	0.33688	6.04715	7.37162e-10	1.91033e-07	NA
Chr1_5145596_5146014	72.91	2.15101	0.356033	6.04161	7.62939e-10	1.95112e-07	AT1G05133
Chr2_11213968_11214636	72.4011	2.10285	0.349023	6.02497	8.45685e-10	2.13464e-07	AT2G26330
Chr1_1953669_1954187	92.6648	1.84815	0.307147	6.01713	8.87699e-10	2.21196e-07	AT1G04453
Chr1_5146600_5146961	67.562	2.38887	0.398214	5.99898	9.92815e-10	2.44258e-07	AT1G05133
Chr1_11620183_11620601	82.0082	2.02186	0.337236	5.99539	1.01499e-09	2.46592e-07	NA
Chr2_15003464_15003849	76.7589	2.01858	0.338597	5.96159	1.24898e-09	2.99694e-07	AT2G35700
Chr3_7997381_7997792	80.6254	2.07558	0.34847	5.95625	1.29044e-09	3.05866e-07	AT3G22565
Chr2_908795_909330	61.9287	2.21419	0.373791	5.92361	1.57477e-09	3.68763e-07	NA
Chr5_6391907_6392881	105.318	1.78068	0.300845	5.91892	1.62034e-09	3.74915e-07	AT5G02955
Chr1_8297613_8298689	161.001	1.43836	0.243146	5.91563	1.65305e-09	3.77985e-07	AT1G23360
Chr2_9921999_9922308	41.9413	2.81962	0.481308	5.85825	2.33881e-09	5.28571e-07	AT2G07895
Chr4_17781751_17783015	105.625	1.70188	0.290989	5.84862	2.47837e-09	5.53673e-07	AT4G37820
Chr5_24993636_24995405	153.417	1.43962	0.246259	5.84596	2.51828e-09	5.56196e-07	AT5G62230
Chr2_17242695_17243026	38.6301	2.89379	0.495896	5.83548	2.68173e-09	5.85642e-07	AT2G09255
Chr1_24011037_24011417	68.8654	2.04884	0.35128	5.8325	2.73023e-09	5.89609e-07	AT1G08717
Chr5_1997387_1997744	57.0646	2.28196	0.392513	5.81372	3.05495e-09	6.52484e-07	AT5G06530
Chr5_26100364_26101524	115.153	1.75998	0.304425	5.78132	3.70584e-09	7.82898e-07	NA
Chr2_509561_510132	78.6157	1.99273	0.345391	5.7695	3.97543e-09	8.30823e-07	NA
Chr1_1084140_1085794	135.947	1.49452	0.259274	5.76424	4.10123e-09	8.45125e-07	AT1G04160
Chr5_24907405_24908515	103.745	1.68204	0.291867	5.76303	4.13083e-09	8.45125e-07	AT5G61997
Chr4_8443964_8444279	50.5851	2.41532	0.419493	5.75773	4.26272e-09	8.63024e-07	AT4G06220
Chr5_25700895_25701379	80.9751	1.86545	0.324947	5.74078	4.71199e-09	9.44147e-07	AT5G64250
Chr5_158590_159148	67.6043	2.16921	0.37835	5.73336	4.92299e-09	9.74493e-07	AT5G01380
Chr3_1482304_1483437	82.2827	1.83768	0.320602	5.73196	4.96372e-09	9.74493e-07	NA
Chr4_17001741_17002331	92.9385	1.75848	0.308367	5.70255	5.90153e-09	1.14702e-06	AT4G35900
Chr1_27981990_27982374	61.3222	2.20246	0.38799	5.67659	6.87043e-09	1.32212e-06	AT1G74450
Chr5_10649488_10650237	55.1415	2.25484	0.400458	5.63064	8.97685e-09	1.70068e-06	AT5G28640
Chr4_12083994_12085020	98.7169	1.66916	0.296478	5.62996	9.01267e-09	1.70068e-06	AT4G07110
Chr5_2936513_2937478	105.337	1.75006	0.312271	5.6043	1.0455e-08	1.95387e-06	AT5G09440
Chr2_18713576_18714177	97.3364	1.69865	0.303583	5.59533	1.10101e-08	2.03802e-06	AT2G45410
Chr5_24995638_24996449	109.498	1.59183	0.284621	5.5928	1.11718e-08	2.04844e-06	AT5G62230
Chr4_13657855_13658257	46.5555	2.50058	0.447361	5.58962	1.13783e-08	2.06681e-06	NA
Chr5_25266116_25266477	44.2698	2.58575	0.464108	5.57145	1.26315e-08	2.26218e-06	AT5G09095
Chr5_26286166_26286797	77.0878	1.87469	0.336528	5.57069	1.26866e-08	2.26218e-06	AT5G09455
Chr5_4263117_4263408	50.656	2.2749	0.410506	5.54168	1.49792e-08	2.64668e-06	AT5G13310
Chr5_10455318_10455825	58.883	2.21398	0.401564	5.51338	1.76007e-08	3.08187e-06	AT5G28491
Chr5_24906043_24906643	77.6587	1.95811	0.355301	5.51114	1.78261e-08	3.09347e-06	AT5G09035
Chr2_18822301_18823109	92.7084	1.68182	0.306003	5.49607	1.94172e-08	3.33976e-06	AT2G45680
Chr1_12138568_12138811	42.2163	2.48905	0.456977	5.44678	2.56446e-08	4.37217e-06	NA
Chr5_18000048_18001655	151.079	1.40566	0.258292	5.44213	2.6323e-08	4.44881e-06	AT5G44620
Chr5_26729686_26730290	98.2523	1.63114	0.300084	5.43562	2.73035e-08	4.57475e-06	AT5G66940
Chr5_7271176_7271510	84.7907	1.72332	0.317987	5.41946	2.98889e-08	4.96514e-06	AT5G03325
Chr3_3585840_3586199	61.563	2.13205	0.394315	5.40697	3.205e-08	5.27902e-06	AT3G11410
Chr2_18422990_18423610	79.8441	1.75676	0.32519	5.40227	3.29011e-08	5.37365e-06	AT2G09535
Chr5_22505308_22505570	38.1906	2.81469	0.523107	5.38071	3.70967e-08	6.00843e-06	AT5G55550
Chr5_2233351_2233992	87.6837	1.66978	0.310802	5.3725	3.88267e-08	6.23667e-06	AT5G07180
Chr4_13685713_13686226	74.6678	1.78579	0.332582	5.36948	3.94824e-08	6.28999e-06	AT4G07805
Chr5_24236984_24237432	66.2504	1.9983	0.372675	5.36204	4.11429e-08	6.50125e-06	NA
Chr2_13971529_13971919	62.2834	1.97818	0.369923	5.34754	4.45795e-08	6.98747e-06	AT2G32930
Chr5_6980376_6980853	52.5046	2.13497	0.399514	5.34391	4.54821e-08	7.04981e-06	AT5G20635
Chr3_5109101_5109416	47.1984	2.2999	0.430449	5.34303	4.57026e-08	7.04981e-06	AT3G15170
Chr3_7833871_7834139	44.4279	2.42045	0.453991	5.33148	4.87082e-08	7.45427e-06	AT3G22190
Chr4_5738677_5739237	70.1467	1.83814	0.345244	5.32417	5.07068e-08	7.69951e-06	AT4G08950
Chr5_3118007_3118335	51.1594	2.33936	0.442117	5.29127	6.0736e-08	9.11943e-06	AT5G09975
Chr4_14881399_14881774	65.1139	1.91728	0.362402	5.29048	6.09964e-08	9.11943e-06	AT4G30430
Chr5_9966530_9966824	41.8345	2.39862	0.453515	5.28894	6.1512e-08	9.12631e-06	AT5G04595
Chr5_8731741_8732223	71.384	1.96556	0.371779	5.28689	6.22074e-08	9.15957e-06	NA
Chr5_4741550_4741903	48.4346	2.23519	0.423058	5.28342	6.33962e-08	9.26443e-06	AT5G14700
Chr3_20606107_20606828	59.2545	2.03418	0.386097	5.26858	6.87432e-08	9.97085e-06	AT3G55560
Chr4_9301964_9302276	76.3057	1.83987	0.349668	5.26175	7.13442e-08	1.02714e-05	AT4G16500
Chr1_30186828_30188111	134.614	1.35149	0.257318	5.2522	7.5147e-08	1.06708e-05	AT1G80290
Chr3_21731995_21732452	58.5	2.05902	0.392043	5.25203	7.52158e-08	1.06708e-05	AT3G58770
Chr4_17734087_17734792	51.7895	2.16979	0.414777	5.23121	8.42038e-08	1.18593e-05	AT4G09655
Chr3_18909637_18910186	78.0542	1.7152	0.328557	5.22042	8.92577e-08	1.24807e-05	AT3G50870
Chr3_4123449_4124676	102.102	1.50576	0.288726	5.21518	9.18198e-08	1.27472e-05	AT3G02605
Chr3_1315384_1315828	59.0374	2.1338	0.409851	5.20627	9.63351e-08	1.32792e-05	AT3G04800
Chr4_16582585_16583898	122.832	1.40189	0.269599	5.19992	9.96854e-08	1.36443e-05	AT4G09025
Chr3_373910_374525	73.401	1.77	0.34058	5.19701	1.01257e-07	1.36834e-05	AT3G02110
Chr3_22323755_22324298	82.6058	1.7358	0.334091	5.19559	1.02033e-07	1.36834e-05	AT3G09365
Chr4_8453664_8454173	67.7679	1.86959	0.359847	5.1955	1.02083e-07	1.36834e-05	AT4G14740
Chr2_8215985_8216489	49.6581	2.1462	0.414253	5.18089	1.10413e-07	1.46986e-05	NA
Chr1_27713691_27714289	66.506	1.88173	0.363497	5.17672	1.12908e-07	1.49284e-05	AT1G73690
Chr4_13021025_13021624	83.9356	1.693	0.327277	5.17299	1.15189e-07	1.50273e-05	AT4G03125
Chr3_22368561_22369069	66.438	1.98254	0.383249	5.17297	1.15202e-07	1.50273e-05	AT3G09445
Chr5_3242203_3243544	110.455	1.54471	0.29882	5.16937	1.17445e-07	1.52177e-05	AT5G10310
Chr1_6463395_6463908	67.8393	1.86571	0.362785	5.14273	1.35385e-07	1.74261e-05	AT1G18740
Chr1_20669486_20670208	89.0937	1.58716	0.30923	5.13261	1.42879e-07	1.82697e-05	AT1G55360
Chr2_12941058_12941536	101.638	1.49488	0.291371	5.13051	1.44483e-07	1.8354e-05	AT2G30370
Chr5_6170159_6170793	90.6698	1.69132	0.33048	5.11777	1.54587e-07	1.95101e-05	NA
Chr5_26139136_26139926	67.4469	1.97794	0.386997	5.111	1.60227e-07	2.00914e-05	AT5G09365
Chr3_4541518_4541850	61.0432	2.02942	0.397222	5.10903	1.6191e-07	2.01707e-05	AT3G13810
Chr3_1483782_1484219	47.0516	2.18297	0.427378	5.10784	1.62935e-07	2.01707e-05	NA
Chr1_9952758_9953115	53.8003	2.01993	0.398519	5.0686	2.00375e-07	2.46487e-05	AT1G28360
Chr4_16845316_16845520	35.0576	2.57969	0.51135	5.04486	2.2693e-07	2.77397e-05	AT4G35470
Chr1_2747858_2748381	70.4888	1.72372	0.342178	5.0375	2.35825e-07	2.86468e-05	AT1G08630
Chr2_14330936_14331788	114.011	1.3796	0.274106	5.0331	2.41312e-07	2.91312e-05	AT2G33860
Chr2_9866442_9867041	125.96	1.34549	0.267536	5.0292	2.46267e-07	2.95459e-05	AT2G23170
Chr4_17640877_17641418	45.0791	2.1738	0.432516	5.02594	2.50489e-07	2.98681e-05	AT4G37540
Chr5_16200505_16201017	58.3976	2.02964	0.403927	5.02476	2.52026e-07	2.98681e-05	AT5G06065
Chr3_4083922_4084948	98.7521	1.52214	0.303309	5.01845	2.60449e-07	3.05687e-05	AT3G12840
Chr4_17979713_17980244	109.084	1.49354	0.297636	5.01798	2.61083e-07	3.05687e-05	AT4G38405
Chr3_2348901_2349176	48.9718	2.17881	0.434948	5.00936	2.73058e-07	3.17794e-05	AT3G01975
Chr4_14372683_14373265	74.7002	1.76328	0.352304	5.005	2.79304e-07	3.22093e-05	NA
Chr5_18215621_18216211	54.881	1.93588	0.386829	5.00448	2.80066e-07	3.22093e-05	AT5G45100
Chr4_5150688_5151394	49.7684	2.09485	0.421273	4.97267	3.3018e-07	3.77492e-05	AT4G08150
Chr1_29755607_29756525	95.6243	1.48119	0.298143	4.96804	3.38172e-07	3.84369e-05	AT1G79103
Chr2_7315322_7315821	56.6717	1.88902	0.380593	4.96337	3.46404e-07	3.91436e-05	AT2G16890
Chr5_26930540_26930848	44.8141	2.14062	0.431499	4.9609	3.50845e-07	3.94163e-05	AT5G67480
Chr5_5418803_5419637	93.5119	1.48036	0.298567	4.95822	3.55702e-07	3.95474e-05	NA
Chr3_7066474_7066877	49.5474	2.02441	0.40831	4.95802	3.56081e-07	3.95474e-05	AT3G20260
Chr1_8598408_8599090	91.097	1.5011	0.303331	4.94873	3.73494e-07	4.12456e-05	AT1G05863
Chr5_23700327_23700675	67.64	1.87144	0.378747	4.94114	3.88333e-07	4.2642e-05	AT5G58650
Chr3_2385725_2386323	50.1196	2.00445	0.406072	4.9362	3.98306e-07	4.34914e-05	AT3G07460
Chr2_15099231_15100558	143.535	1.22007	0.247393	4.93171	4.07569e-07	4.42543e-05	NA
Chr5_24315996_24316246	33.6213	2.52246	0.512657	4.92036	4.31922e-07	4.6638e-05	AT5G60460
Chr1_2280446_2280759	65.5065	1.7672	0.359626	4.914	4.46176e-07	4.79109e-05	AT1G07430
Chr3_6153650_6154161	60.939	1.82358	0.37172	4.90579	4.6526e-07	4.96856e-05	AT3G18000
Chr1_27048015_27048843	85.3269	1.58704	0.323944	4.89911	4.81366e-07	5.11247e-05	NA
Chr1_11611763_11612094	55.249	2.08226	0.425814	4.89007	5.04001e-07	5.32379e-05	AT1G32230
Chr1_26213581_26213976	47.4095	2.1806	0.446083	4.88833	5.08469e-07	5.34194e-05	AT1G69690
Chr5_3991424_3991757	47.1403	2.04449	0.418498	4.8853	5.16355e-07	5.39563e-05	AT5G00385
Chr2_13275286_13275567	47.6338	2.19237	0.44889	4.88399	5.19812e-07	5.40271e-05	AT2G31160
Chr3_23162228_23162480	46.5966	2.2367	0.458919	4.87384	5.47255e-07	5.65768e-05	AT3G62620
Chr1_1236378_1236670	41.096	2.25532	0.463631	4.86446	5.73858e-07	5.88548e-05	AT1G04540
Chr5_3693311_3693800	57.4463	1.83514	0.377294	4.86394	5.75345e-07	5.88548e-05	AT5G11530
Chr5_4266626_4266941	54.9819	1.86815	0.384731	4.85574	5.99695e-07	6.10245e-05	AT5G13320
Chr3_20068991_20069766	68.8602	1.68337	0.346873	4.85299	6.08067e-07	6.12976e-05	AT3G54220
Chr1_9990286_9991095	65.5139	1.74219	0.359009	4.85279	6.08687e-07	6.12976e-05	AT1G06157
Chr5_25436878_25437399	62.6203	1.76985	0.365001	4.84888	6.20808e-07	6.2196e-05	AT5G09170
Chr5_25701972_25703114	104.913	1.40513	0.290363	4.83923	6.51727e-07	6.49588e-05	AT5G64260
Chr3_20914225_20914600	34.0506	2.49762	0.517011	4.83088	6.79655e-07	6.73788e-05	AT3G56408
Chr5_3162789_3163549	91.8444	1.50473	0.311543	4.82992	6.8294e-07	6.73788e-05	AT5G01655
Chr5_24394570_24394799	35.7411	2.45453	0.509224	4.82013	7.17312e-07	7.04125e-05	AT5G60690
Chr3_2383589_2384174	92.9188	1.44078	0.299408	4.81211	7.46731e-07	7.2932e-05	AT3G07450
Chr1_26257709_26257996	48.053	2.00854	0.417749	4.808	7.62222e-07	7.40728e-05	AT1G69780
Chr1_26657515_26658031	55.4436	1.85801	0.386596	4.80607	7.69627e-07	7.44203e-05	NA
Chr2_10073841_10074158	60.6769	1.87614	0.390721	4.80175	7.86406e-07	7.56662e-05	AT2G23690
Chr2_18523179_18523702	88.3011	1.53375	0.319573	4.79939	7.95757e-07	7.61889e-05	AT2G09585
Chr4_9664945_9665967	74.711	1.60113	0.334171	4.79133	8.28376e-07	7.89232e-05	AT4G17230
Chr2_1256382_1256861	62.2027	1.72938	0.362098	4.77601	8.94053e-07	8.47649e-05	AT2G03980
Chr5_394723_395012	35.8416	2.33727	0.489614	4.7737	9.04366e-07	8.53265e-05	AT5G02030
Chr1_8719347_8719632	51.543	2.10653	0.442036	4.76552	9.4184e-07	8.84328e-05	AT1G24600
Chr1_9950638_9951121	51.0939	1.91896	0.40319	4.75945	9.7063e-07	9.06979e-05	AT1G28360
Chr1_9266432_9267446	105.094	1.39933	0.294525	4.75115	1.01133e-06	9.40487e-05	NA
Chr5_2943743_2944962	118.279	1.29276	0.272852	4.73796	1.07939e-06	9.99e-05	AT5G09460
Chr5_19308628_19309264	113.382	1.39516	0.295559	4.72042	1.17679e-06	0.000108399	AT5G47640
Chr3_23458066_23459270	149.591	1.1436	0.242373	4.71835	1.18881e-06	0.000108989	AT3G63540
Chr4_12622666_12622980	29.2942	2.65082	0.562213	4.71497	1.20872e-06	0.000110294	AT4G24410
Chr4_15440247_15440542	56.6064	1.81493	0.386103	4.70064	1.29674e-06	0.000117773	AT4G31910
Chr4_17689805_17690461	79.756	1.51038	0.321852	4.69277	1.34767e-06	0.00012183	AT4G09525
Chr2_9516985_9517661	58.3444	1.96362	0.418972	4.68674	1.38793e-06	0.000124888	AT2G22426
Chr2_468243_468522	38.2982	2.29428	0.489879	4.68335	1.41109e-06	0.000125341	AT2G01990
Chr1_26442141_26442572	63.6887	1.67684	0.358121	4.68232	1.41826e-06	0.000125341	AT1G09147
Chr1_28239417_28239905	60.0611	1.84374	0.39377	4.68228	1.4185e-06	0.000125341	AT1G75240
Chr2_12201811_12202147	44.6497	2.00142	0.427448	4.68224	1.41876e-06	0.000125341	AT2G28510
Chr1_28467024_28467922	97.1908	1.44932	0.310133	4.67322	1.48257e-06	0.000130385	AT1G09577
Chr4_87652_88398	90.9354	1.4036	0.301044	4.66244	1.5624e-06	0.000136788	AT4G03545
Chr3_9867475_9867943	66.0925	1.67419	0.359392	4.65839	1.59343e-06	0.000138878	AT3G26810
Chr1_25740898_25741248	37.9528	2.18575	0.469892	4.6516	1.64683e-06	0.000142507	AT1G08993
Chr1_54844_55156	41.5214	2.09469	0.450352	4.65124	1.64972e-06	0.000142507	NA
Chr5_17549464_17550452	78.2297	1.52955	0.32899	4.64922	1.66598e-06	0.000143274	AT5G43700
Chr4_13016139_13016612	44.0826	1.98723	0.427913	4.64401	1.70857e-06	0.00014629	AT4G25470
Chr1_11110009_11110213	25.2968	2.88666	0.621744	4.64283	1.71831e-06	0.000146478	AT1G31120
Chr5_7680254_7680495	20.5932	3.26505	0.703847	4.63887	1.75163e-06	0.000148666	AT5G22950
Chr5_8359699_8360110	56.8994	1.86284	0.401704	4.63735	1.76456e-06	0.000149113	AT5G03755
Chr3_4119476_4120667	97.5861	1.42393	0.307427	4.63177	1.8128e-06	0.000152526	AT3G12920
Chr3_19256066_19256300	33.2442	2.33064	0.503318	4.63055	1.8235e-06	0.000152765	AT3G51895
Chr5_21117909_21118368	50.9904	1.9585	0.423103	4.62889	1.83814e-06	0.000153331	AT5G51990
Chr3_5504317_5504923	64.7166	1.62438	0.352196	4.61214	1.99274e-06	0.000165516	AT3G16240
Chr1_29449727_29450132	45.9707	1.96448	0.426231	4.60895	2.02358e-06	0.000167001	AT1G78265
Chr3_9058435_9058907	49.2965	1.97632	0.428915	4.60772	2.03551e-06	0.000167001	AT3G24810
Chr4_933303_933974	66.4324	1.67237	0.362957	4.60763	2.03639e-06	0.000167001	AT4G02110
Chr3_5125325_5126156	98.4724	1.35034	0.293387	4.60259	2.08635e-06	0.000170379	AT3G03045
Chr5_26837546_26838608	92.9013	1.38089	0.300251	4.59911	2.12155e-06	0.000172192	AT5G67265
Chr1_24005575_24006327	99.0779	1.44395	0.313996	4.59864	2.12626e-06	0.000172192	AT1G64618
Chr3_5109574_5109938	45.0216	2.01343	0.438525	4.59138	2.20163e-06	0.000177555	AT3G15170
Chr1_228202_228926	67.9657	1.63307	0.356	4.58728	2.24529e-06	0.000180328	AT1G01630
Chr5_22793779_22794058	47.1188	1.90389	0.415504	4.58211	2.30154e-06	0.000184085	AT5G08475
Chr5_26663034_26663518	82.6857	1.61618	0.352837	4.58053	2.31903e-06	0.000184724	AT5G66780
Chr4_17997637_17997909	51.3313	1.84616	0.403822	4.57172	2.41863e-06	0.000191872	AT4G09705
Chr3_21309383_21310168	89.3546	1.45684	0.320168	4.55024	2.67922e-06	0.00021168	AT3G57560
Chr5_8941254_8941569	39.6429	2.18152	0.480131	4.54358	2.76532e-06	0.000217598	AT5G25620
Chr5_4254763_4255398	79.9282	1.50361	0.331613	4.53423	2.89066e-06	0.000226379	AT5G13290
Chr3_22692850_22693336	52.8319	1.81369	0.400061	4.53354	2.90021e-06	0.000226379	AT3G61320
Chr1_27974197_27974708	41.6429	2.15978	0.477153	4.52639	3.00003e-06	0.000233234	AT1G74430
Chr5_987598_988062	64.794	1.84149	0.40695	4.52509	3.0185e-06	0.000233735	AT5G03760
Chr4_12379299_12379779	49.8145	1.84423	0.408294	4.51692	3.13731e-06	0.000241971	AT4G23760
Chr2_16554388_16554665	43.3701	2.10046	0.465315	4.51405	3.18005e-06	0.000244298	AT2G09070
Chr1_12050653_12051292	40.053	2.02348	0.449201	4.50463	3.32447e-06	0.000254388	NA
Chr5_26817028_26817582	62.1128	1.65587	0.368688	4.49124	3.54044e-06	0.000269851	AT5G67200
Chr2_13006142_13006890	73.822	1.48025	0.329819	4.48808	3.59343e-06	0.00027282	AT2G08395
Chr2_17809221_17810287	133.882	1.13633	0.253305	4.48601	3.62851e-06	0.000274412	AT2G42800
Chr4_6874918_6875273	33.9196	2.29857	0.512614	4.48401	3.66266e-06	0.000275921	AT4G11300
Chr5_20089234_20089571	31.0193	2.32719	0.519096	4.48317	3.6772e-06	0.000275946	AT5G49520
Chr2_14193748_14194165	49.1291	1.8956	0.423422	4.47686	3.78741e-06	0.000283124	AT2G33510
Chr1_8305231_8305652	35.9977	2.14857	0.480621	4.4704	3.90376e-06	0.000290255	AT1G05813
Chr2_12002297_12002880	56.2777	1.74477	0.390338	4.46991	3.91268e-06	0.000290255	AT2G28160
Chr1_4903709_4904271	57.6858	1.75813	0.393782	4.46472	4.00865e-06	0.000296244	AT1G05073
Chr3_4840298_4840490	28.7139	2.48664	0.557233	4.46247	4.05094e-06	0.000298235	NA
Chr3_19282100_19282385	31.5915	2.2856	0.512346	4.46104	4.07813e-06	0.000299104	AT3G51950
Chr4_12412177_12412439	30.4767	2.51792	0.564533	4.46019	4.09445e-06	0.000299172	AT4G03075
Chr2_7864043_7864388	57.8292	1.84253	0.413758	4.45316	4.23086e-06	0.000307981	AT2G18090
Chr4_9837483_9837838	38.0242	2.2104	0.496548	4.45153	4.26307e-06	0.000309168	AT4G17670
Chr4_7868462_7869201	80.0988	1.52545	0.342796	4.45001	4.29333e-06	0.000310205	AT4G13540
Chr5_2939564_2940491	79.4501	1.44319	0.324723	4.44439	4.40713e-06	0.000317248	AT5G09445
Chr2_7187770_7188203	47.3272	1.83275	0.413346	4.43394	4.62632e-06	0.000331798	AT2G16580
Chr2_9635206_9635477	46.3837	1.9165	0.432317	4.43309	4.64466e-06	0.000331888	AT2G22668
Chr5_2234145_2235083	73.1859	1.52014	0.343401	4.42673	4.78365e-06	0.000340568	AT5G07180
Chr2_11987802_11988064	48.4538	1.88465	0.425922	4.42488	4.82476e-06	0.000341887	AT2G28130
Chr3_1452624_1453020	41.8084	1.93407	0.437145	4.42432	4.83737e-06	0.000341887	NA
Chr2_9577486_9577845	39.3987	2.11488	0.478405	4.42069	4.91941e-06	0.000346426	AT2G22530
Chr5_266491_267241	89.5262	1.33072	0.301556	4.41284	5.10128e-06	0.000357937	AT5G00785
Chr1_24620983_24621199	31.201	2.27489	0.516056	4.40822	5.2112e-06	0.000364334	AT1G66140
Chr2_19227367_19227921	53.6814	1.87158	0.425037	4.40334	5.32985e-06	0.000371294	AT2G46780
Chr1_25228401_25228680	43.5936	1.92995	0.438523	4.40103	5.3869e-06	0.000373928	AT1G67340
Chr1_17699841_17700319	71.0108	1.5221	0.346373	4.39442	5.55354e-06	0.000384123	AT1G47990
Chr5_3856995_3857361	46.6636	1.83451	0.417585	4.39314	5.58637e-06	0.000385024	AT5G11950
Chr3_6157863_6158861	115.841	1.18734	0.271333	4.37597	6.04478e-06	0.000415146	NA
Chr5_154516_154899	54.3335	1.79241	0.410081	4.37088	6.18739e-06	0.000423444	AT5G01370
Chr5_24845042_24846310	149.724	1.07778	0.246655	4.36956	6.22478e-06	0.000424508	AT5G61865
Chr4_15703752_15704122	57.4412	1.67295	0.383119	4.36665	6.3082e-06	0.000428693	NA
Chr4_18570105_18570536	40.3946	1.97322	0.452051	4.36504	6.35495e-06	0.000430365	AT4G40060
Chr4_15592531_15593037	64.4751	1.56912	0.359946	4.35931	6.52377e-06	0.000440264	AT4G32295
Chr5_26211179_26211700	74.7204	1.45445	0.333735	4.35811	6.55953e-06	0.000441146	AT5G65590
Chr4_15485874_15486156	30.7813	2.38352	0.54856	4.34505	6.96221e-06	0.000466612	AT4G32020
Chr3_7397004_7397713	66.3667	1.62838	0.374858	4.344	6.99555e-06	0.000467236	AT3G21100
Chr3_5781028_5781381	44.4894	1.86185	0.428811	4.34188	7.06339e-06	0.000470151	AT3G16940
Chr4_12233195_12233536	47.0385	1.83264	0.422796	4.33458	7.30196e-06	0.000484372	NA
Chr3_8305895_8306343	45.2435	1.8305	0.42336	4.32375	7.67009e-06	0.000507061	AT3G23250
Chr5_24476736_24477470	74.2214	1.4363	0.332381	4.32123	7.75824e-06	0.000511149	AT5G60850
Chr4_15317300_15317547	35.4346	2.07291	0.48065	4.31272	8.06281e-06	0.000529421	AT4G31610
Chr2_9642465_9643110	95.4676	1.26294	0.29322	4.30714	8.26876e-06	0.000541117	AT2G22680
Chr2_14339428_14340113	63.8591	1.63938	0.380825	4.30481	8.35661e-06	0.00054503	AT2G33870
Chr5_15723619_15723966	37.7006	2.01648	0.468772	4.30161	8.4779e-06	0.000551092	AT5G39250
Chr3_5119676_5120278	81.7822	1.44279	0.336026	4.29369	8.78648e-06	0.000569247	AT3G15210
Chr2_13377955_13378327	37.369	2.14105	0.498918	4.29139	8.87801e-06	0.000573266	AT2G31370
Chr4_15000517_15001006	45.0609	1.85013	0.43127	4.28996	8.93543e-06	0.000574415	AT4G30800
Chr3_20705338_20705528	62.7547	2.72385	0.635009	4.28947	8.95491e-06	0.000574415	AT3G55780
Chr1_8005202_8005603	34.132	2.10644	0.491208	4.28828	9.00299e-06	0.000575599	AT1G22640
Chr5_21885977_21886240	39.5651	1.92819	0.449879	4.28602	9.09513e-06	0.000579584	AT5G08065
Chr3_8549445_8549632	19.3919	3.01953	0.705289	4.28127	9.29153e-06	0.000588415	AT3G23730
Chr1_19698997_19699565	49.4558	1.73045	0.404198	4.2812	9.29427e-06	0.000588415	AT1G07843
Chr5_5864097_5864412	39.4509	1.96114	0.458228	4.27983	9.35186e-06	0.000590139	AT5G17760
Chr5_20000270_20000797	54.7456	1.68323	0.393521	4.27735	9.45662e-06	0.000594818	AT5G49330
Chr4_13023395_13023993	71.916	1.454	0.340541	4.26967	9.78794e-06	0.000613672	AT4G25500
Chr5_205976_206358	59.9569	1.6873	0.395278	4.26863	9.83373e-06	0.000614561	AT5G01520
Chr2_14587782_14588282	36.8486	2.17209	0.509082	4.26667	9.92056e-06	0.000618	NA
Chr4_18329656_18330036	73.3187	1.44095	0.337873	4.26477	1.00056e-05	0.000621306	AT4G39404
Chr5_26492236_26492519	42.5501	1.94141	0.455581	4.26139	1.01578e-05	0.00062875	AT5G66310
Chr2_18588785_18589191	47.7835	1.84146	0.432373	4.25897	1.02687e-05	0.000632517	AT2G45070
Chr5_19219264_19219653	57.6115	1.65273	0.388088	4.25864	1.02838e-05	0.000632517	AT5G06985
Chr1_22522339_22522928	52.1368	1.68275	0.395341	4.25645	1.03849e-05	0.00063672	AT1G08357
Chr2_16641356_16642339	81.1478	1.36143	0.320338	4.24997	1.06898e-05	0.000653358	AT2G39865
Chr3_21678832_21679147	51.835	1.68073	0.395856	4.24581	1.08903e-05	0.000662693	AT3G58620
Chr2_2198191_2198552	50.1365	1.73042	0.4076	4.24539	1.09108e-05	0.000662693	AT2G05786
Chr5_22794185_22794474	49.4076	1.80002	0.424299	4.24234	1.10598e-05	0.000668767	AT5G08475
Chr5_24291858_24292886	78.4745	1.37232	0.323512	4.24194	1.10796e-05	0.000668767	AT5G60408
Chr1_6670370_6670590	25.9967	2.43951	0.576201	4.23379	1.14895e-05	0.000691363	AT1G05497
Chr3_7213861_7214233	57.9706	1.7393	0.411338	4.2284	1.17682e-05	0.000704747	AT3G20640
Chr4_16710083_16711199	88.4043	1.40141	0.331452	4.22808	1.17845e-05	0.000704747	AT4G35100
Chr4_11995328_11996859	114.886	1.13526	0.269339	4.215	1.24888e-05	0.000742419	AT4G22860
Chr5_23054266_23054673	39.0629	1.99832	0.474101	4.21497	1.24908e-05	0.000742419	AT5G56975
Chr5_4431087_4431583	76.5427	1.37012	0.325283	4.21208	1.26516e-05	0.000749684	AT5G13730
Chr1_10874788_10875073	26.1472	2.57927	0.613401	4.20487	1.30617e-05	0.000771636	AT1G30660
Chr3_6719908_6720319	57.3652	1.62465	0.387922	4.18809	1.40656e-05	0.000828423	AT3G19390
Chr5_19218368_19219054	75.4801	1.50869	0.360987	4.17936	1.46168e-05	0.000857697	AT5G06985
Chr5_4917047_4917694	41.2056	1.88201	0.450367	4.17883	1.46509e-05	0.000857697	AT5G02335
Chr1_10581322_10581524	38.8619	2.13705	0.511853	4.17512	1.48914e-05	0.000869159	AT1G30110
Chr3_22962073_22962274	22.2167	2.99481	0.717458	4.17419	1.49524e-05	0.000870106	AT3G62000
Chr5_25046356_25047065	91.7491	1.26891	0.304058	4.17326	1.50138e-05	0.000871071	AT5G09060
Chr5_4825313_4825648	44.6988	1.76086	0.423054	4.16226	1.57559e-05	0.000911406	AT5G14920
Chr1_26418633_26419826	123.083	1.14544	0.275327	4.16029	1.58924e-05	0.000916569	AT1G70160
Chr3_22794537_22794745	26.2591	2.44848	0.5889	4.15772	1.60719e-05	0.000924182	AT3G61600
Chr3_9549495_9549756	43.3439	2.0004	0.481436	4.15507	1.62592e-05	0.000930104	AT3G04975
Chr4_10274830_10275370	46.1797	1.71693	0.413229	4.15491	1.62706e-05	0.000930104	AT4G18660
Chr5_5419758_5420671	69.6151	1.3994	0.33686	4.15424	1.63188e-05	0.000930125	NA
Chr5_5077086_5077537	37.4843	2.02413	0.488417	4.14427	1.70448e-05	0.000968662	AT5G15600
Chr1_1570379_1570898	62.2295	1.55751	0.375944	4.14293	1.71452e-05	0.000969528	AT1G05370
Chr4_13987194_13987483	42.6424	1.81982	0.439281	4.14273	1.71598e-05	0.000969528	AT4G28190
Chr1_28676744_28676970	28.5722	2.21547	0.535509	4.13712	1.75844e-05	0.00099064	AT1G76420
Chr5_23222796_23223125	38.7726	1.966	0.475663	4.13319	1.78884e-05	0.00100485	AT5G57340
Chr1_26175215_26175448	29.7563	2.28745	0.554472	4.12546	1.85e-05	0.00103608	AT1G69588
Chr4_15324876_15325182	40.43	1.95906	0.474943	4.12482	1.8551e-05	0.00103608	AT4G31620
Chr2_8117701_8118077	40.8765	1.84875	0.448515	4.12194	1.87852e-05	0.00104616	AT2G18730
Chr1_6881394_6882147	74.7207	1.37308	0.333238	4.12043	1.89082e-05	0.00105	NA
Chr5_21504534_21504790	41.4543	1.87457	0.455204	4.11809	1.91016e-05	0.00105772	AT5G53030
Chr4_15394395_15395283	76.0304	1.43744	0.349153	4.11694	1.91966e-05	0.00105996	AT4G31820
Chr2_17742829_17743375	69.6117	1.39205	0.339453	4.10087	2.05802e-05	0.00113126	NA
Chr2_7724020_7724380	32.7441	2.0823	0.507803	4.1006	2.06044e-05	0.00113126	AT2G17770
Chr5_16579775_16580067	28.2665	2.23248	0.545393	4.09334	2.12602e-05	0.00116398	AT5G41410
Chr1_8145087_8145425	35.3226	1.96706	0.481374	4.08635	2.1911e-05	0.00119624	AT1G23010
Chr2_11925256_11925827	54.7796	1.5479	0.378968	4.08452	2.20839e-05	0.00120231	AT2G28000
Chr4_15397005_15397536	51.7326	1.64926	0.403969	4.08263	2.2264e-05	0.00120872	AT4G31820
Chr4_17002499_17003377	57.142	1.57859	0.38683	4.08084	2.24369e-05	0.00121472	AT4G35900
Chr3_19280702_19281584	67.6859	1.5272	0.374459	4.07842	2.26715e-05	0.00122401	AT3G51950
Chr1_4654602_4655156	52.1458	1.72423	0.423665	4.0698	2.35265e-05	0.00126665	NA
Chr5_22150940_22151412	58.4404	1.51001	0.371165	4.0683	2.36782e-05	0.0012713	AT5G54530
Chr1_13118707_13118916	24.1233	2.4859	0.611262	4.06684	2.38277e-05	0.0012758	AT1G35560
Chr3_22918934_22919394	44.3941	1.73039	0.425891	4.06299	2.42245e-05	0.00129	AT3G00960
Chr2_19298851_19299201	49.4506	1.64397	0.404622	4.06297	2.42257e-05	0.00129	AT2G46970
Chr5_19898905_19899834	69.839	1.40332	0.345806	4.05813	2.47338e-05	0.00131346	AT5G49110
Chr1_24011616_24011818	30.4661	2.0988	0.518388	4.04871	2.57507e-05	0.00136374	AT1G08717
Chr2_16127571_16127925	41.7555	1.75575	0.433811	4.04727	2.59093e-05	0.00136443	AT2G38530
Chr4_17119559_17119902	39.7811	1.91001	0.471982	4.04679	2.59623e-05	0.00136443	NA
Chr5_24383484_24383870	40.3099	1.92335	0.47529	4.04668	2.59745e-05	0.00136443	AT5G60680
Chr4_5739956_5740185	22.9129	2.49818	0.617476	4.04579	2.60738e-05	0.00136596	AT4G08950
Chr5_10656262_10656500	23.7014	2.40736	0.595131	4.0451	2.61501e-05	0.00136627	NA
Chr5_7751071_7751398	35.4801	1.95717	0.484279	4.04142	2.65647e-05	0.00138422	AT5G23100
Chr1_5423189_5423760	36.065	1.96485	0.486846	4.03588	2.71991e-05	0.00141348	AT1G15757
Chr4_17737953_17738274	41.2546	1.9049	0.472427	4.03216	2.76331e-05	0.0014322	AT4G37750
Chr1_20565832_20566287	62.4735	1.42922	0.354629	4.03019	2.78664e-05	0.00143704	AT1G55120
Chr3_4840997_4841307	47.9323	1.71864	0.42645	4.03012	2.78743e-05	0.00143704	NA
Chr5_17807875_17808073	22.6245	2.56515	0.636593	4.0295	2.79481e-05	0.00143704	AT5G44210
Chr5_21418280_21418735	49.0301	1.60591	0.398748	4.02739	2.81994e-05	0.00144613	AT5G52850
Chr3_8490800_8491357	59.2026	1.47072	0.365291	4.02616	2.83475e-05	0.0014499	AT3G04575
Chr5_17966539_17966990	49.5147	1.67115	0.415499	4.02204	2.88486e-05	0.00147166	AT5G44572
Chr5_17638867_17639137	36.6766	1.90743	0.475147	4.0144	2.97987e-05	0.00151615	NA
Chr3_4616738_4617041	59.73	1.47982	0.368909	4.01136	3.01854e-05	0.00153181	AT3G02805
Chr1_25951382_25952204	67.6242	1.36698	0.341658	4.00101	3.15362e-05	0.00159619	AT1G09037
Chr1_206410_207227	127.092	1.04823	0.262097	3.99939	3.17535e-05	0.00160302	AT1G01580
Chr5_23411229_23411762	68.8576	1.40242	0.350803	3.99775	3.19736e-05	0.00160994	AT5G57785
Chr1_22382618_22382876	32.7572	1.96106	0.491148	3.99281	3.26478e-05	0.00163964	AT1G60790
Chr3_4121371_4122545	149.734	0.986821	0.247414	3.98854	3.32402e-05	0.00166509	AT3G12920
Chr5_8543124_8544031	121.992	2.08967	0.524353	3.98524	3.37062e-05	0.0016841	AT5G24860
Chr1_11601263_11601544	27.2917	2.19673	0.551368	3.98414	3.38621e-05	0.00168558	AT1G06533
Chr5_2399191_2399821	57.6793	1.48675	0.373197	3.98381	3.39094e-05	0.00168558	AT5G07580
Chr5_25086822_25087320	56.8248	1.64139	0.412103	3.98296	3.40316e-05	0.00168734	AT5G62480
Chr5_2612816_2613180	43.8352	1.76577	0.443423	3.98214	3.41485e-05	0.00168883	AT5G01475
Chr5_25848393_25848900	41.1639	1.82443	0.458547	3.97872	3.46436e-05	0.00170896	AT5G64667
Chr4_11746065_11746541	43.2349	1.89848	0.477628	3.9748	3.52191e-05	0.0017292	NA
Chr5_22114015_22114240	27.7694	2.22536	0.559903	3.97454	3.52577e-05	0.0017292	AT5G54470
Chr4_8439175_8439634	46.4936	1.64074	0.412856	3.97412	3.53206e-05	0.0017292	AT4G14723
Chr4_11653047_11653561	37.5689	1.95681	0.492956	3.96954	3.60051e-05	0.00175604	AT4G21970
Chr3_21374854_21375712	99.3509	1.31368	0.330963	3.96925	3.60496e-05	0.00175604	AT3G08965
Chr3_3089570_3090220	57.2701	1.47615	0.372027	3.96785	3.62623e-05	0.00176199	AT3G10015
Chr1_1049878_1050069	31.8317	2.11481	0.533335	3.96526	3.66577e-05	0.00177291	AT1G04050
Chr5_25847019_25847252	31.3077	2.01777	0.50887	3.96519	3.66695e-05	0.00177291	NA
Chr4_17431550_17432444	50.3771	1.5573	0.3934	3.95856	3.77018e-05	0.00181829	AT4G36970
Chr5_26915783_26916892	70.6394	1.34156	0.339115	3.95606	3.80974e-05	0.00183282	AT5G67440
Chr2_15276058_15276551	45.9548	1.65737	0.419419	3.95157	3.88193e-05	0.00186294	AT2G36410
Chr5_16206463_16207320	79.3328	1.37426	0.34788	3.9504	3.901e-05	0.00186749	AT5G06075
Chr3_1643899_1644648	86.2358	1.30855	0.331494	3.94744	3.9496e-05	0.0018861	AT3G01665
Chr2_12112563_12112956	46.35	1.69521	0.430106	3.94137	4.05091e-05	0.00192974	AT2G28350
Chr1_5646663_5646868	22.9682	2.54031	0.645059	3.9381	4.10645e-05	0.00195142	AT1G05237
Chr1_3960260_3960485	20.3502	2.56313	0.651192	3.93607	4.14141e-05	0.00196323	AT1G04877
Chr2_14340270_14340529	29.6415	2.1315	0.541642	3.93527	4.15524e-05	0.00196499	AT2G33870
Chr5_26038774_26038991	19.9369	2.6818	0.682399	3.92996	4.24803e-05	0.002004	AT5G65170
Chr4_15917923_15918444	33.1825	1.95734	0.498725	3.92469	4.34201e-05	0.00204338	AT4G32980
Chr1_25953758_25954430	54.6234	1.51374	0.385894	3.92268	4.37851e-05	0.00205557	AT1G09037
Chr5_6977648_6978558	66.9315	1.37361	0.35034	3.92079	4.41302e-05	0.00206678	AT5G20630
Chr1_28439442_28440031	44.7648	1.64379	0.419357	3.91979	4.43134e-05	0.00207037	AT1G75730
Chr4_18018282_18018625	32.9211	1.933	0.493683	3.91547	4.51143e-05	0.00210274	AT4G38520
Chr5_23626778_23627024	62.0672	1.45503	0.372316	3.90807	4.65189e-05	0.00216302	AT5G58440
Chr5_19273404_19273936	47.145	1.60689	0.4114	3.90591	4.69359e-05	0.0021772	AT5G47510
Chr4_17410353_17410896	62.178	1.43737	0.368196	3.90383	4.73415e-05	0.00219079	NA
Chr1_28732985_28733441	45.7517	1.70808	0.437995	3.89976	4.81437e-05	0.00222262	AT1G76580
Chr1_9354884_9355257	40.5241	1.74585	0.447792	3.89878	4.83386e-05	0.00222632	AT1G26960
Chr2_17147748_17148236	54.6792	1.53526	0.393841	3.89817	4.84615e-05	0.00222671	AT2G41140
Chr3_4039580_4039917	45.4658	1.61228	0.41407	3.89374	4.93551e-05	0.00226242	AT3G12710
Chr4_13729192_13729423	31.5977	2.14013	0.549738	3.89299	4.95076e-05	0.00226407	AT4G27450
Chr1_7931739_7932113	30.2915	2.05812	0.528807	3.892	4.97097e-05	0.00226798	AT1G05747
Chr2_13489909_13490329	25.4377	2.25049	0.578813	3.88811	5.05144e-05	0.00229929	AT2G31730
Chr1_24335154_24335530	39.4912	1.74627	0.449266	3.88693	5.07591e-05	0.00230124	NA
Chr1_20563222_20563848	43.1554	1.6824	0.432852	3.88677	5.0794e-05	0.00230124	AT1G55110
Chr2_19132212_19132687	45.4673	1.75803	0.45252	3.88497	5.11706e-05	0.00231291	AT2G46590
Chr4_17364712_17364903	29.6486	2.09204	0.539364	3.87873	5.25022e-05	0.00236759	AT4G36860
Chr1_7366050_7366330	30.9222	1.95424	0.504094	3.87673	5.29338e-05	0.00238153	AT1G21050
Chr5_20090294_20090606	35.2352	1.8937	0.489574	3.86806	5.48528e-05	0.00246217	AT5G49520
Chr1_19304485_19304712	26.4041	2.17477	0.563441	3.8598	5.67395e-05	0.00254099	AT1G51950
Chr5_5862957_5863484	45.1103	1.60517	0.416363	3.85522	5.78129e-05	0.00258311	AT5G17760
Chr3_2356823_2357300	43.8492	1.78178	0.463541	3.84384	6.05617e-05	0.00269972	AT3G07360
Chr2_19171081_19171354	31.4944	1.92467	0.500918	3.84229	6.09466e-05	0.00271066	NA
Chr1_27484205_27484500	43.4988	1.7379	0.453162	3.83506	6.2768e-05	0.00278529	AT1G73080
Chr3_334571_335489	83.5039	1.30048	0.339419	3.8315	6.36809e-05	0.00281937	AT3G02000
Chr2_8680051_8680296	29.3669	2.0074	0.524012	3.83083	6.38564e-05	0.00282071	AT2G20100
Chr5_7008314_7008624	37.4118	1.85249	0.484724	3.82175	6.62533e-05	0.00291995	AT5G20700
Chr2_17838132_17838691	78.0666	1.25019	0.32724	3.82041	6.66142e-05	0.00292922	AT2G09405
Chr1_19805078_19805620	40.9131	1.67686	0.439031	3.81947	6.68692e-05	0.00293379	AT1G53160
Chr3_5132497_5132944	60.8421	1.44173	0.377953	3.81458	6.82085e-05	0.00298226	AT3G03065
Chr1_1468909_1469517	65.377	1.34296	0.35213	3.81382	6.8417e-05	0.00298226	AT1G05100
Chr3_16186885_16187151	36.1964	1.7794	0.466573	3.81376	6.84342e-05	0.00298226	NA
Chr5_17683714_17684182	53.041	1.5809	0.414723	3.81193	6.89426e-05	0.00299769	AT5G43940
Chr5_7890501_7890761	34.1894	1.84342	0.483742	3.81074	6.92746e-05	0.00300541	AT5G23420
Chr1_4771745_4771951	23.5146	2.2418	0.589079	3.8056	7.07293e-05	0.00306168	AT1G05037
Chr2_18372593_18372863	42.7313	1.75293	0.461622	3.79732	7.31331e-05	0.0031587	AT2G44500
Chr3_9959657_9960047	36.4116	1.86654	0.491965	3.79405	7.41035e-05	0.00319352	AT3G27010
Chr5_22754519_22754814	41.7755	1.83568	0.484069	3.79219	7.46632e-05	0.00320524	AT5G08445
Chr2_12430185_12430432	36.639	1.79136	0.472489	3.79132	7.49251e-05	0.00320524	AT2G08305
Chr1_5851549_5851933	46.8483	1.53981	0.406146	3.79126	7.49423e-05	0.00320524	AT1G17120
Chr5_536992_537335	51.3376	1.55617	0.410495	3.79095	7.50353e-05	0.00320524	AT5G00850
Chr5_18576625_18577154	44.7739	1.57584	0.415747	3.79038	7.52077e-05	0.00320556	AT5G45800
Chr5_23392277_23392699	28.9676	2.09201	0.552315	3.78772	7.60188e-05	0.00323304	AT5G57720
Chr3_4127365_4128193	73.2365	1.24154	0.328109	3.78392	7.71875e-05	0.00327558	AT3G12930
Chr2_14332097_14332516	38.3593	1.70932	0.452124	3.78065	7.82098e-05	0.00331173	NA
Chr3_18821921_18822210	79.5119	2.26661	0.599756	3.77923	7.86579e-05	0.00332347	NA
Chr1_4904607_4904883	29.5295	1.99716	0.528648	3.77785	7.90927e-05	0.0033289	AT1G05073
Chr1_4772695_4773007	38.9762	1.73075	0.458146	3.77774	7.91291e-05	0.0033289	AT1G05037
Chr5_26088357_26088743	38.9221	1.75446	0.464488	3.7772	7.93019e-05	0.00332897	AT5G65280
Chr1_3519001_3519217	22.1138	2.46925	0.653974	3.77576	7.97618e-05	0.00334106	AT1G10640
Chr1_9888728_9889032	58.8727	3.00672	0.797265	3.77129	8.12027e-05	0.0033941	AT1G28280
Chr4_8444900_8445233	31.9241	1.881	0.499042	3.76922	8.18788e-05	0.00341088	AT4G06220
Chr2_11350082_11350295	19.3587	2.85664	0.757933	3.76899	8.19551e-05	0.00341088	AT2G26692
Chr1_8924121_8924526	60.4977	1.37265	0.364459	3.76627	8.28522e-05	0.00344085	AT1G05963
Chr5_25158433_25158901	42.3409	1.61958	0.43017	3.76497	8.32849e-05	0.00344617	AT5G62670
Chr1_20593464_20593838	36.7802	1.82069	0.483606	3.76482	8.3335e-05	0.00344617	AT1G55205
Chr3_4360714_4360972	29.4097	1.97074	0.523921	3.76152	8.4443e-05	0.00348457	AT3G13405
Chr1_25781201_25781439	27.673	2.09509	0.557149	3.76037	8.4831e-05	0.00349317	AT1G68670
Chr1_18432871_18433089	33.8309	1.85385	0.493392	3.75736	8.58586e-05	0.00352801	AT1G07597
Chr1_3420845_3421975	94.5451	1.12149	0.299189	3.74844	8.89698e-05	0.00364814	AT1G04793
Chr5_3045721_3046193	52.0094	1.46028	0.389763	3.74658	8.96323e-05	0.00366757	AT5G09805
Chr3_5001166_5001751	47.5132	1.5942	0.425867	3.74342	9.07657e-05	0.00370614	AT3G14870
Chr1_7822094_7822630	39.4646	1.66829	0.445846	3.74185	9.13354e-05	0.00372158	AT1G22160
Chr2_12076439_12077488	94.417	1.109	0.296439	3.74109	9.16135e-05	0.00372445	NA
Chr1_6884556_6884821	22.7445	2.2833	0.610409	3.7406	9.17891e-05	0.00372445	AT1G19850
Chr5_828620_828936	45.9717	1.53551	0.410709	3.73869	9.24924e-05	0.00374517	AT5G03370
Chr3_23288957_23289187	31.0501	1.90716	0.510235	3.73782	9.28116e-05	0.00375028	AT3G63010
Chr4_14696293_14696556	35.6259	1.75655	0.471238	3.72753	9.6684e-05	0.00389865	AT4G30067
Chr1_25663811_25664273	46.7065	1.52144	0.408454	3.72487	9.77081e-05	0.00393179	AT1G68450
Chr5_21737187_21737556	38.9676	1.65987	0.445978	3.72185	9.88824e-05	0.00396376	AT5G53510
Chr1_5018001_5018768	79.2329	1.18779	0.319184	3.72133	9.90898e-05	0.00396376	AT1G14630
Chr1_10953343_10953727	58.3292	1.35596	0.364381	3.72126	9.91143e-05	0.00396376	AT1G06373
Chr3_9763086_9763307	19.1261	2.47912	0.667085	3.71634	0.000101064	NA	AT3G26590
Chr1_17894683_17895657	68.4895	1.36376	0.367162	3.71431	0.000101878	0.00406424	NA
Chr5_19111727_19112593	56.8807	1.37258	0.369579	3.7139	0.000102045	0.00406424	AT5G06945
Chr1_25956336_25956611	30.2288	1.98031	0.533977	3.70861	0.0001042	0.0041416	AT1G69040
Chr5_18026130_18026338	20.5366	2.34814	0.63399	3.70375	0.000106218	0.00421317	AT5G44680
Chr4_13017735_13018747	108.04	1.05683	0.285495	3.70173	0.000107066	0.00423814	AT4G25480
Chr3_23405120_23405956	97.0061	1.13815	0.307678	3.69916	0.000108156	0.00427261	AT3G63375
Chr5_2935551_2936024	64.4471	1.28637	0.348168	3.6947	0.000110074	0.00433957	AT5G09440
Chr5_2615402_2615730	35.2838	1.76712	0.47856	3.69258	0.000110994	0.00436695	AT5G08139
Chr4_14364060_14364537	64.3606	1.42417	0.386949	3.68051	0.000116382	0.0045697	AT4G08065
Chr1_26155459_26155650	13.6301	3.1346	0.852796	3.67567	0.000118612	NA	AT1G09835
Chr3_8181636_8182043	49.279	1.46916	0.399917	3.67366	0.00011955	0.00468462	AT3G23030
Chr1_5070510_5071130	60.1243	1.4529	0.395657	3.67211	0.000120277	0.00470364	AT1G14730
Chr1_25536938_25537415	54.7401	1.43333	0.390746	3.6682	0.000122134	0.00476666	AT1G08967
Chr2_9565716_9565972	26.7645	2.03382	0.555112	3.6638	0.000124249	0.0048395	AT2G22500
Chr1_25022170_25022658	39.252	1.64704	0.45021	3.65839	0.000126902	0.00493295	AT1G08883
Chr1_23061311_23061878	73.6018	1.20838	0.330789	3.65303	0.000129581	0.00502703	AT1G62360
Chr4_16389043_16389335	35.1913	1.783	0.488302	3.65143	0.000130394	0.00504576	AT4G34240
Chr3_21520217_21520436	25.6966	2.03779	0.558192	3.65071	0.00013076	0.00504576	AT3G58100
Chr5_26572190_26572625	84.2841	1.1552	0.316445	3.65054	0.000130843	0.00504576	AT5G66580
Chr1_30376296_30376589	35.3107	1.83508	0.503191	3.64688	0.000132723	0.00510812	AT1G80830
Chr3_22886535_22887101	62.6446	1.32895	0.364597	3.64497	0.00013371	0.00513593	AT3G61829
Chr4_12373043_12373341	48.2561	1.50641	0.413565	3.6425	0.000135003	0.00517539	AT4G07180
Chr2_15155086_15155336	34.9616	1.76286	0.484674	3.6372	0.000137807	0.00527247	NA
Chr5_24886973_24887282	43.9913	1.63893	0.451477	3.63015	0.000141629	0.00540805	AT5G61970
Chr5_2958203_2958421	36.6448	1.69576	0.468528	3.61934	0.000147676	0.00562792	AT5G09520
Chr2_18806616_18806980	32.5706	2.02033	0.558365	3.61829	0.00014828	0.00563986	AT2G45650
Chr3_508410_508739	40.3324	1.58366	0.437818	3.61717	0.000148919	0.00564946	AT3G02470
Chr4_11662226_11662914	56.1744	1.35955	0.375894	3.61683	0.000149114	0.00564946	AT4G22010
Chr3_22921323_22922024	45.8349	1.49155	0.412853	3.61279	0.000151458	0.0057271	AT3G61897
Chr2_16289925_16290245	33.2578	1.76369	0.488258	3.61221	0.000151799	0.00572887	AT2G39010
Chr3_18817712_18818026	36.6811	1.837	0.508976	3.60921	0.000153566	0.00577843	AT3G50660
Chr2_8323901_8324138	43.0292	1.63686	0.453553	3.60897	0.000153707	0.00577843	AT2G19180
Chr5_21619465_21619689	32.5804	1.88463	0.522391	3.6077	0.000154463	0.00579564	AT5G53290
Chr5_26134174_26134559	36.3079	1.84216	0.510721	3.60698	0.000154888	0.005797	AT5G65410
Chr5_23894581_23895326	108.012	0.992945	0.275311	3.60664	0.000155096	0.005797	AT5G59210
Chr3_5568564_5568937	35.8467	1.67604	0.465179	3.60299	0.000157287	0.00586058	AT3G00340
Chr1_10874065_10874274	20.0579	2.30102	0.638674	3.60281	0.0001574	0.00586058	AT1G30660
Chr5_25879318_25879740	33.4712	1.72606	0.479692	3.59826	0.000160175	0.0059525	AT5G64740
Chr1_20176953_20177235	36.8394	1.71124	0.475754	3.59691	0.000161011	0.00596734	NA
Chr5_8424740_8424949	25.117	2.16854	0.602961	3.59649	0.00016127	0.00596734	AT5G03785
Chr5_22765152_22765473	33.7999	1.79296	0.49858	3.59613	0.000161495	0.00596734	AT5G56240
Chr5_23281798_23282003	30.9083	1.88458	0.52418	3.59528	0.000162019	0.00597534	AT5G57480
Chr2_9906486_9906815	27.6822	1.9129	0.532143	3.59471	0.000162376	0.00597575	AT2G23290
Chr4_13481712_13482127	46.9372	1.50693	0.419258	3.59428	0.000162645	0.00597575	AT4G26770
Chr5_24066165_24066461	32.1802	1.81634	0.505539	3.59287	0.000163527	0.00599681	AT5G59730
Chr4_16586753_16587140	43.4931	1.53179	0.426435	3.59209	0.000164018	0.00600104	AT4G09045
Chr1_16900576_16901396	63.5727	1.34085	0.373319	3.59171	0.00016426	0.00600104	AT1G44760
Chr5_1279445_1279751	19.4684	2.33803	0.651232	3.59017	0.000165234	0.0060253	AT5G04490
Chr5_20087449_20087779	35.0448	1.67854	0.467624	3.58951	0.000165651	0.00602921	AT5G49520
Chr2_18631976_18632413	49.4313	1.45268	0.405149	3.58555	0.000168187	0.00611006	AT2G45190
Chr2_12262989_12263715	60.8424	1.30737	0.36472	3.58458	0.000168811	0.00612128	AT2G08270
Chr1_28588470_28588797	44.9805	1.5749	0.440429	3.57584	0.000174555	0.00631778	AT1G76180
Chr5_10451904_10452249	39.9074	1.56313	0.437209	3.57525	0.00017495	0.00632031	NA
Chr5_7464889_7465332	35.7899	1.68434	0.47142	3.57291	0.000176519	0.00636517	AT5G03405
Chr5_23898592_23898821	28.8259	1.86069	0.521225	3.56984	0.000178602	0.00642836	AT5G59220
Chr4_16799548_16799889	33.3116	1.7155	0.480728	3.56855	0.000179481	0.00644806	AT4G35300
Chr2_18521473_18521804	42.8414	1.59485	0.447373	3.56493	0.000181974	0.00651562	AT2G09590
Chr3_22991009_22991523	61.8829	1.31086	0.367719	3.56485	0.000182032	0.00651562	AT3G62090
Chr1_8717705_8718163	46.2015	1.45743	0.408942	3.56391	0.000182688	0.00652707	AT1G24600
Chr1_25688416_25688721	33.5626	1.75103	0.491475	3.5628	0.000183459	0.0065426	AT1G68480
Chr1_25728130_25728328	16.4362	2.55855	0.718435	3.56128	0.000184526	NA	AT1G68550
Chr5_18973097_18973406	28.6048	1.99377	0.560102	3.55966	0.000185667	0.0066092	AT5G46760
Chr5_23359385_23359772	54.7052	1.35586	0.381241	3.55644	0.000187961	0.00667861	AT5G08745
Chr5_26905854_26906037	17.3275	2.50227	0.704354	3.55258	0.000190738	NA	AT5G67420
Chr4_16136208_16136468	39.8266	1.62683	0.458113	3.55115	0.000191773	0.00679626	AT4G33565
Chr3_23276364_23276965	66.208	1.42329	0.400827	3.55088	0.000191971	0.00679626	AT3G62980
Chr5_19651436_19651648	26.5065	1.94075	0.547485	3.54484	0.000196428	0.0069414	AT5G48500
Chr3_386845_387100	28.3826	1.85684	0.524135	3.54267	0.000198049	0.00698599	AT3G02140
Chr4_5157334_5157757	43.6545	1.59923	0.451505	3.54201	0.000198548	0.00699092	AT4G05385
Chr5_6320514_6320887	44.6794	1.60906	0.454383	3.54119	0.00019916	0.00699976	AT5G02925
Chr5_22388336_22388791	49.2601	1.40628	0.397399	3.53871	0.000201045	0.00705325	AT5G55180
Chr1_29527592_29527864	35.5546	1.71412	0.485149	3.53317	0.0002053	0.00718958	AT1G78490
Chr2_18812737_18813683	49.5616	1.39013	0.393622	3.53164	0.000206499	0.00721854	AT2G09655
Chr5_748583_748958	56.5839	1.39016	0.393784	3.53025	0.000207587	0.00724356	AT5G03160
Chr2_12145385_12145942	52.1821	1.37811	0.391254	3.5223	0.000213914	0.00745095	AT2G08265
Chr5_22129354_22129768	45.6897	1.50577	0.427563	3.52174	0.000214362	0.0074532	NA
Chr1_5066129_5066440	47.4482	1.52328	0.432785	3.5197	0.000216016	0.00749729	AT1G14710
Chr5_3595083_3595307	35.2171	1.71526	0.487491	3.51854	0.000216962	0.00751671	AT5G11260
Chr1_4696448_4696681	17.9168	2.41889	0.687563	3.51807	0.000217351	NA	AT1G13700
Chr5_23357446_23357766	27.8996	1.86138	0.529209	3.51729	0.00021799	0.0075389	AT5G08755
Chr5_566458_566756	35.4255	1.63202	0.464202	3.51575	0.00021926	0.00756934	AT5G02530
Chr2_13229944_13230739	71.1422	1.20572	0.343049	3.51471	0.000220117	0.00758544	NA
Chr1_26581016_26581319	44.5123	1.507	0.429976	3.50483	0.000228447	0.00785407	AT1G70518
Chr5_7842616_7842978	39.8327	1.55878	0.444791	3.50451	0.00022872	0.00785407	AT5G23280
Chr3_8880114_8880401	29.5833	1.95244	0.558022	3.49885	0.000233636	0.00800873	AT3G24450
Chr2_14191463_14192058	44.5608	1.46712	0.419389	3.49823	0.000234182	0.0080133	AT2G08590
Chr1_20564037_20564310	17.0785	2.4927	0.712744	3.49732	0.000234976	NA	AT1G55110
Chr1_8975657_8975946	35.9786	1.64091	0.469208	3.4972	0.000235089	0.00803019	AT1G25550
Chr3_4402634_4402968	45.5642	1.4884	0.426097	3.49311	0.000238718	0.00813986	AT3G13510
Chr2_8230238_8230951	81.4341	1.10651	0.316938	3.49124	0.000240396	0.00818271	AT2G18969
Chr1_6620725_6621193	43.9679	1.45454	0.416927	3.48872	0.000242672	0.00824575	AT1G05473
Chr3_8189854_8190136	28.3429	1.86636	0.535751	3.48363	0.000247333	0.00838947	NA
Chr1_26181690_26182161	34.5114	1.68111	0.482762	3.48226	0.000248596	0.00841762	AT1G69600
Chr1_27292662_27293227	51.0314	1.38826	0.398734	3.48167	0.000249147	0.00842159	AT1G72490
Chr3_19469073_19469429	38.6169	1.59881	0.459366	3.48047	0.000250272	0.00844494	AT3G52510
Chr4_9558164_9558314	21.4977	2.31815	0.666533	3.47792	0.000252664	0.00851089	AT4G16990
Chr3_20378828_20379274	43.4584	1.50395	0.432825	3.47472	0.00025569	0.00859657	AT3G55000
Chr2_438864_439478	46.7916	1.50716	0.433801	3.4743	0.000256093	0.00859657	NA
Chr1_7160690_7161113	38.4453	1.56294	0.450243	3.47133	0.000258948	0.00867742	AT1G20650
Chr1_37940_38266	50.0497	1.3746	0.39611	3.47025	0.000259987	0.00869725	AT1G01060
Chr2_17196611_17196870	28.5095	1.85316	0.534461	3.46734	0.000262821	0.00877696	AT2G41230
Chr2_2425015_2425248	32.8956	1.74254	0.502791	3.46574	0.00026439	0.00881421	AT2G06200
Chr1_7320648_7320945	21.8936	2.19058	0.632469	3.46354	0.000266554	0.00887113	NA
Chr4_17651463_17651652	22.3186	2.23976	0.647099	3.46123	0.000268859	0.00893256	AT4G37553
Chr2_18107092_18107376	36.2653	1.71201	0.495047	3.45828	0.000271821	0.00901327	AT2G43680
Chr3_1292007_1292227	29.8364	1.89439	0.54789	3.45761	0.000272495	0.00901327	AT3G04735
Chr2_13523770_13523922	20.7223	2.16708	0.62679	3.45743	0.00027268	0.00901327	AT2G31800
Chr1_21016212_21017765	156.488	0.826887	0.239211	3.45672	0.000273395	0.00902158	AT1G56150
Chr2_12680090_12680403	54.156	1.39188	0.402861	3.45499	0.000275161	0.00906446	AT2G29660
Chr1_23286813_23287057	29.9957	1.75972	0.509471	3.45401	0.000276154	0.00908177	AT1G62870
Chr3_949981_950198	21.7207	2.12398	0.615549	3.45054	0.000279733	0.00918393	AT3G03770
Chr4_8437901_8438405	49.3176	1.35819	0.393739	3.44947	0.000280839	0.00920471	AT4G14723
Chr2_416561_416856	42.484	2.45569	0.712078	3.44863	0.000281724	0.00920746	AT2G01910
Chr5_16572023_16572304	29.1134	1.82389	0.528895	3.44848	0.000281871	0.00920746	AT5G41401
Chr2_7641176_7641434	26.7779	1.85425	0.538106	3.44588	0.000284604	0.0092738	AT2G07005
Chr4_18055340_18055920	46.9027	1.39018	0.403461	3.44564	0.000284856	0.0092738	AT4G38620
Chr3_1485796_1486287	26.452	2.00555	0.582315	3.44411	0.000286477	0.00931097	AT3G05220
Chr3_8701109_8701294	30.1024	1.90535	0.553478	3.44251	0.000288174	0.0093505	AT3G24090
Chr5_18228738_18228945	38.8115	1.6144	0.469467	3.43879	0.000292162	0.0094641	AT5G45110
Chr1_10489626_10490057	39.4785	1.53738	0.447159	3.43811	0.000292893	0.00947198	AT1G06297
Chr5_6394471_6395347	54.464	1.30299	0.379079	3.43724	0.00029384	0.00948682	AT5G02965
Chr3_5615638_5616176	60.4326	1.39928	0.407382	3.43482	0.000296471	0.00955591	AT3G03335
Chr3_23429683_23430627	116.302	0.95294	0.277603	3.43275	0.00029875	0.00961342	AT3G63450
Chr4_525151_525599	32.2301	1.66991	0.486676	3.43126	0.000300387	0.00965012	AT4G01250
Chr1_30280757_30281249	60.1851	1.3028	0.380047	3.42799	0.000304031	0.00974989	AT1G80530
Chr1_29337422_29338063	35.0536	1.62095	0.472942	3.42738	0.00030472	0.00974989	AT1G78020
Chr5_4156112_4156661	62.4447	1.33147	0.388509	3.42713	0.000304998	0.00974989	AT5G13100
Chr5_22233203_22233617	45.102	1.41542	0.41315	3.42591	0.000306372	0.00977774	AT5G54720
Chr3_5124158_5124465	32.4466	1.7972	0.525077	3.42273	0.000309974	0.00987648	AT3G03035
Chr2_14302876_14303540	65.3817	1.18607	0.346628	3.42174	0.000311109	0.00989642	AT2G08630
Chr1_5048667_5048883	22.6284	2.11895	0.61947	3.42058	0.000312438	0.00992245	AT1G14687
Chr4_14545651_14546075	27.4069	1.80987	0.529199	3.42001	0.000313098	0.00992721	AT4G08205
Chr2_15499109_15499512	34.9608	1.60795	0.470381	3.4184	0.000314952	0.00996184	AT2G36910
Chr4_12317371_12317850	65.9189	1.27995	0.374453	3.41817	0.000315216	0.00996184	AT4G23630
Chr3_10866933_10867333	70.2772	1.93858	0.567244	3.41754	0.000315955	0.00996899	NA
Chr1_4995849_4996361	43.2127	1.50453	0.440472	3.41572	0.000318066	0.0100108	AT1G05103
Chr3_19276261_19277191	81.3959	1.15126	0.337084	3.41536	0.000318484	0.0100108	AT3G51940
Chr2_18690101_18690737	44.5124	1.41279	0.413694	3.41507	0.000318825	0.0100108	AT2G45340
Chr3_14318279_14318494	31.9423	1.67522	0.490862	3.41281	0.000321482	0.0100779	AT3G42170
Chr1_27661439_27661765	35.7129	1.60473	0.470319	3.412	0.000322438	0.0100916	AT1G73590
Chr4_10940259_10940460	37.6191	1.60099	0.469343	3.41114	0.000323458	0.0101073	AT4G20260
Chr4_299157_299638	62.5169	1.25361	0.367591	3.41034	0.000324414	0.0101209	AT4G00720
Chr4_14371252_14371495	35.374	1.71396	0.503014	3.40737	0.000327959	0.0102124	AT4G29140
Chr5_24909347_24909916	38.9094	1.54163	0.452489	3.40701	0.000328397	0.0102124	AT5G09045
Chr4_18019097_18019795	48.2136	1.37615	0.404116	3.40533	0.000330416	0.0102511	AT4G38530
Chr4_11967682_11968168	34.4366	1.682	0.493965	3.4051	0.000330696	0.0102511	AT4G22770
Chr1_4938302_4938567	31.6756	1.67612	0.492453	3.40361	0.000332511	0.0102909	AT1G14440
Chr1_1773636_1774046	41.0379	1.48025	0.435141	3.40177	0.00033476	0.010344	AT1G05870
Chr5_25929083_25929457	40.2772	1.59266	0.46831	3.40087	0.000335859	0.0103615	AT5G64860
Chr3_7936144_7936386	29.6288	1.81015	0.532534	3.39913	0.000338005	0.0104112	AT3G22410
Chr5_24842425_24842813	28.7759	1.82672	0.5375	3.39855	0.000338722	0.0104168	AT5G61840
Chr4_999543_999803	28.2608	1.8641	0.548615	3.39782	0.000339625	0.010428	NA
Chr5_19762112_19762315	24.9896	2.01046	0.591834	3.397	0.000340646	0.0104429	AT5G07255
Chr4_347692_347908	25.6386	1.86437	0.549335	3.39387	0.000344558	0.0105462	AT4G00810
Chr5_24497872_24498108	17.8327	2.3409	0.69032	3.39103	0.000348151	NA	NA
Chr5_8551322_8551888	55.9919	1.29566	0.382291	3.38919	0.0003505	0.0107112	AT5G24879
Chr5_4745754_4746139	42.4877	1.44171	0.425654	3.38704	0.000353254	0.0107784	AT5G14710
Chr2_17166500_17166725	21.5555	2.21725	0.654922	3.38552	0.000355214	0.0108212	AT2G41178
Chr2_527910_528245	31.9103	1.65571	0.489292	3.38388	0.00035734	0.010869	AT2G02100
Chr1_26338935_26339163	16.7461	2.37521	0.701972	3.38362	0.000357679	NA	AT1G69930
Chr1_28558185_28558591	39.7346	1.49268	0.441435	3.38143	0.000360548	0.0109494	AT1G76110
Chr4_9835349_9835800	41.4372	1.45008	0.429215	3.37845	0.000364482	0.0110516	AT4G17670
Chr3_6526238_6526734	37.8198	1.54303	0.456808	3.37786	0.000365267	0.0110581	AT3G18930
Chr1_7639790_7640428	65.6301	1.16459	0.344927	3.37633	0.000367304	0.0111025	AT1G21740
Chr3_17557953_17558346	34.8866	1.65128	0.48944	3.37381	0.000370674	0.011187	AT3G47620
Chr1_8911371_8911735	78.7993	1.14975	0.340924	3.37244	0.000372522	0.0112253	AT1G08975
Chr4_16960030_16960206	18.7811	2.21757	0.658238	3.36894	0.000377287	NA	AT4G35790
Chr1_7494060_7494388	38.5238	1.49876	0.444958	3.36832	0.000378144	0.0113771	AT1G21400
Chr1_29762482_29762952	34.6122	1.67696	0.498292	3.36542	0.000382132	0.0114793	NA
Chr5_83184_83455	25.0213	2.02329	0.601536	3.36354	0.000384754	0.0115279	AT5G01210
Chr5_2488274_2488501	21.614	2.09871	0.623983	3.36341	0.000384934	0.0115279	AT5G07800
Chr2_17481809_17481976	17.9388	2.37785	0.707359	3.36158	0.000387485	NA	AT2G41890
Chr3_1428530_1429470	68.6609	1.17995	0.351013	3.36157	0.000387506	0.0115693	AT3G05120
Chr5_21620083_21620311	30.7125	1.71942	0.511495	3.36157	0.00038751	0.0115693	AT5G53290
Chr1_29598842_29599281	55.5022	1.26908	0.377628	3.36066	0.000388776	0.0115893	AT1G78700
Chr2_17807133_17807599	39.7954	1.49381	0.444795	3.35842	0.000391946	0.0116659	AT2G42790
Chr1_7038079_7038757	47.3941	1.34262	0.399895	3.35743	0.000393348	0.0116898	AT1G20330
Chr1_12239317_12239509	16.476	2.40593	0.717741	3.35209	0.000401023	NA	AT1G33760
Chr4_13742003_13742339	39.4372	1.46781	0.437962	3.35146	0.000401933	0.0119267	AT4G07845
Chr1_6308563_6308738	20.5314	2.09084	0.624002	3.35069	0.000403046	0.0119415	AT1G18330
Chr4_14442004_14442638	43.6475	1.45008	0.432893	3.34974	0.00040444	0.0119645	AT4G29330
Chr5_325425_326207	44.3233	1.53781	0.459224	3.3487	0.000405952	0.011991	AT5G01840
Chr1_22421595_22421883	32.6784	1.63402	0.488834	3.34269	0.000414849	0.0122352	AT1G60900
Chr3_22366836_22367815	75.8416	1.15921	0.346862	3.342	0.000415891	0.0122474	AT3G09425
Chr1_30371859_30372116	39.8775	1.48062	0.443962	3.33502	0.000426461	0.0125358	AT1G80820
Chr5_26631097_26631842	72.0861	1.14317	0.342812	3.33469	0.000426975	0.0125358	AT5G66700
Chr1_10956330_10956606	47.8897	1.45258	0.436248	3.32971	0.00043469	0.012743	AT1G06373
Chr5_19163531_19164024	42.9391	1.40882	0.423245	3.32863	0.000436378	0.0127733	AT5G47180
Chr4_8875509_8875741	33.2188	1.71118	0.514237	3.32761	0.000437969	0.0128005	AT4G15545
Chr3_17135849_17136207	25.8693	1.83688	0.552202	3.32646	0.00043978	0.0128342	AT3G46540
Chr3_401421_401891	40.6857	1.48389	0.447268	3.31767	0.000453862	0.0132253	AT3G02170
Chr5_6812195_6812667	65.8665	1.16757	0.352063	3.31637	0.000455978	0.013267	AT5G20190
Chr3_1290570_1291764	101.513	0.939119	0.283241	3.31562	0.000457194	0.0132825	AT3G04730
Chr1_23069181_23069454	36.8902	1.69127	0.510885	3.31048	0.000465686	0.0135091	AT1G08517
Chr5_4441405_4441978	55.9395	1.32027	0.399061	3.30843	0.000469107	0.013588	AT5G13760
Chr4_7800652_7800908	23.2591	1.97152	0.596146	3.3071	0.000471331	0.0136321	AT4G13420
Chr5_23058450_23058906	40.4788	1.42987	0.43321	3.30063	0.000482333	0.0139208	AT5G56980
Chr1_102747_103060	45.4993	1.40269	0.425006	3.30039	0.000482745	0.0139208	AT1G01250
Chr1_10353780_10354311	41.7799	1.50002	0.454938	3.29719	0.000488295	0.01406	AT1G29640
Chr5_17257604_17257952	45.4285	1.40229	0.425384	3.29652	0.000489451	0.0140724	AT5G43020
Chr5_21907089_21907313	23.2127	1.95514	0.593269	3.29554	0.000491161	0.0141008	AT5G53960
Chr1_25624554_25624784	29.1624	1.85512	0.563051	3.29476	0.000492527	0.0141077	AT1G68360
Chr5_1952273_1952781	55.613	1.32923	0.403462	3.29457	0.000492855	0.0141077	AT5G06390
Chr2_18633490_18633908	37.7606	1.60692	0.48795	3.2932	0.000495268	0.0141559	NA
Chr2_2427654_2428211	56.3231	1.25587	0.381413	3.29268	0.000496192	0.0141615	AT2G06200
Chr4_17483204_17483583	38.0744	1.59958	0.486194	3.28999	0.000500947	0.0142763	AT4G37100
Chr2_19168755_19169002	27.1629	1.74562	0.530847	3.28837	0.00050385	0.014338	AT2G46680
Chr5_390046_390243	22.9165	2.05253	0.624331	3.28757	0.000505286	0.0143421	AT5G02025
Chr5_3335984_3336268	39.2917	1.46142	0.444542	3.28746	0.000505471	0.0143421	AT5G00360
Chr4_12356468_12356912	35.1608	1.55536	0.473532	3.28459	0.000510647	0.0144567	AT4G23720
Chr1_19698440_19698723	24.9072	1.84209	0.560859	3.2844	0.000510998	0.0144567	AT1G52890
Chr4_17534992_17535349	30.7129	1.68575	0.513345	3.28385	0.000511991	0.0144638	AT4G09485
Chr3_5142651_5143180	34.4458	1.58911	0.484102	3.2826	0.000514268	0.014499	AT3G03075
Chr3_546239_546480	27.3045	1.74598	0.531946	3.28226	0.000514896	0.014499	AT3G02580
Chr4_14165098_14165387	25.412	1.81674	0.553587	3.28176	0.000515815	0.014499	AT4G28703
Chr1_29764241_29766044	93.3176	0.959524	0.292416	3.28137	0.000516519	0.014499	AT1G79120
Chr4_368375_368753	26.1347	1.86026	0.566957	3.28113	0.000516969	0.014499	AT4G00885
Chr1_10794976_10795395	51.7372	1.3751	0.41925	3.27992	0.000519192	0.0145121	NA
Chr1_8141591_8142050	48.8048	1.39152	0.42428	3.27973	0.000519536	0.0145121	AT1G23000
Chr3_10384112_10384280	23.8072	2.05594	0.626876	3.27965	0.000519675	0.0145121	AT3G27960
Chr2_8913563_8913749	21.9892	2.12355	0.647776	3.27822	0.000522318	0.0145649	AT2G20670
Chr5_17964187_17964460	35.039	1.56841	0.478902	3.27502	0.000528271	0.0146988	AT5G44570
Chr1_29438619_29439070	44.1513	1.39561	0.426163	3.27483	0.000528631	0.0146988	AT1G78240
Chr5_5412040_5412818	56.1856	1.29424	0.395411	3.27314	0.00053179	0.0147655	AT5G16560
Chr3_8156644_8156958	21.5819	2.05895	0.629697	3.26975	0.00053822	0.0149228	AT3G04365
Chr1_29243411_29243789	43.6616	1.35926	0.415791	3.26909	0.000539475	0.0149362	AT1G77765
Chr2_436288_437003	65.5277	1.14081	0.349032	3.26851	0.000540581	0.0149456	NA
Chr1_4541762_4542309	41.7023	1.44031	0.441313	3.26369	0.000549864	0.0151806	AT1G13260
Chr5_14938782_14939016	22.2657	1.93213	0.592548	3.26072	0.000555657	0.0153182	AT5G37610
Chr2_14782382_14782743	51.1711	1.33157	0.408416	3.26033	0.000556423	0.0153182	AT2G35070
Chr4_14845281_14845563	22.7474	1.95016	0.599135	3.25495	0.000567052	0.015576	AT4G30350
Chr5_5902445_5903128	79.3163	1.08922	0.334651	3.25478	0.000567393	0.015576	AT5G17860
Chr5_23817576_23817748	20.953	2.14574	0.659897	3.25164	0.000573715	0.0157274	AT5G59000
Chr1_9917848_9918074	24.1972	1.8405	0.566359	3.2497	0.000577638	0.0158126	NA
Chr1_9831784_9832117	48.5643	1.28609	0.396073	3.2471	0.000582938	0.0159353	AT1G09005
Chr5_7699456_7699839	29.0153	1.72534	0.53162	3.24545	0.000586332	0.0160056	NA
Chr1_27976927_27977492	72.7425	1.1197	0.345137	3.24423	0.000588851	0.0160518	AT1G09457
Chr3_5763370_5763585	29.1464	1.80843	0.557604	3.24321	0.000590956	0.0160866	AT3G16870
Chr5_1003344_1003960	53.7407	1.25785	0.388288	3.23949	0.000598729	0.0162754	AT5G03790
Chr4_2333403_2333929	40.5444	1.57751	0.487583	3.23536	0.000607444	0.0164892	AT4G04630
Chr5_3550026_3550557	36.8754	1.52799	0.472777	3.23195	0.000614741	0.016664	AT5G11160
Chr3_6720940_6721137	18.213	2.16966	0.67155	3.23083	0.000617159	NA	AT3G19390
Chr1_26993666_26993805	17.2969	2.30321	0.712922	3.23066	0.000617528	NA	AT1G71770
Chr5_24389812_24390704	74.4982	1.08331	0.336208	3.22215	0.00063616	0.0172206	NA
Chr5_6372480_6372780	52.2322	1.36518	0.423942	3.2202	0.000640509	0.0173142	AT5G19060
Chr2_15501296_15501486	16.9281	2.22324	0.690499	3.21975	0.000641507	NA	AT2G36910
Chr5_23691833_23692177	65.8582	2.51568	0.781713	3.21817	0.00064506	0.017413	AT5G58610
Chr1_3758702_3758982	34.5479	1.62013	0.503782	3.21593	0.000650104	0.0175249	AT1G11210
Chr1_10959525_10960048	42.2765	1.41069	0.438781	3.21503	0.000652163	0.017556	AT1G30825
Chr4_17395498_17396084	45.0534	1.33961	0.416831	3.21379	0.000654968	0.0176071	AT4G09445
Chr1_1072649_1073236	52.7151	1.26924	0.39541	3.20993	0.00066383	0.0178207	AT1G04130
Chr4_9347368_9348100	73.1534	1.15693	0.360479	3.20942	0.000665007	0.0178277	AT4G16600
Chr1_2335686_2335977	52.2582	1.24331	0.387463	3.20886	0.000666316	0.0178382	AT1G07580
Chr2_17249444_17249747	31.1833	1.59908	0.498511	3.20772	0.000668957	0.0178842	AT2G41380
Chr3_5860113_5860319	16.2668	2.34139	0.730341	3.20588	0.000673253	NA	AT3G17180
Chr1_9782698_9782975	39.044	1.43632	0.448274	3.20412	0.00067737	0.0180843	AT1G28070
Chr1_26242143_26243185	60.9232	1.16775	0.36464	3.20248	0.00068125	0.0181629	AT1G69760
Chr4_9738505_9738840	33.5385	1.55157	0.484673	3.20126	0.000684139	0.018215	AT4G17460
Chr3_6383227_6383581	41.4984	1.37637	0.430331	3.19839	0.000690992	0.0183629	AT3G18550
Chr5_26026087_26026532	41.963	1.44125	0.450682	3.19794	0.000692075	0.0183629	NA
Chr5_21875405_21875765	50.628	1.31301	0.410605	3.19775	0.00069253	0.0183629	AT5G08045
Chr4_14841344_14841625	42.7136	1.35369	0.423523	3.19625	0.000696124	0.0184331	AT4G30340
Chr5_26659152_26659352	13.0674	2.80297	0.877588	3.19395	0.000701713	NA	AT5G09705
Chr4_2620335_2620740	61.4276	1.18201	0.370105	3.19373	0.000702248	0.0185699	AT4G05100
Chr3_3698685_3698901	24.3578	1.79904	0.56365	3.19177	0.00070702	0.0186707	AT3G11700
Chr5_26134766_26135035	26.2683	1.73655	0.544998	3.18635	0.000720407	0.0189924	AT5G65410
Chr5_2354620_2354962	41.2138	1.49858	0.470357	3.18605	0.000721157	0.0189924	AT5G00355
Chr1_4577850_4578047	26.1384	1.8288	0.574284	3.18449	0.000725042	0.0190238	AT1G13360
Chr4_8139896_8140268	61.8159	1.16181	0.364844	3.18439	0.0007253	0.0190238	AT4G14130
Chr1_6620116_6620359	25.4614	1.7972	0.564419	3.18417	0.000725856	0.0190238	AT1G08925
Chr1_28754044_28754307	27.9608	1.74426	0.547818	3.18401	0.000726262	0.0190238	AT1G76620
Chr2_11829136_11829948	46.5286	1.29557	0.407142	3.18212	0.000731016	0.0191225	AT2G08210
Chr4_18511149_18511386	34.1501	1.50966	0.474778	3.17971	0.00073712	0.0192507	AT4G39900
Chr5_962746_962942	20.6433	1.95773	0.615754	3.1794	0.000737896	0.0192507	AT5G03690
Chr3_21760982_21761520	47.8329	1.30366	0.410176	3.17829	0.000740739	0.0192989	AT3G58850
Chr3_8482661_8482928	30.2378	1.681	0.529258	3.17615	0.000746208	0.0194154	AT3G23620
Chr1_25724761_25725372	48.298	1.26057	0.397079	3.17462	0.000750173	0.0194925	AT1G68550
Chr2_368893_369007	9.18366	3.49204	1.10095	3.17183	0.000757414	NA	AT2G01830
Chr1_28583421_28583812	35.5635	1.47172	0.464062	3.17139	0.000758549	0.0196838	AT1G76160
Chr3_20587038_20587733	55.3845	1.25112	0.394742	3.16947	0.000763578	0.0197669	AT3G55512
Chr4_15675155_15675482	33.1199	1.52653	0.481647	3.16939	0.000763785	0.0197669	AT4G32480
Chr4_17595230_17595584	32.1675	1.55616	0.491365	3.16702	0.00077005	0.0199025	AT4G37430
Chr2_18007310_18007638	39.2774	1.43647	0.454013	3.16395	0.000778225	0.0200871	AT2G43340
Chr5_21887134_21887460	27.0745	1.69268	0.53522	3.16258	0.000781888	0.0201549	AT5G53902
Chr5_25876425_25876828	42.5393	1.34927	0.426886	3.16072	0.000786903	0.0202573	AT5G64735
Chr2_8543865_8544356	40.1571	1.39268	0.440958	3.1583	0.000793455	0.0203989	NA
Chr5_24660268_24660693	38.2768	1.50867	0.477911	3.15681	0.000797533	0.0204767	AT5G61330
Chr4_14943686_14944133	46.1596	1.36572	0.432755	3.15587	0.00080009	0.0205152	AT4G30610
Chr5_8502270_8502553	25.2306	1.87747	0.595072	3.15503	0.00080241	0.0205476	AT5G24770
Chr2_19574736_19574965	24.8272	1.74002	0.551858	3.15302	0.000807961	0.0206626	AT2G47800
Chr3_19782932_19783137	17.6809	2.14517	0.680612	3.15182	0.00081127	NA	AT3G53350
Chr1_1134303_1134844	37.4791	1.41883	0.450182	3.15168	0.000811673	0.0207144	AT1G04253
Chr1_7053942_7054293	37.8879	1.53207	0.486138	3.15152	0.000812121	0.0207144	AT1G20370
Chr4_15877873_15878412	44.1481	1.33204	0.422939	3.14947	0.000817821	0.0207953	AT4G32900
Chr5_3694761_3695444	45.9814	1.31374	0.417197	3.14897	0.000819235	0.0207953	AT5G11530
Chr5_26605787_26606050	34.7113	1.4774	0.469172	3.14895	0.000819293	0.0207953	AT5G66650
Chr3_17546864_17547281	58.2641	1.25054	0.397141	3.14885	0.000819573	0.0207953	AT3G47610
Chr1_22387588_22388163	28.0198	1.86552	0.593074	3.14552	0.000828965	0.0210009	AT1G60800
Chr1_25174793_25175025	36.4173	1.61027	0.511976	3.14521	0.000829836	0.0210009	AT1G08923
Chr1_3943180_3943537	33.8326	1.54763	0.492687	3.14121	0.000841262	0.0212464	AT1G04867
Chr1_9829480_9830272	68.2221	1.13905	0.362669	3.14076	0.000842561	0.0212464	AT1G09015
Chr1_10364935_10365406	41.7441	1.377	0.438443	3.14067	0.000842816	0.0212464	NA
Chr3_5081101_5081755	38.3601	1.4063	0.448019	3.13892	0.000847859	0.0213458	AT3G15095
Chr1_8848222_8848631	46.9029	1.26314	0.402484	3.13837	0.000849454	0.0213583	AT1G25250
Chr1_6418898_6419532	67.3218	1.08978	0.34738	3.13713	0.000853047	0.0214053	AT1G18640
Chr1_575483_575758	38.772	1.39069	0.443322	3.13697	0.000853525	0.0214053	AT1G02670
Chr4_15486441_15486738	36.4682	1.49046	0.475603	3.13382	0.000862721	0.0215892	AT4G32020
Chr5_26527921_26528260	25.342	1.73292	0.553098	3.13311	0.000864826	0.0215892	AT5G66430
Chr2_14585876_14586257	41.2821	1.36973	0.437191	3.13301	0.00086511	0.0215892	AT2G34640
Chr1_28213631_28214003	45.9932	1.27146	0.405834	3.13295	0.000865301	0.0215892	AT1G75170
Chr2_11305178_11305806	62.1268	1.12229	0.358401	3.1314	0.00086988	0.0216756	AT2G26580
Chr1_24743831_24744388	48.3834	1.25541	0.40104	3.13038	0.000872912	0.0217233	AT1G08843
Chr5_25847689_25848063	52.6686	1.19603	0.382255	3.12888	0.000877366	0.0218063	AT5G64667
Chr4_9836574_9836857	36.168	1.49576	0.478522	3.1258	0.00088662	0.0220081	AT4G17670
Chr5_15629858_15630222	34.3878	1.48163	0.4744	3.12317	0.000894563	0.0221621	AT5G00560
Chr3_3065518_3065802	23.5597	1.77188	0.567367	3.12299	0.000895105	0.0221621	AT3G09970
Chr1_4240015_4240531	34.964	1.47257	0.471581	3.12261	0.000896262	0.0221625	AT1G12430
Chr4_10000058_10000321	40.8818	1.43917	0.461294	3.11986	0.00090467	0.022342	NA
Chr4_9447299_9447587	30.0617	1.58475	0.508127	3.1188	0.000907958	0.0223948	AT4G16780
Chr4_14846627_14847080	29.0291	1.61006	0.516599	3.11665	0.00091458	0.0225295	AT4G30350
Chr5_8730741_8731089	29.0835	1.71096	0.549331	3.11462	0.000920901	0.0226397	NA
Chr1_26144475_26144781	37.3853	1.43788	0.461677	3.11447	0.000921381	0.0226397	AT1G69540
Chr2_17099197_17099548	36.5878	1.4119	0.453792	3.11133	0.000931243	0.0228531	AT2G40970
Chr3_7501889_7502280	40.97	1.35109	0.434332	3.11073	0.00093313	0.0228705	AT3G21320
Chr3_21236364_21237180	62.2983	1.10901	0.35733	3.1036	0.000955923	0.0233826	AT3G08905
Chr3_18904201_18904516	31.0498	1.54699	0.498475	3.10344	0.000956431	0.0233826	AT3G50850
Chr5_21886648_21886896	27.4558	1.6227	0.523042	3.10242	0.000959721	0.0234336	AT5G08065
Chr4_14999107_14999446	36.6091	1.43548	0.463152	3.09937	0.000969679	0.0236379	AT4G08355
Chr5_17636706_17636951	30.9383	1.58918	0.512788	3.09911	0.00097052	0.0236379	AT5G43870
Chr3_19445654_19446009	29.154	1.58201	0.51072	3.0976	0.00097547	0.0237287	AT3G52460
Chr1_3522941_3523438	33.9811	1.56894	0.506797	3.0958	0.000981403	0.0238432	NA
Chr3_7280112_7280488	68.7257	1.16709	0.377403	3.09243	0.00099264	0.0240196	AT3G20820
Chr1_12059590_12059798	34.6365	1.47016	0.475411	3.0924	0.000992716	0.0240196	AT1G33250
Chr1_23364109_23364287	21.1784	1.95147	0.631064	3.09235	0.000992893	0.0240196	AT1G08587
Chr1_6278080_6278444	23.4709	1.75694	0.568195	3.09214	0.000993607	0.0240196	AT1G18250
Chr5_19045251_19045700	40.601	1.38981	0.449704	3.09051	0.000999071	0.0241217	AT5G46910
Chr3_21144596_21145461	67.4798	1.80614	0.584531	3.08989	0.00100116	0.0241421	AT3G57130
Chr2_19172854_19173206	28.488	1.63437	0.529062	3.08918	0.00100356	0.02417	AT2G46685
Chr1_8976219_8976537	24.5388	1.76115	0.570362	3.08777	0.00100831	0.0242362	AT1G25550
Chr5_24436681_24436992	43.1446	1.31718	0.426613	3.08753	0.00100915	0.0242362	AT5G60760
Chr1_28772102_28772569	35.9842	1.40613	0.45551	3.08693	0.00101116	0.0242362	AT1G76660
Chr1_7461416_7462250	52.1551	1.2173	0.394343	3.0869	0.00101129	0.0242362	AT1G05647
Chr1_19105440_19106007	51.1962	1.30281	0.422214	3.08567	0.00101546	0.0243061	AT1G51520
Chr5_9515637_9515815	22.4205	1.98457	0.643308	3.08494	0.00101797	0.024336	AT5G27030
Chr1_17168935_17169287	32.954	1.51535	0.491339	3.08412	0.00102079	0.0243735	AT1G45249
Chr5_26105575_26105896	22.7565	1.80189	0.584577	3.08238	0.00102675	0.0244859	AT5G65310
Chr4_10167969_10168320	34.2329	1.4704	0.477485	3.07947	0.00103684	0.0246758	AT4G18395
Chr4_9444193_9444490	37.3662	1.46823	0.476799	3.07935	0.00103726	0.0246758	NA
Chr1_19415575_19415847	32.9877	1.53553	0.498787	3.07854	0.0010401	0.0247132	AT1G52150
Chr3_2169777_2170263	46.8345	1.2612	0.409797	3.07763	0.00104327	0.0247583	AT3G06870
Chr1_10678764_10679300	41.2733	1.41814	0.46132	3.07409	0.00105571	0.0249932	AT1G30320
Chr4_11525638_11526082	40.3594	1.3448	0.437464	3.07409	0.00105574	0.0249932	AT4G21690
Chr2_18864725_18864926	17.6245	2.12622	0.691895	3.07303	0.00105947	NA	AT2G45820
Chr3_9737494_9737731	39.2835	1.37194	0.446509	3.07259	0.00106105	0.0250651	NA
Chr3_18478355_18479520	74.1585	1.03148	0.335713	3.0725	0.00106136	0.0250651	AT3G49820
Chr1_29656126_29656278	17.8241	2.05651	0.669429	3.07204	0.00106299	NA	AT1G78890
Chr2_915547_915986	39.9116	1.47892	0.481573	3.07103	0.00106662	0.0251565	AT2G03090
Chr2_10944965_10945513	49.3996	1.246	0.405773	3.07069	0.00106782	0.0251565	NA
Chr5_23501275_23501512	36.1182	1.57737	0.514168	3.06782	0.00107815	0.0253691	AT5G58070
Chr3_4240361_4240684	39.0422	1.35184	0.441062	3.06496	0.00108849	0.0255584	AT3G13190
Chr5_21386501_21386777	25.0439	1.69838	0.554143	3.06487	0.00108882	0.0255584	AT5G52760
Chr1_22376846_22377124	23.0626	1.7588	0.574328	3.06237	0.00109798	0.0257422	AT1G60783
Chr3_7082567_7082756	21.9649	1.86774	0.610036	3.06169	0.00110046	0.0257644	AT3G20300
Chr1_367379_368858	127.291	0.812118	0.265278	3.06139	0.00110157	0.0257644	AT1G02067
Chr1_25666712_25667078	37.3767	1.37444	0.449394	3.05843	0.0011125	0.0259887	NA
Chr5_8122744_8123012	28.8125	1.57612	0.515803	3.05565	0.00112285	0.0261989	AT5G24030
Chr1_26539135_26539371	25.0255	1.72803	0.565721	3.05456	0.00112697	0.0262635	AT1G70410
Chr5_8863853_8864484	48.915	1.19637	0.392002	3.05194	0.00113683	0.0264617	AT5G03985
Chr1_6061991_6062172	28.9953	1.68969	0.55379	3.05113	0.0011399	0.0265013	AT1G17620
Chr3_4403393_4403700	45.1289	1.29656	0.425038	3.05045	0.00114248	0.0265295	AT3G13510
Chr1_2680698_2681260	50.9364	1.17239	0.384564	3.04863	0.00114945	0.0266597	AT1G08470
Chr1_20564667_20564865	20.7719	1.87086	0.613751	3.04825	0.0011509	0.0266615	AT1G55120
Chr2_15104445_15104664	34.8101	1.48788	0.488289	3.04712	0.00115522	0.0267081	AT2G35950
Chr3_739823_740114	22.2967	1.96143	0.643723	3.04701	0.00115566	0.0267081	AT3G03210
Chr5_22996957_22997423	45.2825	1.27419	0.418475	3.04483	0.00116405	0.02687	AT5G08655
Chr2_261818_262088	32.0971	1.52197	0.49996	3.04418	0.00116658	0.0268965	NA
Chr5_26870021_26870387	33.8864	1.49966	0.492865	3.04274	0.00117219	0.0269906	AT5G67350
Chr1_27363421_27364072	50.8656	1.17329	0.385644	3.04241	0.00117344	0.0269906	AT1G09337
Chr1_28379256_28379662	35.3345	1.44891	0.476993	3.03759	0.00119238	0.0273938	AT1G75580
Chr1_26100129_26100390	21.8441	1.8171	0.598611	3.03553	0.00120058	0.0275496	AT1G69430
Chr1_13203541_13203768	36.0951	1.37988	0.454713	3.03462	0.00120419	0.0275999	AT1G35670
Chr1_1468092_1468417	31.5343	1.4747	0.486449	3.03156	0.00121649	0.0278316	AT1G05100
Chr5_23786382_23786794	32.7471	1.49762	0.494058	3.03127	0.00121765	0.0278316	AT5G58900
Chr1_21724651_21725077	43.9328	1.29285	0.426581	3.03073	0.0012198	0.0278316	AT1G58470
Chr5_19909366_19909606	27.5412	1.68509	0.556012	3.03068	0.00122003	0.0278316	AT5G49120
Chr1_26260665_26261295	43.0325	1.26169	0.416624	3.02836	0.00122941	0.0280127	AT1G69780
Chr1_25952668_25952939	23.5767	1.7641	0.582765	3.02712	0.0012345	0.0280957	AT1G09037
Chr3_5252687_5252894	25.0272	1.66364	0.549784	3.02599	0.0012391	0.0281673	AT3G15520
Chr5_26366871_26367126	26.6717	1.60601	0.531187	3.02344	0.00124959	0.0283726	AT5G65920
Chr1_6882928_6883399	59.1604	1.09746	0.363189	3.02174	0.00125662	0.028499	NA
Chr1_10813944_10814213	18.0354	2.14501	0.709875	3.02167	0.0012569	NA	AT1G06347
Chr4_13998379_13998935	64.0159	1.1023	0.364935	3.02053	0.00126167	0.0285803	AT4G28240
Chr3_21553988_21554247	24.6356	1.69975	0.56311	3.01851	0.0012701	0.0287377	NA
Chr5_41500_41699	15.7401	2.14205	0.709756	3.018	0.00127224	NA	AT5G00740
Chr2_18786116_18786636	65.1388	1.03995	0.344664	3.01728	0.00127526	0.0288208	AT2G45590
Chr2_15008533_15008775	31.1793	1.60311	0.53182	3.01438	0.0012875	0.0290638	NA
Chr3_18961465_18961681	24.7204	1.71275	0.568687	3.01176	0.00129869	0.0292824	AT3G51060
Chr3_7919501_7919981	35.9293	1.56895	0.521333	3.00951	0.00130837	0.0294663	NA
Chr3_20070108_20070449	44.1445	1.26067	0.419573	3.00466	0.00132939	0.0299051	AT3G54220
Chr1_8181255_8181782	58.9163	1.13096	0.376682	3.00243	0.00133918	0.0300906	AT1G23080
Chr5_26135150_26135386	16.4678	2.11874	0.705981	3.00113	0.0013449	NA	AT5G65410
Chr1_22420786_22421052	20.1142	1.90619	0.635595	2.99907	0.00135404	0.0303894	AT1G60900
Chr4_13658457_13658882	40.3391	1.33938	0.446692	2.99843	0.00135685	0.0304172	NA
Chr3_5002024_5002417	50.4095	1.1895	0.396873	2.99717	0.00136248	0.0305083	AT3G14870
Chr4_17779884_17780533	29.5429	1.58806	0.530046	2.99608	0.00136737	0.0305824	AT4G37810
Chr5_26335557_26335961	33.6594	1.50004	0.500877	2.99482	0.00137303	0.0306737	NA
Chr4_8354809_8355056	35.1504	1.39009	0.464546	2.99236	0.00138413	0.0308863	AT4G06200
Chr3_9930076_9930231	15.1565	2.43629	0.814552	2.99096	0.00139052	NA	AT3G26934
Chr1_2874274_2874419	11.7025	2.60608	0.871358	2.99083	0.0013911	NA	AT1G08930
Chr1_11196949_11197391	32.7531	1.4225	0.476325	2.98639	0.00141144	0.0314596	AT1G06433
Chr4_9900627_9900930	30.5365	1.47289	0.493507	2.98454	0.00142002	0.0316145	NA
Chr5_957371_957752	24.4945	1.65583	0.554906	2.98399	0.0014226	0.0316358	AT5G03680
Chr1_22136122_22136587	29.8368	1.49602	0.501682	2.982	0.00143184	0.0318049	AT1G60060
Chr3_4510278_4510490	15.3285	2.1511	0.722141	2.97878	0.00144702	NA	AT3G13750
Chr5_22991942_22992181	24.6891	1.67562	0.562553	2.97861	0.00144781	0.0321229	AT5G56860
Chr5_16571361_16571505	12.5267	2.40633	0.807904	2.97849	0.00144838	NA	AT5G41401
Chr3_23153954_23154245	24.3262	1.72828	0.580348	2.97801	0.00145063	0.0321488	AT3G62610
Chr3_19263897_19264197	37.6655	1.33919	0.449818	2.97719	0.00145452	0.0321612	AT3G51910
Chr4_14892122_14892366	22.9208	1.72297	0.578789	2.97686	0.0014561	0.0321612	AT4G30470
Chr4_14343249_14343894	46.1796	1.20911	0.40617	2.97684	0.00145616	0.0321612	AT4G08045
Chr4_15873447_15873685	15.8286	2.11891	0.712162	2.97531	0.00146344	NA	AT4G32890
Chr2_18004861_18005256	43.086	1.24537	0.418572	2.97528	0.0014636	0.032289	AT2G09445
Chr2_14908662_14908935	33.7242	1.46717	0.493892	2.97062	0.00148599	0.0327457	AT2G35470
Chr5_20084175_20084626	32.3589	1.42578	0.480268	2.96872	0.00149524	0.0329122	NA
Chr1_22515792_22516129	36.8847	1.33818	0.450893	2.96784	0.00149948	0.0329682	AT1G61110
Chr5_285287_285481	18.5282	1.90845	0.643278	2.96676	0.00150478	NA	AT5G01747
Chr5_22463120_22463346	18.2712	2.01001	0.677523	2.9667	0.00150505	NA	AT5G55430
Chr3_23422733_23423275	78.3088	0.991137	0.334289	2.96491	0.00151384	0.0332463	AT3G63440
Chr5_14629261_14629643	25.8074	1.67932	0.566632	2.96369	0.00151989	0.0333414	AT5G37020
Chr5_26115318_26115493	21.3471	1.80395	0.609011	2.96209	0.00152778	0.0334768	AT5G65340
Chr3_21414966_21415785	86.0823	0.937136	0.316457	2.96134	0.00153152	0.0334845	AT3G57810
Chr1_22829660_22830011	39.4281	1.36469	0.460836	2.96133	0.00153158	0.0334845	AT1G61810
Chr3_19791377_19791741	37.6316	1.43614	0.485273	2.95946	0.00154091	0.0336508	AT3G53380
Chr5_21088723_21088983	35.8731	1.40892	0.476606	2.95615	0.00155755	0.0339759	AT5G51880
Chr5_23257029_23257233	21.5207	1.84179	0.623859	2.95225	0.00157732	0.0343686	AT5G57390
Chr5_326827_328309	66.6501	1.00146	0.339328	2.95129	0.00158223	0.034437	AT5G00805
Chr1_25682081_25682952	63.8793	1.02055	0.345863	2.95073	0.00158512	0.0344613	NA
Chr1_68306_68725	22.5489	1.70794	0.579173	2.94893	0.00159438	0.0346239	AT1G01140
Chr2_17752192_17752540	40.3254	1.30817	0.443676	2.94849	0.00159666	0.0346348	AT2G00900
Chr5_5696073_5696603	35.1157	1.35481	0.459641	2.94753	0.00160162	0.0347035	NA
Chr3_7797492_7798363	51.1984	1.16704	0.396012	2.94697	0.0016045	0.0347093	AT3G22120
Chr3_4603595_4604032	29.8047	1.47837	0.501688	2.94679	0.00160546	0.0347093	AT3G13950
Chr3_18789690_18789977	21.259	1.77384	0.602217	2.94553	0.00161203	0.0348128	AT3G08130
Chr4_7786993_7787689	64.3953	1.07115	0.36408	2.94208	0.00163007	0.0351631	AT4G13395
Chr5_1374964_1375181	24.6227	1.63544	0.556222	2.94026	0.00163966	0.0353309	AT5G04760
Chr5_10458952_10459179	21.751	1.86343	0.634375	2.93742	0.00165476	0.0355818	NA
Chr1_23543347_23544510	52.4254	1.12054	0.381475	2.93738	0.00165497	0.0355818	AT1G63480
Chr1_5443723_5444043	33.7763	1.40042	0.477071	2.93546	0.00166526	0.0357635	AT1G15800
Chr2_12898371_12898592	24.3095	1.69007	0.576167	2.93329	0.00167693	0.0359579	AT2G30230
Chr1_25464202_25464722	68.5389	1.00034	0.341111	2.9326	0.00168068	0.0359579	AT1G67900
Chr4_9250356_9250750	50.3572	1.17541	0.400825	2.93249	0.00168129	0.0359579	AT4G16370
Chr4_17524235_17524634	37.0407	1.45142	0.494957	2.93241	0.00168171	0.0359579	AT4G37240
Chr1_22519792_22520160	33.9168	1.43679	0.491031	2.92607	0.00171636	0.0366585	AT1G08357
Chr2_19336158_19336881	62.3413	1.02275	0.349579	2.92566	0.00171866	0.0366672	AT2G47070
Chr2_14490711_14490984	14.6892	2.15138	0.735574	2.92476	0.00172362	NA	AT2G34340
Chr4_16596273_16596699	29.3748	1.48776	0.508912	2.92341	0.0017311	0.0368922	AT4G34800
Chr5_20097724_20097966	13.8293	2.28266	0.780937	2.92297	0.00173355	NA	AT5G49525
Chr3_18760770_18760966	18.1116	1.99135	0.68134	2.9227	0.00173508	NA	AT3G50550
Chr3_3587581_3588031	38.622	1.28089	0.43833	2.92221	0.00173779	0.0369941	AT3G11415
Chr4_10715778_10716288	30.1248	1.51885	0.519854	2.92169	0.00174069	0.0370153	AT4G19700
Chr4_17109654_17109849	18.2144	2.04618	0.700847	2.91958	0.00175253	NA	NA
Chr1_11927630_11928110	38.1903	1.32618	0.4546	2.91726	0.00176563	0.0375047	AT1G06627
Chr4_18361550_18361936	43.9183	1.21513	0.416653	2.9164	0.00177045	0.0375661	AT4G39480
Chr5_3046549_3047460	73.9107	0.958603	0.328795	2.9155	0.00177557	0.0376336	AT5G09805
Chr5_15630752_15631558	38.5651	1.38946	0.476764	2.91436	0.00178208	0.0377303	AT5G00560
Chr2_1124158_1124432	39.5179	1.33866	0.459675	2.91218	0.00179458	0.0379538	AT2G03700
Chr2_16339105_16339965	80.1652	0.908708	0.312202	2.91064	0.00180343	0.0380994	AT2G39175
Chr5_23298426_23298618	15.6325	2.21566	0.761231	2.91063	0.00180352	NA	AT5G57520
Chr2_15507658_15507944	26.9548	1.60818	0.552672	2.90983	0.00180815	0.0381577	AT2G36920
Chr3_6099711_6100234	35.6465	1.38101	0.47472	2.9091	0.00181238	0.0382055	AT3G17830
Chr5_6399456_6400466	72.3186	0.9718	0.33412	2.90854	0.00181563	0.0382325	AT5G02985
Chr4_16745854_16746262	44.8196	1.21183	0.416777	2.90762	0.00182095	0.0383029	AT4G35190
Chr5_25881002_25881266	35.4205	1.34715	0.463979	2.90347	0.00184523	0.0387463	AT5G64740
Chr3_1712915_1713454	45.7847	1.21418	0.418251	2.903	0.00184801	0.0387463	AT3G05770
Chr5_8003542_8003884	28.2177	1.50534	0.518579	2.90282	0.00184907	0.0387463	AT5G23730
Chr2_17145838_17146262	31.4659	1.46997	0.506421	2.90267	0.00185	0.0387463	NA
Chr3_3697797_3698108	36.2274	1.32318	0.455988	2.90178	0.00185527	0.0388149	AT3G11700
Chr5_7228087_7228472	28.8936	1.61974	0.558293	2.90123	0.0018585	0.0388406	AT5G21482
Chr1_18741128_18741362	24.0501	1.7005	0.586598	2.89891	0.00187231	0.0390872	AT1G50610
Chr2_18873929_18874418	50.8769	1.19099	0.410959	2.89807	0.00187732	0.0391498	AT2G45850
Chr5_10296802_10297437	55.998	1.09817	0.37903	2.89732	0.00188183	0.0392017	AT5G28300
Chr1_27263883_27264105	26.4271	1.55185	0.535807	2.89629	0.00188802	0.0392685	AT1G72420
Chr2_11368309_11368487	18.4745	1.89953	0.655856	2.89626	0.00188821	NA	AT2G26700
Chr5_23076965_23077202	23.2403	1.70766	0.589766	2.89549	0.00189286	0.0392685	AT5G57030
Chr1_20812909_20813223	27.4111	1.57081	0.54258	2.89509	0.00189528	0.0392685	AT1G55690
Chr2_261251_261619	20.5816	1.79178	0.618942	2.89491	0.00189634	0.0392685	AT2G04015
Chr1_26042968_26043605	39.3708	1.27052	0.438956	2.89442	0.00189933	0.0392685	AT1G69270
Chr1_28947554_28947778	27.6699	1.56409	0.540438	2.89411	0.00190118	0.0392685	AT1G77040
Chr3_2408879_2409095	28.5539	1.52137	0.525737	2.89379	0.00190312	0.0392685	AT3G07550
Chr5_25721529_25721851	30.0447	1.53012	0.528779	2.89368	0.00190379	0.0392685	AT5G64310
Chr4_14872084_14872631	45.749	1.21723	0.420654	2.89365	0.00190395	0.0392685	AT4G30410
Chr1_2565459_2566053	53.2574	1.20615	0.416858	2.89344	0.00190524	0.0392685	AT1G08180
Chr1_3549058_3549287	14.0596	2.31397	0.799761	2.89333	0.00190592	NA	AT1G10690
Chr5_272181_272573	35.2783	1.35453	0.468366	2.89204	0.00191377	0.0394026	AT5G01732
Chr1_4238711_4239030	43.4412	1.23303	0.426582	2.89049	0.00192321	0.039555	AT1G12430
Chr1_28290080_28290418	27.6692	1.57434	0.544775	2.8899	0.00192685	0.0395709	AT1G75390
Chr2_16341573_16341801	24.7469	1.61038	0.557283	2.8897	0.00192805	0.0395709	AT2G39175
Chr1_24006890_24007167	17.4206	1.92633	0.666623	2.88968	0.00192818	NA	AT1G64620
Chr4_9608919_9609382	34.8674	1.33211	0.46141	2.88705	0.00194436	0.0398634	AT4G17098
Chr1_9263754_9264888	97.9219	0.856645	0.29687	2.88559	0.00195339	0.0400063	AT1G26773
Chr5_23108972_23109274	34.0755	1.38184	0.478946	2.88516	0.00195607	0.0400192	AT5G57100
Chr4_9731554_9731826	26.9068	1.54085	0.534238	2.8842	0.00196205	0.0400994	NA
Chr5_3071997_3072301	31.5864	1.47161	0.510473	2.88283	0.0019706	0.0402142	AT5G09870
Chr1_9787558_9788143	46.5471	1.23665	0.429011	2.88256	0.00197231	0.0402142	AT1G28080
Chr1_29276742_29277024	24.8891	1.59947	0.554926	2.88231	0.00197388	0.0402142	AT1G77855
Chr1_27017761_27018063	28.2808	1.52027	0.527693	2.88098	0.00198221	0.0403416	AT1G71830
Chr5_26044140_26044377	24.8306	1.67968	0.583145	2.88039	0.0019859	0.0403745	AT5G65180
Chr1_20954715_20955263	35.0599	1.42192	0.494146	2.87752	0.00200406	0.0406941	NA
Chr1_469167_469651	41.8841	1.27141	0.441883	2.87725	0.00200581	0.0406941	AT1G02350
Chr3_6884251_6884480	27.2805	1.65402	0.574974	2.87669	0.00200938	0.040724	AT3G19820
Chr4_18239871_18240311	40.0451	1.27662	0.443976	2.87542	0.00201745	0.040845	AT4G39170
Chr4_727430_727768	21.942	1.68477	0.586028	2.87491	0.00202074	0.040869	AT4G01690
Chr1_26168879_26169226	32.5825	1.47077	0.511821	2.87361	0.00202906	0.0409924	AT1G69580
Chr2_12109572_12109867	26.0999	1.5881	0.552709	2.8733	0.00203106	0.0409924	NA
Chr1_7800632_7800915	30.3105	1.43359	0.499213	2.8717	0.00204134	0.0411571	AT1G22100
Chr3_914185_914619	33.8184	1.41003	0.491204	2.87055	0.00204877	0.0412195	AT3G03690
Chr2_12123315_12123593	51.0501	1.18704	0.413564	2.87028	0.00205057	0.0412195	NA
Chr4_17588821_17589226	43.8128	1.18728	0.413651	2.87024	0.00205079	0.0412195	AT4G37410
Chr3_8557514_8557820	53.6035	1.11941	0.39009	2.86963	0.00205478	0.041257	AT3G23750
Chr1_3639315_3639549	33.0558	1.52568	0.531869	2.86852	0.00206198	0.0413587	AT1G10910
Chr1_24518901_24519120	28.1736	1.53541	0.535406	2.86775	0.00206702	0.04141	AT1G65900
Chr5_26251695_26251898	23.9988	1.62167	0.565538	2.86748	0.00206879	0.04141	AT5G65670
Chr2_15624771_15625271	31.7016	1.40989	0.491995	2.86566	0.00208073	0.041606	AT2G37210
Chr2_18801623_18802300	40.875	1.24475	0.434521	2.86465	0.00208738	0.0416962	AT2G45640
Chr2_18091724_18091971	23.6458	1.7633	0.615762	2.8636	0.00209428	0.041791	AT2G09485
Chr3_19168071_19168510	36.6723	1.33691	0.466949	2.86307	0.0020978	0.0418184	AT3G51670
Chr2_17839681_17839895	23.1248	1.64494	0.574706	2.86222	0.00210342	0.0418873	AT2G09405
Chr4_14902442_14902989	58.9168	1.05068	0.367173	2.86155	0.00210785	0.0419327	AT4G30500
Chr1_11197756_11197916	15.8612	2.15678	0.753812	2.86116	0.00211047	NA	AT1G06433
Chr5_1185286_1185737	33.4576	1.34542	0.470236	2.86116	0.00211049	0.0419423	AT5G04270
Chr2_19573518_19573794	23.3875	1.63923	0.573701	2.85729	0.00213635	0.0424127	AT2G47790
Chr2_1076726_1077438	89.3461	0.853542	0.298796	2.85661	0.00214099	0.0424615	AT2G03550
Chr5_24067754_24068009	33.3965	1.3708	0.479987	2.85591	0.00214566	0.0425108	AT5G59730
Chr5_8294706_8295063	21.0324	1.71982	0.602405	2.85493	0.00215233	0.0425994	AT5G24330
Chr2_12202628_12202902	25.2877	1.55362	0.544763	2.85192	0.00217283	0.0429615	AT2G28510
Chr3_6743601_6743832	12.0123	2.34056	0.821181	2.85024	0.00218433	NA	AT3G19450
Chr1_27265543_27265854	38.9779	1.26116	0.442667	2.84901	0.00219277	0.0433116	AT1G72430
Chr3_1337822_1338464	55.3798	1.09915	0.386012	2.84746	0.00220347	0.0434788	AT3G04855
Chr1_27664572_27664755	18.5146	1.83022	0.642846	2.84705	0.00220631	NA	NA
Chr1_7954472_7954858	46.0772	1.17494	0.412798	2.84629	0.00221158	0.0435947	AT1G22520
Chr2_919162_919447	25.2527	1.54936	0.544553	2.84519	0.00221925	0.0437014	AT2G03090
Chr3_23324302_23324484	17.9247	1.89693	0.667257	2.84287	0.00223543	NA	AT3G63130
Chr1_28122966_28123258	26.1393	1.55517	0.547148	2.84232	0.00223931	0.0440129	AT1G74860
Chr2_685821_686147	30.0405	1.41499	0.497836	2.84228	0.00223959	0.0440129	AT2G02550
Chr1_55404_55682	30.6861	1.42352	0.501092	2.84083	0.0022498	0.0441689	NA
Chr5_23059961_23060173	27.5854	1.51473	0.533293	2.84033	0.00225336	0.044194	AT5G56990
Chr5_24387656_24388042	31.486	1.39363	0.490852	2.8392	0.00226132	0.0443054	AT5G60680
Chr3_2345983_2346232	24.6097	1.57283	0.554688	2.83553	0.00228751	0.0447734	AT3G01965
Chr3_5483104_5483535	35.6094	1.34926	0.475925	2.83502	0.00229116	0.0447997	AT3G03225
Chr5_2409086_2409787	45.1325	1.18038	0.416598	2.83337	0.00230301	0.0449863	AT5G07620
Chr1_7936911_7937314	27.4145	1.52036	0.537164	2.83035	0.00232482	0.0453667	AT1G22480
Chr4_9738059_9738276	30.1279	1.44382	0.510506	2.82821	0.00234047	0.0456263	AT4G17460
Chr2_12939016_12939652	64.291	1.13545	0.40169	2.82668	0.00235165	0.0457548	AT2G30360
Chr4_8613130_8613350	20.7759	1.77897	0.629353	2.82667	0.00235177	0.0457548	AT4G15080
Chr4_18314261_18314655	34.8354	1.31935	0.466935	2.82556	0.00235991	0.0458672	AT4G39390
Chr5_6949918_6950419	41.4525	1.27383	0.450938	2.82483	0.00236525	0.0459251	AT5G20540
Chr4_7349132_7349501	25.6785	1.73078	0.612971	2.8236	0.00237441	0.0460569	NA
Chr1_23069861_23070228	31.4897	1.3743	0.48691	2.8225	0.00238256	0.0461355	AT1G62370
Chr1_24034086_24034664	51.481	1.10039	0.389875	2.82241	0.00238321	0.0461355	AT1G64670
Chr2_8269235_8269495	27.3588	1.47663	0.523639	2.81994	0.00240166	0.0464334	AT2G19090
Chr2_13276493_13276973	29.8766	1.43069	0.507391	2.81971	0.00240338	0.0464334	AT2G31160
Chr1_2580756_2581139	31.919	1.37496	0.487767	2.81888	0.00240958	0.046507	AT1G08210
Chr4_7491219_7491469	30.2745	1.40637	0.499896	2.81333	0.00245156	0.0472704	AT4G12730
Chr4_14579456_14579667	12.5477	2.34889	0.835315	2.81198	0.00246189	NA	AT4G29780
Chr5_6393193_6393808	37.27	1.25318	0.446022	2.80969	0.00247948	0.0477227	AT5G02955
Chr5_16333378_16333941	40.5255	1.26685	0.450894	2.80963	0.00247993	0.0477227	AT5G40800
Chr2_18889467_18889710	24.5025	1.58675	0.564833	2.80923	0.002483	0.0477345	AT2G45900
Chr5_17363672_17363891	15.4247	2.03498	0.724727	2.80792	0.00249312	NA	AT5G43270
Chr5_1984631_1984851	26.9471	1.53277	0.54642	2.80512	0.00251489	0.0482998	AT5G06510
Chr5_26966631_26966907	36.4594	1.34004	0.47845	2.8008	0.00254878	0.0489024	AT5G09945
Chr1_24006460_24006699	17.8193	1.83385	0.654972	2.79988	0.00255605	NA	AT1G64620
Chr1_10540905_10541166	25.9841	1.50504	0.537755	2.79875	0.00256507	0.0491664	AT1G30050
Chr5_4039352_4039551	21.2053	1.77016	0.632808	2.79732	0.00257643	0.0493354	AT5G12450
Chr5_566005_566209	28.5733	1.44566	0.517698	2.79247	0.00261536	0.0499729	AT5G02530
Chr5_24314639_24314884	26.7849	1.56021	0.558739	2.79238	0.00261608	0.0499729	AT5G60450
Chr1_26443794_26444140	21.7862	1.63457	0.585404	2.79221	0.00261743	0.0499729	AT1G09147
Chr1_28233697_28233904	15.9081	1.95768	0.701166	2.79203	0.00261891	NA	AT1G75230
Chr3_22633997_22634900	100.791	0.849873	0.304487	2.79116	0.00262594	0.0500739	AT3G61160
Chr1_28357099_28357460	40.5269	1.208	0.432832	2.79093	0.00262787	0.0500739	AT1G75530
Chr4_17985990_17986439	48.4939	1.12164	0.401988	2.79022	0.0026336	0.0501339	AT4G38430
Chr3_8329476_8329719	21.2497	1.65952	0.595091	2.78868	0.00264614	0.0503232	NA
Chr4_15426359_15427210	64.8101	0.984242	0.353028	2.788	0.00265169	0.0503796	AT4G31890
Chr5_2290707_2290971	30.0311	1.48773	0.533714	2.78751	0.00265573	0.050407	AT5G01385
Chr3_1268268_1268438	7.19387	3.47761	1.24816	2.78619	0.00266657	NA	AT3G04670
Chr4_9904373_9904712	36.9816	1.25336	0.450302	2.78338	0.00268979	0.0510037	AT4G17810
Chr4_12572897_12573761	87.7397	0.852124	0.306451	2.78062	0.00271278	0.0513895	AT4G24240
Chr1_25455711_25455941	19.3746	1.77143	0.637568	2.77842	0.00273123	0.0516886	AT1G67880
Chr4_15676074_15676402	32.5786	1.38803	0.499693	2.77776	0.00273673	0.0517422	AT4G32480
Chr5_3241042_3241475	26.9365	1.47359	0.531041	2.7749	0.00276089	0.0521017	AT5G10310
Chr2_18446147_18446412	33.073	1.375	0.495541	2.77476	0.00276216	0.0521017	AT2G00920
Chr1_2488865_2489321	25.0394	1.52446	0.549442	2.77456	0.00276378	0.0521017	AT1G08010
Chr2_18714526_18714867	48.1651	1.09414	0.394561	2.77306	0.00277658	0.0522923	AT2G45410
Chr1_7660358_7661247	51.7718	1.10059	0.39696	2.77254	0.00278107	0.0523261	AT1G21830
Chr1_16898432_16898683	24.7836	1.54904	0.559097	2.77062	0.00279749	0.0525499	AT1G44760
Chr4_9147373_9147609	22.0305	1.66243	0.600044	2.77052	0.00279837	0.0525499	AT4G16150
Chr2_9226400_9226519	9.95995	2.60623	0.941139	2.76923	0.00280944	NA	AT2G21550
Chr5_817577_817931	28.8124	1.39981	0.505571	2.76877	0.00281339	0.052781	AT5G03355
Chr4_18296279_18296812	57.3325	1.03122	0.372583	2.76776	0.00282213	0.0528612	AT4G39350
Chr3_10022503_10022790	28.7409	1.40794	0.508715	2.76765	0.00282311	0.0528612	AT3G27170
Chr5_5205036_5205464	30.3286	1.37684	0.497634	2.76678	0.00283064	0.0529512	AT5G15950
Chr5_23222034_23222230	17.7445	1.83695	0.664131	2.76594	0.00283796	NA	NA
Chr2_19468011_19468339	32.1633	1.39036	0.50268	2.7659	0.00283832	0.0529945	AT2G47440
Chr2_12944971_12945274	25.021	1.5539	0.561808	2.76589	0.00283841	0.0529945	AT2G08380
Chr4_15907313_15907487	11.565	2.38576	0.862734	2.76535	0.00284313	NA	AT4G32950
Chr2_15928252_15928580	36.6257	1.27461	0.460963	2.7651	0.00284528	0.0530718	AT2G38070
Chr3_6906566_6907147	56.4489	1.02483	0.370923	2.76291	0.00286441	0.0533775	AT3G19870
Chr3_23277194_23277725	39.981	1.25708	0.455472	2.75996	0.00289043	0.0538108	AT3G62980
Chr2_15237787_15238001	21.4503	1.79924	0.651991	2.75961	0.00289353	0.053817	AT2G36350
Chr5_19115254_19115950	51.0591	1.07873	0.391098	2.7582	0.00290603	0.0539869	AT5G06935
Chr5_3989909_3990213	29.7922	1.38869	0.503521	2.75795	0.00290822	0.0539869	AT5G12330
Chr4_18056306_18056611	29.1716	1.39361	0.505481	2.757	0.00291668	0.0540467	AT4G38630
Chr5_26579234_26579790	45.4245	1.20741	0.437972	2.75683	0.00291826	0.0540467	AT5G66600
Chr4_18569632_18569973	25.0453	1.60326	0.581596	2.75666	0.00291979	0.0540467	NA
Chr1_3484250_3484501	35.7354	1.28485	0.466177	2.75615	0.00292433	0.0540793	AT1G10560
Chr2_449091_449550	36.139	1.27877	0.464206	2.75475	0.00293681	0.0542583	AT2G01960
Chr3_18030302_18030425	9.72962	2.56654	0.932912	2.75111	0.00296968	NA	AT3G48670
Chr3_21817570_21817809	22.7139	1.61916	0.588588	2.75092	0.00297139	0.0548254	AT3G59020
Chr3_21499937_21500145	20.6841	1.79438	0.65233	2.75073	0.00297314	0.0548254	AT3G58060
Chr2_12108146_12108525	36.604	1.27803	0.464851	2.74933	0.00298589	0.0549962	NA
Chr1_29461245_29461433	25.3951	1.69684	0.617236	2.74909	0.00298806	0.0549962	AT1G78300
Chr4_18451393_18451609	24.5533	1.53456	0.558415	2.74807	0.00299733	0.0550777	AT4G39770
Chr5_4919390_4919708	20.2649	1.74671	0.635633	2.74798	0.00299816	0.0550777	AT5G02335
Chr4_17144198_17144469	23.1786	1.5701	0.57152	2.74724	0.00300496	0.0551505	AT4G36230
Chr1_105738_106156	31.0143	1.35792	0.494651	2.74522	0.00302352	0.0554056	AT1G01250
Chr1_5205661_5205973	62.8548	1.00862	0.367434	2.74503	0.00302525	0.0554056	AT1G15125
Chr5_2614510_2615080	62.538	0.983783	0.358417	2.7448	0.00302741	0.0554056	AT5G01475
Chr1_26659805_26661459	114.572	0.748597	0.272771	2.74442	0.00303093	0.0554179	AT1G70710
Chr1_26212843_26213074	27.2554	1.46746	0.53486	2.74364	0.00303812	0.055497	AT1G09845
Chr5_17792731_17792922	15.4391	2.00867	0.732464	2.74234	0.00305015	NA	NA
Chr5_3108669_3109031	44.3711	1.12907	0.411805	2.74175	0.00305566	0.0557651	AT5G09960
Chr2_19474447_19474780	27.913	1.44242	0.526169	2.74137	0.00305918	0.0557769	AT2G47460
Chr3_21557034_21557254	22.8418	1.56164	0.569845	2.74047	0.00306755	0.0558772	AT3G09105
Chr4_351687_351830	12.03	2.30976	0.843282	2.73901	0.00308119	NA	AT4G00830
Chr5_6063669_6063912	26.9915	1.5558	0.568421	2.73706	0.00309959	0.0564079	AT5G18320
Chr5_13614088_13614470	18.7146	1.72733	0.631435	2.73557	0.00311365	NA	AT5G35407
Chr1_27046189_27046498	26.2048	1.47979	0.541426	2.73314	0.00313668	0.0570295	NA
Chr5_25398762_25399560	53.9792	1.05408	0.385784	2.73232	0.00314455	0.0571191	AT5G63420
Chr5_2563135_2563809	61.0976	0.972901	0.35613	2.73187	0.00314878	0.0571426	AT5G08000
Chr2_11125539_11125694	10.4607	2.48172	0.908733	2.73097	0.0031574	NA	AT2G26130
Chr2_15536172_15536725	44.1487	1.17362	0.429819	2.7305	0.00316187	0.0573266	AT2G36985
Chr4_14873523_14874251	60.8973	0.979956	0.358946	2.7301	0.00316579	0.0573443	AT4G30410
Chr2_15975988_15976942	77.372	0.900121	0.329871	2.72871	0.00317916	0.0574986	AT2G08935
Chr3_22427321_22427809	51.5686	1.05355	0.386115	2.7286	0.00318023	0.0574986	AT3G60670
Chr5_2611538_2611751	22.137	1.65836	0.608029	2.72743	0.00319151	0.0576488	AT5G08130
Chr1_24003847_24004138	35.8252	1.2591	0.46171	2.72702	0.00319543	0.057666	AT1G64618
Chr3_22048078_22048340	15.3727	1.92354	0.70566	2.72587	0.00320658	NA	AT3G59690
Chr4_370605_370820	14.6055	2.0176	0.740169	2.72586	0.00320669	NA	AT4G00885
Chr2_7851519_7851761	27.5799	1.41228	0.518228	2.7252	0.0032131	0.0579312	AT2G18060
Chr3_10866072_10866223	16.8138	1.91043	0.701081	2.72498	0.00321528	NA	NA
Chr2_19031821_19031978	23.7778	1.62684	0.597043	2.72484	0.00321668	0.0579419	AT2G46370
Chr1_5137996_5138333	24.1845	1.50396	0.552058	2.72428	0.00322205	0.0579849	AT1G14900
Chr5_25259071_25259518	26.4719	1.43711	0.527591	2.72391	0.00322569	0.0579967	AT5G62940
Chr4_16688661_16690429	95.1372	0.824719	0.302829	2.72338	0.00323089	0.0580366	NA
Chr1_26668341_26668836	53.8604	1.03013	0.378569	2.72112	0.00325302	0.0583801	AT1G70720
Chr2_9820653_9820927	39.8953	1.19319	0.438832	2.71901	0.00327389	0.0587004	AT2G07865
Chr5_23309022_23309276	20.2883	1.64682	0.605806	2.7184	0.00327988	0.0587536	AT5G08715
Chr5_7251863_7252259	47.9006	1.12654	0.414995	2.71459	0.00331794	0.0593808	AT5G00435
Chr3_9169353_9169736	32.4826	1.29441	0.476923	2.71408	0.00332302	0.0594169	AT3G25180
Chr3_3048966_3049191	19.7331	1.75438	0.646541	2.71349	0.00332894	0.0594681	AT3G09922
Chr1_26476416_26477073	33.2583	1.3259	0.488828	2.7124	0.00333987	0.0596086	AT1G70290
Chr1_19302359_19302935	42.4963	1.13269	0.418028	2.7096	0.00336817	0.0600585	AT1G07773
Chr1_30239616_30239909	29.6013	1.3532	0.49948	2.70922	0.00337206	0.0600727	AT1G09967
Chr3_9373160_9373481	46.6741	1.12454	0.41543	2.70692	0.00339553	0.0604355	AT3G25716
Chr3_21059746_21059998	22.157	1.71572	0.634117	2.70569	0.00340814	0.0606044	AT3G56880
Chr5_4722084_4722789	60.1448	1.02236	0.377966	2.7049	0.00341622	0.0606561	AT5G02265
Chr3_21295346_21295625	25.4704	1.45822	0.539122	2.7048	0.00341729	0.0606561	AT3G57520
Chr5_6361866_6362310	44.4322	1.11652	0.412897	2.7041	0.00342448	0.0607035	AT5G19040
Chr3_5108506_5108776	36.8591	1.23015	0.454947	2.70393	0.0034262	0.0607035	AT3G15170
Chr4_17304620_17304819	17.5179	1.76895	0.654396	2.70318	0.00343402	NA	AT4G36710
Chr3_9365006_9365352	37.6787	1.21865	0.450837	2.70308	0.00343506	0.0608049	NA
Chr3_7325311_7325492	14.4987	1.98088	0.732862	2.70293	0.00343653	NA	AT3G20900
Chr2_18814274_18814540	27.3496	1.40012	0.518187	2.70196	0.00344659	0.0609099	AT2G09655
Chr5_26187479_26188427	63.6256	1.00684	0.372643	2.7019	0.00344726	0.0609099	AT5G65520
Chr5_1712248_1712558	25.9361	1.44424	0.534923	2.6999	0.00346803	0.0612212	NA
Chr5_5444065_5444187	8.76755	2.67556	0.992972	2.69449	0.00352478	NA	NA
Chr2_16549087_16549352	18.9493	1.69169	0.627958	2.69396	0.00353047	NA	AT2G09065
Chr4_7112404_7112601	15.1066	1.90972	0.709272	2.6925	0.00354588	NA	AT4G11820
Chr3_18559196_18559656	37.2382	1.31711	0.489506	2.69069	0.0035652	0.0628642	AT3G50060
Chr4_15941281_15941626	21.7895	1.64608	0.611819	2.69047	0.00356757	0.0628642	AT4G33040
Chr2_15093846_15094055	18.6842	1.8918	0.70325	2.69008	0.00357173	NA	AT2G35940
Chr4_17537808_17538183	22.2199	1.58484	0.58918	2.68991	0.00357353	0.0628922	AT4G09495
Chr3_5954365_5954680	33.5658	1.2931	0.480757	2.68972	0.00357563	0.0628922	AT3G17400
Chr3_16496092_16496360	18.1251	1.73336	0.644792	2.68825	0.00359137	NA	AT3G00760
Chr4_16519393_16519611	15.0135	1.96955	0.732815	2.68764	0.00359793	NA	AT4G34590
Chr1_22305548_22305755	34.2679	1.27483	0.474543	2.68643	0.00361098	0.0634566	AT1G60550
Chr1_7456617_7456897	24.5964	1.47541	0.549992	2.6826	0.00365258	0.0640948	AT1G21310
Chr1_1312889_1313151	25.7402	1.4423	0.537704	2.68233	0.00365558	0.0640948	AT1G04690
Chr1_30190010_30190529	42.316	1.14515	0.426948	2.68218	0.00365719	0.0640948	AT1G80300
Chr4_16385469_16385872	33.5972	1.31369	0.489943	2.68132	0.00366666	0.0642028	AT4G08955
Chr5_20086469_20086998	38.2214	1.26891	0.473356	2.68067	0.0036738	0.06427	NA
Chr1_11061340_11061742	37.9381	1.19945	0.447611	2.67967	0.00368469	0.0644026	AT1G06403
Chr1_9725389_9725675	30.6525	1.33588	0.498626	2.67912	0.00369077	0.0644275	AT1G27910
Chr1_7041417_7041693	24.0957	1.48752	0.555265	2.67894	0.00369275	0.0644275	AT1G20330
Chr4_17742660_17742975	20.3313	1.81258	0.676851	2.67796	0.00370362	0.0645376	AT4G37760
Chr1_5147855_5148193	34.8861	1.27593	0.476489	2.67777	0.0037057	0.0645376	AT1G14920
Chr1_9936090_9936339	20.3598	1.63406	0.610696	2.67573	0.00372828	0.0648727	AT1G28335
Chr4_8565150_8565632	34.8898	1.25894	0.47067	2.67479	0.00373884	0.0649983	AT4G14980
Chr4_17407924_17409095	57.4692	0.988279	0.369559	2.67421	0.00374523	0.0650019	NA
Chr4_7189916_7190187	34.8541	1.26254	0.472125	2.67417	0.00374574	0.0650019	AT4G11990
Chr2_19390642_19390872	17.4107	1.7921	0.670197	2.67399	0.00374778	NA	AT2G47240
Chr1_23787305_23787998	37.3048	1.22768	0.459168	2.6737	0.00375092	0.0650338	AT1G64090
Chr1_26475465_26475668	16.6796	1.80204	0.674339	2.6723	0.00376661	NA	AT1G70290
Chr3_21932251_21932555	22.8238	1.54368	0.577795	2.67168	0.00377364	0.0653694	AT3G59350
Chr1_2214588_2214735	23.8522	1.59643	0.597692	2.67098	0.00378146	0.0654465	AT1G07210
Chr5_3864579_3864980	35.4182	1.2927	0.48456	2.66778	0.00381774	0.0660157	AT5G11970
Chr1_10972851_10972994	11.0679	2.36839	0.887803	2.6677	0.00381864	NA	AT1G30840
Chr4_18318564_18318739	17.9224	1.81668	0.681253	2.66668	0.00383026	NA	AT4G09855
Chr2_18477836_18478071	30.0365	1.40861	0.528556	2.66501	0.0038493	0.0665023	AT2G44810
Chr3_17384001_17384675	49.9899	1.07672	0.404083	2.6646	0.00385398	0.0665239	AT3G07655
Chr4_12370280_12370983	30.6422	1.31743	0.49454	2.66396	0.00386137	0.0665924	AT4G07185
Chr4_16696004_16696393	32.0559	1.3154	0.494036	2.66257	0.00387734	0.0668084	AT4G35080
Chr3_21931396_21931893	32.1277	1.27463	0.478823	2.662	0.00388389	0.0668621	AT3G59340
Chr2_18143460_18143752	33.3429	1.25031	0.469943	2.66056	0.0039005	0.0670886	AT2G43795
Chr4_15322204_15322577	24.8792	1.52126	0.571919	2.65992	0.00390795	0.0671573	AT4G31615
Chr5_4942860_4943186	24.5062	1.55631	0.58544	2.65836	0.00392607	0.0674091	AT5G15220
Chr3_22630336_22630963	51.391	1.03622	0.390035	2.65674	0.00394506	0.0676753	AT3G61150
Chr1_8716073_8716428	31.5679	1.33789	0.503812	2.65553	0.00395921	0.0678582	AT1G24590
Chr1_19300033_19300238	16.2496	1.83541	0.691368	2.65476	0.00396829	NA	AT1G51940
Chr5_3071172_3071538	36.073	1.22448	0.461511	2.65319	0.00398673	0.0682693	AT5G09870
Chr2_7239030_7239282	22.1852	1.53066	0.576976	2.6529	0.00399022	0.0682693	NA
Chr2_14907768_14908325	51.5523	1.01221	0.381816	2.65104	0.00401216	0.0685283	AT2G08735
Chr2_11885613_11885859	20.9707	1.57557	0.594347	2.65093	0.00401353	0.0685283	NA
Chr4_9128286_9128591	28.8608	1.41696	0.534555	2.65073	0.00401593	0.0685283	AT4G16140
Chr4_11201547_11202171	37.325	1.29902	0.490118	2.65042	0.00401956	0.0685299	AT4G20935
Chr4_348881_349413	55.3129	1.01807	0.384263	2.64941	0.00403159	0.0686748	AT4G00820
Chr5_2235809_2236114	30.3858	1.33552	0.504313	2.6482	0.00404613	0.0687928	AT5G07190
Chr2_14888043_14888293	26.5253	1.41136	0.532969	2.6481	0.00404728	0.0687928	AT2G35360
Chr1_21228052_21228558	35.652	1.21688	0.459555	2.64795	0.00404913	0.0687928	AT1G56630
Chr5_3317337_3317585	23.7755	1.51458	0.572055	2.64761	0.00405317	0.0688013	AT5G10510
Chr3_6271403_6271555	18.8248	1.6795	0.634601	2.64655	0.00406588	NA	AT3G18290
Chr5_5497441_5497552	12.7131	2.08092	0.786444	2.64598	0.00407272	NA	AT5G16730
Chr5_25764234_25764398	19.9431	1.68133	0.635437	2.64595	0.00407309	0.069079	AT5G64430
Chr1_25850700_25850919	23.5025	1.51223	0.571965	2.64393	0.00409752	0.0693976	AT1G68800
Chr4_18362199_18362499	23.5983	1.51939	0.574697	2.6438	0.00409901	0.0693976	AT4G39480
Chr3_17677175_17677519	44.9527	1.0904	0.412496	2.64342	0.0041036	0.0694148	NA
Chr2_16645382_16646066	41.4845	1.12788	0.42681	2.64259	0.00411378	0.0695161	AT2G39870
Chr1_1605549_1606092	33.0107	1.29494	0.490074	2.64234	0.00411674	0.0695161	AT1G05460
Chr4_14912848_14913084	15.2699	1.87358	0.709216	2.64176	0.0041238	NA	AT4G30520
Chr1_23940998_23941239	21.7822	1.63247	0.618184	2.64075	0.00413619	0.0697407	AT1G64455
Chr4_18558941_18559129	21.1349	1.72453	0.653141	2.64037	0.0041408	0.0697407	AT4G40042
Chr2_12829798_12830563	71.6085	0.88907	0.336722	2.64037	0.00414081	0.0697407	NA
Chr3_19168667_19168898	15.5543	1.84002	0.696987	2.63997	0.00414571	NA	AT3G51670
Chr4_15312700_15312885	16.7294	1.81616	0.687994	2.6398	0.00414779	NA	AT4G31590
Chr4_9348820_9349208	35.9097	1.2288	0.465958	2.63716	0.00418023	0.0703436	AT4G16600
Chr4_188389_189507	54.3231	0.988967	0.375139	2.63627	0.00419112	0.0704659	AT4G00430
Chr1_22577029_22577298	21.5942	1.63568	0.62068	2.63531	0.00420299	0.0705442	AT1G61226
Chr3_5445391_5445617	26.526	1.40392	0.532734	2.63531	0.00420304	0.0705442	AT3G16050
Chr4_9779849_9780161	48.3872	1.03489	0.393049	2.63299	0.00423188	0.070967	AT4G17560
Chr3_22248613_22248880	28.7056	1.37111	0.520835	2.63253	0.00423758	0.0710014	AT3G60200
Chr1_24846891_24847065	13.0142	2.11431	0.803356	2.63184	0.00424613	NA	AT1G66600
Chr2_8679253_8679429	13.5864	2.03026	0.771981	2.62994	0.00427003	NA	AT2G20100
Chr1_17862326_17862843	28.9453	1.32155	0.502792	2.62843	0.00428904	0.0718016	AT1G48330
Chr2_14984391_14984715	32.2135	1.29637	0.493272	2.62809	0.00429325	0.0718103	AT2G35637
Chr5_81359_81610	16.0908	1.79721	0.683866	2.62801	0.00429435	NA	AT5G01210
Chr1_29286216_29286577	32.7823	1.3182	0.501871	2.62657	0.00431245	0.072055	AT1G77880
Chr5_6281948_6282311	40.97	1.18709	0.451991	2.62635	0.00431529	0.072055	AT5G18840
Chr2_468903_469190	19.0742	1.64553	0.626765	2.62544	0.00432687	NA	AT2G01990
Chr5_7466539_7466799	31.8707	1.29612	0.493834	2.62461	0.00433737	0.0723615	NA
Chr5_17585133_17585356	23.8647	1.48281	0.565216	2.62344	0.00435231	0.0725484	AT5G43760
Chr3_295531_296021	32.5099	1.30103	0.496021	2.62294	0.00435876	0.0725938	AT3G01830
Chr5_13939071_13939519	23.7722	1.49387	0.570349	2.61922	0.0044066	0.0732943	AT5G35770
Chr5_8570000_8570830	66.6194	0.892758	0.340867	2.61908	0.00440837	0.0732943	AT5G24910
Chr3_11798617_11799017	46.0639	1.12676	0.430444	2.61767	0.00442663	0.0735277	AT3G30165
Chr1_28968315_28968672	35.8821	1.19689	0.457279	2.61741	0.00442997	0.0735277	AT1G77100
Chr4_13383805_13383931	15.5775	3.49192	1.33495	2.61577	0.0044513	NA	AT4G26500
Chr1_17222768_17223359	42.4513	1.09373	0.418311	2.61465	0.00446601	0.0740625	AT1G46264
Chr5_8542780_8542929	6.93219	3.03384	1.16105	2.61302	0.00448726	NA	AT5G24860
Chr3_21430208_21430656	36.7597	1.17707	0.450709	2.6116	0.00450592	0.0746607	AT3G57870
Chr5_26903761_26904048	31.609	1.2646	0.484392	2.61069	0.004518	0.0747971	AT5G67420
Chr1_29177208_29177410	18.6442	1.66721	0.638619	2.61065	0.00451852	NA	AT1G77640
Chr1_25879008_25879193	18.9416	1.73321	0.66408	2.60995	0.00452777	NA	AT1G68840
Chr2_11646544_11646732	32.2838	1.40217	0.537739	2.60754	0.0045598	0.075425	AT2G27229
Chr1_28354226_28354720	32.3257	1.30411	0.500227	2.60704	0.00456649	0.0754714	AT1G09875
Chr2_9521964_9522405	31.4324	1.26541	0.485451	2.60668	0.00457125	0.0754859	NA
Chr1_6627742_6628011	23.609	1.50722	0.5783	2.60629	0.00457643	0.0755073	AT1G19210
Chr5_23238345_23238577	33.161	1.24542	0.478016	2.6054	0.00458841	0.0755911	AT5G57350
Chr1_18328850_18329249	25.1005	1.4802	0.568143	2.60533	0.00458929	0.0755911	AT1G49520
Chr1_18691472_18691725	26.1925	1.41491	0.543501	2.60333	0.0046161	0.0758726	AT1G50450
Chr1_10978020_10978286	38.2313	1.15055	0.442022	2.60293	0.00462149	0.0758726	AT1G30845
Chr5_26900448_26900661	21.6312	1.76897	0.679611	2.60291	0.00462182	0.0758726	AT5G67411
Chr5_16645892_16646354	33.434	1.25754	0.483132	2.6029	0.004622	0.0758726	AT5G41620
Chr1_25986108_25987080	119.312	0.717616	0.275736	2.60255	0.00462669	0.0758856	AT1G69120
Chr4_6796758_6797124	9.89288	2.45708	0.944537	2.60135	0.00464282	NA	AT4G11140
Chr4_7869320_7869708	32.3064	1.25674	0.483672	2.59834	0.00468373	0.0767563	AT4G13540
Chr5_4918579_4918805	22.295	1.54247	0.594092	2.59634	0.00471112	0.0771401	AT5G02335
Chr5_2985478_2985663	34.2215	1.29765	0.499892	2.59586	0.00471766	0.0771821	AT5G09620
Chr2_15925805_15925949	27.4707	1.3898	0.535605	2.59481	0.0047321	0.0773534	AT2G38060
Chr1_27638250_27638560	30.9406	1.29998	0.501198	2.59374	0.0047469	0.07753	AT1G73500
Chr5_7474332_7475197	63.5838	0.899527	0.347403	2.58929	0.00480871	0.0784736	AT5G22505
Chr2_18706029_18706421	48.6403	1.01355	0.391533	2.58867	0.0048174	0.0785494	AT2G45400
Chr1_9061496_9061788	45.0302	1.07239	0.414388	2.58789	0.00482824	0.0786603	AT1G26190
Chr5_7445560_7445833	29.656	1.31719	0.509088	2.58735	0.00483593	0.0787196	AT5G22460
Chr2_17667665_17668085	34.6102	1.21735	0.470613	2.58673	0.00484455	0.0787939	AT2G42440
Chr4_11304444_11304956	64.1236	0.911669	0.352647	2.58521	0.00486594	0.0790756	AT4G21210
Chr2_10298605_10298815	22.5003	1.55611	0.602231	2.58391	0.00488432	0.079308	AT2G07985
Chr3_22817776_22818410	36.2786	1.25211	0.484882	2.5823	0.00490723	0.0796134	AT3G61670
Chr3_731517_731877	24.2162	1.48908	0.576797	2.58164	0.00491656	0.0796982	AT3G03170
Chr5_19652037_19652655	39.5619	1.14842	0.445021	2.58061	0.00493131	0.0798708	AT5G48500
Chr2_12634157_12634601	32.3861	1.28554	0.498367	2.5795	0.00494715	0.0800607	AT2G29510
Chr3_8595315_8595597	23.9942	1.44835	0.562202	2.57621	0.00499446	0.0807589	NA
Chr5_23635731_23635905	14.2504	1.93628	0.751687	2.57592	0.00499875	NA	AT5G58460
Chr3_20346683_20347247	58.9871	0.958638	0.37224	2.57532	0.00500731	0.0808995	AT3G08445
Chr2_15190981_15191325	41.0556	1.09318	0.424546	2.57495	0.00501276	0.0809203	AT2G36220
Chr3_22420830_22421131	15.4298	1.82657	0.709816	2.5733	0.00503665	NA	AT3G60660
Chr3_1739696_1739930	17.5937	1.69475	0.658653	2.57305	0.00504033	NA	AT3G05840
Chr5_26213657_26214056	34.1094	1.22118	0.474651	2.5728	0.00504405	0.0813014	AT5G65590
Chr1_4243160_4243524	28.0359	1.36571	0.530857	2.57265	0.00504623	0.0813014	AT1G12440
Chr2_258934_259352	21.1627	1.56588	0.608732	2.57237	0.00505027	0.0813014	AT2G04015
Chr4_12085662_12086074	49.756	1.01494	0.394586	2.57217	0.0050531	0.0813014	AT4G07110
Chr1_23773200_23773414	20.4408	1.68881	0.657162	2.56986	0.00508705	0.0817799	NA
Chr2_19175613_19176037	36.294	1.18216	0.460135	2.56916	0.00509726	0.0818763	AT2G46685
Chr1_25496662_25496874	23.1553	1.47009	0.57232	2.56865	0.00510479	0.0819296	AT1G68020
Chr5_2680551_2680807	40.8165	1.11639	0.43472	2.56807	0.00511331	0.0819986	AT5G08330
Chr4_18314783_18315011	15.9305	1.7921	0.69786	2.56799	0.00511448	NA	AT4G39390
Chr1_10887333_10887736	50.7342	1.13361	0.441505	2.5676	0.0051203	0.082043	AT1G30690
Chr4_16900449_16900645	22.0083	1.48507	0.579207	2.56396	0.00517423	0.0827415	AT4G35610
Chr5_22136538_22136857	35.9439	1.1743	0.458027	2.56381	0.00517646	0.0827415	NA
Chr3_16416037_16416339	32.0427	1.24472	0.4855	2.5638	0.00517666	0.0827415	AT3G44940
Chr4_13376085_13376234	13.7072	2.12635	0.829463	2.56353	0.00518075	NA	AT4G26480
Chr3_12453742_12454071	25.6704	1.38863	0.541749	2.56324	0.00518501	0.0828007	AT3G30775
Chr2_10191155_10191738	45.6991	1.08522	0.42342	2.56298	0.00518889	0.0828007	AT2G23950
Chr2_14594087_14594303	14.5208	1.86809	0.730183	2.55839	0.00525792	NA	AT2G34650
Chr5_16337300_16337888	61.7803	0.9707	0.37947	2.55804	0.00526315	0.0839168	AT5G40800
Chr2_7718759_7718868	9.78743	2.33151	0.911457	2.55801	0.00526371	NA	NA
Chr1_9831203_9831597	48.0517	1.02468	0.400793	2.55664	0.0052845	0.0841881	AT1G09005
Chr1_20671112_20671541	31.3212	1.25958	0.492812	2.55591	0.00529557	0.0842954	AT1G55370
Chr2_18688533_18688694	11.6585	2.18435	0.855082	2.55455	0.0053162	NA	AT2G45320
Chr1_4945650_4945993	12.6103	2.01178	0.787596	2.55433	0.00531958	NA	AT1G14453
Chr5_26811012_26811356	46.9595	1.0253	0.401729	2.55223	0.00535176	0.0851202	AT5G67190
Chr5_945487_945983	29.8173	1.33361	0.522688	2.55144	0.00536389	0.0852434	AT5G03670
Chr1_7551205_7551419	17.7746	1.64566	0.64552	2.54935	0.00539618	NA	AT1G21540
Chr1_12458556_12458787	11.786	2.12939	0.836098	2.54681	0.0054356	NA	AT1G34210
Chr5_24482193_24482826	99.0674	0.811442	0.318856	2.54485	0.00546617	0.0867978	AT5G08975
Chr3_15985544_15985753	15.7717	1.75309	0.689525	2.54247	0.00550367	NA	AT3G44310
Chr4_17503375_17503797	25.3963	1.44028	0.566565	2.54213	0.00550903	0.0874069	AT4G37180
Chr3_20378131_20378369	11.9857	2.03121	0.79969	2.53999	0.00554274	NA	AT3G54990
Chr3_5080574_5080883	21.1863	1.59039	0.626193	2.53978	0.00554615	0.0879242	AT3G15095
Chr2_19319171_19319745	45.4945	1.07701	0.424548	2.53684	0.00559293	0.0885935	AT2G47015
Chr5_6458179_6458449	24.9216	1.40676	0.554609	2.53649	0.00559853	0.08861	AT5G19200
Chr4_15783619_15783817	14.2146	1.94858	0.768361	2.53602	0.00560599	NA	AT4G32714
Chr5_6382954_6383401	35.7772	1.21444	0.47893	2.53573	0.0056106	0.0887287	NA
Chr5_3729806_3730044	17.2025	1.68405	0.664244	2.53529	0.00561765	NA	AT5G11590
Chr1_28672637_28672898	21.387	1.50006	0.591814	2.53468	0.00562748	0.0889233	AT1G76420
Chr4_9442565_9443515	50.4561	0.987438	0.389714	2.53375	0.00564239	0.0890865	NA
Chr2_15783413_15783839	17.096	1.69148	0.667593	2.5337	0.00564334	NA	AT2G37630
Chr1_11621036_11622334	61.5884	0.978094	0.386076	2.53343	0.00564769	0.0890978	NA
Chr1_26443244_26443605	29.6812	1.25965	0.497472	2.53211	0.00566897	0.089361	AT1G09147
Chr4_6975837_6976014	11.307	2.12964	0.841253	2.53151	0.00567858	NA	AT4G11485
Chr3_11792554_11792955	26.1789	1.36996	0.54117	2.53148	0.00567916	0.089449	NA
Chr1_28374706_28375047	30.0733	1.34588	0.53178	2.5309	0.00568846	0.089523	AT1G75570
Chr1_3201023_3201290	21.4221	1.50485	0.594917	2.52951	0.00571102	0.0898054	AT1G09850
Chr4_9252218_9252686	31.7548	1.37473	0.543755	2.52822	0.00573207	0.0899621	AT4G06390
Chr3_18863568_18863897	56.1231	0.983084	0.38885	2.52818	0.00573276	0.0899621	AT3G50750
Chr1_5047710_5047914	8.91377	2.52268	0.997867	2.52808	0.00573448	NA	AT1G14687
Chr5_7468492_7469402	36.8111	1.18926	0.470444	2.52795	0.00573647	0.0899621	AT5G22500
Chr1_984670_984826	21.1343	1.5064	0.596008	2.52749	0.00574413	0.0899621	AT1G03880
Chr4_18053372_18053687	21.1343	1.5064	0.596008	2.52749	0.00574413	0.0899621	AT4G38620
Chr2_9821330_9821656	19.6992	1.59089	0.629531	2.52711	0.00575031	0.0899863	AT2G23067
Chr1_20815059_20815474	24.0864	1.40135	0.554661	2.52649	0.00576037	0.089988	AT1G55690
Chr5_8987761_8988056	27.191	1.33425	0.528163	2.52621	0.00576497	0.089988	AT5G25810
Chr5_2502333_2502527	25.5582	1.45156	0.574652	2.52599	0.00576863	0.089988	AT5G07830
Chr3_18364888_18365228	34.2639	1.26812	0.502034	2.52597	0.00576894	0.089988	AT3G49530
Chr4_17110266_17110464	20.8909	1.63576	0.64785	2.52491	0.00578634	0.0901872	NA
Chr5_24459213_24460789	84.1519	0.800971	0.31742	2.52338	0.00581171	0.0905003	AT5G60800
Chr1_26516682_26517163	33.2083	1.30768	0.51833	2.52287	0.00582014	0.0905003	AT1G70370
Chr5_26027773_26028010	23.0849	1.42239	0.563803	2.52285	0.00582041	0.0905003	AT5G65158
Chr2_14534514_14534922	34.8863	1.17411	0.465451	2.52252	0.00582584	0.0905123	AT2G34480
Chr5_7664341_7664461	12.4297	2.01544	0.799426	2.52111	0.00584924	NA	AT5G22920
Chr4_18465791_18466126	26.7508	1.31916	0.523343	2.52064	0.00585711	0.0909256	AT4G39795
Chr1_6802748_6802935	24.6245	1.4942	0.59316	2.51906	0.00588347	0.0912618	AT1G19660
Chr1_26100553_26101036	27.3833	1.42663	0.566416	2.51869	0.00588964	0.0912848	NA
Chr3_393342_393678	32.2383	1.2145	0.482671	2.5162	0.00593135	0.0918579	AT3G02160
Chr2_7512937_7513127	22.9574	1.42775	0.567497	2.51587	0.00593695	0.0918714	AT2G17280
Chr4_9994171_9994475	25.6608	1.35643	0.539308	2.51513	0.00594951	0.0919926	AT4G18010
Chr1_28701518_28701863	51.4	1.01772	0.405126	2.51211	0.0060006	0.0927088	NA
Chr4_639032_639336	14.6847	1.81447	0.722451	2.51155	0.00601004	NA	AT4G01500
Chr3_7094276_7094528	36.7251	1.14043	0.454619	2.50854	0.00606158	0.0935766	AT3G20340
Chr1_23923026_23923502	27.1777	1.32652	0.528864	2.50824	0.00606667	0.0935807	AT1G64405
Chr5_14914934_14915286	39.358	1.08953	0.434787	2.50588	0.00610734	0.0941335	AT5G37540
Chr4_17404682_17405261	29.4734	1.32603	0.529495	2.50432	0.00613436	0.094475	AT4G36925
Chr3_22675132_22675291	15.9452	1.80016	0.719017	2.50364	0.00614611	NA	AT3G61260
Chr5_19366053_19366318	20.8929	1.59126	0.635711	2.50312	0.00615511	0.0947195	AT5G47820
Chr3_6346075_6346443	39.85	1.12331	0.449035	2.50161	0.00618154	0.095051	AT3G03685
Chr5_2559318_2559840	21.2632	1.47823	0.591149	2.50061	0.00619905	0.0952449	AT5G07990
Chr1_28335091_28335370	26.9951	1.33178	0.533146	2.49795	0.00624562	0.0958845	AT1G75490
Chr3_22319891_22320381	39.3914	1.13456	0.454627	2.49558	0.00628759	0.0964527	AT3G60380
Chr5_4276333_4276631	32.8098	1.20999	0.48493	2.49518	0.00629471	0.0964858	AT5G13340
Chr4_16038475_16038668	21.0075	1.50429	0.603817	2.4913	0.00636375	0.0974672	AT4G33240
Chr4_13672586_13672919	44.3769	1.0534	0.423061	2.48995	0.0063881	0.097763	AT4G27300
Chr3_20768829_20769441	70.7786	0.883882	0.355035	2.48956	0.00639506	0.0977926	AT3G55970
Chr2_13141224_13141369	17.6414	1.76055	0.707291	2.48914	0.00640261	NA	AT2G30870
Chr5_23253222_23253340	11.3962	2.06715	0.83049	2.48907	0.0064038	NA	NA
Chr1_22828036_22828388	28.1752	1.29656	0.521002	2.48858	0.00641272	0.0979856	AT1G61810
Chr3_22931187_22931326	18.1612	1.6664	0.669683	2.48834	0.00641706	NA	AT3G61910
Chr5_1995538_1995823	31.2621	1.3298	0.53478	2.48663	0.00644803	0.0984302	AT5G06530
Chr1_22185544_22186163	28.1642	1.28451	0.516612	2.48641	0.00645195	0.0984302	NA
Chr5_22777186_22777795	52.6076	0.974248	0.392051	2.48501	0.00647744	0.0987416	AT5G56260
Chr1_26092829_26093504	48.3766	1.00687	0.405231	2.48469	0.00648328	0.0987532	AT1G69420
Chr5_26669987_26670217	18.2747	1.63731	0.659114	2.4841	0.00649392	NA	AT5G66800
Chr3_22250751_22251135	31.6057	1.24378	0.500785	2.48367	0.00650185	0.0989585	AT3G60210
Chr4_10514820_10515148	25.2295	1.38044	0.555903	2.48324	0.00650964	0.0989995	NA
Chr5_230225_230579	23.8912	1.3908	0.560311	2.4822	0.00652877	0.0992128	AT5G01610
Chr3_7093521_7093741	30.8869	1.29459	0.521712	2.48143	0.00654277	0.0993479	AT3G20340
Chr4_14105282_14105525	19.9192	1.56463	0.630664	2.48093	0.00655197	0.0994099	AT4G28540
Chr1_5265087_5265406	36.7958	1.13983	0.459658	2.47973	0.00657403	0.0996668	AT1G15290
Chr1_11445081_11445428	43.8839	1.69076	0.68263	2.47683	0.00662776	0.100403	AT1G31880
Chr5_1518034_1518381	31.5296	1.2014	0.485214	2.47602	0.00664277	0.100552	AT5G05140
Chr4_16578905_16579213	26.914	1.31212	0.530372	2.47396	0.00668118	0.101055	AT4G34750
Chr2_18251791_18252081	32.7785	1.1921	0.482005	2.4732	0.00669547	0.101192	AT2G44120
Chr2_16530807_16531036	14.1846	1.8311	0.740491	2.47282	0.00670259	NA	AT2G39660
Chr3_15905162_15905388	19.5206	1.63101	0.659616	2.47266	0.0067055	0.101265	AT3G44200
Chr3_4441725_4442069	34.2363	1.2313	0.49822	2.4714	0.00672924	0.101545	AT3G13600
Chr5_8122092_8122244	17.4555	1.60545	0.649748	2.47088	0.00673911	NA	AT5G24030
Chr5_2474557_2474711	18.7371	1.58592	0.642085	2.46995	0.00675661	NA	AT5G07770
Chr3_219350_219693	30.0624	1.21557	0.492159	2.46988	0.00675793	0.101898	AT3G01560
Chr3_20303027_20304334	97.4304	0.725774	0.294177	2.46714	0.0068099	0.102603	AT3G54820
Chr3_19536108_19536473	27.5191	1.41739	0.574829	2.46575	0.0068363	0.10292	AT3G52710
Chr1_24747949_24748178	10.4521	2.12814	0.863193	2.46542	0.00684255	NA	AT1G66350
Chr1_6862849_6863204	29.0916	1.24992	0.507299	2.46386	0.0068724	0.103384	AT1G19835
Chr1_6015984_6016479	23.6871	1.45407	0.590237	2.46353	0.00687874	0.103399	AT1G17500
Chr2_15447133_15447979	57.0301	0.90677	0.368133	2.46316	0.00688589	0.103427	AT2G36830
Chr3_9980071_9980310	18.0985	1.56949	0.63726	2.46288	0.00689133	NA	AT3G27050
Chr5_24239269_24239767	30.4203	1.22554	0.497802	2.4619	0.0069102	0.103712	AT5G60200
Chr3_17719960_17720100	14.9161	1.74749	0.710064	2.46103	0.0069269	NA	AT3G48000
Chr4_16760517_16760716	16.2544	1.70025	0.691262	2.45964	0.00695392	NA	AT4G03385
Chr1_11110_11561	27.3273	1.27718	0.520011	2.45606	0.0070234	0.105329	AT1G03987
Chr3_1850919_1851690	61.6673	0.891815	0.363252	2.45509	0.00704252	0.105458	AT3G01815
Chr1_24623979_24624218	26.4185	1.38653	0.564762	2.45507	0.00704285	0.105458	AT1G66140
Chr2_16770230_16770594	31.1443	1.22631	0.499827	2.45347	0.00707424	0.105847	AT2G40140
Chr5_7709119_7709332	21.4214	1.51614	0.618425	2.45161	0.00711098	0.106309	NA
Chr5_9944943_9945158	21.8314	1.43841	0.586784	2.45135	0.00711605	0.106309	AT5G27920
Chr2_12898931_12899039	9.86258	2.1807	0.889752	2.45091	0.00712475	NA	AT2G30230
Chr5_24963343_24963571	27.1103	1.26994	0.518219	2.45059	0.00713104	0.106451	AT5G62165
Chr1_27042681_27042968	30.8476	1.19342	0.487192	2.44959	0.00715104	0.106667	AT1G09273
Chr5_2290297_2290532	20.6789	1.57752	0.644212	2.44875	0.00716757	0.106832	AT5G01385
Chr3_22995514_22995646	12.5756	1.91562	0.783001	2.44651	0.00721234	NA	AT3G62100
Chr4_12966962_12967242	30.6122	1.20992	0.494608	2.44623	0.00721801	0.107486	AT4G25350
Chr5_24953072_24953293	39.6271	1.08926	0.445324	2.446	0.00722253	0.107486	AT5G62130
Chr5_3846985_3847173	16.7194	1.68209	0.687758	2.44575	0.00722752	NA	AT5G11930
Chr4_10812895_10813108	12.0749	1.96976	0.805711	2.44474	0.00724775	NA	AT4G19960
Chr3_21261164_21261489	21.8181	1.42619	0.583689	2.4434	0.00727472	0.10818	AT3G57450
Chr1_4540600_4540987	26.7284	1.33297	0.545796	2.44225	0.00729806	0.108444	AT1G13260
Chr1_26978503_26978756	27.7533	1.2541	0.513633	2.44163	0.00731065	0.108548	AT1G09263
Chr3_1648506_1648790	22.1018	1.41087	0.577988	2.441	0.00732325	0.108652	AT3G05650
Chr3_10834447_10834603	10.3456	2.13629	0.875171	2.44099	0.00732349	NA	NA
Chr3_2890315_2890576	36.1042	1.11487	0.456787	2.44069	0.00732971	0.108665	AT3G09390
Chr3_375154_375394	11.5741	2.03138	0.83238	2.44045	0.00733449	NA	AT3G01075
Chr2_19191599_19191822	20.9792	1.44894	0.593867	2.43984	0.00734679	0.108836	AT2G46710
Chr1_26575257_26575584	30.4714	1.20813	0.495386	2.43877	0.00736872	0.109077	AT1G70510
Chr4_11645771_11646463	47.0043	0.970017	0.397924	2.43769	0.00739068	0.109319	AT4G21960
Chr1_27330970_27331223	24.3402	1.34409	0.551534	2.43699	0.00740495	0.109447	AT1G72570
Chr1_5531947_5532149	17.8631	1.61763	0.664411	2.43469	0.00745235	NA	AT1G16150
Chr5_618494_618701	17.8631	1.61763	0.664411	2.43469	0.00745235	NA	AT5G02750
Chr3_16481893_16482154	28.5238	1.23829	0.508632	2.43454	0.00745527	0.110107	AT3G45060
Chr1_29372798_29373080	18.3332	1.539	0.632295	2.43399	0.0074667	NA	AT1G78090
Chr4_9414669_9414853	25.2625	1.34215	0.551447	2.43387	0.00746921	0.110229	AT4G06425
Chr1_19820934_19821241	29.2301	1.26085	0.518274	2.43279	0.0074914	0.110473	AT1G53170
Chr2_13968977_13969104	11.0734	2.10229	0.864217	2.43259	0.00749558	NA	AT2G32930
Chr5_18528077_18528470	21.2531	1.59715	0.656771	2.43182	0.0075116	0.11063	AT5G45670
Chr4_18471952_18472498	47.303	0.979106	0.402637	2.43173	0.00751345	0.11063	AT4G39800
Chr4_14002165_14002301	18.7246	1.77058	0.728278	2.43118	0.00752478	NA	AT4G28250
Chr3_8086060_8086576	34.3743	1.13942	0.468817	2.4304	0.00754103	0.110952	AT3G22845
Chr2_18912401_18912642	33.2729	1.17614	0.484087	2.42961	0.00755754	0.111111	AT2G45970
Chr1_9500160_9500633	30.1543	1.21783	0.501395	2.42888	0.00757274	0.11125	AT1G27360
Chr3_5122583_5122945	27.1097	1.27679	0.525835	2.42812	0.00758865	0.1114	AT3G00330
Chr2_17733975_17734121	15.0793	1.71894	0.708384	2.42657	0.00762122	NA	AT2G42590
Chr4_16534019_16534457	49.0563	0.968366	0.399135	2.42616	0.00762975	0.111918	AT4G34610
Chr3_6388548_6388893	33.8334	1.1653	0.480469	2.42533	0.00764715	0.112089	AT3G03715
Chr3_3474333_3474510	17.2349	1.65659	0.683766	2.42275	0.00770185	NA	AT3G11090
Chr2_19305641_19305909	26.6804	1.27383	0.525941	2.422	0.00771763	0.113037	AT2G46980
Chr1_8920204_8920467	19.095	1.59845	0.659984	2.42196	0.0077186	NA	AT1G25422
Chr4_13460342_13461245	65.5942	0.903805	0.373227	2.4216	0.00772625	0.113078	AT4G26690
Chr1_2374846_2375032	23.2813	1.37255	0.566955	2.42092	0.00774067	0.113204	AT1G07670
Chr5_7934516_7934826	25.4979	1.31746	0.544368	2.42016	0.00775682	0.113355	AT5G23530
Chr5_8909926_8910111	22.7448	1.38772	0.573564	2.41947	0.00777162	0.113486	AT5G25590
Chr1_26439407_26439783	38.616	1.07875	0.44604	2.41851	0.00779215	0.1137	AT1G70209
Chr5_21226081_21226350	26.8793	1.26407	0.522882	2.41751	0.00781355	0.113927	AT5G52280
Chr4_5760247_5760518	15.4736	1.6977	0.702481	2.41673	0.00783041	NA	AT4G08980
Chr4_17650238_17650697	39.942	1.04557	0.432802	2.41581	0.00785004	0.114373	AT4G37553
Chr5_18603684_18603872	8.95357	2.28041	0.944023	2.41563	0.00785394	NA	AT5G45860
Chr3_5165761_5166128	27.3043	1.29537	0.536273	2.41551	0.00785669	0.114384	AT3G15350
Chr3_10871557_10872432	55.0448	0.891407	0.369239	2.41417	0.00788551	0.114718	NA
Chr1_4191240_4191794	73.6508	0.821661	0.340582	2.41252	0.00792135	0.115153	AT1G04947
Chr4_15412530_15412847	34.883	1.15287	0.477949	2.41211	0.00793023	0.115196	AT4G31875
Chr4_6135436_6135772	35.1645	1.0995	0.456071	2.41081	0.00795863	0.115336	AT4G09730
Chr4_1329306_1329538	33.2803	1.14482	0.474877	2.41077	0.00795948	0.115336	AT4G03010
Chr5_7678552_7679104	62.3108	0.946229	0.392549	2.41047	0.00796591	0.115336	AT5G22950
Chr3_9002869_9003037	22.6186	1.45065	0.601837	2.41036	0.00796831	0.115336	AT3G24660
Chr3_2011450_2011835	33.2845	1.23959	0.514395	2.4098	0.00798062	0.115336	AT3G06500
Chr2_9524260_9524448	19.3494	1.49987	0.622484	2.4095	0.00798723	0.115336	NA
Chr4_8138715_8138903	19.3494	1.49987	0.622484	2.4095	0.00798723	0.115336	AT4G14130
Chr1_10228598_10229040	38.8943	1.12496	0.46692	2.40931	0.0079914	0.115336	AT1G29270
Chr1_22627857_22628045	16.7028	1.62719	0.675397	2.40924	0.00799282	NA	AT1G61340
Chr1_20761461_20761787	23.3082	1.4457	0.600071	2.40922	0.00799328	0.115336	AT1G55580
Chr3_20552714_20553025	22.5101	1.40946	0.585516	2.40722	0.00803735	0.115886	AT3G55440
Chr4_616030_616169	8.98558	2.397	0.996041	2.40653	0.00805244	NA	NA
Chr1_13999521_14000178	63.024	0.88668	0.368448	2.40653	0.00805247	0.115979	NA
Chr2_12185741_12186057	42.1759	1.08425	0.450612	2.40617	0.00806041	0.115979	AT2G28500
Chr1_3715815_3716376	43.8662	1.01693	0.422645	2.40611	0.00806174	0.115979	AT1G11120
Chr4_2536598_2536762	16.3579	1.72932	0.719083	2.40489	0.0080887	NA	AT4G04970
Chr1_25745492_25745753	22.2644	1.41036	0.586565	2.40444	0.00809874	0.116301	AT1G68570
Chr3_8196814_8197107	34.1536	1.14533	0.476407	2.40409	0.00810634	0.116301	AT3G23050
Chr1_18955390_18955585	19.6899	1.4755	0.613779	2.40396	0.00810932	0.116301	AT1G51170
Chr3_6678586_6678949	48.6338	1.08736	0.452359	2.40375	0.00811396	0.116301	AT3G19274
Chr1_227505_228028	28.1296	1.23731	0.514743	2.40374	0.00811406	0.116301	AT1G01620
Chr2_10836047_10836704	40.8326	1.10738	0.460743	2.40346	0.00812044	0.116307	AT2G25460
Chr1_8384798_8385209	33.6097	1.18473	0.493289	2.4017	0.00815946	0.116725	AT1G23710
Chr5_5221958_5222318	25.9636	1.30706	0.544246	2.40161	0.00816165	0.116725	AT5G16000
Chr2_15496858_15497061	20.7304	1.46565	0.610413	2.40108	0.00817334	0.116807	NA
Chr2_122287_123141	59.5329	0.894277	0.37251	2.40068	0.00818234	0.116839	AT2G03905
Chr3_18802453_18802787	20.7278	1.43226	0.596663	2.40044	0.00818762	0.116839	AT3G50640
Chr3_172768_172952	18.1125	1.5802	0.658701	2.39897	0.00822069	NA	AT3G01460
Chr5_9850821_9851084	16.1529	1.63207	0.681233	2.39575	0.00829312	NA	AT5G27807
Chr1_8726920_8727309	39.7921	1.04537	0.436466	2.39508	0.00830832	0.118381	AT1G24625
Chr3_18564510_18565105	40.6391	1.01656	0.424467	2.39492	0.00831203	0.118381	AT3G50070
Chr2_17249988_17250459	40.7412	1.02601	0.428428	2.39483	0.00831394	0.118381	AT2G41380
Chr2_17443786_17444167	33.4188	1.15211	0.481181	2.39433	0.00832541	0.118457	AT2G41820
Chr2_9821851_9822168	44.4744	1.076	0.449576	2.39337	0.00834721	0.118633	AT2G23067
Chr4_14556189_14556367	23.3156	1.38637	0.579282	2.39325	0.00834994	0.118633	AT4G29720
Chr1_17921285_17921918	50.7273	0.928633	0.388083	2.39287	0.00835851	0.118668	NA
Chr5_25267382_25267706	23.6932	1.3448	0.562226	2.39193	0.00838004	0.118886	AT5G62960
Chr1_10247926_10248101	24.3761	1.47007	0.614808	2.3911	0.00839899	0.119068	AT1G29300
Chr5_2284609_2284870	18.8166	1.48795	0.622311	2.39101	0.00840096	NA	AT5G07280
Chr4_17469045_17469578	44.402	1.01943	0.426465	2.39043	0.00841428	0.119198	AT4G37070
Chr2_14592418_14593104	48.3647	0.949341	0.397199	2.39009	0.00842221	0.119224	AT2G34650
Chr5_23692342_23692701	20.3896	1.44289	0.603874	2.38938	0.00843839	0.119319	AT5G58620
Chr5_23475428_23475729	26.5776	1.26017	0.52748	2.38904	0.00844634	0.119319	AT5G08815
Chr5_9445149_9445448	20.9925	1.46509	0.613265	2.38899	0.00844735	0.119319	AT5G26850
Chr2_12781430_12781656	12.7752	1.84114	0.770802	2.38861	0.00845613	NA	NA
Chr3_4346656_4347054	42.8027	0.99082	0.414855	2.38835	0.00846203	0.119374	AT3G13380
Chr2_15977306_15977828	50.0186	0.92189	0.386071	2.38788	0.00847302	0.119374	AT2G08935
Chr2_15378443_15378803	27.9349	1.22107	0.511377	2.38781	0.00847455	0.119374	AT2G36690
Chr3_3651137_3651589	43.7728	0.981199	0.41093	2.38775	0.00847585	0.119374	AT3G11580
Chr2_11947378_11948106	50.735	0.936007	0.392187	2.38663	0.00850171	0.119652	NA
Chr4_18453778_18453924	17.3056	1.65986	0.695831	2.38544	0.00852938	NA	AT4G39770
Chr1_26661590_26662029	44.6855	0.971127	0.407107	2.38543	0.00852947	0.119884	AT1G70710
Chr3_3696576_3696895	32.3512	1.17112	0.490955	2.38539	0.00853057	0.119884	AT3G11700
Chr5_19116499_19116768	11.0771	2.00653	0.841301	2.38504	0.00853869	NA	AT5G47060
Chr5_18378655_18379223	23.2843	1.35571	0.568469	2.38485	0.00854315	0.119975	NA
Chr3_468755_469364	35.1704	1.12764	0.472888	2.38457	0.00854944	0.119976	AT3G02315
Chr4_15443877_15444158	23.985	1.36139	0.570999	2.38423	0.00855748	0.120002	AT4G31920
Chr3_1216546_1217120	32.5302	1.16744	0.489861	2.3832	0.00858145	0.120252	AT3G04510
Chr3_4753655_4753850	18.9144	1.58376	0.664618	2.38296	0.00858703	NA	AT3G14270
Chr1_199386_199764	40.9806	1.03296	0.433569	2.38245	0.00859889	0.120409	AT1G01550
Chr2_16745584_16745773	20.6947	1.47058	0.617361	2.38204	0.00860848	0.120457	AT2G40100
Chr5_24456814_24457300	26.6497	1.24548	0.523366	2.37974	0.00866237	0.121124	AT5G60790
Chr4_14325471_14325749	19.9582	1.57152	0.661007	2.37747	0.00871588	0.121784	AT4G29080
Chr3_22878598_22878788	22.3665	1.44645	0.608841	2.37575	0.00875668	0.122266	AT3G61800
Chr4_12501463_12501908	50.0326	0.916116	0.385765	2.3748	0.00877921	0.122493	AT4G07240
Chr2_16342305_16342484	13.2893	1.8492	0.7788	2.37442	0.00878835	NA	AT2G39175
Chr1_7733727_7734082	34.2958	1.13793	0.479372	2.37379	0.00880337	0.122742	AT1G21980
Chr4_13223278_13223808	34.0297	1.12993	0.476148	2.37305	0.00882082	0.122897	AT4G26090
Chr2_7934879_7935036	16.9324	1.67076	0.704107	2.37288	0.00882489	NA	AT2G18240
Chr1_27999945_28000168	17.8151	1.522	0.641526	2.37248	0.00883463	NA	AT1G74500
Chr4_11553624_11553908	32.4377	1.16977	0.493392	2.37087	0.00887322	0.123531	AT4G21750
Chr1_418111_418873	79.1258	0.759534	0.320426	2.37039	0.00888475	0.123531	AT1G02205
Chr4_6890177_6890397	19.4465	1.61905	0.683053	2.37032	0.00888632	0.123531	AT4G11330
Chr4_1382468_1382691	24.3879	1.36841	0.577364	2.3701	0.00889174	0.123531	AT4G03113
Chr3_15357065_15357511	21.9817	1.36137	0.574654	2.36902	0.00891756	0.123767	AT3G06615
Chr3_23287965_23288684	38.8517	1.03494	0.436893	2.36886	0.00892145	0.123767	AT3G63010
Chr5_20709856_20710102	18.6751	1.49056	0.629838	2.36658	0.00897666	NA	AT5G50910
Chr2_11967261_11967581	36.6858	1.06939	0.451911	2.36637	0.00898183	0.124516	AT2G28085
Chr1_29758247_29758583	22.7478	1.37091	0.579402	2.36608	0.00898886	0.124524	AT1G79110
Chr5_8746975_8747407	30.2625	1.16051	0.490537	2.3658	0.00899552	0.124528	AT5G25240
Chr1_29763452_29763914	31.9727	1.16866	0.494392	2.36382	0.00904374	0.125106	NA
Chr4_17114694_17115518	39.5968	1.0381	0.439483	2.3621	0.00908597	0.125601	AT4G36160
Chr1_8927254_8927460	20.9611	1.42929	0.605253	2.36147	0.00910123	0.125722	NA
Chr3_2771741_2772096	22.2484	1.36295	0.577261	2.36106	0.00911143	0.125774	AT3G09070
Chr1_5636391_5636664	17.6512	1.5524	0.658273	2.3583	0.00917953	NA	AT1G16500
Chr1_22184634_22184918	29.1858	1.19145	0.505264	2.35807	0.00918505	0.1267	NA
Chr1_4906400_4906594	18.0761	1.6074	0.681765	2.3577	0.00919422	NA	AT1G14350
Chr1_29359682_29359988	13.9891	1.76169	0.747266	2.35752	0.00919881	NA	AT1G09965
Chr3_2138184_2138401	28.0728	1.2376	0.525163	2.35661	0.00922142	0.127112	AT3G06770
Chr4_13855787_13856012	15.8996	1.66502	0.706962	2.35518	0.00925691	NA	AT4G27810
Chr2_14216851_14217293	44.3246	1.00417	0.426643	2.35365	0.00929517	0.128038	AT2G33570
Chr3_2353695_2353938	28.9044	1.19896	0.509495	2.35323	0.00930546	0.128088	AT3G07360
Chr5_22179026_22179221	14.4898	1.72738	0.734097	2.35307	0.00930959	NA	AT5G54590
Chr1_4371418_4371628	24.5234	1.40402	0.596955	2.35196	0.00933733	0.128436	AT1G12820
Chr1_6871540_6871937	20.1052	1.4679	0.624233	2.35152	0.00934833	0.128465	AT1G19840
Chr4_11664487_11664673	18.9895	1.52891	0.650199	2.35145	0.00935024	NA	AT4G22010
Chr1_8852630_8853089	45.5458	0.94577	0.402224	2.35135	0.00935266	0.128465	AT1G05947
Chr2_15007888_15008126	15.3848	1.67568	0.712656	2.35132	0.00935341	NA	NA
Chr5_21874522_21875031	38.0666	1.04947	0.446485	2.35051	0.00937392	0.128666	AT5G08035
Chr3_8498130_8498577	29.3528	1.17078	0.498171	2.35015	0.00938281	0.128697	AT3G23635
Chr2_14733277_14734082	34.7448	1.10855	0.471843	2.3494	0.00940188	0.128868	AT2G34925
Chr1_4713472_4713695	34.131	1.09215	0.46505	2.34846	0.00942563	0.129103	AT1G13740
Chr4_15992758_15992993	16.3876	1.59401	0.678904	2.34792	0.0094394	NA	AT4G33160
Chr2_17477287_17477858	57.9458	0.867498	0.369601	2.34712	0.00945951	0.129475	NA
Chr2_1075331_1075598	22.145	1.3524	0.576438	2.34613	0.00948466	0.129717	AT2G03550
Chr5_22335742_22335892	17.6825	1.60533	0.684273	2.34604	0.00948713	NA	AT5G55050
Chr5_16590682_16590914	25.2176	1.26692	0.540055	2.3459	0.00949052	0.129717	AT5G41460
Chr1_2174973_2175184	12.2568	1.91667	0.817136	2.3456	0.00949828	NA	AT1G07090
Chr2_9406034_9406249	29.7523	1.21858	0.519635	2.34507	0.00951185	0.129917	AT2G22125
Chr3_19240052_19240347	23.8514	1.38513	0.590833	2.34436	0.00952983	0.130071	AT3G51860
Chr3_2498820_2499138	22.3232	1.37582	0.58756	2.34158	0.00960125	0.130954	AT3G07820
Chr1_28497705_28498070	38.2989	1.04543	0.446609	2.34082	0.00962068	0.131105	AT1G75900
Chr4_17372674_17373699	100.735	0.679777	0.290425	2.34062	0.00962577	0.131105	AT4G36880
Chr4_17579327_17579643	29.1845	1.20423	0.514565	2.34029	0.00963429	0.131106	AT4G37390
Chr3_336759_337047	29.8288	1.1785	0.503612	2.3401	0.00963933	0.131106	AT3G02010
Chr1_1661460_1661658	18.7758	1.5604	0.666865	2.3399	0.00964443	NA	AT1G04397
Chr4_18207055_18207422	17.6198	1.50792	0.644894	2.33825	0.00968711	NA	AT4G39070
Chr1_28236786_28237884	79.4216	0.777237	0.332461	2.33783	0.00969803	0.131812	NA
Chr5_1711426_1711734	26.9328	1.23767	0.529563	2.33716	0.00971555	0.131958	NA
Chr1_4579260_4579586	20.9662	1.38115	0.591229	2.33607	0.00974377	0.132249	AT1G05007
Chr4_18065682_18066183	40.7282	0.994855	0.426281	2.3338	0.00980309	0.132961	AT4G38660
Chr5_26054248_26054398	15.9039	1.60143	0.686372	2.33318	0.00981934	NA	AT5G09305
Chr1_23022659_23023087	30.6597	1.15224	0.493876	2.33306	0.0098226	0.133133	AT1G08497
Chr5_18080693_18080877	16.3122	1.59821	0.685613	2.33107	0.00987481	NA	AT5G44790
Chr2_14888986_14889319	29.6232	1.15655	0.496166	2.33097	0.00987743	0.133782	AT2G35360
Chr5_5876282_5876638	33.33	1.14	0.489172	2.33046	0.0098908	0.133798	AT5G17800
Chr3_23154420_23154624	24.6967	1.37207	0.58877	2.33041	0.00989237	0.133798	AT3G62610
Chr2_11969350_11969714	34.0234	1.13354	0.486472	2.33012	0.00989986	0.133806	AT2G28085
Chr2_10366920_10367205	24.9785	1.31649	0.565139	2.3295	0.00991641	0.133937	AT2G24360
Chr1_3932817_3933073	10.2388	2.08584	0.896147	2.32757	0.00996747	NA	AT1G11670
Chr4_10328219_10328534	17.8725	1.50113	0.644942	2.32754	0.00996834	NA	AT4G18820
Chr1_18770948_18771201	27.5924	1.25697	0.540105	2.32726	0.0099757	0.134644	AT1G50660
Chr1_25657821_25658025	19.8722	1.41385	0.60766	2.32672	0.00999011	0.134745	AT1G68440
Chr5_17962073_17962352	26.9729	1.20733	0.51902	2.32617	0.0100047	0.134849	AT5G44568
Chr2_18707563_18707755	17.2793	1.53566	0.660357	2.32549	0.0100228	NA	AT2G09615
Chr2_7301044_7301299	26.8987	1.26393	0.543699	2.32469	0.0100441	0.135286	AT2G16850
Chr1_27699777_27700080	22.4965	1.35212	0.581983	2.3233	0.0100815	0.135695	AT1G73670
Chr5_17800295_17800426	11.4183	1.9163	0.825051	2.32265	0.0100991	NA	AT5G44190
Chr3_22824133_22824340	23.6662	1.2871	0.55429	2.32208	0.0101144	0.13597	AT3G61680
Chr5_23164840_23165249	26.9538	1.24363	0.535582	2.32202	0.0101159	0.13597	AT5G57170
Chr4_18335660_18335821	19.3226	1.59265	0.686322	2.32056	0.0101552	0.136404	AT4G39410
Chr5_22922380_22922522	11.9904	1.84112	0.793605	2.31994	0.0101719	NA	AT5G08605
Chr3_22776121_22776715	93.0256	0.690616	0.297823	2.31888	0.0102008	0.136921	AT3G61550
Chr4_8640371_8640552	11.9197	1.84186	0.794434	2.31846	0.0102122	NA	AT4G15140
Chr3_21036221_21036371	17.7577	1.54571	0.666931	2.31764	0.0102343	NA	AT3G56800
Chr4_12838647_12838887	31.8151	1.13937	0.491645	2.31747	0.0102391	0.137245	AT4G24972
Chr2_16485629_16486145	38.4051	1.01173	0.436661	2.31697	0.0102528	0.137245	AT2G09050
Chr4_12536736_12537250	39.8409	0.999425	0.431351	2.31696	0.0102529	0.137245	AT4G24150
Chr1_8177829_8178283	40.7894	0.9857	0.425453	2.31682	0.0102566	0.137245	AT1G23070
Chr1_8060614_8060889	39.7347	1.04973	0.453134	2.3166	0.0102627	0.137245	AT1G22770
Chr4_17754951_17755253	27.5808	1.19118	0.51423	2.31644	0.0102673	0.137245	NA
Chr5_7005350_7005598	14.0292	1.67824	0.724633	2.31598	0.0102796	NA	AT5G20700
Chr2_19135521_19135865	30.4667	1.19839	0.51753	2.31559	0.0102903	0.137459	AT2G46600
Chr1_868164_868361	10.5796	2.07108	0.894502	2.31535	0.0102969	NA	AT1G03470
Chr1_18307057_18307483	44.2811	1.01485	0.438729	2.31316	0.010357	0.138254	AT1G49460
Chr5_24491640_24491801	20.4757	1.42505	0.61626	2.31242	0.0103771	0.138428	AT5G60880
Chr1_6687178_6687320	8.71924	2.30633	0.997499	2.31212	0.0103856	NA	AT1G19350
Chr1_18946193_18946615	25.948	1.28509	0.55586	2.3119	0.0103916	0.138526	AT1G51140
Chr3_4846012_4846326	26.9217	1.30802	0.566162	2.31032	0.0104351	0.139011	NA
Chr5_16085375_16085626	24.1402	1.32454	0.573378	2.31006	0.0104425	0.139014	AT5G40250
Chr3_18155172_18155481	35.8035	1.07058	0.463631	2.30913	0.0104682	0.139261	AT3G48980
Chr3_19322927_19323298	35.6495	1.13082	0.489937	2.3081	0.0104967	0.13948	AT3G52105
Chr2_19094933_19095271	22.1082	1.41557	0.613328	2.30802	0.0104991	0.13948	AT2G09725
Chr5_17587073_17587195	13.0583	1.84756	0.800501	2.308	0.0104995	NA	AT5G43770
Chr5_1269001_1269193	23.7947	1.39308	0.603837	2.30705	0.010526	0.139742	AT5G00335
Chr1_10630529_10630723	15.1371	1.61226	0.699585	2.30459	0.0105947	NA	AT1G30210
Chr1_7336521_7337081	38.4678	1.03796	0.450753	2.30271	0.0106474	0.141259	AT1G05613
Chr5_23838631_23838958	40.1821	0.989516	0.429936	2.30154	0.0106806	0.141601	AT5G59040
Chr3_4140377_4140742	26.7652	1.27642	0.554842	2.30051	0.0107095	0.141889	AT3G02635
Chr4_11638635_11639114	55.533	0.845752	0.367752	2.29979	0.0107301	0.142064	AT4G21930
Chr5_18376792_18377071	16.4711	1.64351	0.714837	2.29914	0.0107486	NA	NA
Chr1_10702013_10702393	27.3821	1.23607	0.537914	2.29789	0.0107841	0.142584	NA
Chr3_9969093_9969669	39.2944	1.04105	0.45305	2.29788	0.0107844	0.142584	AT3G27025
Chr1_26157517_26157891	36.6491	1.04463	0.454655	2.29763	0.0107914	0.142584	AT1G69560
Chr3_18473943_18474350	36.8676	1.10433	0.480903	2.29638	0.0108272	0.14296	AT3G49800
Chr2_19260766_19260938	18.3336	1.47393	0.641859	2.29635	0.0108279	NA	AT2G46870
Chr3_20734508_20734741	27.072	1.24258	0.5413	2.29555	0.0108508	0.143097	AT3G55880
Chr5_20965228_20965458	23.1394	1.33166	0.580118	2.2955	0.0108523	0.143097	AT5G51610
Chr3_22887820_22888099	25.701	1.23474	0.538079	2.29471	0.0108747	0.143296	AT3G61830
Chr1_7086594_7086877	30.7886	1.14044	0.49706	2.29438	0.0108843	0.143325	AT1G20440
Chr1_6845668_6845869	16.3523	1.53364	0.668716	2.29341	0.0109121	NA	AT1G19800
Chr1_115715_116416	48.4319	0.898332	0.391705	2.29339	0.0109129	0.143467	AT1G01300
Chr1_9339865_9340258	23.6395	1.33349	0.581515	2.29313	0.0109202	0.143467	AT1G26930
Chr3_9343494_9344051	32.2652	1.11414	0.485861	2.29313	0.0109203	0.143467	AT3G25660
Chr5_4450823_4451237	23.6752	1.32775	0.57905	2.29298	0.0109246	0.143467	AT5G13790
Chr4_6874290_6874477	14.9732	1.65368	0.72129	2.29267	0.0109336	NA	AT4G11300
Chr1_20239500_20239929	45.9048	0.922639	0.402435	2.29264	0.0109344	0.143477	AT1G54210
Chr1_29593463_29593805	26.2061	1.20359	0.525044	2.29235	0.0109427	0.143477	AT1G78680
Chr5_97161_97387	32.8305	1.26499	0.55187	2.29218	0.0109475	0.143477	AT5G00745
Chr1_19496100_19496256	24.1657	1.29543	0.56529	2.29162	0.0109639	0.143594	AT1G52347
Chr3_20902946_20903149	11.6179	1.83512	0.800893	2.29134	0.0109719	NA	AT3G56370
Chr1_25773727_25773844	11.6887	1.83476	0.800983	2.29064	0.0109922	NA	AT1G68640
Chr5_7915822_7916078	28.3149	1.18781	0.51855	2.29063	0.0109923	0.143869	AT5G23480
Chr1_21720206_21720482	30.6006	1.15493	0.504264	2.29033	0.0110012	0.143889	AT1G58460
Chr2_15943726_15944130	29.4419	1.14163	0.498836	2.2886	0.0110514	0.144449	AT2G38090
Chr4_17523588_17523957	27.9483	1.22858	0.537023	2.28777	0.0110756	0.144667	AT4G37240
Chr3_17507693_17507865	13.6706	1.69042	0.738972	2.28753	0.0110823	NA	AT3G47500
Chr4_17153757_17154147	37.5641	1.09017	0.476708	2.28686	0.0111019	0.144914	AT4G09275
Chr3_1567453_1567555	11.056	2.05147	0.897253	2.28639	0.0111156	NA	AT3G05430
Chr3_7087076_7087283	12.6334	1.7745	0.776665	2.28477	0.0111632	NA	AT3G20310
Chr4_16559626_16560009	34.6918	1.09299	0.478512	2.28414	0.0111816	0.145776	NA
Chr1_30243264_30243686	36.2205	1.0349	0.453088	2.2841	0.011183	0.145776	AT1G80450
Chr3_21037384_21037892	43.7054	0.945653	0.414138	2.28342	0.0112028	0.145936	AT3G56810
Chr4_18052737_18052876	11.4757	1.856	0.8131	2.28262	0.0112264	NA	AT4G38620
Chr5_17760195_17760342	15.3151	1.58592	0.694821	2.28249	0.0112303	NA	AT5G44130
Chr1_10146453_10146755	21.4926	1.47216	0.644995	2.28244	0.0112317	0.146216	AT1G29060
Chr1_24398136_24398322	19.7874	1.41024	0.617962	2.28208	0.0112422	0.146254	AT1G65620
Chr3_21411620_21412207	30.0702	1.14044	0.500104	2.2804	0.011292	0.146804	AT3G57800
Chr2_15284090_15284404	21.7654	1.34629	0.591184	2.27728	0.0113846	0.147909	AT2G36420
Chr1_27975352_27975674	57.2545	0.857513	0.377016	2.27447	0.0114689	0.148904	AT1G09457
Chr5_2099733_2100005	27.2216	1.19068	0.523735	2.27344	0.0114999	0.149207	AT5G06790
Chr1_9917126_9917453	21.933	1.3031	0.573341	2.27282	0.0115186	0.14935	NA
Chr2_17135343_17135516	13.2977	1.75613	0.772923	2.27206	0.0115415	NA	AT2G41090
Chr1_22191447_22191726	19.5487	1.41711	0.623865	2.2715	0.0115584	0.149756	AT1G60160
Chr5_23059237_23059671	36.4238	1.01588	0.447272	2.27127	0.0115653	0.149756	AT5G56980
Chr3_21446017_21446147	12.8324	1.72877	0.761227	2.27104	0.0115724	NA	AT3G57920
Chr5_3190702_3190979	34.7713	1.0535	0.463947	2.27073	0.0115818	0.149861	AT5G10170
Chr1_4580898_4581292	16.9455	1.49845	0.659939	2.27059	0.0115859	NA	AT1G05007
Chr5_19100392_19100617	19.7687	1.40132	0.617188	2.27049	0.0115888	0.149861	AT5G06925
Chr4_12498304_12498798	34.8311	1.04879	0.462333	2.26847	0.0116503	0.150556	AT4G24050
Chr4_15429431_15429621	17.2606	1.52538	0.672847	2.26706	0.0116934	NA	AT4G31890
Chr1_8304714_8304990	30.1767	1.135	0.500691	2.26687	0.011699	0.151084	AT1G05807
Chr5_23419817_23419990	9.45469	2.07919	0.91742	2.26635	0.011715	NA	AT5G57800
Chr4_17771349_17771613	29.8187	1.25625	0.554342	2.26621	0.0117194	0.151247	NA
Chr3_7326035_7326172	7.31386	2.36957	1.04577	2.26586	0.0117299	NA	AT3G20910
Chr2_10561437_10561683	18.1669	1.57925	0.697116	2.2654	0.011744	NA	AT2G24765
Chr1_8154884_8155227	36.996	1.01003	0.44588	2.26526	0.0117484	0.151478	AT1G08965
Chr2_18492941_18493489	35.2087	1.03001	0.45473	2.26511	0.0117529	0.151478	AT2G44840
Chr1_20106156_20106422	10.4211	1.92279	0.849219	2.26418	0.0117814	NA	AT1G53850
Chr2_17164464_17164700	31.265	1.10787	0.489328	2.26407	0.0117848	0.151789	AT2G41180
Chr1_3030747_3031137	33.8609	1.06442	0.470431	2.26266	0.0118284	0.152115	AT1G09390
Chr1_25759000_25759405	33.7945	1.0492	0.46372	2.26257	0.011831	0.152115	AT1G68600
Chr1_29485634_29485886	34.3109	1.1112	0.491142	2.26249	0.0118336	0.152115	AT1G78370
Chr3_1486460_1486887	25.8581	1.3293	0.58769	2.26191	0.0118515	0.152245	AT3G05220
Chr4_18127001_18127289	22.4875	1.30867	0.57893	2.26051	0.0118949	0.152701	AT4G09765
Chr3_1728747_1728906	7.17164	2.40392	1.06403	2.25925	0.011934	NA	AT3G01775
Chr2_17839185_17839483	15.8726	1.5517	0.68688	2.25906	0.0119399	NA	AT2G09405
Chr3_6758655_6758795	17.0617	1.55377	0.688075	2.25814	0.0119685	NA	AT3G19490
Chr3_101771_102113	33.9758	1.06216	0.470635	2.25687	0.0120082	0.154053	AT3G01310
Chr5_26668751_26669462	33.0234	1.06043	0.469946	2.2565	0.0120198	0.1541	AT5G66800
Chr1_1574781_1574980	16.7599	1.54597	0.685401	2.25557	0.0120489	NA	AT1G05380
Chr1_18445091_18445349	32.0194	1.18058	0.523432	2.25546	0.0120522	0.154415	AT1G49830
Chr4_17136052_17136713	53.2134	0.901238	0.39966	2.25501	0.0120663	0.154494	AT4G09265
Chr1_29870684_29870937	19.1041	1.4385	0.63801	2.25466	0.0120773	NA	AT1G79420
Chr4_14813099_14813691	30.7362	1.11802	0.495912	2.25447	0.0120832	0.154608	AT4G30250
Chr3_4740118_4740754	38.0345	1.03936	0.461203	2.25359	0.0121109	0.15486	AT3G14230
Chr3_5639134_5639384	23.5635	1.26928	0.563547	2.25231	0.0121513	0.155275	AT3G16560
Chr3_19728428_19728677	22.7655	1.3503	0.599615	2.25194	0.0121629	0.15532	AT3G53232
Chr1_7460375_7460684	22.7042	1.27319	0.565649	2.25084	0.0121977	0.155663	AT1G05647
Chr5_8861125_8861455	27.487	1.20872	0.537392	2.24924	0.0122487	0.156211	AT5G25460
Chr2_681383_681583	10.5276	1.90963	0.849015	2.24922	0.0122491	NA	AT2G02540
Chr1_27344129_27344274	14.3055	1.78419	0.793468	2.2486	0.0122689	NA	AT1G72630
Chr2_18790455_18790734	40.4492	0.958787	0.426425	2.24843	0.0122744	0.156436	AT2G45610
Chr5_18022095_18022555	23.7103	1.33665	0.594923	2.24676	0.0123275	0.15701	AT5G44670
Chr2_11647526_11647735	19.5531	1.37541	0.612296	2.24632	0.0123419	0.15709	AT2G27229
Chr1_4600400_4600921	40.7897	0.952243	0.42402	2.24575	0.0123601	0.157219	AT1G13410
Chr4_14397469_14397918	38.546	1.01353	0.451559	2.24452	0.0123994	0.157557	AT4G29200
Chr5_17889867_17890062	22.1379	1.35246	0.60259	2.24441	0.0124029	0.157557	AT5G44400
Chr3_20872291_20872685	22.167	1.29316	0.576319	2.24383	0.0124217	0.15763	AT3G56270
Chr5_8376401_8376681	31.6406	1.09963	0.490091	2.24373	0.0124249	0.15763	AT5G24530
Chr5_23406301_23406552	20.7128	1.39421	0.621669	2.24269	0.0124585	0.157919	AT5G57780
Chr3_8531103_8531322	19.1271	1.4049	0.626437	2.24269	0.0124585	NA	AT3G23690
Chr5_24247640_24247918	21.7377	1.29078	0.575592	2.24252	0.0124639	0.157919	AT5G60210
Chr5_3783780_3784183	38.6093	1.03856	0.463299	2.24166	0.0124918	0.15817	AT5G11740
Chr1_24148471_24148632	14.2989	1.64177	0.732607	2.24099	0.0125133	NA	AT1G65010
Chr5_22245661_22246145	35.2183	1.04021	0.464274	2.24051	0.0125289	0.158464	AT5G54770
Chr1_3717796_3718430	49.36	0.913342	0.407663	2.24043	0.0125314	0.158464	AT1G11125
Chr1_26240784_26241226	21.667	1.29318	0.577351	2.23985	0.0125502	0.158594	AT1G69760
Chr5_22758012_22758265	24.0835	1.33268	0.595047	2.23962	0.0125579	0.158594	AT5G56230
Chr3_5225646_5226092	37.2791	1.00156	0.447342	2.23892	0.0125806	0.158777	AT3G15480
Chr3_6783296_6784073	32.5897	1.07323	0.479453	2.23844	0.0125961	0.158869	AT3G03825
Chr1_27105735_27106078	28.9789	1.18081	0.527597	2.23809	0.0126077	0.158912	AT1G72010
Chr1_20785574_20785766	17.3932	1.45277	0.649296	2.23746	0.0126282	NA	AT1G55610
Chr5_1669190_1669393	18.6434	1.40072	0.626118	2.23715	0.0126384	NA	AT5G05590
Chr5_8322456_8322595	13.9047	1.66151	0.74298	2.23627	0.0126669	NA	AT5G24380
Chr5_19224556_19225061	35.5201	1.04466	0.467295	2.23555	0.0126905	0.159838	AT5G47380
Chr4_11180715_11181074	22.1029	1.34838	0.603209	2.23534	0.0126975	0.159838	AT4G20880
Chr2_15005957_15006213	21.024	1.31374	0.588055	2.23404	0.0127403	0.160225	AT2G35700
Chr5_26260366_26260581	20.855	1.38095	0.61818	2.2339	0.0127448	0.160225	AT5G65683
Chr1_26519797_26520016	15.6212	1.53372	0.68712	2.2321	0.0128042	NA	NA
Chr3_4945422_4945605	7.49112	2.35914	1.05742	2.23103	0.0128394	NA	AT3G14720
Chr4_17518998_17519285	22.6774	1.31992	0.591787	2.2304	0.0128605	0.161503	AT4G37235
Chr2_15991901_15992323	35.5602	1.02389	0.459076	2.23032	0.0128631	0.161503	AT2G38170
Chr1_17861696_17861908	12.6021	1.70253	0.763462	2.23001	0.0128735	NA	AT1G48330
Chr3_20742064_20742177	5.81532	2.71399	1.21769	2.2288	0.0129136	NA	AT3G55900
Chr3_16272837_16273070	25.9146	1.21627	0.54572	2.22874	0.0129155	0.161987	AT3G44720
Chr5_26171154_26171442	24.7396	1.21335	0.54443	2.22866	0.0129183	0.161987	AT5G65470
Chr5_4694235_4694645	33.5635	1.04348	0.468265	2.2284	0.0129269	0.161991	AT5G14565
Chr2_9908335_9909049	41.8052	0.947361	0.425206	2.22801	0.0129401	0.162051	NA
Chr5_19220900_19221063	21.5024	1.31788	0.591838	2.22676	0.0129816	0.162236	AT5G06995
Chr4_10967797_10968082	20.7325	1.33463	0.599398	2.22662	0.0129864	0.162236	NA
Chr1_10827009_10827360	28.0178	1.19068	0.534793	2.22643	0.0129926	0.162236	AT1G30570
Chr3_17690726_17691109	29.6446	1.11969	0.502913	2.22641	0.0129935	0.162236	AT3G47940
Chr2_17240855_17241187	30.2672	1.09598	0.492284	2.22631	0.0129966	0.162236	AT2G41370
Chr1_4994442_4994777	26.4898	1.18871	0.534123	2.22554	0.0130224	0.162454	AT1G05097
Chr1_28471360_28471553	20.8183	1.45829	0.655457	2.22484	0.013046	0.162644	AT1G75830
Chr1_24405189_24405563	27.9083	1.13151	0.508657	2.22452	0.0130569	0.162675	NA
Chr3_1589888_1590034	9.91972	2.01969	0.908731	2.22254	0.0131234	NA	AT3G05490
Chr1_27741354_27741940	30.3941	1.10274	0.496318	2.22185	0.0131468	0.163666	AT1G73760
Chr1_10521048_10521389	33.7057	1.03493	0.465838	2.22166	0.0131532	0.163666	NA
Chr3_21548260_21548418	11.9023	1.78984	0.805977	2.22071	0.0131852	NA	AT3G58190
Chr4_16890851_16891003	13.5461	1.67262	0.753327	2.22031	0.013199	NA	AT4G35580
Chr3_9486810_9487345	28.1225	1.24184	0.559503	2.21955	0.0132248	0.164393	AT3G25905
Chr1_6754095_6754347	35.7073	1.09166	0.491865	2.21943	0.0132286	0.164393	AT1G19490
Chr1_25679900_25680154	17.1725	1.48775	0.670509	2.21884	0.0132489	NA	AT1G68470
Chr3_994993_995229	18.6731	1.53322	0.6911	2.21851	0.0132599	NA	AT3G03870
Chr1_20599141_20599705	36.3153	1.03314	0.465716	2.21839	0.0132641	0.164729	AT1G55210
Chr5_10214755_10215081	31.7368	1.08529	0.489292	2.21809	0.0132744	0.164752	AT5G28237
Chr5_1002338_1002541	14.8714	1.64175	0.740229	2.2179	0.0132809	NA	AT5G03780
Chr1_9258408_9258836	27.2019	1.24089	0.55954	2.21769	0.0132879	0.164814	AT1G26770
Chr1_5945354_5945472	9.26008	2.02574	0.913503	2.21755	0.0132928	NA	AT1G17360
Chr5_7069242_7069468	12.3707	1.77365	0.800505	2.21567	0.0133572	NA	AT5G20840
Chr5_5290356_5290604	26.2595	1.17517	0.530666	2.21452	0.0133964	0.166053	AT5G16200
Chr2_7896616_7896815	13.6216	1.6603	0.749811	2.21429	0.0134045	NA	AT2G18160
Chr1_182309_182593	18.9496	1.36514	0.61663	2.21387	0.0134189	NA	AT1G01490
Chr4_17735047_17735608	41.2305	1.04331	0.47128	2.21378	0.013422	0.166231	AT4G09655
Chr1_11978510_11979245	55.9947	0.831471	0.375617	2.21361	0.0134278	0.166231	AT1G33060
Chr1_24009676_24009918	18.2805	1.44632	0.653521	2.21311	0.013445	NA	AT1G08717
Chr5_24818220_24818467	22.8784	1.27957	0.578197	2.21304	0.0134474	0.166368	AT5G61780
Chr2_11374314_11374761	37.8563	0.978346	0.44215	2.2127	0.0134591	0.166406	NA
Chr2_6454476_6454733	40.2219	0.943762	0.426573	2.21243	0.0134685	0.166417	AT2G14960
Chr1_4599757_4600239	38.8274	1.00751	0.455701	2.2109	0.0135214	0.166965	AT1G13410
Chr2_15272616_15272980	23.3325	1.26232	0.571113	2.21028	0.0135428	0.167122	AT2G36400
Chr2_16349429_16349628	23.0901	1.28262	0.580408	2.20986	0.0135574	0.167196	AT2G39190
Chr3_18960451_18960797	36.9772	1.09904	0.497416	2.20949	0.0135701	0.167248	NA
Chr4_10717962_10718285	22.141	1.33602	0.604981	2.20836	0.0136096	0.167627	NA
Chr4_744048_744284	29.722	1.14871	0.520349	2.20758	0.0136367	0.167855	AT4G01720
Chr2_18605836_18606017	23.0557	1.27094	0.575971	2.20661	0.0136707	0.168167	AT2G45130
Chr3_2636823_2636942	18.2091	1.46235	0.663283	2.20471	0.0137371	NA	AT3G08680
Chr1_7142411_7142622	10.6558	1.84688	0.837722	2.20464	0.0137396	NA	AT1G20620
Chr2_13646930_13647671	51.1047	0.83926	0.380733	2.20433	0.0137507	0.169044	AT2G32100
Chr2_14594820_14594954	10.3644	1.97002	0.893977	2.20366	0.0137741	NA	AT2G34655
Chr4_17666414_17666667	24.8263	1.25674	0.570307	2.20363	0.0137753	0.16924	AT4G37590
Chr1_25334965_25335302	25.9584	1.16509	0.528823	2.20317	0.0137913	0.169328	AT1G67590
Chr2_4215522_4215720	20.5723	1.32435	0.601477	2.20182	0.0138389	0.1697	NA
Chr5_7026705_7027014	20.5723	1.32435	0.601477	2.20182	0.0138389	0.1697	AT5G20740
Chr1_26592701_26593056	24.0034	1.24128	0.563835	2.2015	0.0138502	0.169731	AT1G70540
Chr4_12026870_12027009	13.3829	1.70629	0.775346	2.20068	0.0138795	NA	AT4G22950
Chr4_8189906_8190092	17.9123	1.39583	0.634323	2.2005	0.0138856	NA	AT4G14200
Chr4_14444160_14444327	20.616	1.46108	0.664032	2.20031	0.0138925	0.170141	AT4G29330
Chr3_648681_649111	29.1272	1.0936	0.497342	2.19888	0.0139431	0.170558	AT3G02910
Chr4_13761540_13762071	36.8855	0.993008	0.451631	2.19871	0.0139491	0.170558	AT4G27560
Chr1_28469556_28469860	48.4278	0.951554	0.432838	2.1984	0.0139601	0.170558	AT1G09583
Chr2_14343414_14343916	65.9254	0.766231	0.348546	2.19836	0.0139616	0.170558	AT2G33880
Chr1_8430726_8431075	29.8269	1.08646	0.494505	2.19706	0.0140079	0.171016	AT1G23870
Chr1_2590298_2590457	18.352	1.43273	0.652334	2.19631	0.0140349	NA	AT1G08250
Chr1_3242024_3242265	20.3987	1.30772	0.595671	2.19537	0.0140684	0.171646	AT1G09950
Chr1_11208464_11208607	11.2377	1.91891	0.874291	2.19481	0.0140885	NA	NA
Chr5_7675995_7676234	19.5919	1.34936	0.61483	2.19469	0.014093	0.17184	AT5G22940
Chr5_14886945_14887104	8.20886	2.1465	0.978173	2.19439	0.0141036	NA	AT5G37485
Chr3_23287431_23287744	26.5773	1.22543	0.558729	2.19324	0.0141449	0.172364	AT3G63010
Chr4_13071204_13071390	11.2811	1.81219	0.826739	2.19198	0.0141905	NA	AT4G25620
Chr3_5730944_5731329	40.3886	1.05773	0.482937	2.19021	0.0142546	0.173577	AT3G03375
Chr1_27159929_27160379	37.8445	1.01772	0.464714	2.18999	0.0142623	0.173577	AT1G72180
Chr4_1198084_1198244	14.4238	1.57844	0.721642	2.18728	0.0143609	NA	AT4G02710
Chr1_1840909_1841203	16.1964	1.47137	0.67286	2.18673	0.014381	NA	AT1G04443
Chr4_6568637_6568882	24.8708	1.19279	0.545522	2.18651	0.0143893	0.174948	AT4G10630
Chr1_11763484_11763806	34.8641	1.01537	0.464399	2.18641	0.014393	0.174948	AT1G32530
Chr1_20177851_20178155	27.693	1.20599	0.551729	2.18584	0.0144137	0.17509	AT1G54050
Chr2_8567380_8567548	17.677	1.4341	0.656637	2.184	0.014481	NA	AT2G19850
Chr5_26287055_26287649	36.5596	1.04115	0.477459	2.18061	0.014606	0.177315	AT5G09465
Chr1_1997748_1997961	14.6184	1.61549	0.740905	2.18043	0.0146126	NA	AT1G06520
Chr5_783188_783634	38.3288	0.959941	0.440298	2.18021	0.0146211	0.177388	AT5G03270
Chr5_7251168_7251270	9.06481	2.00331	0.919179	2.17946	0.0146487	NA	AT5G21940
Chr5_19977854_19978157	29.8335	1.11287	0.51064	2.17937	0.0146522	0.177654	AT5G49280
Chr4_7938320_7938704	37.223	0.994579	0.45677	2.17742	0.0147247	0.178422	AT4G13640
Chr3_19581019_19581195	15.5675	1.51356	0.695401	2.17653	0.0147578	NA	AT3G52840
Chr1_2176235_2176614	25.1552	1.17026	0.53782	2.17593	0.0147802	0.178983	AT1G07100
Chr4_18510540_18510704	13.8873	1.61534	0.742509	2.17551	0.0147958	NA	AT4G39900
Chr1_7493258_7493713	31.4009	1.10223	0.506671	2.17543	0.0147989	0.179098	AT1G21400
Chr1_12026564_12027120	38.8288	0.963681	0.443168	2.17453	0.0148327	0.179396	AT1G33170
Chr5_19952883_19953126	25.2311	2.43442	1.11983	2.17392	0.0148556	0.179561	AT5G49215
Chr2_17739259_17739571	14.9285	1.56469	0.71981	2.17375	0.014862	NA	AT2G42600
Chr2_17660421_17660621	18.6932	1.397	0.642829	2.17321	0.0148822	NA	AT2G42420
Chr1_29439910_29440322	17.2149	1.52462	0.701608	2.17304	0.0148887	NA	NA
Chr1_7704480_7704641	31.9656	1.17778	0.54207	2.17274	0.0148999	0.179984	AT1G21920
Chr3_21365816_21366005	13.5862	1.59168	0.732583	2.17269	0.0149017	NA	NA
Chr2_11196984_11197151	11.2771	1.81774	0.836703	2.1725	0.0149089	NA	AT2G26300
Chr1_9739707_9740252	37.874	0.960304	0.44215	2.17189	0.0149318	0.180258	AT1G27950
Chr1_19828564_19828880	27.8553	1.11056	0.511608	2.17073	0.0149759	0.180678	AT1G53180
Chr1_7533774_7533983	22.6364	1.25781	0.579937	2.16887	0.0150462	0.181413	AT1G21520
Chr5_16943465_16943733	21.7511	1.29897	0.598996	2.16858	0.0150573	0.181434	AT5G42380
Chr1_18411635_18411852	30.7456	1.09968	0.507227	2.16803	0.0150782	0.181574	AT1G49750
Chr1_28457665_28458005	21.4186	1.25526	0.579065	2.16773	0.0150897	0.181599	AT1G75790
Chr1_6635054_6635260	24.6501	1.20235	0.555389	2.16489	0.0151982	0.182686	AT1G05477
Chr4_17794708_17794946	24.0863	1.21067	0.559236	2.16487	0.0151988	0.182686	AT4G37840
Chr1_7352034_7352235	16.1754	1.47077	0.679748	2.1637	0.0152436	NA	NA
Chr5_26253206_26253528	22.797	1.21476	0.561492	2.16345	0.0152531	0.183155	AT5G09425
Chr1_6898424_6898807	29.6106	1.06859	0.494029	2.163	0.0152705	0.183155	AT1G19870
Chr1_6677701_6678024	32.8785	1.03765	0.479745	2.16292	0.0152735	0.183155	AT1G19310
Chr1_7640670_7641492	41.9848	0.95904	0.443425	2.1628	0.0152782	0.183155	AT1G21738
Chr2_16546843_16547137	23.7992	1.1974	0.553677	2.16263	0.0152849	0.183155	AT2G09065
Chr3_20773903_20774106	23.6206	1.21936	0.563946	2.16219	0.0153019	0.183246	AT3G55980
Chr5_21734263_21734457	19.1135	1.34342	0.621656	2.16103	0.0153464	NA	NA
Chr4_6903216_6903447	23.8439	1.22475	0.566752	2.16099	0.015348	0.183684	AT4G11350
Chr2_5589001_5589140	13.3508	1.65681	0.766953	2.16026	0.0153764	NA	AT2G13430
Chr5_14910187_14910391	19.229	1.39116	0.64419	2.15955	0.0154039	NA	AT5G37540
Chr1_10715387_10715719	24.8541	1.16014	0.537399	2.1588	0.0154329	0.184587	AT1G30360
Chr3_5141294_5142160	65.5324	0.773339	0.35828	2.15848	0.0154454	0.184623	AT3G15270
Chr5_5786354_5786533	21.2259	1.38571	0.642151	2.15791	0.0154674	0.184772	AT5G17550
Chr5_20752771_20752884	9.97382	1.9257	0.892789	2.15695	0.0155049	NA	AT5G51050
Chr5_14911976_14912138	11.011	1.7969	0.833593	2.15561	0.0155571	NA	AT5G37540
Chr3_1444559_1445042	77.2309	0.70117	0.325324	2.1553	0.0155692	0.185874	AT3G05152
Chr4_8011001_8011140	12.9215	1.66862	0.774459	2.15456	0.0155981	NA	AT4G13830
Chr1_18740517_18740713	18.7118	1.4096	0.65424	2.15455	0.0155983	NA	AT1G50600
Chr1_28567258_28567418	14.9953	1.55449	0.721813	2.1536	0.015636	NA	AT1G09607
Chr5_26233856_26234076	16.4452	1.44454	0.670807	2.15344	0.0156421	NA	AT5G65640
Chr2_12946301_12946638	23.9401	1.19975	0.557256	2.15296	0.015661	0.186712	AT2G08380
Chr4_17039416_17039990	33.9582	1.00858	0.468489	2.15284	0.0156657	0.186712	AT4G36000
Chr3_20008450_20008707	39.9969	0.95705	0.444566	2.15277	0.0156682	0.186712	AT3G54030
Chr4_11722288_11722493	16.2105	1.47665	0.686102	2.15223	0.0156896	NA	AT4G22130
Chr1_28243052_28243694	33.1833	1.03256	0.479918	2.15153	0.0157171	0.187176	AT1G75250
Chr1_25226316_25226593	24.3177	1.16817	0.543009	2.1513	0.0157264	0.187176	NA
Chr1_1103198_1103411	17.5501	1.43011	0.664855	2.15101	0.0157376	NA	AT1G04180
Chr1_24398654_24398821	12.5847	1.65247	0.768327	2.15074	0.0157485	NA	AT1G65620
Chr4_14890571_14890749	13.1562	1.61821	0.752465	2.15055	0.0157558	NA	AT4G30460
Chr2_19469571_19469823	22.2248	1.22999	0.571989	2.15037	0.0157628	0.187495	AT2G47440
Chr5_8814370_8814512	12.3851	1.71702	0.798491	2.15033	0.0157646	NA	AT5G25380
Chr3_18542139_18542351	29.8248	1.16876	0.544033	2.14833	0.0158438	0.18824	AT3G50020
Chr1_3903782_3904108	20.1277	1.34527	0.626202	2.1483	0.0158448	0.18824	AT1G11608
Chr3_23162701_23163175	26.0897	1.14697	0.534186	2.14713	0.0158916	0.18868	AT3G62630
Chr3_299742_299960	22.0119	1.24383	0.579485	2.14644	0.0159188	0.188841	AT3G01840
Chr5_15871569_15872037	23.0818	1.23501	0.575413	2.1463	0.0159246	0.188841	AT5G39635
Chr5_9965992_9966288	16.0358	1.52974	0.712921	2.14574	0.015947	NA	AT5G04595
Chr1_26164247_26164943	60.2811	0.82828	0.386021	2.14569	0.0159489	0.189014	AT1G69570
Chr2_16507624_16507818	14.2255	1.59743	0.744921	2.14443	0.0159993	NA	AT2G39570
Chr1_239464_239975	29.6821	1.06154	0.495192	2.14369	0.0160288	0.189845	AT1G01650
Chr1_4553454_4553784	17.7878	1.37883	0.644224	2.1403	0.0161654	NA	AT1G13290
Chr1_4896201_4896428	19.1669	1.30957	0.611877	2.14025	0.0161674	NA	AT1G14340
Chr5_26688137_26688476	34.1681	1.00656	0.470385	2.13986	0.0161832	0.191557	AT5G09775
Chr4_10030130_10030233	10.2085	1.84185	0.860915	2.13941	0.0162011	NA	AT4G18060
Chr3_8899200_8899343	11.4767	1.74066	0.813781	2.13898	0.0162187	NA	NA
Chr2_16553449_16553838	34.7644	1.00038	0.467731	2.1388	0.016226	0.191947	AT2G09070
Chr1_29437376_29437974	37.6306	1.001	0.468605	2.13614	0.0163341	0.193108	AT1G78240
Chr5_19030508_19030756	23.0675	1.1954	0.55974	2.13564	0.0163545	0.193231	AT5G46880
Chr3_19620297_19620636	42.5417	0.908103	0.425423	2.13459	0.0163973	0.193619	AT3G52910
Chr1_14002122_14002328	13.9274	1.53958	0.721427	2.13408	0.0164183	NA	AT1G36940
Chr1_7935349_7935615	15.0354	1.48507	0.695889	2.13406	0.0164189	NA	AT1G22480
Chr4_18274153_18274486	111.533	0.577377	0.270554	2.13405	0.0164193	0.193762	AT4G39260
Chr3_7321935_7322347	25.4796	1.27312	0.596905	2.13288	0.0164674	0.19419	AT3G20898
Chr1_22269669_22269980	31.9701	1.03557	0.485571	2.13268	0.0164756	0.19419	AT1G60440
Chr3_6380619_6381418	57.076	0.791239	0.371188	2.13164	0.0165183	0.194571	AT3G03705
Chr4_13002653_13002893	36.4267	1.05256	0.493835	2.1314	0.0165279	0.194571	AT4G25433
Chr3_23158846_23159335	33.5305	1.07253	0.503851	2.12867	0.0166409	0.195783	AT3G62620
Chr4_13022713_13023059	35.7179	0.965094	0.453557	2.12783	0.0166754	0.196041	AT4G25490
Chr5_6390858_6391585	45.5356	0.886832	0.416813	2.12765	0.016683	0.196041	AT5G02945
Chr1_4991053_4991514	37.7175	0.94173	0.442695	2.12727	0.0166989	0.196109	AT1G14580
Chr1_7270309_7270909	87.3821	0.637217	0.299616	2.12678	0.0167191	0.196227	AT1G20900
Chr3_19165268_19165411	11.0818	1.79785	0.845652	2.12599	0.0167519	NA	AT3G51660
Chr2_2289548_2289826	14.5347	1.50565	0.708269	2.12581	0.0167593	NA	AT2G05940
Chr5_24585731_24586100	26.552	1.11072	0.522696	2.12499	0.0167939	0.196986	AT5G61120
Chr1_10294540_10294711	9.93877	1.91208	0.900421	2.12354	0.0168542	NA	AT1G29400
Chr3_4401438_4401767	25.5628	1.17747	0.554505	2.12346	0.0168579	0.197528	AT3G13510
Chr4_9445918_9446163	29.5682	1.09955	0.517844	2.12332	0.0168636	0.197528	AT4G16780
Chr5_19650665_19651014	39.0368	0.975669	0.459538	2.12315	0.0168706	0.197528	AT5G48500
Chr1_19852481_19852605	8.70628	2.05834	0.969663	2.12274	0.0168879	NA	AT1G53230
Chr2_12808238_12808413	21.0564	1.27547	0.601111	2.12186	0.0169248	0.198044	AT2G30010
Chr5_21424615_21424815	15.6426	1.45593	0.686203	2.12172	0.0169306	NA	NA
Chr4_13738980_13739314	28.0012	1.08367	0.510848	2.12132	0.0169476	0.198191	AT4G27480
Chr1_4426992_4427189	10.5677	1.7904	0.844075	2.12114	0.0169549	NA	AT1G12980
Chr5_25306923_25307151	19.1305	1.32481	0.62541	2.1183	0.0170748	NA	AT5G63087
Chr1_2241672_2242021	26.0182	1.15489	0.545397	2.11752	0.0171079	0.199896	AT1G04573
Chr2_15228032_15228193	13.227	1.61789	0.764127	2.11731	0.0171168	NA	AT2G36320
Chr3_6780171_6780532	27.4209	1.13726	0.537206	2.11698	0.0171307	0.199896	AT3G19540
Chr1_28461331_28461523	19.6817	1.29738	0.612844	2.11698	0.0171307	0.199896	AT1G75810
Chr1_6850729_6851106	38.8614	1.01326	0.478656	2.11689	0.0171345	0.199896	AT1G19830
Chr1_20954067_20954307	14.1928	1.57302	0.74322	2.11649	0.0171517	NA	AT1G56020
Chr5_6475482_6475641	15.5191	1.48353	0.701319	2.11534	0.0172003	NA	NA
Chr3_3923283_3923549	31.8763	1.04449	0.494101	2.11392	0.0172611	0.201251	AT3G12320
Chr4_14326065_14326409	30.9366	1.0259	0.485365	2.11367	0.0172716	0.201253	AT4G29080
Chr1_23125829_23126060	9.22873	1.90825	0.902918	2.11343	0.0172821	NA	AT1G62480
Chr2_12192855_12193203	26.8531	1.12169	0.53096	2.11258	0.0173184	0.201516	NA
Chr5_6224758_6225394	51.6722	0.821486	0.388882	2.11243	0.0173248	0.201516	AT5G18670
Chr3_22879256_22880256	88.9288	0.63375	0.300012	2.11242	0.0173253	0.201516	AT3G61820
Chr1_28190084_28190369	21.8473	1.26848	0.600746	2.11151	0.0173641	0.201848	AT1G75090
Chr5_26949996_26950247	21.5615	1.23459	0.584963	2.11054	0.0174059	0.202213	AT5G67560
Chr2_19174743_19175116	31.2982	1.02514	0.48594	2.10959	0.0174467	0.202565	AT2G46685
Chr1_10871962_10872186	16.4662	1.44697	0.686142	2.10885	0.0174787	NA	NA
Chr4_77875_78221	32.0076	1.03245	0.489705	2.10831	0.0175022	0.203088	AT4G03525
Chr4_15617007_15617363	27.2137	1.11209	0.527694	2.10745	0.0175392	0.203396	AT4G32350
Chr3_10309416_10309637	17.0908	1.45939	0.692614	2.10707	0.0175556	NA	AT3G27809
Chr5_18972815_18972983	18.9359	1.30135	0.617654	2.10693	0.017562	NA	AT5G46750
Chr3_22804579_22804858	34.5801	0.992889	0.471381	2.10634	0.0175875	0.203835	AT3G61630
Chr4_13279697_13279923	28.9028	1.11801	0.530943	2.1057	0.0176153	0.204035	AT4G26210
Chr5_26235176_26235527	17.0925	1.36577	0.648818	2.10501	0.0176454	NA	AT5G65640
Chr5_21669216_21669445	14.6725	1.55213	0.737548	2.10444	0.0176699	NA	AT5G53410
Chr2_12114002_12114248	14.0696	1.51964	0.722247	2.10404	0.0176873	NA	AT2G28350
Chr5_3049440_3049699	30.3294	1.03225	0.490871	2.10289	0.0177377	0.205293	AT5G09810
Chr2_15282752_15283105	19.4674	1.33631	0.635514	2.10272	0.017745	0.205293	NA
Chr4_18206431_18206675	18.1834	1.35258	0.643353	2.1024	0.0177593	NA	AT4G39070
Chr5_2658602_2659154	38.706	0.912416	0.43417	2.10152	0.0177979	0.205782	AT5G08260
Chr1_16931525_16931886	25.9608	1.16092	0.552501	2.10121	0.0178112	0.205813	AT1G44830
Chr4_485253_485475	19.5074	1.28982	0.614767	2.09806	0.01795	0.207295	AT4G01130
Chr1_26099634_26099870	22.8505	1.18205	0.563527	2.0976	0.0179702	0.207328	AT1G69430
Chr5_25979131_25980054	46.8443	0.848157	0.404364	2.09751	0.0179742	0.207328	AT5G09295
Chr2_16557608_16557756	8.03196	2.03883	0.972171	2.09719	0.0179884	NA	AT2G39705
Chr1_12238901_12239133	21.2451	1.23957	0.591092	2.09708	0.0179932	0.207424	AT1G33760
Chr2_15940182_15940374	19.0424	1.29252	0.616468	2.09666	0.018012	NA	NA
Chr1_28312645_28312955	21.7381	1.23165	0.587477	2.09651	0.0180184	0.207591	AT1G75440
Chr1_30113900_30114063	15.4123	1.43452	0.6843	2.09633	0.0180263	NA	AT1G80050
Chr4_11470144_11470635	38.7775	0.907193	0.432855	2.09584	0.0180484	0.207802	AT4G21560
Chr2_15494271_15494602	25.7495	1.1087	0.529058	2.09562	0.0180581	0.207802	AT2G36900
Chr2_15280570_15280883	18.7319	1.37248	0.655206	2.09473	0.0180977	NA	AT2G36410
Chr4_12729472_12729678	12.4819	1.60656	0.767197	2.09406	0.0181271	NA	AT4G24670
Chr2_16701998_16702176	16.2098	1.49812	0.715532	2.09371	0.0181429	NA	AT2G40000
Chr2_15101840_15102028	17.7912	1.40748	0.672453	2.09306	0.0181721	NA	AT2G35950
Chr4_947856_948112	18.0749	1.39548	0.666825	2.09273	0.0181868	NA	AT4G02130
Chr1_27664106_27664323	10.2252	1.93891	0.926705	2.09226	0.0182077	NA	NA
Chr5_20990130_20990328	18.2579	1.32144	0.631688	2.09192	0.0182228	NA	NA
Chr1_11211117_11211434	14.1003	1.6004	0.765247	2.09135	0.0182482	NA	AT1G31320
Chr2_2843285_2843409	14.8371	1.49854	0.716669	2.09098	0.0182651	NA	AT2G06925
Chr5_24578664_24578839	11.5869	1.66084	0.795461	2.0879	0.0184035	NA	AT5G61090
Chr5_26902246_26902406	11.5869	1.66084	0.795461	2.0879	0.0184035	NA	AT5G67411
Chr5_8709711_8709968	15.3409	1.45014	0.694571	2.08783	0.0184067	NA	AT5G25190
Chr4_11632775_11633142	24.8988	1.18793	0.569215	2.08696	0.0184457	0.212136	AT4G21910
Chr4_11640014_11640432	75.1295	0.682535	0.327164	2.08622	0.0184795	0.212399	AT4G21926
Chr2_8657360_8657494	16.3483	1.53052	0.733971	2.08526	0.018523	NA	AT2G20060
Chr3_22363384_22363808	28.1033	1.1023	0.528656	2.08509	0.0185303	0.212858	AT3G60520
Chr5_20088626_20089059	22.2231	1.29989	0.623642	2.08436	0.0185638	0.213045	AT5G49520
Chr5_8187872_8188156	21.8707	1.19305	0.572413	2.08425	0.0185686	0.213045	AT5G24165
Chr5_4913209_4913406	10.514	1.76877	0.849309	2.0826	0.018644	NA	AT5G15150
Chr5_24532928_24533404	36.4461	1.04439	0.501599	2.08213	0.0186655	0.214031	AT5G60966
Chr5_5616579_5616907	29.8286	1.03267	0.496042	2.08182	0.0186793	0.214064	AT5G17070
Chr5_22049650_22049988	19.216	1.3112	0.63008	2.08101	0.0187163	NA	AT5G54290
Chr1_1519917_1520173	27.1569	1.17498	0.565035	2.07949	0.0187862	0.215161	AT1G05240
Chr3_650155_650549	54.7017	0.832558	0.400999	2.07621	0.0189374	0.216765	AT3G01205
Chr5_20221450_20221763	37.8277	0.926753	0.446599	2.07513	0.0189872	0.217207	AT5G49770
[truncated: 946 more rows]

## Sheet: 3C. ChIP-seq 4 DAI
Data S3C. Peak calling results including gene annotation for the 4 DAI LUH-GFP ChIP-seq samples.
Peak	baseMean	log2FoldChange	lfcSE	stat	pvalue	padj	ClosestGene3Kb
Chr1_25988692_25989352	340.972	1.77188	0.180173	9.83432	4.00532e-23	9.85349e-19	AT1G69130
Chr1_10692788_10693439	250.271	2.09028	0.219961	9.50295	1.02012e-21	1.25479e-17	AT1G30330
Chr3_4606648_4608776	374.627	1.54622	0.173709	8.9012	2.7624e-19	2.26526e-15	AT3G13960
Chr2_18635425_18635917	223.215	1.88254	0.229876	8.18937	1.31299e-16	8.07522e-13	NA
Chr2_14328769_14329080	110.109	2.60485	0.319125	8.16246	1.64129e-16	8.0755e-13	AT2G33860
Chr4_15818818_15819510	154.421	1.93834	0.247892	7.81929	2.65611e-15	1.08905e-11	AT4G32800
Chr1_20955923_20956898	166.052	1.88443	0.243328	7.74439	4.80201e-15	1.68763e-11	AT1G56030
Chr5_158590_159148	126.065	1.90421	0.271212	7.02112	1.10051e-12	3.38421e-09	AT5G01380
Chr2_18819900_18820772	280.533	1.41623	0.202414	6.99671	1.31026e-12	3.58152e-09	AT2G45685
Chr5_8543124_8544031	216.637	1.50932	0.217895	6.92682	2.15196e-12	5.29405e-09	AT5G24860
Chr1_4705573_4706607	160.764	1.60517	0.23707	6.77086	6.40076e-12	1.4315e-08	AT1G13710
Chr3_21414966_21415785	194.6	1.50812	0.225902	6.676	1.22774e-11	2.51696e-08	AT3G57810
Chr3_20585473_20586225	202.395	1.41656	0.216344	6.54773	2.92092e-11	5.5275e-08	AT3G55513
Chr1_1713311_1714513	189.106	1.44712	0.22454	6.44479	5.78805e-11	1.01709e-07	AT1G05710
Chr1_9949830_9950503	156.943	1.60836	0.251338	6.39918	7.81069e-11	1.28101e-07	AT1G28360
Chr1_5145596_5146014	105.247	2.01022	0.314682	6.3881	8.39822e-11	1.29128e-07	AT1G05133
Chr2_14586498_14587155	151.887	1.58874	0.250984	6.33004	1.22549e-10	1.77343e-07	AT2G34640
Chr5_270563_270963	103.328	1.8163	0.295595	6.14455	4.00963e-10	5.48005e-07	AT5G01720
Chr1_14165295_14165624	151.094	1.64967	0.271992	6.06512	6.59261e-10	8.53604e-07	NA
Chr2_15275062_15275383	81.4309	2.0967	0.350945	5.97443	1.15446e-09	1.42004e-06	AT2G36400
Chr2_12941058_12941536	174.561	1.38319	0.232848	5.9403	1.42254e-09	1.66647e-06	AT2G30370
Chr1_7322690_7323147	150.255	1.61236	0.271973	5.92839	1.52964e-09	1.71049e-06	AT1G20980
Chr4_17730438_17731094	143.6	1.47596	0.249297	5.92048	1.60502e-09	1.71675e-06	AT4G09655
Chr4_18322313_18323197	192.797	1.26411	0.214388	5.89639	1.85767e-09	1.90418e-06	AT4G39400
Chr1_30186828_30188111	216.91	1.25025	0.212694	5.87816	2.0742e-09	2.0411e-06	AT1G80290
Chr5_24993636_24995405	285.974	1.21189	0.206682	5.86355	2.26532e-09	2.13749e-06	AT5G62230
Chr5_2936513_2937478	159.335	1.44746	0.247102	5.85775	2.34593e-09	2.13749e-06	AT5G09440
Chr2_12205562_12206049	137.157	1.50726	0.259381	5.81098	3.10549e-09	2.72851e-06	NA
Chr1_29760928_29761284	98.2196	1.70533	0.295881	5.76357	4.11757e-09	3.49298e-06	AT1G79110
Chr3_4483814_4484094	92.635	1.78234	0.311613	5.71972	5.33494e-09	4.37483e-06	AT3G13690
Chr1_25732203_25732582	107.97	1.67001	0.294232	5.67585	6.9001e-09	5.47579e-06	NA
Chr4_1414730_1416062	232.133	1.14235	0.202087	5.65276	7.89457e-09	6.06919e-06	AT4G03210
Chr2_2056025_2056557	446.857	0.8903	0.158249	5.62593	9.2256e-09	6.87754e-06	AT2G05580
Chr4_11304444_11304956	184.974	1.23256	0.222006	5.5519	1.41289e-08	1.02231e-05	AT4G21210
Chr5_24907405_24908515	154.621	1.30321	0.236869	5.5018	1.87966e-08	1.31005e-05	AT5G61997
Chr3_8305895_8306343	74.5749	1.86041	0.33836	5.49833	1.91707e-08	1.31005e-05	AT3G23250
Chr1_22421996_22422316	76.8624	1.79586	0.328306	5.47007	2.24927e-08	1.49552e-05	AT1G60900
Chr2_15784207_15784731	99.2054	1.5752	0.288606	5.45796	2.4082e-08	1.55906e-05	AT2G37630
Chr1_6850729_6851106	93.8249	1.64792	0.304152	5.41807	3.01235e-08	1.90018e-05	AT1G19830
Chr4_17001741_17002331	127.965	1.41242	0.263015	5.37012	3.93424e-08	2.37298e-05	AT4G35900
Chr1_29743310_29744828	218.553	1.09977	0.20483	5.36918	3.95481e-08	2.37298e-05	AT1G79070
Chr5_20097724_20097966	37.442	2.94951	0.551615	5.34706	4.46982e-08	2.61815e-05	AT5G49525
Chr2_13280462_13280976	78.9318	1.71308	0.321739	5.32445	5.06301e-08	2.89663e-05	NA
Chr5_742264_742680	101.953	1.55053	0.291774	5.31415	5.35775e-08	2.99559e-05	AT5G03140
Chr1_363468_364912	228.108	1.1139	0.209774	5.30998	5.48196e-08	2.99693e-05	AT1G02065
Chr4_5738677_5739237	90.3063	1.59398	0.300566	5.30327	5.68744e-08	3.04167e-05	AT4G08950
Chr2_15785577_15786202	104.192	1.49961	0.283015	5.2987	5.83136e-08	3.05228e-05	AT2G37630
Chr4_16582585_16583898	195.152	1.1415	0.215793	5.28977	6.1235e-08	3.13842e-05	AT4G09025
Chr5_3888342_3888924	195.068	1.12272	0.212741	5.27743	6.55056e-08	3.28878e-05	AT5G12043
Chr2_9642465_9643110	135.714	1.32162	0.2514	5.25704	7.31973e-08	3.60145e-05	AT2G22680
Chr2_17135343_17135516	40.2772	2.52186	0.48208	5.23121	8.42018e-08	4.06166e-05	AT2G41090
Chr2_14644754_14646094	169.296	1.26654	0.242384	5.22534	8.69169e-08	4.11201e-05	AT2G34710
Chr2_509561_510132	108.828	1.48383	0.284647	5.21287	9.29721e-08	4.31548e-05	NA
Chr5_816734_817153	94.2085	1.61905	0.311762	5.19322	1.03342e-07	4.708e-05	AT5G03350
Chr4_15817043_15818000	206.603	1.07639	0.20806	5.17348	1.14889e-07	5.13888e-05	AT4G32800
Chr1_5646663_5646868	46.0373	2.30809	0.447759	5.15477	1.26973e-07	5.57795e-05	AT1G05237
Chr5_1997387_1997744	94.068	1.61268	0.315033	5.11907	1.53524e-07	6.62603e-05	AT5G06530
Chr1_6882402_6882663	67.7946	1.92713	0.377149	5.10973	1.61307e-07	6.76325e-05	NA
Chr1_9950638_9951121	71.9621	1.71515	0.335732	5.10869	1.62202e-07	6.76325e-05	AT1G28360
Chr4_13749318_13749654	111.654	1.39215	0.274338	5.07457	1.94187e-07	7.96199e-05	AT4G07865
Chr5_7174370_7175275	142.757	1.24904	0.246708	5.06282	2.06553e-07	8.33018e-05	AT5G21105
Chr5_20942984_20943670	144.969	1.28695	0.256476	5.0178	2.61335e-07	0.000103695	AT5G51560
Chr1_8143011_8143611	83.8558	1.58863	0.317518	5.00327	2.81837e-07	0.000110055	AT1G23000
Chr4_16232756_16232916	24.1042	4.54485	0.908889	5.00045	2.8598e-07	NA	AT4G33860
Chr3_4605666_4606510	124.812	1.33042	0.266883	4.98502	3.09778e-07	0.000119076	AT3G13960
Chr1_26442141_26442572	83.1281	1.54709	0.310652	4.98014	3.1769e-07	0.000120238	AT1G09147
Chr2_908795_909330	85.6971	1.52565	0.308914	4.93876	3.93112e-07	0.000146529	NA
Chr4_13021025_13021624	120.075	1.28455	0.260362	4.93371	4.03403e-07	0.000148121	AT4G03125
Chr1_4523891_4524305	92.9773	1.54658	0.314356	4.91985	4.33062e-07	0.000156673	AT1G04993
Chr4_13685713_13686226	100.709	1.42413	0.293357	4.85461	6.03128e-07	0.000207691	AT4G07805
Chr4_6975837_6976014	35.4787	2.62041	0.539877	4.85373	6.05805e-07	0.000207691	AT4G11485
Chr5_18000048_18001655	220.439	0.990578	0.20409	4.85363	6.06099e-07	0.000207691	AT5G44620
Chr3_22323755_22324298	116.677	1.37852	0.284051	4.85306	6.07852e-07	0.000207691	AT3G09365
Chr1_27181616_27182135	94.1918	1.45371	0.299808	4.84881	6.21026e-07	0.000209286	AT1G72210
Chr1_22577029_22577298	64.0466	1.80767	0.373256	4.84297	6.39562e-07	0.00021262	AT1G61226
Chr5_23298426_23298618	41.2713	2.45508	0.50755	4.83712	6.58671e-07	0.000216053	AT5G57520
Chr1_28732985_28733441	84.6734	1.52801	0.319397	4.78405	8.58998e-07	0.000278055	AT1G76580
Chr5_7271176_7271510	139.344	1.15893	0.243688	4.75581	9.88279e-07	0.000315749	AT5G03325
Chr2_14485890_14486195	79.1182	1.63501	0.344786	4.74209	1.05764e-06	0.000330893	AT2G34330
Chr2_14585095_14585686	113.831	1.29343	0.272809	4.74114	1.06258e-06	0.000330893	AT2G34640
Chr4_11995328_11996859	201.793	0.991516	0.210847	4.70254	1.28476e-06	0.000395078	AT4G22860
Chr5_10455318_10455825	83.6925	1.49459	0.318172	4.69743	1.31729e-06	0.000400081	AT5G28491
Chr1_28676744_28676970	43.1468	2.0963	0.447336	4.68619	1.39172e-06	0.000417532	AT1G76420
Chr1_28374706_28375047	63.3831	1.84774	0.394956	4.67835	1.44597e-06	0.000428581	AT1G75570
Chr2_15165579_15166196	595.722	0.686176	0.146791	4.6745	1.47335e-06	0.000431497	AT2G36130
Chr1_26210475_26211373	152.335	1.09674	0.235433	4.65839	1.59343e-06	0.000461176	AT1G09845
Chr5_2233351_2233992	106.987	1.28258	0.277204	4.62684	1.85643e-06	0.000526049	AT5G07180
Chr2_18620101_18621331	169.29	1.06242	0.229643	4.6264	1.86034e-06	0.000526049	AT2G45160
Chr5_26350230_26350482	50.7419	1.84826	0.403953	4.57543	2.37622e-06	0.000664289	AT5G09505
Chr5_19909366_19909606	53.1036	1.82878	0.400677	4.56423	2.50663e-06	0.000692873	AT5G49120
Chr4_13657855_13658257	63.4556	1.64418	0.360682	4.55853	2.5757e-06	0.000704052	NA
Chr4_5157334_5157757	64.5108	1.6286	0.357692	4.55307	2.64344e-06	0.000714629	AT4G05385
Chr1_469167_469651	77.881	1.45916	0.322624	4.52277	3.05177e-06	0.000813282	AT1G02350
Chr4_14881399_14881774	93.1704	1.38676	0.306823	4.51973	3.0959e-06	0.000813282	AT4G30430
Chr5_24239904_24240399	117.361	1.19238	0.263863	4.51894	3.10754e-06	0.000813282	AT5G60200
Chr5_13937638_13938443	127.494	1.24661	0.276416	4.50991	3.24278e-06	0.000839742	AT5G35770
Chr4_9837483_9837838	49.2142	1.89957	0.421479	4.50691	3.28886e-06	0.000842805	AT4G17670
Chr3_22991009_22991523	83.8185	1.42923	0.317481	4.5018	3.36897e-06	0.000854434	AT3G62090
Chr1_8297613_8298689	210.992	0.917802	0.204907	4.47912	3.74765e-06	0.000940776	AT1G23360
Chr4_17189258_17189767	169.317	0.997821	0.223759	4.45935	4.11035e-06	0.0010214	AT4G36370
Chr2_14302876_14303540	97.2026	1.28868	0.290388	4.43779	4.54436e-06	0.00110743	AT2G08630
Chr3_21141470_21141814	94.4024	1.28996	0.290688	4.43759	4.54848e-06	0.00110743	AT3G57120
Chr3_1483782_1484219	59.7236	1.60514	0.361947	4.43474	4.60913e-06	0.00110743	NA
Chr5_18215621_18216211	68.4224	1.52841	0.344745	4.43346	4.6366e-06	0.00110743	AT5G45100
Chr3_1315384_1315828	71.7244	1.5338	0.346562	4.42577	4.80504e-06	0.00113017	AT3G04800
Chr5_26532858_26533588	141.161	1.08914	0.246138	4.42493	4.8237e-06	0.00113017	AT5G66450
Chr3_8557514_8557820	66.3467	1.52406	0.344611	4.42254	4.8773e-06	0.00113195	AT3G23750
Chr4_5155353_5155851	84.2283	1.37447	0.312682	4.39576	5.51939e-06	0.001269	AT4G05365
Chr2_12866059_12866448	59.7389	1.61572	0.367973	4.39087	5.64495e-06	0.00128585	AT2G08365
Chr3_22669918_22671353	175.198	0.96413	0.220789	4.36674	6.30575e-06	0.00142319	AT3G61250
Chr1_28239417_28239905	72.0497	1.48706	0.341001	4.36085	6.47784e-06	0.00144874	AT1G75240
Chr1_9888728_9889032	52.326	1.82522	0.419154	4.35455	6.66714e-06	0.00147764	AT1G28280
Chr2_14490711_14490984	27.5917	2.48665	0.571762	4.34911	6.83461e-06	NA	AT2G34340
Chr1_1570379_1570898	96.434	1.31628	0.303004	4.34409	6.99283e-06	0.00153599	AT1G05370
Chr4_10167969_10168320	42.2876	1.88826	0.435066	4.34016	7.11889e-06	0.00154984	AT4G18395
Chr3_9763086_9763307	35.127	2.16553	0.501744	4.316	7.94398e-06	0.0017143	AT3G26590
Chr4_14372683_14373265	103.268	1.20653	0.279911	4.31039	8.1482e-06	0.00174308	NA
Chr1_27191150_27191593	94.7708	1.25718	0.291854	4.30755	8.25372e-06	0.00175043	AT1G72250
Chr1_26213581_26213976	58.6977	1.61289	0.37505	4.30045	8.52248e-06	0.00179198	AT1G69690
Chr2_8139300_8139738	91.0662	1.32158	0.308111	4.28931	8.96147e-06	0.00186832	AT2G18790
Chr1_27048015_27048843	108.084	1.15846	0.270537	4.28208	9.2576e-06	0.00191383	NA
Chr5_26335557_26335961	67.9961	1.46802	0.343178	4.27771	9.44139e-06	0.00193556	NA
Chr2_9866442_9867041	207.718	0.973391	0.227784	4.27331	9.62971e-06	0.00195786	AT2G23170
Chr3_20606107_20606828	96.347	1.26829	0.296924	4.27144	9.7108e-06	0.00195816	AT3G55560
Chr4_12379299_12379779	74.7717	1.38721	0.324988	4.26852	9.8389e-06	0.00196786	AT4G23760
Chr3_8325543_8325966	104.216	1.17681	0.275873	4.26574	9.96183e-06	0.00197638	AT3G23290
Chr5_7751071_7751398	49.1261	1.71249	0.402449	4.25517	1.04443e-05	0.00204756	AT5G23100
Chr2_19319171_19319745	81.431	1.31421	0.309002	4.25309	1.05421e-05	0.00204756	AT2G47015
Chr3_18706877_18707679	155.347	1.03855	0.244221	4.25249	1.05703e-05	0.00204756	AT3G08115
Chr4_15917923_15918444	51.0964	1.71793	0.404509	4.24695	1.08349e-05	0.00208242	AT4G32980
Chr4_9442565_9443515	95.1165	1.27479	0.300384	4.24386	1.09853e-05	0.00209496	NA
Chr2_11829136_11829948	83.7788	1.36351	0.324053	4.20768	1.29004e-05	0.00244125	AT2G08210
Chr3_10834447_10834603	33.0828	2.28078	0.542667	4.20291	1.31751e-05	0.00246667	NA
Chr2_11213968_11214636	101.224	1.30024	0.309551	4.2004	1.33221e-05	0.00246667	AT2G26330
Chr5_25700895_25701379	94.6038	1.22827	0.292526	4.19885	1.34134e-05	0.00246667	AT5G64250
Chr1_25951382_25952204	101.494	1.1716	0.279053	4.19848	1.34358e-05	0.00246667	AT1G09037
Chr1_18690683_18691097	81.2322	1.3498	0.322766	4.18197	1.44495e-05	0.00263312	AT1G50450
Chr1_5283010_5283868	144.461	1.02816	0.246259	4.1751	1.48925e-05	0.00269389	AT1G15360
Chr1_9346139_9346361	30.7815	2.22783	0.535444	4.16071	1.58631e-05	NA	NA
Chr3_21309383_21310168	130.207	1.11306	0.26822	4.14979	1.66387e-05	0.0029878	AT3G57560
Chr5_24995638_24996449	163.603	0.935694	0.225794	4.14401	1.70641e-05	0.00304199	AT5G62230
Chr4_17397128_17398125	97.3612	1.18304	0.286073	4.13546	1.77124e-05	0.00313483	AT4G09445
Chr5_26837546_26838608	124.013	1.07002	0.258887	4.13315	1.7891e-05	0.00314384	AT5G67265
Chr4_17640877_17641418	69.1147	1.42158	0.344662	4.12456	1.8572e-05	0.00324036	AT4G37540
Chr3_10839207_10839636	319.607	0.732269	0.177659	4.12177	1.87985e-05	0.00325166	AT3G28840
Chr3_376361_376755	90.5996	1.22565	0.297516	4.11962	1.89746e-05	0.00325166	AT3G01075
Chr5_1950756_1951389	141.817	1.00704	0.244492	4.11891	1.90334e-05	0.00325166	AT5G06390
Chr3_4127365_4128193	102.586	1.14744	0.27907	4.11166	1.96414e-05	0.0033324	AT3G12930
Chr1_24011037_24011417	84.177	1.27228	0.310908	4.09214	2.13703e-05	0.0036009	AT1G08717
Chr5_22129354_22129768	120.016	1.89459	0.463845	4.08454	2.20822e-05	0.00369554	NA
Chr1_1953669_1954187	115.334	1.09847	0.269068	4.08251	2.22763e-05	0.00370283	AT1G04453
Chr2_14330936_14331788	142.436	1.0066	0.246762	4.07924	2.25916e-05	0.00373004	AT2G33860
Chr2_17742829_17743375	104.258	1.13494	0.278778	4.07114	2.33916e-05	0.00383638	NA
Chr1_6844809_6845290	117.451	1.14711	0.282019	4.06749	2.37614e-05	0.00386727	AT1G19800
Chr3_4123449_4124676	148.516	0.969699	0.238479	4.06619	2.38944e-05	0.00386727	AT3G02605
Chr5_10649488_10650237	69.8154	1.34601	0.332947	4.04272	2.64178e-05	0.00424774	AT5G28640
Chr1_8598408_8599090	161.316	0.927794	0.230257	4.02938	2.79616e-05	0.00446678	AT1G05863
Chr1_10827009_10827360	75.9704	2.38327	0.594179	4.01104	3.02266e-05	0.00479744	AT1G30570
Chr1_24901372_24901578	49.0678	1.61105	0.402248	4.00511	3.09937e-05	0.00488766	AT1G66760
Chr4_948224_948558	74.3139	1.29152	0.322685	4.00243	3.13482e-05	0.00491209	AT4G04065
Chr2_18631976_18632413	84.4726	1.24105	0.310696	3.99443	3.24253e-05	0.0050487	AT2G45190
Chr1_5851549_5851933	60.5338	1.41655	0.355242	3.98758	3.3376e-05	0.00516404	AT1G17120
Chr5_26930540_26930848	65.8278	1.40372	0.352303	3.98441	3.38244e-05	0.00520071	AT5G67480
Chr4_17781751_17783015	124.292	1.03649	0.260457	3.9795	3.45309e-05	0.00527636	AT4G37820
Chr3_1216546_1217120	54.2615	1.54271	0.387934	3.97673	3.49351e-05	0.00530518	AT3G04510
Chr5_3693311_3693800	98.4358	1.16855	0.294094	3.9734	3.54271e-05	0.00534688	AT5G11530
Chr2_12279843_12280201	66.4499	1.43203	0.361716	3.95899	3.76334e-05	0.00564525	AT2G28630
Chr4_17997637_17997909	71.3616	1.30082	0.329354	3.94961	3.91396e-05	0.00583559	AT4G09705
Chr2_9577486_9577845	55.5715	1.47114	0.373329	3.94059	4.06414e-05	0.006023	AT2G22530
Chr5_6977648_6978558	110.88	1.07715	0.274417	3.92521	4.33266e-05	0.00638249	AT5G20630
Chr1_20565832_20566287	116.819	1.07222	0.273265	3.92373	4.35943e-05	0.00638371	AT1G55120
Chr1_29449727_29450132	58.6726	1.44733	0.369133	3.92088	4.41137e-05	0.00642154	AT1G78265
Chr4_8443964_8444279	62.4497	1.39078	0.355294	3.91444	4.53064e-05	0.00655636	AT4G06220
Chr2_15293444_15293603	24.2263	2.40344	0.615145	3.9071	4.67049e-05	NA	AT2G36440
Chr3_9343494_9344051	41.4615	1.69167	0.434597	3.89249	4.96094e-05	0.00713708	AT3G25660
Chr1_25680997_25681620	133.522	0.975281	0.251028	3.88514	5.11351e-05	0.0073138	NA
Chr2_416561_416856	48.7147	1.62095	0.417753	3.88016	5.21931e-05	0.00742198	AT2G01910
Chr1_8604076_8604391	72.6091	1.31386	0.338888	3.87696	5.28847e-05	0.0074771	NA
Chr1_3622263_3622528	34.5434	1.91988	0.495422	3.87524	5.32592e-05	0.00748702	AT1G10870
Chr1_25781201_25781439	42.7823	1.66392	0.431194	3.85886	5.69596e-05	0.00796173	AT1G68670
Chr2_17809221_17810287	206.107	0.792654	0.205676	3.8539	5.81251e-05	0.00807874	AT2G42800
Chr5_14294659_14294892	40.8233	1.72247	0.448212	3.84298	6.0775e-05	0.00839958	NA
Chr4_12412177_12412439	49.769	1.6384	0.426828	3.83855	6.18816e-05	0.00850474	AT4G03075
Chr4_17002499_17003377	84.9916	1.15103	0.300525	3.83006	6.40563e-05	0.00875472	AT4G35900
Chr4_2333403_2333929	63.2461	1.42306	0.372532	3.81996	6.67373e-05	0.00907074	AT4G04630
Chr5_916251_916959	84.3893	1.21577	0.318691	3.81488	6.81251e-05	0.0092085	AT5G03610
Chr4_17979713_17980244	129.628	0.972939	0.255311	3.8108	6.92585e-05	0.00928525	AT4G38405
Chr3_3047085_3047555	58.72	1.43703	0.377287	3.80886	6.98044e-05	0.00928525	AT3G09920
Chr5_18213336_18214303	100.832	1.10902	0.291175	3.80879	6.98252e-05	0.00928525	NA
Chr2_16127571_16127925	67.0981	1.3037	0.342407	3.80745	7.02029e-05	0.00928527	AT2G38530
Chr1_22711726_22712036	49.6687	1.55018	0.407812	3.8012	7.19996e-05	0.00947199	AT1G61560
Chr2_14193748_14194165	56.8992	1.39218	0.366742	3.79606	7.35062e-05	0.00961876	AT2G33510
Chr1_23923026_23923502	52.2244	1.57612	0.416366	3.78541	7.67275e-05	0.00991396	AT1G64405
Chr5_2612816_2613180	60.0818	1.36491	0.360597	3.78514	7.68095e-05	0.00991396	AT5G01475
Chr5_21738070_21738257	32.6269	1.98746	0.52514	3.78462	7.69711e-05	0.00991396	AT5G53510
Chr2_10073841_10074158	68.2402	1.35921	0.360077	3.77477	8.0079e-05	0.0102605	AT2G23690
Chr2_13006142_13006890	107.196	1.02711	0.27242	3.77033	8.15166e-05	0.0103906	AT2G08395
Chr2_8413665_8413973	53.1784	1.51118	0.401438	3.76442	8.34677e-05	0.0105845	AT2G19430
Chr5_3317734_3318669	141.432	0.906144	0.24105	3.75916	8.52437e-05	0.0107543	NA
Chr4_7868462_7869201	136.6	0.917477	0.245416	3.73845	9.25779e-05	0.0116199	AT4G13540
Chr5_7680254_7680495	23.0925	2.24626	0.60137	3.73524	9.37667e-05	NA	AT5G22950
Chr1_37940_38266	76.354	1.20455	0.322667	3.73311	9.45647e-05	0.0117851	AT1G01060
Chr2_7187770_7188203	83.9335	1.21477	0.325527	3.7317	9.50974e-05	0.0117851	AT2G16580
Chr4_12572897_12573761	123.566	0.956653	0.256474	3.73002	9.57307e-05	0.0117851	AT4G24240
Chr1_19805078_19805620	67.2603	1.36313	0.365467	3.72982	9.58101e-05	0.0117851	AT1G53160
Chr1_1084140_1085794	207.07	0.764003	0.205052	3.7259	9.73101e-05	0.0119101	AT1G04160
Chr1_6978046_6978531	243.358	0.723713	0.194996	3.71142	0.000103049	0.01255	AT1G20130
Chr1_9466805_9467141	36.457	1.76368	0.475496	3.70914	0.000103981	0.0126011	AT1G27240
Chr3_19276261_19277191	122.68	0.950779	0.256496	3.7068	0.000104949	0.0126562	AT3G51940
Chr5_6391907_6392881	129.281	0.941383	0.254505	3.69887	0.000108281	0.0129942	AT5G02955
Chr2_2198191_2198552	66.4768	1.27655	0.345941	3.69008	0.000112093	0.0132856	AT2G05786
Chr1_5205661_5205973	163.218	2.03751	0.552469	3.68801	0.000113007	0.0132856	AT1G15125
Chr3_20068991_20069766	120.963	0.971652	0.263515	3.68728	0.000113332	0.0132856	AT3G54220
Chr4_11662226_11662914	102.505	1.04369	0.283138	3.68617	0.000113828	0.0132856	AT4G22010
Chr5_18680908_18681149	44.6566	1.67978	0.4557	3.68616	0.000113831	0.0132856	AT5G46060
Chr3_6157863_6158861	161.347	0.847071	0.229814	3.6859	0.000113949	0.0132856	NA
Chr4_14117687_14118639	131.521	0.921467	0.250104	3.68433	0.000114652	0.0133045	AT4G28570
Chr1_28358107_28358792	138.582	0.933297	0.253669	3.67919	0.000116989	0.0134656	AT1G75530
Chr2_11812668_11813089	123.697	0.936964	0.254688	3.67887	0.000117135	0.0134656	AT2G00840
Chr1_9269409_9269745	33.6044	1.78548	0.485934	3.67432	0.000119241	0.0136007	AT1G26780
Chr4_17734087_17734792	59.8451	1.36908	0.372645	3.67395	0.000119416	0.0136007	AT4G09655
Chr3_21731995_21732452	70.0095	1.24241	0.338398	3.67144	0.000120592	0.0136714	AT3G58770
Chr1_29764241_29766044	170.787	0.839266	0.22888	3.66684	0.000122782	0.0138558	AT1G79120
Chr5_22388336_22388791	71.5287	1.20326	0.328399	3.66403	0.000124141	0.0139451	AT5G55180
Chr1_2747858_2748381	93.41	1.11662	0.306546	3.64258	0.000134959	0.0150317	AT1G08630
Chr2_13193037_13194390	255.589	0.710692	0.195204	3.64077	0.000135915	0.0150317	AT2G31010
Chr3_19168071_19168510	51.1654	1.41951	0.389941	3.64033	0.000136142	0.0150317	AT3G51670
Chr2_8215985_8216489	83.1237	1.10835	0.304482	3.64012	0.000136257	0.0150317	NA
Chr3_17617148_17617528	125.152	2.07086	0.569631	3.63545	0.000138749	0.0152383	AT3G47770
Chr4_9558164_9558314	25.8405	2.17412	0.59847	3.6328	0.000140179	NA	AT4G16990
Chr5_15871569_15872037	54.9357	1.3551	0.373532	3.6278	0.000142921	0.0155634	AT5G39635
Chr5_20084175_20084626	48.6245	1.46866	0.40489	3.62731	0.000143197	0.0155634	NA
Chr5_10451904_10452249	59.9768	1.32022	0.364053	3.62645	0.000143672	0.0155634	NA
Chr5_4745754_4746139	61.0428	1.37438	0.379094	3.62543	0.000144241	0.0155634	AT5G14710
Chr5_4918579_4918805	34.4569	1.81475	0.502072	3.61451	0.000150458	0.0161634	AT5G02335
Chr3_5816020_5816457	262.735	0.713357	0.197579	3.61049	0.000152807	0.0163444	AT3G17060
Chr2_17196611_17196870	32.2514	1.79008	0.498449	3.5913	0.000164519	0.0174671	AT2G41230
Chr5_26729686_26730290	141.548	0.870627	0.242454	3.5909	0.000164771	0.0174671	AT5G66940
Chr2_17582128_17582489	61.4566	1.28039	0.356669	3.58985	0.000165433	0.0174671	AT2G42190
Chr4_17483204_17483583	147.094	2.37264	0.661564	3.58641	0.00016763	0.0176233	AT4G37100
Chr5_22991942_22992181	43.4331	1.52632	0.426159	3.58158	0.00017076	0.0178333	AT5G56860
Chr2_15422784_15423025	44.4149	1.63016	0.455213	3.5811	0.000171077	0.0178333	AT2G36790
Chr5_4825313_4825648	69.0726	1.19203	0.333811	3.57097	0.000177832	0.0184593	AT5G14920
Chr1_26242143_26243185	96.3242	1.04116	0.292115	3.56423	0.000182462	0.0188603	AT1G69760
Chr3_23162228_23162480	37.0726	1.66114	0.4677	3.55173	0.000191356	0.0196395	AT3G62620
Chr3_16186885_16187151	45.8054	1.44731	0.407531	3.5514	0.000191597	0.0196395	NA
Chr1_26257709_26257996	63.3079	1.22457	0.345546	3.54388	0.00019714	0.0201238	AT1G69780
Chr5_16200505_16201017	59.2243	1.27713	0.360873	3.539	0.000200826	0.0203785	AT5G06065
Chr1_9266432_9267446	142.868	0.850127	0.240324	3.53742	0.000202028	0.0203785	NA
Chr2_12430185_12430432	36.2255	1.61855	0.457567	3.5373	0.00020212	0.0203785	AT2G08305
Chr4_17431550_17432444	71.9642	1.20765	0.341745	3.53377	0.00020484	0.0205684	AT4G36970
Chr3_14202051_14202432	251.02	0.674118	0.190907	3.53113	0.000206896	0.0206188	AT3G06365
Chr5_24660268_24660693	101.89	2.11033	0.597662	3.53097	0.000207018	0.0206188	AT5G61330
Chr5_22627767_22628011	42.868	1.57713	0.447577	3.5237	0.000212784	0.0211077	AT5G55893
Chr2_17248957_17249253	80.0962	2.01037	0.572788	3.50979	0.000224228	0.0221535	AT2G41380
Chr1_25682081_25682952	105.668	0.95566	0.272515	3.50682	0.000226747	0.0223128	NA
Chr5_8359699_8360110	62.7621	1.21292	0.346792	3.49756	0.000234768	0.0230101	AT5G03755
Chr4_15443877_15444158	46.8738	1.43191	0.409594	3.49593	0.000236206	0.0230591	AT4G31920
Chr1_8852630_8853089	73.8951	1.11987	0.320722	3.49171	0.000239967	0.0233337	AT1G05947
Chr2_13863843_13864408	822.173	0.480168	0.137903	3.48192	0.000248912	0.0241082	AT2G32690
Chr5_24476736_24477470	116.634	0.906093	0.260465	3.47875	0.000251879	0.0242999	AT5G60850
Chr2_19160082_19160452	47.1778	1.40014	0.403798	3.46744	0.000262725	0.0252473	NA
Chr5_3160473_3160780	34.7181	1.66772	0.48169	3.46223	0.000267862	0.0256407	NA
Chr4_17005785_17006956	147.675	0.822946	0.238087	3.45649	0.000273632	0.026025	AT4G35905
Chr4_13023395_13023993	105.108	0.938495	0.271545	3.45613	0.000273992	0.026025	AT4G25500
Chr5_6382954_6383401	73.8558	1.12032	0.324546	3.45195	0.000278272	0.0263299	NA
Chr5_18972815_18972983	31.2813	1.71497	0.496824	3.45187	0.00027836	NA	AT5G46750
Chr2_11967261_11967581	56.9322	1.28774	0.37331	3.44953	0.000280785	0.0264658	AT2G28085
Chr2_15447133_15447979	85.5515	1.06468	0.308965	3.44596	0.00028452	0.0267155	AT2G36830
Chr1_25449601_25450100	217.71	0.704653	0.205332	3.43177	0.000299832	0.0280463	AT1G67870
Chr1_8975657_8975946	53.5537	1.3181	0.384491	3.42817	0.000303838	0.0283133	AT1G25550
Chr3_4119476_4120667	138.49	0.874497	0.255671	3.4204	0.000312645	0.0290241	AT3G12920
Chr5_6812195_6812667	108.613	0.91904	0.269224	3.41366	0.00032048	0.0296395	AT5G20190
Chr5_24741148_24741473	66.6916	1.24145	0.363979	3.41078	0.000323886	0.0298424	AT5G61520
Chr2_16641356_16642339	101.356	0.949062	0.278362	3.40945	0.000325468	0.0298763	AT2G39865
Chr2_18588785_18589191	67.2579	1.18242	0.347105	3.40654	0.000328964	0.0300849	AT2G45070
Chr2_13275286_13275567	56.7401	1.25219	0.367882	3.40378	0.000332307	0.0302781	AT2G31160
Chr3_6153650_6154161	81.1708	1.04142	0.306473	3.39809	0.000339293	0.0308005	AT3G18000
Chr3_7397004_7397713	77.0877	1.06922	0.314945	3.39495	0.000343201	0.0310407	AT3G21100
Chr1_1468092_1468417	41.2428	1.60849	0.474449	3.39022	0.000349184	0.0314662	AT1G05100
Chr3_4083922_4084948	135.613	0.867205	0.255877	3.38914	0.000350559	0.0314749	AT3G12840
Chr3_2385725_2386323	83.2347	1.05396	0.311426	3.38432	0.000356772	0.0319162	AT3G07460
Chr3_22427321_22427809	86.2819	1.01214	0.299163	3.38325	0.000358164	0.0319246	AT3G60670
Chr3_8411084_8411842	341.96	0.583801	0.172641	3.38158	0.000360349	0.0320035	AT3G23460
Chr2_13646930_13647671	101.585	0.938802	0.277851	3.3788	0.00036402	0.0321344	AT2G32100
Chr2_15003464_15003849	84.9431	1.0172	0.301081	3.37848	0.000364437	0.0321344	AT2G35700
Chr4_16091307_16091813	70.1791	1.21882	0.361488	3.37168	0.000373549	0.0328203	AT4G33440
Chr5_8941254_8941569	57.5194	1.22847	0.364512	3.37018	0.000375595	0.0328826	AT5G25620
Chr3_3089570_3090220	89.5827	0.982908	0.291857	3.36778	0.000378883	0.0330528	AT3G10015
Chr2_17242695_17243026	42.4766	1.45282	0.431556	3.36647	0.000380686	0.0330928	AT2G09255
Chr5_21737187_21737556	67.6284	1.17791	0.350005	3.36541	0.000382147	0.0331028	AT5G53510
Chr5_25398762_25399560	76.4615	1.07514	0.319872	3.36116	0.000388079	0.0334987	AT5G63420
Chr5_23054266_23054673	56.6422	1.24189	0.369609	3.36	0.000389706	0.0335215	AT5G56975
Chr4_15160501_15160624	25.785	1.86842	0.556181	3.35938	0.000390591	NA	AT4G31196
Chr2_2427654_2428211	85.5499	1.02808	0.306405	3.35529	0.000396408	0.0339792	AT2G06200
Chr5_19218368_19219054	108.044	0.96481	0.287964	3.35045	0.000403405	0.0344589	AT5G06985
Chr1_19782717_19783078	34.3065	1.62033	0.484749	3.34261	0.000414975	0.0353245	AT1G53090
Chr5_22073054_22073344	88.6151	2.87516	0.860442	3.34149	0.000416651	0.035345	AT5G54365
Chr5_2462194_2462575	219.45	0.714958	0.214116	3.33911	0.000420232	0.0353779	NA
Chr5_17638867_17639137	36.9826	1.50039	0.449377	3.33881	0.000420689	0.0353779	NA
Chr2_12112563_12112956	64.5145	1.16237	0.348185	3.33837	0.000421354	0.0353779	AT2G28350
Chr5_6393193_6393808	70.2881	1.10076	0.329933	3.33632	0.000424481	0.0355192	AT5G02955
Chr1_20849427_20849625	30.3197	1.6922	0.507477	3.33453	0.000427222	NA	AT1G55760
Chr3_1482304_1483437	103.304	0.98735	0.296166	3.33378	0.000428374	0.0357235	NA
Chr4_87652_88398	148.539	0.842263	0.253093	3.32789	0.000437538	0.0363644	AT4G03545
Chr5_24315996_24316246	36.2562	1.53916	0.463288	3.32226	0.000446454	0.0369805	AT5G60460
Chr1_27046189_27046498	32.6588	1.59569	0.481224	3.31589	0.000456754	0.0377067	NA
Chr3_4360714_4360972	37.8053	1.47708	0.445778	3.31349	0.000460692	0.0379046	AT3G13405
Chr2_9516985_9517661	61.4277	1.24394	0.375769	3.31037	0.000465867	0.0382026	AT2G22426
Chr4_9600467_9600595	14.9173	2.59394	0.783857	3.3092	0.000467817	NA	AT4G17080
Chr3_5838087_5838474	246.563	0.639083	0.193152	3.3087	0.000468648	0.038303	AT3G17120
Chr1_22596921_22597086	27.2782	1.85552	0.564797	3.28529	0.000509394	NA	AT1G61260
Chr5_22793779_22794058	53.1565	1.26577	0.387253	3.26858	0.000540434	0.0440239	AT5G08475
Chr5_26027773_26028010	23.2283	1.92388	0.588632	3.26839	0.00054081	NA	AT5G65158
Chr5_18964096_18964902	854.574	0.436035	0.133891	3.25665	0.000563672	0.0457653	AT5G46730
Chr2_15155086_15155336	45.404	1.31992	0.406057	3.25057	0.000575862	0.0466012	NA
Chr1_27713691_27714289	75.4165	1.02744	0.316885	3.24232	0.000592799	0.0478146	AT1G73690
Chr4_12622666_12622980	41.025	1.37552	0.425048	3.23615	0.000605769	0.0487011	AT4G24410
Chr1_6463395_6463908	81.0695	0.982854	0.304416	3.22865	0.000621882	0.0498336	AT1G18740
Chr1_1468909_1469517	102.525	0.899258	0.279046	3.22262	0.000635125	0.0507296	AT1G05100
Chr2_17739259_17739571	29.1992	1.69431	0.526213	3.21982	0.000641345	NA	AT2G42600
Chr1_4771745_4771951	34.3924	1.5286	0.47511	3.21736	0.000646876	0.0515009	AT1G05037
Chr1_11110_11561	55.5793	1.22372	0.380887	3.21283	0.00065718	0.0520517	AT1G03987
Chr3_18821921_18822210	83.3551	1.03112	0.321046	3.21176	0.000659613	0.0520517	NA
Chr5_2625019_2625607	47.6992	1.27411	0.39673	3.21153	0.000660141	0.0520517	AT5G08160
Chr1_21016212_21017765	289.202	0.626282	0.195174	3.20883	0.000666373	0.0523019	AT1G56150
Chr1_11176689_11177082	76.937	1.10645	0.345059	3.20655	0.000671685	0.0523019	AT1G31260
Chr2_8117701_8118077	49.1553	1.29038	0.402613	3.20502	0.000675275	0.0523019	AT2G18730
Chr5_3242203_3243544	133.726	0.79219	0.247205	3.20459	0.000676275	0.0523019	AT5G10310
Chr3_19256066_19256300	50.3855	1.36253	0.425271	3.20391	0.000677876	0.0523019	AT3G51895
Chr1_5451555_5452247	389.329	0.536377	0.167462	3.20297	0.000680091	0.0523019	AT1G15840
Chr3_22327892_22328383	107.689	0.875862	0.273453	3.20297	0.000680096	0.0523019	AT3G60400
Chr2_13229944_13230739	120.734	0.820198	0.256082	3.20287	0.000680323	0.0523019	NA
Chr4_17119559_17119902	54.1764	1.27063	0.396988	3.20068	0.000685525	0.0525377	NA
Chr5_325425_326207	71.6914	1.03802	0.324634	3.19752	0.000693071	0.052826	AT5G01840
Chr1_367379_368858	229.33	0.646902	0.20238	3.19647	0.00069561	0.052826	AT1G02067
Chr2_8546887_8547052	35.1236	1.57896	0.493979	3.19642	0.000695729	0.052826	NA
Chr2_15448125_15448398	46.1606	1.33163	0.417228	3.19162	0.00070738	0.0535454	NA
Chr1_7090499_7090722	36.4689	1.53917	0.483493	3.18343	0.000727713	0.0549155	AT1G20460
Chr5_26286166_26286797	89.1426	0.937129	0.294495	3.18215	0.000730925	0.0549893	AT5G09455
Chr2_14733277_14734082	48.5238	1.27202	0.399963	3.18034	0.000735505	0.0551651	AT2G34925
Chr3_8891031_8891322	92.9375	2.11948	0.667047	3.17741	0.00074298	0.0555564	AT3G24460
Chr1_13118707_13118916	31.208	1.5626	0.491946	3.17637	0.000745664	NA	AT1G35560
Chr1_3604854_3605146	71.733	1.04326	0.328829	3.17265	0.000755283	0.0563052	AT1G10820
Chr1_29337422_29338063	68.3934	1.0561	0.332996	3.17151	0.000758234	0.0563544	AT1G78020
Chr3_4346092_4346351	27.6481	1.72119	0.543746	3.16544	0.000774251	NA	AT3G13380
Chr3_7066474_7066877	59.6724	1.16505	0.368241	3.16383	0.000778533	0.0576888	AT3G20260
Chr1_11621036_11622334	103.067	0.887079	0.280746	3.15972	0.000789593	0.0581545	NA
Chr3_20070108_20070449	64.7266	1.09847	0.347668	3.15954	0.0007901	0.0581545	AT3G54220
Chr3_21817570_21817809	30.1432	1.64341	0.520197	3.1592	0.000791023	NA	AT3G59020
Chr5_26692687_26693246	168.221	0.755896	0.239293	3.15887	0.00079191	0.0581545	AT5G66830
Chr1_7460375_7460684	29.8076	1.61709	0.512122	3.15762	0.000795326	NA	AT1G05647
Chr4_1025189_1026019	193.665	0.771982	0.244562	3.15658	0.000798142	0.0584378	AT4G02320
Chr5_24291858_24292886	129.307	0.792636	0.251212	3.15525	0.000801811	0.0585322	AT5G60408
Chr5_25701972_25703114	127.852	0.854048	0.270778	3.15405	0.000805101	0.0585985	AT5G64260
Chr5_20000270_20000797	76.3116	1.01741	0.322831	3.15153	0.000812076	0.0588554	AT5G49330
Chr3_8482661_8482928	40.708	1.5243	0.483743	3.15105	0.000813415	0.0588554	AT3G23620
Chr5_26251695_26251898	26.2367	1.83506	0.582625	3.14964	0.000817347	NA	AT5G65670
Chr4_8453664_8454173	80.2038	0.970819	0.308787	3.14397	0.000833351	0.0601211	AT4G14740
Chr2_915547_915986	56.0921	1.16969	0.372369	3.14121	0.000841245	0.0605131	AT2G03090
Chr5_17549464_17550452	113.309	0.820714	0.261629	3.13693	0.00085362	0.0610803	AT5G43700
Chr1_102747_103060	55.6361	1.21871	0.388523	3.13677	0.000854096	0.0610803	AT1G01250
Chr3_17677175_17677519	121.061	2.06621	0.659937	3.13092	0.000871307	0.0621305	NA
Chr5_19308628_19309264	140.573	0.759623	0.242723	3.12958	0.00087527	0.062166	AT5G47640
Chr4_11632775_11633142	31.6294	1.5308	0.489203	3.12917	0.000876508	NA	AT4G21910
Chr3_10866933_10867333	69.7575	1.09104	0.348679	3.12905	0.000876859	0.062166	NA
Chr5_21117909_21118368	69.1971	1.04867	0.335546	3.12527	0.0008882	0.0627891	AT5G51990
Chr4_17588821_17589226	136.126	1.81843	0.582784	3.12025	0.000903485	0.0636866	AT4G37410
Chr3_22048078_22048340	34.0705	1.62334	0.520608	3.11816	0.000909931	0.0639577	AT3G59690
Chr2_13971529_13971919	79.913	1.07982	0.346979	3.11205	0.000928959	0.0650229	AT2G32930
Chr1_20812909_20813223	54.4658	1.14451	0.367819	3.1116	0.000930371	0.0650229	AT1G55690
Chr1_29872303_29873476	174.632	0.690014	0.222339	3.10344	0.00095644	0.0666554	AT1G79420
Chr1_19828564_19828880	49.6839	1.23518	0.398618	3.09864	0.00097205	0.0674319	AT1G53180
Chr5_26252178_26252478	60.3059	1.11894	0.361143	3.09833	0.000973064	0.0674319	AT5G65670
Chr5_4741550_4741903	61.368	1.11215	0.359054	3.09744	0.000975997	0.0674452	AT5G14700
Chr1_4903709_4904271	70.1443	1.00623	0.325327	3.09297	0.000990834	0.0681884	AT1G05073
Chr3_21931396_21931893	65.1566	1.04831	0.33898	3.09253	0.000992295	0.0681884	AT3G59340
Chr5_8731741_8732223	91.8372	0.902875	0.292216	3.08975	0.00100164	0.0686388	NA
Chr4_17395498_17396084	104.606	1.44938	0.469255	3.08869	0.00100519	0.0686909	AT4G09445
Chr5_2658602_2659154	63.7792	1.07894	0.349716	3.08518	0.00101715	0.0693154	AT5G08260
Chr1_28497705_28498070	103.578	1.72335	0.55898	3.08302	0.00102454	0.0696264	AT1G75900
Chr5_331996_332248	58.4246	1.13887	0.369809	3.07961	0.00103635	0.0702347	AT5G01850
Chr3_21760982_21761520	77.5439	0.955238	0.310371	3.07773	0.00104293	0.0704868	AT3G58850
Chr1_8005202_8005603	49.599	1.198	0.389363	3.07683	0.00104608	0.0705061	AT1G22640
Chr2_17504523_17504996	49.9058	1.19888	0.390047	3.07369	0.00105716	0.0710576	AT2G09320
Chr1_3059107_3059261	19.1371	1.97135	0.641993	3.07067	0.00106791	NA	AT1G09480
Chr4_12083994_12085020	117.472	0.790463	0.257464	3.07019	0.0010696	0.0716982	AT4G07110
Chr4_16596273_16596699	51.7126	1.23029	0.400841	3.06928	0.00107287	0.0717217	AT4G34800
Chr1_1300670_1301274	328.134	0.535156	0.174448	3.06771	0.00107852	0.0719039	AT1G04660
Chr3_4576129_4576524	58.8744	1.14067	0.372003	3.0663	0.00108364	0.0719223	AT3G13890
Chr3_14201417_14201740	727.796	0.447634	0.145998	3.06602	0.00108464	0.0719223	AT3G06365
Chr5_21418280_21418735	83.6207	0.945249	0.308527	3.06375	0.00109289	0.072275	AT5G52850
Chr5_266491_267241	138.605	0.749322	0.244643	3.06292	0.00109594	0.0722822	AT5G00785
Chr2_10352404_10352538	11.9276	2.69487	0.880585	3.06032	0.00110549	NA	AT2G00770
Chr4_18570105_18570536	50.8189	1.202	0.393137	3.05745	0.00111616	0.0734185	AT4G40060
Chr5_14882058_14882214	25.9022	1.67714	0.549341	3.053	0.00113284	NA	AT5G37478
Chr1_3714446_3714639	22.1391	1.86939	0.613797	3.04561	0.00116104	NA	AT1G11120
Chr2_468243_468522	40.3377	1.34092	0.440991	3.0407	0.00118014	0.0773008	AT2G01990
Chr1_27661439_27661765	40.7404	1.36172	0.44788	3.04036	0.00118146	0.0773008	AT1G73590
Chr3_7140622_7141060	250.957	0.609295	0.2008	3.03434	0.0012053	0.0786513	AT3G20470
Chr5_25929083_25929457	54.8015	1.15296	0.380404	3.03088	0.00121919	0.0790493	AT5G64860
Chr1_23286813_23287057	34.2979	1.42923	0.471597	3.03061	0.00122029	0.0790493	AT1G62870
Chr3_11792554_11792955	54.5812	1.16051	0.382953	3.03043	0.00122104	0.0790493	NA
Chr2_10836047_10836704	66.7419	1.04889	0.346898	3.02363	0.00124881	0.0806349	AT2G25460
Chr5_4942860_4943186	41.741	1.26719	0.419917	3.01772	0.00127341	0.0817583	AT5G15220
Chr2_17838132_17838691	96.5522	0.866623	0.28723	3.01717	0.00127572	0.0817583	AT2G09405
Chr5_19100392_19100617	53.3977	2.18768	0.725102	3.01707	0.00127618	0.0817583	AT5G06925
Chr3_1643899_1644648	132.569	0.745008	0.247187	3.01394	0.00128938	0.0823896	AT3G01665
Chr4_17087149_17087582	74.5315	0.961128	0.319141	3.01161	0.00129934	0.0828111	AT4G36110
Chr2_519398_520264	81.4244	0.943777	0.313514	3.01032	0.00130485	0.0829473	AT2G02080
Chr1_25380434_25380852	42.4488	1.27617	0.424307	3.00766	0.00131634	0.0834622	AT1G67710
Chr4_13987194_13987483	49.2102	1.1681	0.389541	2.99865	0.00135587	0.0857081	AT4G28190
Chr3_8861174_8861797	468.645	0.467706	0.156005	2.99801	0.00135873	0.0857081	NA
Chr2_7515665_7515938	27.5065	1.56485	0.522019	2.99769	0.00136018	NA	AT2G17290
Chr1_6141793_6141976	13.5349	2.50748	0.836694	2.99689	0.00136376	NA	AT1G17840
Chr1_11620183_11620601	93.7966	0.863926	0.288491	2.99464	0.00137386	0.0861504	NA
Chr1_9952758_9953115	70.4616	0.97841	0.326722	2.99462	0.00137392	0.0861504	AT1G28360
Chr5_20089234_20089571	41.8154	1.36555	0.456078	2.99411	0.00137625	0.0861504	AT5G49520
Chr5_4254763_4255398	103.806	0.820477	0.274137	2.99294	0.00138151	0.0862601	AT5G13290
Chr3_19282100_19282385	34.7929	1.38282	0.462947	2.98699	0.00140871	0.0877359	AT3G51950
Chr2_9521964_9522405	48.1156	1.16767	0.391497	2.98257	0.00142921	0.0887877	NA
Chr3_403012_403144	17.8982	1.98865	0.667313	2.98008	0.00144085	NA	AT3G02180
Chr5_16337300_16337888	82.9086	0.897663	0.301779	2.97457	0.00146699	0.0909054	AT5G40800
Chr1_11601263_11601544	44.1045	1.21443	0.408455	2.97324	0.00147339	0.0910725	AT1G06533
Chr5_26817028_26817582	87.9622	0.91273	0.307265	2.97049	0.00148661	0.0916596	AT5G67200
Chr5_19898905_19899834	100.848	0.822131	0.277022	2.96775	0.00149996	0.0922511	AT5G49110
Chr2_1256382_1256861	67.8873	1.00402	0.338409	2.96687	0.00150423	0.0922834	AT2G03980
Chr2_8383553_8383747	24.5958	1.65262	0.557314	2.96533	0.0015118	NA	AT2G19380
Chr4_619419_620178	76.1198	0.977141	0.329762	2.96317	0.00152246	0.0931692	AT4G01460
Chr1_4429884_4430101	120.781	0.813013	0.274555	2.9612	0.00153221	0.0935092	AT1G12980
Chr2_18690101_18690737	67.5102	0.992049	0.335093	2.96052	0.00153562	0.0935092	AT2G45340
Chr4_866317_866965	328.428	0.541857	0.183176	2.95813	0.00154758	0.094005	AT4G01985
Chr1_4904607_4904883	33.2241	1.41338	0.478398	2.95439	0.00156642	0.0947157	AT1G05073
Chr1_27976927_27977492	99.3633	0.886836	0.300187	2.95428	0.00156698	0.0947157	AT1G09457
Chr2_7315322_7315821	70.2398	0.995863	0.337808	2.94802	0.0015991	0.0964203	AT2G16890
Chr3_22918934_22919394	50.499	1.12511	0.382178	2.94395	0.00162028	0.0972097	AT3G00960
Chr5_19273404_19273936	78.0707	0.920054	0.312543	2.94377	0.00162119	0.0972097	AT5G47510
Chr4_14442004_14442638	64.2684	0.997803	0.339016	2.94323	0.00162405	0.0972097	AT4G29330
Chr2_9522988_9523353	43.9833	1.22665	0.417138	2.94064	0.00163768	0.0977877	NA
Chr5_8549206_8549327	9.28768	3.06292	1.04245	2.93819	0.00165065	NA	AT5G24870
Chr4_14364060_14364537	81.3448	0.892919	0.303903	2.93817	0.00165078	0.0983315	AT4G08065
Chr4_9347368_9348100	120.735	0.755109	0.257067	2.9374	0.00165486	0.0983362	AT4G16600
Chr1_22494355_22494793	232.345	0.600117	0.204495	2.93463	0.00166973	0.0989172	AT1G61070
Chr3_18909637_18910186	95.1046	0.828033	0.282252	2.93367	0.00167491	0.0989172	AT3G50870
Chr1_28183444_28183702	56.8306	1.09791	0.374301	2.93323	0.00167727	0.0989172	AT1G75060
Chr5_18973097_18973406	58.9666	1.04129	0.355109	2.93232	0.00168218	0.0989172	AT5G46760
Chr3_9580745_9580877	19.1426	1.87837	0.640667	2.9319	0.00168447	NA	AT3G26180
Chr3_6884251_6884480	41.9056	1.27477	0.434902	2.93118	0.0016884	0.0989172	AT3G19820
Chr2_7724020_7724380	33.6178	1.43241	0.488692	2.93111	0.00168876	0.0989172	AT2G17770
Chr1_19300033_19300238	20.0829	1.86538	0.636644	2.93003	0.00169466	NA	AT1G51940
Chr1_29755607_29756525	131.143	0.719106	0.245559	2.92844	0.00170332	0.099533	AT1G79103
Chr2_15624771_15625271	50.0625	1.18029	0.40355	2.92475	0.00172364	0.100482	AT2G37210
Chr3_10871557_10872432	91.3682	0.853855	0.292731	2.91686	0.00176786	0.102816	NA
Chr5_8711792_8711996	23.6735	1.77308	0.608523	2.91374	0.00178562	NA	NA
Chr3_7213861_7214233	50.1244	1.11057	0.381164	2.91361	0.00178637	0.103647	AT3G20640
Chr5_24906043_24906643	91.9785	0.847218	0.291528	2.90613	0.00182965	0.105909	AT5G09035
Chr4_9664945_9665967	97.1351	0.811796	0.27951	2.90435	0.00184006	0.106261	AT4G17230
Chr4_13017735_13018747	178.206	0.632074	0.217855	2.90136	0.00185774	0.107031	AT4G25480
Chr3_10221846_10222193	53.7672	1.85177	0.639619	2.89511	0.00189515	0.108931	AT3G27590
Chr1_28213631_28214003	54.4971	1.08501	0.375025	2.89316	0.00190692	0.109352	AT1G75170
Chr4_16960030_16960206	28.192	1.51019	0.522019	2.89298	0.00190801	NA	AT4G35790
Chr5_1984631_1984851	48.2618	1.12114	0.388237	2.88776	0.00193996	0.110988	AT5G06510
Chr2_19493571_19493810	41.244	1.25592	0.435824	2.88171	0.00197761	0.11288	AT2G47500
Chr4_16845316_16845520	42.1159	1.29064	0.448324	2.87881	0.0019959	0.11366	AT4G35470
Chr1_12138568_12138811	35.2066	1.32691	0.461514	2.87512	0.00201934	0.114729	NA
Chr5_1002338_1002541	44.2659	2.39272	0.833516	2.87063	0.00204827	0.115898	AT5G03780
Chr5_26518835_26519131	182.387	0.631832	0.220115	2.87047	0.00204934	0.115898	AT5G66410
Chr5_25436878_25437399	82.3916	0.937301	0.326817	2.86797	0.00206558	0.116549	AT5G09170
Chr3_2003140_2003294	15.8836	2.02427	0.706563	2.86496	0.00208532	NA	AT3G06490
Chr3_20132919_20133053	26.3755	1.70234	0.594522	2.86338	0.00209573	NA	AT3G54366
Chr3_22322332_22322722	32.8196	1.3545	0.473083	2.86313	0.00209742	0.117689	AT3G60390
Chr4_13016139_13016612	61.2581	1.02287	0.357366	2.86224	0.00210329	0.117689	AT4G25470
Chr3_21830350_21830779	77.4974	0.897801	0.313691	2.86206	0.00210448	0.117689	AT3G59060
Chr5_4263117_4263408	48.6895	1.11636	0.390083	2.86187	0.00210577	0.117689	AT5G13310
Chr5_22409266_22409604	96.9034	0.804949	0.281374	2.86078	0.00211301	0.117689	AT5G55250
Chr4_14845281_14845563	32.2426	1.37785	0.481674	2.86056	0.00211449	0.117689	AT4G30350
Chr1_27974197_27974708	60.9248	1.04148	0.364378	2.85825	0.00212993	0.118281	AT1G74430
Chr5_3277826_3278176	223.161	0.577497	0.202136	2.85697	0.00213855	0.118492	AT5G10430
Chr2_13664529_13664668	33.6287	1.34932	0.472452	2.856	0.0021451	0.118563	AT2G32170
Chr4_8625335_8626037	102.395	0.799941	0.280155	2.85535	0.00214948	0.118563	AT4G15100
Chr1_5146600_5146961	72.3535	0.929855	0.325834	2.85377	0.0021602	0.118888	AT1G05133
Chr4_17737953_17738274	40.0232	1.21321	0.425718	2.84979	0.0021874	0.120117	AT4G37750
Chr4_9255562_9255932	189.13	0.613289	0.215743	2.84268	0.0022368	0.122556	AT4G16380
Chr3_6194665_6195049	77.2229	0.984786	0.347072	2.83741	0.00227407	0.124275	AT3G18090
Chr1_25724761_25725372	71.7419	0.942158	0.332118	2.83682	0.00227828	0.124275	AT1G68550
Chr1_11061340_11061742	58.7942	1.01632	0.359603	2.82622	0.00235506	0.128179	AT1G06403
Chr1_18680683_18681654	66.599	0.972547	0.344724	2.82124	0.00239194	0.129899	AT1G50420
Chr2_919162_919447	34.13	1.31916	0.468115	2.81803	0.00241595	0.130347	AT2G03090
Chr5_8502270_8502553	35.4384	1.33067	0.472236	2.8178	0.00241768	0.130347	AT5G24770
Chr3_1290570_1291764	143.565	0.6675	0.236901	2.81764	0.00241893	0.130347	AT3G04730
Chr3_9058435_9058907	48.765	1.11108	0.394376	2.81731	0.00242138	0.130347	AT3G24810
Chr3_258992_259369	147.656	0.688792	0.244669	2.8152	0.00243735	0.13092	AT3G01705
Chr3_9464854_9465093	27.9582	1.44598	0.513854	2.81399	0.00244652	NA	AT3G25870
Chr5_22136538_22136857	48.3682	1.09075	0.388061	2.81077	0.00247117	0.132447	NA
Chr5_26900448_26900661	25.9128	1.53083	0.544805	2.80986	0.00247817	NA	AT5G67411
Chr4_15324876_15325182	52.6907	1.11528	0.397	2.80928	0.00248266	0.132538	AT4G31620
Chr5_11132617_11133216	355.838	0.480717	0.171126	2.80915	0.00248363	0.132538	AT5G29070
Chr5_987598_988062	73.6692	0.893248	0.318723	2.80259	0.00253471	0.134971	AT5G03760
Chr3_3134711_3134876	23.8084	1.67547	0.598143	2.80112	0.00254628	NA	AT3G10140
Chr2_15446816_15446985	15.8089	1.98839	0.710113	2.8001	0.00255433	NA	AT2G36830
Chr3_8104154_8104792	104.184	0.759422	0.271663	2.79546	0.00259131	0.137687	AT3G04325
Chr3_1648506_1648790	62.7076	1.60122	0.573246	2.79326	0.00260902	0.138329	AT3G05650
Chr2_7864043_7864388	75.8009	0.917444	0.328568	2.79225	0.00261715	0.138461	AT2G18090
Chr5_945487_945983	44.6095	1.13677	0.40745	2.78997	0.00263566	0.139141	AT5G03670
Chr2_15346943_15347247	40.3763	1.20328	0.431619	2.78782	0.00265323	0.139769	AT2G36600
Chr5_25266116_25266477	43.5715	1.15186	0.413388	2.78638	0.00266499	0.140088	AT5G09095
Chr5_3160934_3161579	92.2111	0.866451	0.311172	2.78447	0.00268073	0.140615	AT5G01655
Chr1_25228401_25228680	53.9237	1.06184	0.381518	2.78321	0.00269123	0.140866	AT1G67340
Chr1_6219376_6219742	35.185	1.29457	0.465864	2.77887	0.00272743	0.142458	AT1G05377
Chr2_11688142_11688307	19.3684	1.85207	0.667533	2.7745	0.0027643	NA	AT2G27313
Chr3_17546864_17547281	79.5379	0.849797	0.306296	2.77443	0.0027649	0.143847	AT3G47610
Chr3_22279901_22280328	201.326	0.579616	0.208955	2.77387	0.00276968	0.143847	AT3G60280
Chr1_9831784_9832117	66.5282	0.952646	0.343463	2.77365	0.00277158	0.143847	AT1G09005
Chr4_347692_347908	32.2144	1.37654	0.496612	2.77185	0.00278691	0.144338	AT4G00810
Chr5_3317337_3317585	35.802	1.28648	0.464846	2.76755	0.00282399	0.145795	AT5G10510
Chr3_8062537_8063372	278.935	0.525788	0.190006	2.76721	0.00282688	0.145795	AT3G22800
Chr5_21885977_21886240	45.4525	1.19639	0.432571	2.76576	0.00283951	0.14614	AT5G08065
Chr5_5419758_5420671	107.162	0.758038	0.274261	2.76393	0.0028555	0.146656	NA
Chr4_13639278_13639862	68.5439	0.90735	0.328654	2.76081	0.00288292	0.147756	AT4G27240
Chr1_26418633_26419826	190.48	0.580271	0.210307	2.75915	0.00289756	0.148197	AT1G70160
Chr2_14587782_14588282	48.5791	1.07791	0.39129	2.75477	0.0029367	0.149888	NA
Chr5_4694235_4694645	59.5188	0.964108	0.350259	2.75256	0.00295656	0.150589	AT5G14565
Chr1_3519001_3519217	31.0254	1.37688	0.500415	2.75147	0.00296638	NA	AT1G10640
Chr3_4541518_4541850	73.7903	0.889867	0.323499	2.75076	0.00297288	0.151107	AT3G13810
Chr5_24236984_24237432	78.3221	0.854556	0.31075	2.74998	0.00297996	0.151154	NA
Chr5_13086880_13087436	207.955	0.562558	0.204784	2.74708	0.00300647	0.152185	AT5G34871
Chr5_17257604_17257952	69.1743	0.892062	0.325725	2.7387	0.00308413	0.155493	AT5G43020
Chr1_15798617_15798806	20.0852	1.69295	0.618195	2.73853	0.00308575	NA	NA
Chr4_15485874_15486156	36.786	1.21497	0.443697	2.73829	0.00308798	0.155493	AT4G32020
Chr4_18511149_18511386	48.747	1.05396	0.385005	2.73752	0.00309521	0.155493	AT4G39900
Chr1_10953343_10953727	78.5065	0.863259	0.315367	2.73732	0.0030971	0.155493	AT1G06373
Chr3_7997381_7997792	96.1177	0.818941	0.299414	2.73515	0.00311762	0.156205	AT3G22565
Chr5_8003542_8003884	58.0371	0.983828	0.360245	2.73099	0.00315719	0.157866	AT5G23730
Chr5_16579775_16580067	27.9966	1.39269	0.510306	2.72913	0.00317504	NA	AT5G41410
Chr1_29398174_29398462	37.3104	1.21752	0.446143	2.729	0.00317633	0.15842	AT1G78130
Chr3_2383589_2384174	142.176	0.653554	0.239552	2.72823	0.00318372	0.15842	AT3G07450
Chr1_25688416_25688721	63.7716	0.926355	0.339594	2.72783	0.00318759	0.15842	AT1G68480
Chr3_23288957_23289187	44.7577	2.10539	0.772275	2.72621	0.00320328	0.158798	AT3G63010
Chr3_20768829_20769441	214.479	1.52385	0.559065	2.72572	0.0032081	0.158798	AT3G55970
Chr4_14696293_14696556	59.132	0.970618	0.356725	2.72092	0.00325506	0.160799	AT4G30067
Chr2_438864_439478	54.8234	1.02461	0.376902	2.7185	0.00327893	0.161653	NA
Chr5_24384167_24384697	82.6465	0.858113	0.316169	2.7141	0.00332281	0.163121	AT5G60680
Chr2_12841709_12841845	19.8391	1.73145	0.637953	2.71407	0.00332315	NA	AT2G30080
Chr2_19298851_19299201	59.1123	0.984935	0.362994	2.71337	0.00333018	0.163121	AT2G46970
Chr3_14195786_14196089	1231.36	0.373889	0.137813	2.71302	0.00333367	0.163121	AT3G41761
Chr4_14943686_14944133	53.0993	1.07945	0.397902	2.71286	0.00333523	0.163121	AT4G30610
Chr5_5862957_5863484	73.8026	0.87084	0.321208	2.71114	0.00335261	0.163646	AT5G17760
Chr5_2399191_2399821	71.6297	0.889186	0.328492	2.70687	0.00339601	0.165436	AT5G07580
Chr5_3162789_3163549	153.134	0.631353	0.233308	2.70609	0.00340405	0.1655	AT5G01655
Chr3_19538191_19538374	19.9626	1.68393	0.622617	2.7046	0.00341936	NA	AT3G52700
Chr5_2409086_2409787	72.0389	0.929444	0.343784	2.70357	0.00342996	0.166431	AT5G07620
Chr1_19305043_19305173	6.70748	3.70255	1.37176	2.69911	0.00347621	NA	AT1G51950
Chr4_12355446_12355770	57.5416	0.986693	0.366127	2.69495	0.00351999	0.170463	AT4G07170
Chr5_15629858_15630222	55.6642	0.976966	0.36324	2.68959	0.00357702	0.172885	AT5G00560
Chr3_6164006_6164599	75.6005	0.841308	0.313096	2.68706	0.0036042	0.173857	AT3G18020
Chr3_8879292_8879578	41.5152	1.13188	0.421722	2.68396	0.00363782	0.174934	AT3G24440
Chr1_20563222_20563848	60.2796	0.958276	0.357074	2.68369	0.00364075	0.174934	AT1G55110
Chr1_19506421_19506633	41.741	1.18491	0.442148	2.67991	0.00368215	0.176578	AT1G52370
Chr1_10854505_10854946	62.6421	0.917958	0.342943	2.67671	0.00371747	0.17778	AT1G30620
Chr2_15789602_15789980	78.2493	0.866515	0.32377	2.67633	0.00372166	0.17778	AT2G37640
Chr4_11669416_11670362	676.221	0.375679	0.140696	2.67014	0.00379103	0.180742	AT4G22030
Chr4_929836_929968	17.9905	1.75412	0.657144	2.6693	0.00380044	NA	AT4G02100
Chr3_19911282_19911484	26.4413	1.44684	0.542741	2.66581	0.00384019	NA	AT3G53720
Chr2_18088754_18089167	120.342	0.710196	0.266567	2.66423	0.00385824	0.183272	AT2G43610
Chr1_11204691_11205001	38.2046	1.16007	0.435435	2.66416	0.00385899	0.183272	NA
Chr4_9301964_9302276	96.5911	0.760799	0.285953	2.66058	0.00390033	0.184879	AT4G16500
Chr5_17363672_17363891	29.3138	1.45892	0.548588	2.65941	0.00391383	NA	AT5G43270
Chr5_19793038_19793740	73.4063	0.849373	0.319508	2.65838	0.00392586	0.185731	AT5G48820
Chr4_9835349_9835800	50.9208	1.04087	0.391782	2.65676	0.00394473	0.186121	AT4G17670
Chr3_21146050_21146309	42.8419	1.1436	0.430512	2.65638	0.00394923	0.186121	AT3G57130
Chr2_2395965_2396388	220.271	0.563241	0.212548	2.64995	0.00402519	0.189338	AT2G06105
Chr4_17407924_17409095	114.301	0.738868	0.278987	2.6484	0.00404373	0.189847	NA
Chr3_18513921_18514087	20.8798	1.6496	0.623282	2.64664	0.00406483	NA	AT3G49940
Chr3_21508876_21509253	45.9988	1.04762	0.39641	2.64277	0.0041115	0.192661	AT3G58070
Chr3_7210320_7210478	23.9782	1.46514	0.554528	2.64213	0.00411926	NA	AT3G20630
Chr4_867290_867561	165.627	0.610917	0.231375	2.64038	0.00414071	0.193652	AT4G01985
Chr1_25986108_25987080	192.071	0.560644	0.212385	2.63975	0.00414838	0.193652	AT1G69120
Chr1_7160690_7161113	66.8958	0.981685	0.37209	2.6383	0.00416612	0.194111	AT1G20650
Chr1_21720206_21720482	40.1753	1.12077	0.424951	2.6374	0.00417725	0.194262	AT1G58460
Chr1_2176235_2176614	49.9946	1.00262	0.380374	2.63589	0.00419581	0.19457	AT1G07100
Chr1_28402838_28403340	68.5548	0.895412	0.33974	2.63558	0.0041997	0.19457	AT1G75630
Chr3_8189854_8190136	47.7373	1.09004	0.413829	2.63404	0.0042188	0.195088	NA
Chr5_21620083_21620311	39.749	1.15906	0.440742	2.62979	0.00427189	0.197172	AT5G53290
Chr5_154516_154899	56.9137	0.945864	0.359961	2.62769	0.00429836	0.198023	AT5G01370
Chr1_20815059_20815474	47.6944	1.05727	0.403003	2.62349	0.0043517	0.199862	AT1G55690
Chr3_21430208_21430656	59.5012	0.91566	0.349053	2.62327	0.00435453	0.199862	AT3G57870
Chr4_18361550_18361936	65.6859	0.891399	0.340086	2.6211	0.00438234	0.200763	AT4G39480
Chr1_19304485_19304712	27.3703	1.36452	0.52271	2.61047	0.00452087	NA	AT1G51950
Chr1_29336489_29336954	47.9447	1.08099	0.414353	2.60886	0.00454223	0.207701	AT1G78020
Chr1_2981471_2981713	72.1411	0.841281	0.322784	2.60633	0.00457595	0.208715	AT1G09230
Chr5_21883939_21884211	34.0863	1.21503	0.466255	2.60592	0.00458135	0.208715	AT5G53900
Chr1_7687857_7688011	24.9155	1.40541	0.539532	2.60488	0.00459534	NA	AT1G21890
Chr2_17839681_17839895	39.314	1.18106	0.453407	2.60486	0.00459558	0.208976	AT2G09405
Chr5_3241042_3241475	35.9601	1.17743	0.45226	2.60344	0.00461467	0.209457	AT5G10310
Chr1_54844_55156	44.8455	1.08537	0.417404	2.60029	0.0046572	0.210126	NA
Chr3_9969093_9969669	63.5436	0.880088	0.338475	2.60016	0.00465907	0.210126	AT3G27025
Chr2_15684473_15684767	35.0266	1.23806	0.476208	2.59984	0.00466343	0.210126	AT2G37380
Chr1_20177851_20178155	49.4461	1.02488	0.394213	2.59982	0.00466359	0.210126	AT1G54050
Chr3_18863568_18863897	75.8088	0.811403	0.312224	2.59879	0.00467764	0.210374	AT3G50750
Chr1_1236378_1236670	44.5113	1.0686	0.411487	2.59692	0.00470315	0.211135	AT1G04540
Chr1_1242963_1243285	48.3509	1.03578	0.399213	2.59457	0.00473553	0.212202	AT1G04555
Chr4_9738505_9738840	45.216	1.03801	0.400241	2.59345	0.00475093	0.212505	AT4G17460
Chr4_18019097_18019795	71.3667	0.848439	0.327398	2.59146	0.00477844	0.213347	AT4G38530
Chr1_1544547_1544760	24.4959	1.45043	0.560722	2.58673	0.00484462	NA	AT1G04387
Chr1_23543347_23544510	69.6115	0.840632	0.325142	2.58543	0.00486283	0.216722	AT1G63480
Chr4_15675155_15675482	40.8604	1.18156	0.457441	2.58298	0.00489758	0.217876	AT4G32480
Chr3_1750872_1751037	31.311	1.24818	0.483516	2.58146	0.0049191	NA	AT3G01785
Chr3_23405120_23405956	147.484	0.619404	0.240244	2.57823	0.0049654	0.220494	AT3G63375
Chr2_13276493_13276973	34.4044	1.19681	0.464767	2.57506	0.00501109	0.222122	AT2G31160
Chr5_5418803_5419637	125.082	0.651526	0.253263	2.57253	0.00504792	0.222942	NA
Chr4_11653047_11653561	59.9791	0.951164	0.369782	2.57223	0.0050523	0.222942	AT4G21970
Chr1_7366050_7366330	44.0752	1.04624	0.4068	2.57188	0.00505737	0.222942	AT1G21050
Chr5_26248918_26249388	36.9855	1.1404	0.44351	2.5713	0.00506582	0.222942	AT5G09415
Chr5_26492236_26492519	45.5496	1.02939	0.400445	2.57063	0.00507574	0.222979	AT5G66310
Chr5_26100364_26101524	135.904	0.626869	0.244071	2.56838	0.00510868	0.224026	NA
Chr1_3943180_3943537	45.2577	1.03463	0.40329	2.56546	0.00515193	0.22552	AT1G04867
Chr2_18889467_18889710	41.9438	1.10389	0.430438	2.56457	0.00516517	0.225699	AT2G45900
Chr5_6980376_6980853	67.6543	0.904586	0.353418	2.55954	0.00524061	0.228589	AT5G20635
Chr2_13307735_13308009	36.9788	1.13622	0.444144	2.55824	0.00526023	0.229039	AT2G31230
Chr2_12259208_12259789	58.3247	0.918972	0.359481	2.55639	0.00528827	0.229853	AT2G28610
Chr4_14846627_14847080	44.5431	1.03393	0.404575	2.5556	0.00530026	0.229968	AT4G30350
Chr3_7795420_7796329	328.17	0.444278	0.173956	2.55396	0.0053252	0.230506	AT3G22120
Chr1_4938302_4938567	36.1018	1.13736	0.445403	2.55356	0.0053314	0.230506	AT1G14440
Chr1_25686111_25686419	32.3364	1.20292	0.471367	2.55199	0.00535542	0.231138	AT1G68480
Chr1_11196949_11197391	50.8978	0.974412	0.382036	2.55058	0.00537723	0.231673	AT1G06433
Chr1_23830647_23830847	38.2152	1.94246	0.762024	2.54908	0.0054003	0.232115	AT1G64210
Chr4_15877873_15878412	68.1477	0.88822	0.3485	2.54869	0.00540637	0.232115	AT4G32900
Chr5_2291390_2291817	48.3982	1.03583	0.406578	2.54767	0.00542217	0.232167	AT5G01385
Chr1_4580898_4581292	32.5639	1.24397	0.488369	2.54719	0.00542971	0.232167	AT1G05007
Chr1_23722440_23722662	31.9783	1.24636	0.489389	2.54676	0.00543642	0.232167	AT1G63910
Chr2_435464_435838	42.1656	1.07498	0.422193	2.54619	0.00544531	0.232167	NA
Chr1_11341669_11341799	20.0242	1.64976	0.648197	2.54515	0.00546159	NA	AT1G31690
Chr5_1750726_1751652	125.972	0.661549	0.259998	2.54444	0.00547261	0.232927	AT5G05820
Chr4_16745854_16746262	51.297	0.95821	0.37698	2.54181	0.00551408	0.234287	AT4G35190
Chr4_15703136_15703494	60.6741	0.883032	0.347754	2.53924	0.00555468	0.235605	AT4G32540
Chr5_26026087_26026532	70.8603	0.830157	0.327162	2.53745	0.00558319	0.236406	NA
Chr5_18026130_18026338	27.9528	1.29066	0.508879	2.53627	0.00560197	NA	AT5G44680
Chr4_14326065_14326409	46.6016	1.00488	0.396313	2.53558	0.00561308	0.237263	AT4G29080
Chr2_4348622_4349029	186.101	0.54667	0.215791	2.53333	0.00564916	0.238379	AT2G11005
Chr2_383087_383829	105.309	0.690249	0.273085	2.52759	0.00574238	0.241702	AT2G01850
Chr5_7190624_7190932	38.7319	1.1115	0.439803	2.52728	0.00574756	0.241702	AT5G21140
Chr2_9906486_9906815	40.0214	1.14849	0.454856	2.52494	0.00578587	0.242799	AT2G23290
Chr5_5412040_5412818	66.8516	0.842104	0.333586	2.5244	0.00579481	0.242799	AT5G16560
Chr5_26266457_26266785	85.4614	0.752587	0.298186	2.52389	0.00580325	0.242799	AT5G65690
Chr3_9486810_9487345	31.0924	1.21533	0.48176	2.52268	0.00582318	NA	AT3G25905
Chr1_6513191_6513707	49.1942	1.00793	0.399777	2.52122	0.00584742	0.244088	AT1G18870
Chr5_7466539_7466799	39.6898	1.07524	0.426542	2.52083	0.00585391	0.244088	NA
Chr5_4431087_4431583	104.528	0.69462	0.275659	2.51986	0.00587016	0.244212	AT5G13730
Chr4_8444900_8445233	45.0839	1.06609	0.423144	2.51946	0.00587673	0.244212	AT4G06220
Chr1_6886914_6887217	32.7843	1.18752	0.47149	2.51866	0.00589015	0.244357	AT1G19850
Chr2_15007888_15008126	24.2009	1.38636	0.550705	2.51742	0.0059109	NA	NA
Chr2_11995530_11995734	29.5729	1.29773	0.515841	2.51576	0.00593889	NA	AT2G28140
Chr2_12432185_12432480	27.6509	1.37295	0.545967	2.5147	0.00595663	NA	AT2G28950
Chr3_2345983_2346232	38.1884	1.09929	0.437187	2.51445	0.00596088	0.246553	AT3G01965
Chr5_14938782_14939016	23.9289	1.39966	0.556659	2.51439	0.00596194	NA	AT5G37610
Chr3_7669552_7669779	114.501	0.670637	0.266774	2.51388	0.00597058	0.246553	AT3G21755
Chr3_9423512_9423724	39.9948	1.06449	0.42347	2.51373	0.00597315	0.246553	AT3G25800
Chr3_5639134_5639384	30.9915	1.22258	0.486789	2.51152	0.00601063	NA	AT3G16560
Chr1_25956336_25956611	53.2681	0.944493	0.376346	2.50964	0.00604273	0.248801	AT1G69040
Chr5_19115254_19115950	75.7852	0.793161	0.316151	2.50881	0.00605694	0.248801	AT5G06935
Chr1_28210277_28210720	108.937	0.678701	0.270534	2.50875	0.00605795	0.248801	AT1G75160
Chr3_2829253_2829543	65.7831	0.843014	0.336197	2.5075	0.0060794	0.249265	AT3G09220
Chr2_11839653_11839780	12.3314	2.09687	0.838029	2.50214	0.00617221	NA	NA
Chr3_6435575_6436130	79.5924	0.784123	0.31359	2.50048	0.00620131	0.253841	AT3G18710
Chr5_6394471_6395347	92.711	0.730238	0.292481	2.4967	0.00626778	0.256136	AT5G02965
Chr2_9820653_9820927	48.6055	0.963814	0.386404	2.49432	0.00631	0.257434	AT2G07865
Chr1_18741128_18741362	31.1973	1.25298	0.502472	2.49363	0.00632225	NA	AT1G50610
Chr2_9821851_9822168	53.7909	0.92193	0.369801	2.49305	0.00633261	0.257928	AT2G23067
Chr2_18801623_18802300	56.773	0.89342	0.358757	2.49032	0.00638144	0.259487	AT2G45640
Chr4_370605_370820	26.0912	1.36132	0.547535	2.48627	0.00645444	NA	AT4G00885
Chr1_1478174_1478715	354.687	0.44017	0.177086	2.48563	0.00646611	0.262496	AT1G05136
Chr1_8181255_8181782	86.4662	0.742967	0.299088	2.48411	0.00649382	0.263187	AT1G23080
Chr3_6383227_6383581	68.9776	0.829714	0.334567	2.47997	0.00656975	0.265827	AT3G18550
Chr5_6791817_6791991	21.9899	1.42533	0.574784	2.47977	0.0065733	NA	AT5G20110
Chr1_17334202_17334520	38.0344	1.14375	0.461849	2.47646	0.00663468	0.268013	AT1G47280
Chr2_9895929_9896173	82.0351	0.745391	0.301132	2.4753	0.0066562	0.268441	AT2G23240
Chr2_14339428_14340113	76.4428	0.769596	0.311018	2.47444	0.00667219	0.268646	AT2G33870
Chr5_2234145_2235083	113.316	0.652363	0.264053	2.47058	0.0067447	0.270501	AT5G07180
Chr3_6738014_6738208	88.9153	0.748146	0.302855	2.47031	0.00674975	0.270501	AT3G19430
Chr1_13490429_13490589	34.0134	1.14649	0.464121	2.47023	0.00675126	0.270501	AT1G36095
Chr3_20583516_20583953	49.9572	0.946852	0.383727	2.46751	0.0068028	0.271961	AT3G08495
Chr1_9500160_9500633	41.5162	1.02628	0.415978	2.46714	0.0068098	0.271961	AT1G27360
Chr4_17537808_17538183	36.4158	1.137	0.461904	2.46154	0.00691708	0.275629	AT4G09495
Chr2_12111247_12111658	32.297	1.20009	0.487609	2.46118	0.00692406	0.275629	AT2G28350
Chr5_536992_537335	62.2688	0.845247	0.343635	2.45972	0.00695219	0.276302	AT5G00850
Chr2_15496858_15497061	29.5899	1.24742	0.507207	2.45939	0.00695875	NA	NA
Chr2_11969350_11969714	53.8357	0.897716	0.36575	2.45445	0.00705499	0.279186	AT2G28085
Chr5_4276333_4276631	42.4543	1.03733	0.422636	2.45443	0.00705542	0.279186	AT5G13340
Chr5_7915822_7916078	40.3487	1.04827	0.427124	2.45426	0.00705881	0.279186	AT5G23480
Chr1_8714894_8715227	113.383	0.646051	0.263402	2.45272	0.00708913	0.279935	AT1G24590
Chr5_20090294_20090606	40.274	1.05877	0.432245	2.44947	0.00715333	0.282018	AT5G49520
Chr3_2138184_2138401	28.4885	1.26969	0.518995	2.44645	0.00721357	NA	AT3G06770
Chr5_2126538_2126836	45.7491	0.969774	0.396409	2.4464	0.00721456	0.283406	NA
Chr1_4540600_4540987	38.1657	1.06439	0.435103	2.4463	0.00721658	0.283406	AT1G13260
Chr1_29372798_29373080	50.8296	2.14778	0.878089	2.44597	0.00722311	0.283406	AT1G78090
Chr2_15928252_15928580	56.8527	0.876237	0.358438	2.4446	0.00725074	0.284037	AT2G38070
Chr4_17652211_17652584	47.4959	0.951115	0.389298	2.44316	0.00727974	0.28472	AT4G37553
Chr4_14841344_14841625	56.7118	0.900571	0.369025	2.4404	0.00733541	0.286442	AT4G30340
Chr1_9990286_9991095	95.1477	0.698199	0.286309	2.43862	0.00737175	0.287405	AT1G06157
Chr5_961911_962402	89.0073	0.738223	0.302897	2.43721	0.0074005	0.288069	AT5G03690
Chr3_423387_423638	27.7605	1.24016	0.508867	2.43709	0.00740292	NA	AT3G01105
Chr1_7822094_7822630	46.7764	0.960523	0.394603	2.43415	0.0074634	0.290059	AT1G22160
Chr1_18412421_18412653	116.068	0.647696	0.266207	2.43306	0.00748595	0.290476	AT1G49750
Chr2_18145967_18146319	165.822	0.543476	0.223468	2.43201	0.0075076	0.290858	AT2G43800
Chr1_5086009_5086305	45.3015	0.987577	0.406327	2.4305	0.00753902	0.291615	AT1G14760
Chr1_25728130_25728328	22.0049	1.42938	0.588181	2.43016	0.007546	NA	AT1G68550
Chr5_23894581_23895326	186.78	0.517915	0.213285	2.42828	0.00758538	0.292948	AT5G59210
Chr3_18821073_18821187	20.2038	1.50202	0.618602	2.42808	0.00758945	NA	NA
Chr5_23634880_23635052	52.1641	0.90305	0.372344	2.42531	0.0076476	0.29455	AT5G58460
Chr2_13377955_13378327	39.8044	1.04531	0.431025	2.42516	0.00765079	0.29455	AT2G31370
Chr5_9172956_9173170	22.8941	1.36807	0.56417	2.42492	0.00765581	NA	AT5G26230
Chr2_18523179_18523702	107.132	0.732183	0.302334	2.42177	0.00772264	0.296416	AT2G09585
Chr4_18018282_18018625	39.2939	1.04101	0.42986	2.42173	0.00772338	0.296416	AT4G38520
Chr5_23691833_23692177	60.1338	0.847909	0.350295	2.42056	0.00774839	0.296913	AT5G58610
Chr2_18812737_18813683	87.4492	0.71687	0.29628	2.41957	0.00776942	0.297256	AT2G09655
Chr5_390046_390243	26.1118	1.36284	0.564088	2.41601	0.00784584	NA	AT5G02025
Chr5_124675_124807	22.023	1.41908	0.587651	2.41484	0.00787099	NA	AT5G01305
Chr1_11060064_11060385	26.9843	1.38155	0.57225	2.41424	0.007884	NA	AT1G06403
Chr1_7931739_7932113	49.2412	0.919344	0.380911	2.41354	0.00789913	0.301749	AT1G05747
Chr2_8269235_8269495	40.3338	1.0253	0.425332	2.41059	0.00796334	0.30373	AT2G19090
Chr2_15288029_15288889	231.315	0.473391	0.196635	2.40746	0.00803186	0.305765	AT2G36430
Chr3_9959657_9960047	43.8386	0.973706	0.404527	2.40702	0.00804155	0.305765	AT3G27010
Chr3_7094276_7094528	44.7654	0.99348	0.412984	2.40561	0.00807267	0.306152	AT3G20340
Chr3_17557953_17558346	52.2102	0.892463	0.371019	2.40543	0.00807661	0.306152	AT3G47620
Chr1_29716494_29716686	39.4894	1.01991	0.42429	2.40382	0.00811246	0.307038	AT1G78995
Chr5_24865769_24865892	14.5379	1.72664	0.718903	2.40177	0.00815808	NA	AT5G61920
Chr5_2404647_2404962	139.479	0.590448	0.245847	2.40169	0.00815976	0.308354	AT5G07600
Chr1_25740898_25741248	46.8827	1.60616	0.669238	2.39999	0.00819777	0.309102	AT1G08993
Chr4_7869320_7869708	56.0222	0.862661	0.35949	2.39968	0.00820469	0.309102	AT4G13540
Chr1_22136122_22136587	45.9099	1.01755	0.424207	2.3987	0.00822661	0.309454	AT1G60060
Chr2_15276058_15276551	59.3927	0.838536	0.349787	2.39728	0.00825869	0.310186	AT2G36410
Chr2_16416727_16416890	25.5232	1.27169	0.530515	2.39709	0.00826298	NA	AT2G39310
Chr5_10458952_10459179	24.3685	1.3173	0.549577	2.39693	0.0082665	NA	NA
Chr1_9267850_9268180	61.9096	0.842263	0.351937	2.39322	0.00835064	0.312407	AT1G26780
Chr2_19170001_19170282	16.9526	1.61757	0.676039	2.39272	0.0083619	NA	NA
Chr3_5781028_5781381	45.4582	0.995499	0.41606	2.39268	0.0083628	0.312407	AT3G16940
Chr1_2266840_2266974	48.2823	0.924919	0.386564	2.39267	0.00836313	0.312407	AT1G07380
Chr1_26042968_26043605	44.6766	0.985646	0.412025	2.3922	0.00837382	0.312407	AT1G69270
Chr2_9265367_9265861	318.774	1.00352	0.419554	2.39187	0.0083813	0.312407	AT2G21660
Chr3_1139026_1139187	23.9191	1.313	0.54921	2.39071	0.00840786	NA	AT3G04300
Chr4_17689805_17690461	95.2208	0.683642	0.286143	2.38916	0.00844344	0.314247	AT4G09525
Chr2_11305178_11305806	91.0742	0.682869	0.286118	2.38666	0.00850099	0.315911	AT2G26580
Chr4_7800652_7800908	28.5285	1.21567	0.509608	2.38549	0.00852808	NA	AT4G13420
Chr5_22865056_22865259	20.0862	1.44254	0.605096	2.38399	0.00856308	NA	AT5G56460
Chr4_14579456_14579667	16.0076	1.64042	0.688365	2.38306	0.00858466	NA	AT4G29780
Chr1_5018001_5018768	86.5233	0.711036	0.298407	2.38278	0.00859134	0.318787	AT1G14630
Chr1_12050653_12051292	63.7288	0.817706	0.343271	2.3821	0.0086071	0.31889	NA
Chr4_9415280_9415677	43.6629	0.989108	0.415341	2.38144	0.00862258	0.318984	AT4G06425
Chr2_17248384_17248529	21.8737	1.39777	0.587058	2.38098	0.00863334	NA	NA
Chr5_24350169_24350993	77.3659	0.767778	0.322482	2.38084	0.00863661	0.319023	AT5G60580
Chr5_20193880_20194525	74.3749	0.75435	0.316935	2.38014	0.00865307	0.319152	AT5G49710
Chr5_2615402_2615730	43.6797	1.01488	0.427012	2.3767	0.00873414	0.32166	AT5G08139
Chr2_15501296_15501486	15.299	1.70557	0.718607	2.37344	0.0088116	NA	AT2G36910
Chr2_2762272_2762522	27.9565	1.20211	0.506825	2.37184	0.00884986	NA	AT2G06850
Chr2_15099231_15100558	180.615	0.556307	0.234833	2.36894	0.00891947	0.327994	NA
Chr5_8551322_8551888	70.6588	0.779948	0.329436	2.36752	0.0089538	0.328765	AT5G24879
Chr5_5696073_5696603	46.842	0.948732	0.401123	2.36519	0.00901042	0.329984	NA
Chr3_19469073_19469429	50.9813	0.903723	0.382116	2.36505	0.00901383	0.329984	AT3G52510
Chr3_19695736_19695991	82.2796	0.753596	0.318747	2.36425	0.00903343	0.33021	AT3G53140
Chr1_10959525_10960048	55.9928	0.900323	0.381051	2.36274	0.00907023	0.330954	AT1G30825
Chr3_22368561_22369069	81.3807	0.726851	0.307686	2.36231	0.00908069	0.330954	AT3G09445
Chr3_7093521_7093741	36.1322	1.05608	0.447299	2.36102	0.00911243	0.331296	AT3G20340
Chr1_27363421_27364072	92.3333	0.689972	0.292315	2.36037	0.00912834	0.331296	AT1G09337
Chr1_30139576_30139835	101.17	0.648574	0.274819	2.36	0.00913749	0.331296	AT1G80120
Chr4_7786993_7787689	108.824	0.72601	0.307665	2.35974	0.00914394	0.331296	AT4G13395
Chr1_9706077_9706248	32.2373	1.11986	0.474771	2.35873	0.00916892	0.331308	AT1G27860
Chr5_23359385_23359772	73.4814	0.782224	0.331709	2.35816	0.00918281	0.331308	AT5G08745
Chr4_12307156_12307610	100.801	0.71944	0.305121	2.35788	0.00918974	0.331308	AT4G23590
Chr3_23158846_23159335	52.3926	0.880321	0.373406	2.35754	0.00919814	0.331308	AT3G62620
Chr4_14711542_14711736	31.8164	1.13163	0.480479	2.35522	0.00925596	0.332903	AT4G30090
Chr5_23154454_23154749	24.1449	1.31821	0.559751	2.35499	0.00926163	NA	AT5G57150
Chr3_8473642_8473982	63.9793	0.816546	0.347018	2.35304	0.0093103	0.334369	AT3G23600
Chr2_14857025_14857853	249.048	0.44778	0.190539	2.35007	0.00938498	0.33656	AT2G35270
Chr1_18328850_18329249	45.7152	0.982729	0.41829	2.3494	0.00940194	0.336677	AT1G49520
Chr5_18576625_18577154	62.3544	0.805466	0.343952	2.3418	0.00959559	0.343112	AT5G45800
Chr4_7349132_7349501	27.2483	1.19765	0.51164	2.3408	0.00962131	NA	NA
Chr4_18207055_18207422	27.5686	1.20925	0.516646	2.34057	0.00962711	NA	AT4G39070
Chr1_8743954_8744257	98.0074	1.67485	0.715626	2.3404	0.00963158	0.343899	AT1G24706
Chr1_10715387_10715719	31.5441	1.12233	0.480034	2.33801	0.00969326	NA	AT1G30360
Chr3_9867475_9867943	79.7268	0.712081	0.304575	2.33795	0.0096949	0.345658	AT3G26810
Chr1_20958754_20958905	14.5859	1.71425	0.73358	2.33682	0.00972422	NA	AT1G56030
Chr1_25446429_25446656	43.0146	0.950134	0.406615	2.33669	0.00972764	0.346324	AT1G67865
Chr5_5846678_5846846	26.0875	1.24149	0.531313	2.33665	0.00972874	NA	AT5G17720
Chr1_28675448_28675929	36.3793	1.08701	0.465483	2.33523	0.00976573	0.347086	AT1G76420
Chr1_25699622_25700004	37.6815	1.04834	0.449009	2.33479	0.00977726	0.347086	AT1G68500
Chr4_14912848_14913084	29.909	1.20681	0.516906	2.33467	0.00978024	NA	AT4G30520
Chr3_10309416_10309637	27.0211	1.26436	0.542947	2.32869	0.00993765	NA	AT3G27809
Chr2_9611726_9611859	10.5458	2.02645	0.870323	2.32839	0.00994575	NA	AT2G22620
Chr4_9406988_9407343	46.1876	0.915484	0.393444	2.32685	0.00998675	0.353789	AT4G16740
Chr3_8595315_8595597	41.6447	0.998821	0.429316	2.32654	0.00999485	0.353789	NA
Chr2_8230238_8230951	134.287	0.563034	0.242099	2.32564	0.0100189	0.354131	AT2G18969
Chr4_16688661_16690429	170.304	0.566778	0.24384	2.32439	0.0100524	0.354806	NA
Chr1_26338935_26339163	23.9793	1.26681	0.545362	2.32288	0.0100928	NA	AT1G69930
Chr2_13489909_13490329	30.2521	1.13062	0.486801	2.32255	0.0101018	NA	AT2G31730
Chr1_24538167_24538347	11.702	1.87423	0.807181	2.32194	0.010118	NA	AT1G65930
Chr5_7069242_7069468	17.7942	1.50912	0.650422	2.32022	0.0101644	NA	AT5G20840
Chr2_685821_686147	41.2832	0.978215	0.421767	2.31932	0.0101887	0.359102	AT2G02550
Chr4_10274830_10275370	52.2623	0.859366	0.370961	2.31659	0.0102629	0.361104	AT4G18660
Chr1_25766083_25766927	265.98	0.430072	0.185699	2.31596	0.0102802	0.361104	AT1G68620
Chr1_17894683_17895657	75.0242	0.723894	0.312614	2.31562	0.0102896	0.361104	NA
Chr1_22069419_22069700	67.3806	0.76028	0.328837	2.31202	0.0103882	0.363737	AT1G59950
Chr1_25606802_25607288	64.5766	0.805669	0.348502	2.31181	0.0103942	0.363737	AT1G68325
Chr1_2677292_2677797	68.3057	0.766488	0.331678	2.31094	0.010418	0.363828	AT1G08465
Chr2_17432815_17433101	46.1264	1.67322	0.724263	2.31024	0.0104374	0.363828	NA
Chr4_18329656_18330036	86.7451	0.684818	0.296444	2.31011	0.0104411	0.363828	AT4G39404
Chr1_10228598_10229040	59.5322	0.892776	0.386993	2.30695	0.0105287	0.365867	AT1G29270
Chr3_7764922_7765209	79.0797	0.706485	0.306245	2.30693	0.0105294	0.365867	AT3G22050
Chr3_21411620_21412207	58.109	0.846847	0.367247	2.30593	0.0105572	0.366315	AT3G57800
Chr2_18091724_18091971	26.2866	1.27121	0.551674	2.30428	0.0106035	NA	AT2G09485
Chr1_19541152_19541422	51.5888	1.52045	0.660294	2.30269	0.0106481	0.368699	AT1G52440
Chr1_16915565_16915752	26.7857	1.19872	0.520614	2.3025	0.0106534	NA	AT1G44800
Chr3_21371846_21372225	36.9468	1.02547	0.44539	2.30242	0.0106559	0.368699	AT3G57670
Chr3_2348901_2349176	64.2773	0.868328	0.377307	2.30138	0.0106851	0.369191	AT3G01975
Chr4_299157_299638	91.6358	0.70292	0.305708	2.29932	0.0107434	0.370684	AT4G00720
Chr3_4121371_4122545	252.7	0.444236	0.193351	2.29756	0.0107933	0.371887	AT3G12920
Chr2_19132212_19132687	49.1155	0.876908	0.38209	2.29503	0.0108658	0.37361	AT2G46590
Chr2_2190040_2190437	219.421	0.462519	0.201555	2.29475	0.0108737	0.37361	AT2G04995
Chr2_17481809_17481976	22.742	1.2956	0.564601	2.29471	0.0108748	NA	AT2G41890
Chr2_449091_449550	50.8288	0.871853	0.380056	2.29401	0.010895	0.373818	AT2G01960
Chr1_8193433_8193879	83.6928	0.685504	0.299358	2.28991	0.0110133	0.37735	AT1G23100
Chr1_26963182_26964477	102.695	0.621501	0.271738	2.28713	0.011094	0.379588	AT1G71695
Chr4_9252218_9252686	46.1009	0.938278	0.410492	2.28574	0.0111348	0.380453	AT4G06390
Chr1_25536938_25537415	82.4577	0.697169	0.305329	2.28334	0.0112052	0.382329	AT1G08967
Chr3_9373729_9373880	23.8982	1.27428	0.55824	2.28268	0.0112247	NA	AT3G25716
Chr5_7008314_7008624	39.6709	0.969359	0.425026	2.2807	0.011283	0.384449	AT5G20700
Chr2_10117903_10118036	12.5744	1.86039	0.815968	2.27998	0.0113044	NA	NA
Chr4_13729192_13729423	31.4884	1.08863	0.47755	2.27962	0.0113151	NA	AT4G27450
Chr4_6874918_6875273	28.5258	1.14294	0.501999	2.27678	0.0113998	NA	AT4G11300
Chr1_28558185_28558591	51.4663	0.852153	0.374474	2.2756	0.011435	0.389091	AT1G76110
Chr1_11598318_11598971	79.3512	0.706313	0.310501	2.27476	0.0114603	0.389413	AT1G06527
Chr1_22376846_22377124	29.2634	1.20924	0.531971	2.27313	0.0115092	NA	AT1G60783
Chr5_25039701_25039991	39.0722	0.969966	0.426799	2.27266	0.0115235	0.391019	AT5G62360
Chr1_26659805_26661459	174.245	0.504529	0.222118	2.27145	0.0115598	0.391712	AT1G70710
Chr1_26212843_26213074	31.0688	1.12146	0.493824	2.27098	0.0115741	NA	AT1G09845
Chr3_16447314_16447556	67.6313	0.807484	0.355582	2.27088	0.011577	0.391756	AT3G44990
Chr1_23366829_23367203	31.135	1.08493	0.477979	2.26983	0.0116089	NA	AT1G63030
Chr3_20892309_20892489	28.151	1.14175	0.503046	2.26968	0.0116135	NA	AT3G56340
Chr2_12002297_12002880	70.023	0.739819	0.32618	2.26813	0.0116606	0.394042	AT2G28160
Chr2_17778315_17778555	52.8597	0.839004	0.370243	2.26609	0.0117228	0.395602	AT2G42700
Chr1_28290080_28290418	46.1185	0.889277	0.392746	2.26426	0.0117792	0.396959	AT1G75390
Chr3_4161566_4162445	60.462	0.781946	0.34548	2.26336	0.0118068	0.397343	AT3G13000
Chr4_727430_727768	26.7247	1.17691	0.520083	2.26293	0.0118201	NA	AT4G01690
Chr4_3439596_3439759	33.2101	1.10173	0.487032	2.26214	0.0118445	0.398069	NA
Chr4_8910389_8910608	42.5357	0.990381	0.438535	2.25839	0.0119608	0.401136	AT4G15610
Chr3_9591746_9591976	39.9079	0.971258	0.430114	2.25814	0.0119684	0.401136	AT3G26200
Chr3_10384112_10384280	26.1192	1.1794	0.52233	2.25797	0.0119739	NA	AT3G27960
Chr2_12108146_12108525	47.3693	0.880648	0.390115	2.25741	0.0119913	0.401359	NA
Chr1_17596332_17596528	96.8653	0.637029	0.282281	2.25672	0.0120129	0.401379	AT1G07443
Chr4_17469045_17469578	76.4294	0.705743	0.312782	2.25634	0.0120246	0.401379	AT4G37070
Chr3_18366132_18366397	73.0182	0.725146	0.321508	2.25545	0.0120525	0.401767	AT3G08060
Chr2_8630083_8630522	154.264	0.522607	0.231776	2.25479	0.0120732	0.401911	AT2G19990
Chr2_15783413_15783839	23.6245	1.23465	0.547955	2.25319	0.0121234	NA	AT2G37630
Chr3_4441725_4442069	46.0354	0.961725	0.426858	2.25303	0.0121286	0.40268	AT3G13600
Chr1_25683393_25684282	73.2422	0.722548	0.320793	2.25238	0.0121491	0.40268	AT1G68480
Chr5_23392277_23392699	32.2713	1.08283	0.480841	2.25195	0.0121627	0.40268	AT5G57720
Chr5_15711631_15712181	71.4252	0.752645	0.334239	2.25182	0.0121669	0.40268	AT5G05895
Chr4_10571394_10571712	38.7862	0.983635	0.436887	2.25146	0.0121781	0.40268	AT4G19380
Chr5_1269001_1269193	30.4815	1.08327	0.481244	2.25097	0.0121937	NA	AT5G00335
Chr4_18072238_18072764	309.389	0.418738	0.186119	2.24983	0.0122298	0.403845	AT4G38680
Chr2_19020018_19020160	20.1577	1.36228	0.605744	2.24894	0.0122581	NA	AT2G46330
Chr2_6017988_6018529	67.2829	0.738842	0.328534	2.24891	0.0122592	0.404273	AT2G14210
Chr2_14332097_14332516	46.1868	0.888026	0.395016	2.24807	0.0122857	0.404606	NA
Chr3_6380619_6381418	93.5104	0.648808	0.288851	2.24617	0.0123465	0.405786	AT3G03705
Chr4_16565887_16566241	54.4357	0.828558	0.368917	2.24592	0.0123545	0.405786	AT4G09015
Chr2_14735138_14735898	64.9059	0.816533	0.36365	2.24538	0.0123719	0.405813	AT2G00870
Chr1_23287472_23287736	15.4275	1.58104	0.70434	2.24471	0.0123934	NA	AT1G62870
Chr5_2958203_2958421	36.8562	0.988957	0.440725	2.24393	0.0124184	0.406797	AT5G09520
Chr3_23458066_23459270	220.04	0.445927	0.199077	2.23997	0.0125465	0.409494	AT3G63540
Chr4_14305046_14305478	240.232	0.444473	0.198428	2.23996	0.0125466	0.409494	AT4G29020
Chr3_7806733_7807521	288.316	0.405011	0.180842	2.23959	0.0125588	0.409494	AT3G22142
Chr4_14097264_14097506	22.8439	1.33166	0.594772	2.23895	0.0125797	NA	AT4G28530
Chr3_546239_546480	40.0791	0.965315	0.431153	2.23891	0.0125807	0.409494	AT3G02580
Chr3_19280702_19281584	84.9486	0.672368	0.300323	2.23882	0.0125839	0.409494	AT3G51950
Chr3_9414647_9414871	68.3182	0.754416	0.337181	2.23742	0.0126295	0.410433	AT3G25790
Chr2_12201811_12202147	66.1284	0.751026	0.335953	2.23551	0.012692	0.411922	AT2G28510
Chr1_9936090_9936339	29.5791	1.25595	0.562302	2.23359	0.0127551	NA	AT1G28335
Chr1_13203541_13203768	39.3578	0.95941	0.429678	2.23286	0.0127792	0.412384	AT1G35670
Chr4_11967682_11968168	41.2461	0.956763	0.428547	2.23257	0.0127885	0.412384	AT4G22770
Chr2_11925256_11925827	71.5227	0.717366	0.321338	2.23244	0.0127931	0.412384	AT2G28000
Chr4_17955365_17955890	170.013	0.505585	0.226477	2.23239	0.0127945	0.412384	AT4G38340
Chr1_3960260_3960485	34.894	1.0408	0.466294	2.23206	0.0128055	0.412384	AT1G04877
Chr1_2190206_2190478	143.709	0.551028	0.246874	2.23202	0.0128068	0.412384	AT1G07135
Chr3_8181636_8182043	74.9156	0.718621	0.322096	2.23108	0.012838	0.412742	AT3G23030
Chr5_1003344_1003960	90.1131	0.67073	0.300685	2.23067	0.0128515	0.412742	AT5G03790
Chr5_23058450_23058906	59.2795	0.785497	0.352336	2.2294	0.0128937	0.413556	AT5G56980
Chr3_22950729_22950997	26.7776	1.16682	0.523522	2.22879	0.0129138	NA	AT3G61970
Chr5_24394570_24394799	33.2266	1.03299	0.463527	2.22854	0.0129224	0.413657	AT5G60690
Chr1_7936911_7937314	44.5786	0.941621	0.422575	2.22829	0.0129304	0.413657	AT1G22480
Chr5_23857622_23857756	12.0206	1.7648	0.792023	2.22821	0.0129332	NA	AT5G00670
Chr1_22185544_22186163	51.4401	0.879113	0.394696	2.22732	0.012963	0.41416	NA
Chr1_8145087_8145425	43.1476	0.904331	0.406191	2.22637	0.0129948	0.414554	AT1G23010
Chr4_14865589_14866214	38.1531	0.959867	0.431218	2.22594	0.013009	0.414554	AT4G30400
Chr5_8051208_8051363	23.9797	1.25625	0.564735	2.2245	0.0130573	NA	AT5G23870
Chr1_26657515_26658031	72.9065	0.74412	0.334614	2.22381	0.0130805	0.416237	NA
Chr3_16272837_16273070	41.0013	1.02464	0.460852	2.22336	0.0130957	0.416237	AT3G44720
Chr5_4821904_4822240	61.7721	0.764514	0.344176	2.22129	0.0131656	0.417452	AT5G14910
Chr3_1337822_1338464	80.3206	0.680965	0.306596	2.22105	0.0131739	0.417452	AT3G04855
Chr1_16898432_16898683	38.9894	0.946062	0.426015	2.22072	0.0131849	0.417452	AT1G44760
Chr1_9917848_9918074	24.5486	1.19482	0.538481	2.21888	0.0132474	NA	NA
Chr5_24845042_24846310	253.35	0.456635	0.206084	2.21576	0.0133538	0.422259	AT5G61865
Chr4_5739956_5740185	24.8749	1.20316	0.543118	2.21528	0.0133704	NA	AT4G08950
Chr2_16289925_16290245	57.498	0.781146	0.352972	2.21305	0.013447	0.424659	AT2G39010
Chr5_17076234_17076526	85.9993	0.649463	0.29354	2.21252	0.0134654	0.424694	AT5G42635
Chr5_6949249_6949534	22.9729	1.2569	0.56814	2.21231	0.0134726	NA	AT5G20540
Chr2_14593256_14593963	81.5768	0.667339	0.301739	2.21164	0.0134956	0.425007	AT2G34650
Chr1_26606096_26606681	80.6139	0.689649	0.311884	2.21123	0.0135098	0.425007	AT1G09855
Chr5_22505308_22505570	28.6204	1.12416	0.508436	2.21101	0.0135177	NA	AT5G55550
Chr1_25887255_25887570	21.571	1.2709	0.576369	2.20501	0.0137266	NA	AT1G68860
Chr3_12292445_12292736	123.808	0.567167	0.257239	2.20483	0.0137331	0.431082	NA
Chr1_30133321_30133943	131.021	0.544864	0.247139	2.20469	0.013738	0.431082	AT1G80100
Chr4_11920045_11920382	221.395	0.450963	0.204601	2.20411	0.0137583	0.431168	AT4G22670
Chr5_24818220_24818467	31.2929	1.09749	0.498014	2.20372	0.013772	NA	AT5G61780
Chr4_15000517_15001006	67.6659	0.755329	0.342798	2.20342	0.0137825	0.431379	AT4G30800
Chr4_13317231_13317407	52.8923	0.833314	0.378362	2.20243	0.0138176	0.431926	AT4G26320
Chr5_26668751_26669462	64.7357	0.749053	0.340182	2.20191	0.0138357	0.431943	AT5G66800
Chr5_23238345_23238577	42.6141	0.940588	0.427449	2.20047	0.0138869	0.432992	AT5G57350
Chr2_17240855_17241187	46.4525	0.916172	0.416634	2.19899	0.0139395	0.434083	AT2G41370
Chr4_15440247_15440542	57.6153	0.798679	0.363437	2.19757	0.0139897	0.435096	AT4G31910
Chr5_26139136_26139926	71.3118	0.717455	0.32707	2.19358	0.0141327	0.438989	AT5G09365
Chr3_21236364_21237180	89.778	0.644569	0.29396	2.19271	0.0141641	0.439025	AT3G08905
Chr5_1608237_1608681	62.1065	0.767825	0.350196	2.19256	0.0141696	0.439025	AT5G05440
Chr2_19262546_19263159	68.3613	0.714398	0.32591	2.19201	0.0141895	0.439088	AT2G09760
Chr5_25304219_25304340	8.04834	2.25471	1.02974	2.18959	0.0142769	NA	AT5G63087
Chr1_25023636_25024004	31.4192	1.0468	0.478082	2.18958	0.0142773	NA	AT1G67040
Chr1_16484183_16484340	16.8059	1.43125	0.65412	2.18806	0.0143327	NA	AT1G43700
Chr2_2030064_2030283	91.5455	0.641721	0.293324	2.18775	0.0143438	0.443307	AT2G05530
Chr2_19172854_19173206	34.0035	1.03523	0.473717	2.18534	0.0144321	0.445476	AT2G46685
Chr2_7073137_7073434	143.485	0.513538	0.235088	2.18445	0.0144646	0.445918	AT2G16340
Chr4_9414669_9414853	35.6738	0.987604	0.452548	2.18232	0.0145431	0.447777	AT4G06425
Chr5_5885624_5886074	46.2315	0.859753	0.394226	2.18086	0.0145967	0.448867	AT5G17810
Chr1_24029012_24029321	110.449	0.576232	0.26449	2.17865	0.0146788	0.450828	AT1G64660
Chr1_22319305_22319646	38.2681	0.940934	0.432077	2.1777	0.0147142	0.451352	AT1G60590
Chr4_999543_999803	27.4181	1.15156	0.528852	2.17746	0.014723	NA	NA
Chr4_18570660_18570881	15.9086	1.46523	0.673608	2.1752	0.0148074	NA	AT4G40060
Chr2_17839185_17839483	31.045	1.07555	0.494742	2.17397	0.0148537	NA	AT2G09405
Chr3_18802453_18802787	32.1654	1.01541	0.467635	2.17138	0.0149512	0.458052	AT3G50640
Chr4_11383229_11383380	13.8419	1.57716	0.726505	2.17088	0.0149701	NA	AT4G21366
Chr4_12835897_12836405	47.8155	0.849074	0.391235	2.17024	0.0149943	0.458511	AT4G24972
Chr1_1519917_1520173	34.657	1.04171	0.480052	2.17	0.0150035	0.458511	AT1G05240
Chr5_21365455_21365583	10.9521	1.92002	0.885272	2.16885	0.0150471	NA	AT5G52680
Chr5_2378531_2378740	41.9168	0.900817	0.415497	2.16805	0.0150776	0.459842	AT5G07510
Chr1_12059590_12059798	44.2209	0.893626	0.412214	2.16787	0.0150844	0.459842	AT1G33250
Chr1_16930534_16930822	66.7864	0.74422	0.343395	2.16724	0.0151082	0.459997	AT1G44830
Chr5_7023329_7023472	16.3774	1.49571	0.690403	2.16643	0.015139	NA	AT5G03205
Chr2_17477287_17477858	88.3687	0.627682	0.289803	2.16589	0.0151597	0.460672	NA
Chr4_11744961_11745671	55.65	0.790767	0.365136	2.16568	0.0151678	0.460672	AT4G22190
Chr2_15106546_15106684	14.4606	1.53859	0.711421	2.16269	0.0152824	NA	AT2G35960
Chr5_1996452_1996857	41.7399	0.88916	0.41127	2.16198	0.0153097	0.464406	AT5G06530
Chr4_16710083_16711199	130.065	0.551575	0.255207	2.16128	0.0153367	0.464654	AT4G35100
Chr3_669420_669696	77.6299	0.678283	0.313957	2.16043	0.0153697	0.46508	AT3G02975
Chr2_18422990_18423610	88.7855	0.638724	0.295841	2.15901	0.0154245	0.466166	AT2G09535
Chr1_25225277_25225693	38.988	0.927464	0.429675	2.15852	0.0154436	0.46617	NA
Chr4_11851383_11852722	388.099	0.362225	0.167915	2.15719	0.0154954	0.467161	AT4G22505
Chr1_8387486_8387606	17.7797	1.42763	0.661965	2.15666	0.0155161	NA	AT1G05827
Chr1_6278080_6278444	39.4225	0.911918	0.422843	2.15664	0.015517	0.467239	AT1G18250
Chr4_11180715_11181074	28.3502	1.15476	0.535753	2.15539	0.0155656	NA	AT4G20880
Chr3_22319891_22320381	63.9244	0.728177	0.337916	2.15491	0.0155846	0.468158	AT3G60380
Chr5_10639577_10639959	95.3123	0.609106	0.282734	2.15434	0.0156067	0.468158	NA
Chr3_19620297_19620636	67.1328	0.722385	0.335412	2.15372	0.015631	0.468158	AT3G52910
Chr2_19177392_19177697	32.7854	1.03501	0.480716	2.15305	0.0156572	0.468158	AT2G09750
Chr1_2964274_2964544	88.1333	0.68664	0.318987	2.15256	0.0156765	0.468158	AT1G09180
Chr1_105738_106156	38.2749	0.930535	0.432321	2.15241	0.0156824	0.468158	AT1G01250
Chr2_9266027_9266368	101.928	0.640364	0.297532	2.15225	0.0156888	0.468158	AT2G21660
Chr1_28375666_28376299	55.4581	0.772521	0.358983	2.15197	0.0156998	0.468158	AT1G75580
Chr4_14088600_14088981	146.038	0.504823	0.234681	2.1511	0.0157341	0.468613	AT4G28520
Chr3_4582347_4582719	41.111	0.93579	0.435268	2.14991	0.015781	0.46903	AT3G13898
Chr4_11868095_11868331	35.8049	1.02401	0.476349	2.1497	0.0157893	0.46903	AT4G22540
Chr5_11150239_11150522	164.451	0.49815	0.231773	2.1493	0.0158053	0.46903	NA
Chr1_13112485_13112768	46.8376	0.853665	0.39733	2.1485	0.0158369	0.469402	AT1G35545
Chr2_15272616_15272980	31.663	1.03641	0.482576	2.14765	0.0158707	NA	AT2G36400
Chr1_29644246_29644481	32.6035	1.05139	0.489718	2.14692	0.0158997	0.470697	AT1G78850
Chr3_1452624_1453020	52.3592	0.793213	0.369689	2.14562	0.0159515	0.471661	NA
Chr3_2156774_2156922	17.7847	1.37132	0.639527	2.14427	0.0160057	NA	AT3G06840
Chr3_1712915_1713454	73.3402	0.743265	0.346635	2.14423	0.0160073	0.472212	AT3G05770
Chr5_3851430_3851701	108.305	1.17715	0.548991	2.1442	0.0160085	0.472212	AT5G11940
Chr5_444565_444690	7.45646	2.2419	1.04562	2.14408	0.0160131	NA	AT5G02220
Chr2_11017315_11017535	21.6144	1.31186	0.612216	2.1428	0.0160645	NA	AT2G25820
Chr4_947856_948112	27.0963	1.11102	0.518599	2.14235	0.0160825	NA	AT4G02130
Chr2_12076439_12077488	122.526	0.539876	0.252129	2.14127	0.0161262	0.475115	NA
Chr5_24561560_24562098	272.007	0.399256	0.186504	2.14073	0.0161477	0.475179	AT5G61030
Chr1_17157185_17157392	25.927	1.12697	0.526487	2.14054	0.0161554	NA	AT1G45234
Chr5_24314639_24314884	27.3538	1.08633	0.508232	2.13747	0.0162798	NA	AT5G60450
Chr1_28467024_28467922	136.159	0.545816	0.255411	2.13701	0.0162986	0.479048	AT1G09577
Chr1_7599607_7599837	46.8556	0.835132	0.391115	2.13526	0.0163698	0.479748	NA
Chr1_19105440_19106007	55.2739	0.770094	0.360718	2.13489	0.016385	0.479748	AT1G51520
Chr1_20593464_20593838	50.8501	0.862181	0.403876	2.13477	0.0163899	0.479748	AT1G55205
Chr5_6281948_6282311	66.3567	0.712053	0.333591	2.13451	0.0164005	0.479748	AT5G18840
Chr3_648681_649111	49.903	0.863786	0.404813	2.13379	0.01643	0.480041	AT3G02910
Chr5_2123898_2124468	103.891	0.612408	0.287175	2.13253	0.0164817	0.480979	NA
Chr5_461380_461713	34.3288	1.01504	0.476617	2.12967	0.0165995	0.483843	AT5G02260
Chr5_25879318_25879740	31.6631	1.01958	0.479248	2.12745	0.0166912	NA	AT5G64740
Chr5_7709119_7709332	30.3925	1.04352	0.490573	2.12715	0.016704	NA	NA
Chr5_5616579_5616907	44.5798	0.861525	0.405043	2.127	0.0167102	0.485117	AT5G17070
Chr2_18462211_18462568	121.155	0.558084	0.262421	2.12667	0.0167236	0.485117	AT2G44790
Chr2_10191155_10191738	69.8135	0.685848	0.322521	2.12652	0.0167299	0.485117	AT2G23950
Chr5_8343866_8344170	36.5015	0.953403	0.448393	2.12627	0.0167406	0.485117	AT5G24430
Chr1_7461416_7462250	79.5838	0.654316	0.307734	2.12624	0.0167418	0.485117	AT1G05647
Chr1_5196794_5197047	38.5315	0.918684	0.432571	2.12377	0.0168445	0.48752	AT1G15110
Chr1_25444905_25445173	93.8856	0.613461	0.289044	2.12238	0.0169028	0.488633	AT1G67860
Chr4_13175826_13176065	34.9941	0.993062	0.468555	2.11941	0.0170278	0.491315	AT4G25960
Chr5_4917047_4917694	45.5587	0.846219	0.399305	2.11923	0.0170356	0.491315	AT5G02335
Chr2_9038304_9038437	10.9924	1.75243	0.826936	2.11918	0.0170377	NA	AT2G21060
Chr5_3514998_3515516	76.7716	0.668106	0.315395	2.11832	0.017074	0.491848	AT5G11070
Chr4_14813099_14813691	68.2458	0.726202	0.343024	2.11706	0.0171274	0.492809	AT4G30250
Chr4_928688_928879	14.8207	1.49166	0.704594	2.11704	0.0171281	NA	AT4G02100
Chr5_26641221_26641771	64.4185	0.712683	0.337121	2.11403	0.0172565	0.495717	AT5G66720
Chr1_22070250_22070626	80.7387	0.646246	0.305736	2.11374	0.0172688	0.495717	AT1G59950
Chr3_18166131_18166489	69.9116	0.7099	0.336169	2.11174	0.0173545	0.497597	AT3G00860
Chr4_16696004_16696393	49.188	1.46016	0.69234	2.10902	0.0174715	0.500368	AT4G35080
Chr5_15542441_15542761	136.965	0.528133	0.250582	2.10762	0.0175319	0.501513	AT5G38820
Chr5_24497872_24498108	25.4165	1.12466	0.534128	2.1056	0.0176196	NA	NA
Chr1_20828105_20828239	22.5548	1.18832	0.564517	2.10502	0.0176447	NA	AT1G55710
Chr3_5007367_5007659	98.2677	0.597447	0.28382	2.10502	0.0176449	0.504161	AT3G14890
Chr2_11718191_11718358	25.6134	1.1189	0.531619	2.10471	0.0176584	NA	AT2G08200
Chr2_18471753_18472217	51.475	0.788406	0.374903	2.10296	0.0177346	0.506136	AT2G44798
Chr5_18998747_18999177	69.1882	0.684627	0.325651	2.10234	0.0177619	0.506327	AT5G46825
Chr5_12974486_12974625	31.9668	0.983704	0.468313	2.10053	0.0178413	0.507221	NA
Chr1_28357099_28357460	58.6171	0.763919	0.363755	2.10009	0.0178604	0.507221	AT1G75530
Chr1_228202_228926	101.653	0.603233	0.287254	2.1	0.0178646	0.507221	AT1G01630
Chr5_8411775_8411973	43.3758	0.846538	0.403163	2.09974	0.0178757	0.507221	AT5G24580
Chr5_16645892_16646354	62.5292	0.717079	0.341741	2.09831	0.0179389	0.507904	AT5G41620
Chr4_12828916_12829336	36.0313	0.966696	0.460775	2.09798	0.0179535	0.507904	AT4G24960
Chr1_10803695_10803990	41.2315	0.937217	0.446832	2.09747	0.017976	0.507904	AT1G06343
Chr4_14343249_14343894	56.2921	0.75442	0.359717	2.09726	0.0179852	0.507904	AT4G08045
Chr5_21663549_21663845	46.9565	0.826935	0.394369	2.09686	0.018003	0.507904	AT5G53400
Chr5_17272722_17272908	26.6125	1.08653	0.518415	2.09586	0.0180473	NA	AT5G43060
Chr3_7501889_7502280	56.6111	0.743281	0.354814	2.09485	0.0180922	0.509517	AT3G21320
Chr1_24623979_24624218	26.1514	1.11176	0.530733	2.09477	0.0180957	NA	AT1G66140
Chr4_6135436_6135772	62.3455	0.714527	0.341192	2.09421	0.0181206	0.509517	AT4G09730
Chr5_6827653_6828005	44.5861	0.863064	0.412307	2.09326	0.0181631	0.509517	AT5G03115
Chr4_14999107_14999446	53.7042	0.780108	0.37268	2.09324	0.018164	0.509517	AT4G08355
Chr4_14956180_14956386	65.3959	0.698568	0.333732	2.0932	0.0181657	0.509517	AT4G08315
Chr4_9294186_9294537	117.918	0.537148	0.256681	2.09267	0.0181892	0.509517	AT4G16490
Chr3_9737494_9737731	53.1275	0.792999	0.379006	2.09232	0.0182052	0.509517	NA
Chr2_12782954_12783436	30.4657	1.02324	0.489195	2.09167	0.0182339	NA	AT2G29980
Chr5_21146474_21146604	13.318	1.56043	0.746094	2.09147	0.0182429	NA	AT5G00650
Chr2_2289548_2289826	20.427	1.24096	0.59365	2.09038	0.0182917	NA	AT2G05940
Chr4_17364712_17364903	27.4745	1.07431	0.514483	2.08813	0.0183929	NA	AT4G36860
Chr1_20785574_20785766	22.3181	1.19878	0.574316	2.08731	0.01843	NA	AT1G55610
Chr3_373910_374525	89.1753	0.608461	0.291556	2.08695	0.0184465	0.51436	AT3G02110
Chr5_22996957_22997423	80.196	0.66804	0.320217	2.08621	0.0184797	0.51436	AT5G08655
Chr2_10515961_10516373	39.3398	0.888701	0.426045	2.08593	0.0184923	0.51436	AT2G24700
Chr2_17130187_17130421	28.4951	1.04651	0.501767	2.08564	0.0185055	NA	AT2G09215
Chr3_2353695_2353938	42.734	0.899575	0.431343	2.08552	0.0185109	0.51436	AT3G07360
Chr2_8714663_8714865	34.2904	0.956225	0.458512	2.0855	0.0185121	0.51436	NA
Chr3_8786799_8787195	134.261	0.530124	0.254259	2.08498	0.0185357	0.51436	AT3G24250
Chr1_4240015_4240531	45.8525	0.859577	0.4123	2.08483	0.0185422	0.51436	AT1G12430
Chr1_25645003_25645405	105.535	0.570302	0.273557	2.08476	0.0185455	0.51436	AT1G08987
Chr1_20096981_20097151	25.5089	1.20863	0.580083	2.08355	0.0186007	NA	AT1G53830
Chr2_11961763_11961925	19.0753	1.30567	0.626868	2.08285	0.0186325	NA	AT2G28080
Chr4_16410872_16411143	94.9086	0.588937	0.282902	2.08177	0.0186816	0.517553	AT4G34290
Chr1_6497798_6497995	16.3168	1.42558	0.685567	2.07941	0.0187898	NA	AT1G18835
Chr4_16799548_16799889	56.6875	0.762397	0.366657	2.07932	0.0187941	0.520082	AT4G35300
Chr3_12072018_12072193	50.6739	0.806638	0.388132	2.07825	0.018843	0.520849	NA
Chr5_26498287_26498519	32.0482	0.97358	0.468744	2.077	0.0189009	0.521863	AT5G66320
Chr3_4529727_4529946	89.5357	0.609457	0.293709	2.07503	0.0189917	0.523784	AT3G13784
Chr5_8848626_8848935	83.6915	0.616234	0.297096	2.07419	0.0190309	0.523961	AT5G25425
Chr4_12373043_12373341	58.245	0.768802	0.37069	2.07398	0.0190407	0.523961	AT4G07180
Chr1_12001781_12002014	20.9773	1.23722	0.597027	2.07231	0.0191185	NA	AT1G33102
Chr1_28341105_28341759	53.0231	0.759774	0.366676	2.07206	0.0191299	0.525827	AT1G75500
Chr3_7833871_7834139	45.3727	0.82813	0.400001	2.07032	0.0192113	0.527474	AT3G22190
Chr1_10542195_10542402	19.679	1.23682	0.598031	2.06816	0.0193125	NA	AT1G30050
Chr4_17404682_17405261	43.5247	0.841192	0.407047	2.06657	0.0193873	0.531714	AT4G36925
Chr3_10952162_10952457	27.0199	1.08719	0.52629	2.06576	0.0194257	NA	AT3G05605
Chr2_14414199_14414570	117.889	0.558906	0.270573	2.06564	0.0194312	0.532079	AT2G34140
Chr1_24620983_24621199	38.0274	0.904336	0.437856	2.06537	0.0194439	0.532079	AT1G66140
Chr3_2169777_2170263	69.8941	0.682606	0.330629	2.06457	0.019482	0.532528	AT3G06870
Chr4_16758576_16758865	13.8469	1.50393	0.728517	2.06438	0.019491	NA	AT4G35230
Chr3_20378828_20379274	50.7741	0.770793	0.37352	2.06359	0.0195281	0.533198	AT3G55000
Chr2_2115020_2115299	162.999	0.478605	0.231982	2.06311	0.019551	0.53323	NA
Chr3_20773903_20774106	46.2231	0.83424	0.404724	2.06126	0.0196392	0.534375	AT3G55980
Chr2_12262989_12263715	98.3343	0.634188	0.307718	2.06094	0.0196544	0.534375	AT2G08270
Chr5_540092_540654	213.891	0.423828	0.205682	2.06059	0.0196709	0.534375	AT5G02460
Chr2_5668994_5669171	68.9781	0.688089	0.334051	2.05983	0.0197072	0.534375	AT2G13600
Chr5_20010457_20010914	141.643	0.508413	0.246877	2.05938	0.0197289	0.534375	AT5G49350
Chr1_9263754_9264888	154.546	0.474158	0.230257	2.05925	0.0197351	0.534375	AT1G26773
Chr1_10678764_10679300	48.996	0.809305	0.393049	2.05904	0.019745	0.534375	AT1G30320
Chr4_11746065_11746541	41.7919	0.848413	0.412318	2.05766	0.0198112	0.535576	NA
Chr1_5137996_5138333	39.5104	0.899249	0.437283	2.05645	0.0198698	0.536123	AT1G14900
Chr5_31370_31673	32.3334	0.963354	0.468648	2.0556	0.0199104	0.536123	AT5G00325
Chr2_15849259_15849609	124.249	0.561859	0.273342	2.05552	0.0199146	0.536123	AT2G37840
Chr5_4299122_4299561	60.9241	0.705369	0.343173	2.05543	0.0199185	0.536123	AT5G13400
Chr2_12202628_12202902	30.6748	0.985855	0.47981	2.05468	0.0199551	NA	AT2G28510
Chr1_20207_21247	108.531	0.562959	0.274097	2.05387	0.0199942	0.537327	AT1G01040
Chr5_26811012_26811356	54.9876	0.748426	0.364462	2.05351	0.0200117	0.537327	AT5G67190
Chr1_9258408_9258836	45.27	0.811394	0.39524	2.05291	0.0200404	0.537327	AT1G26770
Chr3_5221047_5221255	31.8089	1.07681	0.52458	2.0527	0.0200507	0.537327	AT3G15470
Chr1_7639790_7640428	93.7508	0.615359	0.299949	2.05154	0.020107	0.5377	AT1G21740
Chr5_26044140_26044377	33.6138	1.01154	0.493069	2.05152	0.0201083	0.5377	AT5G65180
Chr5_8386423_8386560	19.951	1.22412	0.59678	2.05121	0.0201234	NA	AT5G24540
Chr1_16900576_16901396	98.208	0.565859	0.276146	2.04913	0.0202247	0.539738	AT1G44760
Chr2_16763952_16764418	49.7817	0.779475	0.380407	2.04905	0.0202284	0.539738	AT2G40130
Chr5_21504534_21504790	52.5076	0.772604	0.377147	2.04855	0.0202531	0.539812	AT5G53030
Chr4_73402_73766	27.2098	1.05624	0.515744	2.048	0.0202801	NA	AT4G00170
Chr3_5504317_5504923	106.341	0.554186	0.270673	2.04744	0.0203075	0.54013	AT3G16240
Chr5_9895604_9895779	71.3403	0.659411	0.322071	2.04741	0.0203089	0.54013	NA
Chr5_23692342_23692701	33.2194	0.987496	0.482643	2.04602	0.0203774	0.540896	AT5G58620
Chr1_26092829_26093504	69.7425	0.658669	0.321941	2.04593	0.0203817	0.540896	AT1G69420
Chr5_3118007_3118335	61.0666	0.705895	0.345105	2.04545	0.0204053	0.540937	AT5G09975
Chr5_21899576_21900061	105.333	0.578213	0.282862	2.04415	0.0204694	0.541327	AT5G53940
Chr5_4923793_4924055	34.1679	0.935047	0.457461	2.04399	0.0204771	0.541327	AT5G15160
Chr3_21525538_21525791	43.3957	0.834029	0.408075	2.04381	0.020486	0.541327	AT3G58130
Chr4_18453501_18453671	17.2522	1.32475	0.648338	2.0433	0.0205113	NA	AT4G39770
Chr5_21979404_21979906	36.2816	0.907971	0.444571	2.04235	0.0205582	0.542653	AT5G54150
Chr4_13113362_13113928	114.344	0.53759	0.263307	2.04169	0.0205911	0.54294	AT4G25750
Chr5_23357446_23357766	44.8085	0.825645	0.40484	2.03943	0.0207034	0.544931	AT5G08755
Chr1_19844135_19844432	16.5748	1.46811	0.719915	2.03929	0.0207106	NA	AT1G53210
Chr4_18581045_18581499	197.576	0.448582	0.219974	2.03925	0.0207125	0.544931	AT4G40090
Chr5_2235809_2236114	34.8956	0.948018	0.46498	2.03884	0.0207331	0.544931	AT5G07190
Chr4_18079_18496	247.693	0.421661	0.20697	2.03731	0.0208097	0.54636	AT4G00050
Chr5_1017000_1017145	21.2778	1.22013	0.599147	2.03644	0.020853	NA	AT5G03820
Chr3_3590903_3591227	33.9773	0.943593	0.463493	2.03583	0.0208837	0.547717	AT3G11420
Chr4_15678897_15679188	130.864	0.50946	0.250329	2.03516	0.0209172	0.548013	AT4G32490
Chr5_3045721_3046193	78.1895	0.654324	0.321659	2.03422	0.020965	0.54868	AT5G09805
Chr3_3582670_3583052	48.268	0.794856	0.391345	2.03109	0.021123	0.551334	AT3G11405
Chr4_12536736_12537250	66.7024	0.697803	0.343575	2.031	0.0211273	0.551334	AT4G24150
Chr3_5535335_5535767	130.013	0.496963	0.244703	2.03088	0.0211336	0.551334	AT3G16330
Chr1_8274756_8275057	95.9729	0.576038	0.283836	2.02948	0.0212049	0.552148	AT1G23320
Chr5_14886945_14887104	12.673	1.6293	0.802823	2.02946	0.0212057	NA	AT5G37485
Chr3_9373160_9373481	65.4697	0.682778	0.336446	2.02938	0.0212097	0.552148	AT3G25716
Chr3_22954178_22954435	28.9566	1.01981	0.502681	2.02875	0.0212419	NA	AT3G61980
Chr1_10138070_10138254	28.1801	1.01278	0.499376	2.02808	0.0212759	NA	AT1G06217
Chr4_16625040_16625170	18.6256	1.27029	0.626545	2.02745	0.0213083	NA	AT4G34890
Chr3_7626222_7626537	70.8503	0.657429	0.324367	2.02681	0.0213411	0.554981	AT3G21660
Chr3_17561721_17562115	85.2701	1.05267	0.519594	2.02595	0.0213851	0.555538	NA
Chr5_23411229_23411762	96.8566	0.579219	0.28599	2.02531	0.0214176	0.555797	AT5G57785
Chr4_12356468_12356912	31.3197	0.96767	0.477844	2.02508	0.0214297	NA	AT4G23720
Chr3_22794537_22794745	21.6498	1.15518	0.570473	2.02495	0.0214362	NA	AT3G61600
Chr1_19698440_19698723	33.1745	0.932083	0.460372	2.02463	0.0214527	0.556119	AT1G52890
Chr1_17628043_17628263	104.958	0.573003	0.28327	2.02282	0.0215459	0.557947	NA
Chr2_12787931_12788266	30.33	1.00683	0.497877	2.02224	0.0215757	NA	NA
Chr2_17249444_17249747	40.4268	0.862919	0.42683	2.02169	0.0216041	0.558868	AT2G41380
Chr5_18785985_18786105	16.3751	1.33613	0.661818	2.01888	0.0217498	NA	AT5G46310
Chr1_23597151_23597347	10.311	1.72344	0.855905	2.01359	0.0220262	NA	AT1G63640
Chr2_15136744_15137018	15.4778	1.36559	0.678297	2.01326	0.0220437	NA	AT2G36050
Chr5_4039352_4039551	19.9976	1.1926	0.592393	2.01319	0.0220475	NA	AT5G12450
Chr2_16485629_16486145	54.983	0.768519	0.381756	2.01311	0.0220513	0.569836	AT2G09050
Chr4_18097025_18097532	141.988	0.474924	0.236001	2.01238	0.0220899	0.570236	AT4G38775
Chr4_17145831_17146171	147.04	0.493615	0.245348	2.01189	0.0221155	0.570297	AT4G36230
Chr3_21144596_21145461	73.0911	0.644018	0.320352	2.01034	0.0221974	0.571356	AT3G57130
Chr4_8646216_8646933	297.338	0.36999	0.184053	2.01024	0.022203	0.571356	AT4G15160
Chr5_20709856_20710102	29.4318	1.02145	0.508409	2.0091	0.0222631	NA	AT5G50910
Chr3_18817712_18818026	38.327	0.922286	0.459099	2.0089	0.0222737	0.572576	AT3G50660
Chr1_25983069_25983264	119.373	0.539204	0.268589	2.00755	0.0223458	0.573537	NA
Chr4_15703752_15704122	73.2852	0.686466	0.341981	2.00732	0.0223577	0.573537	NA
Chr1_28354226_28354720	55.5436	0.735086	0.366449	2.00597	0.0224297	0.57449	AT1G09875
Chr1_6899561_6900006	80.9395	0.624455	0.311333	2.00575	0.0224416	0.57449	AT1G19870
Chr4_17116785_17116933	31.0215	0.968434	0.482918	2.00538	0.0224611	NA	AT4G36160
Chr2_14585876_14586257	53.5911	0.789333	0.394296	2.00188	0.0226489	0.578756	AT2G34640
Chr1_864189_864386	24.2458	1.088	0.543575	2.00156	0.022666	NA	AT1G03457
Chr3_18057561_18057868	58.581	0.716059	0.357753	2.00155	0.0226668	0.578756	NA
Chr1_7550236_7550465	63.7181	0.696607	0.348073	2.00132	0.0226788	0.578756	AT1G21540
Chr5_20636875_20637359	41.6413	0.826984	0.413322	2.00082	0.0227058	0.578844	AT5G50740
Chr4_13649458_13649641	29.6422	1.025	0.512322	2.0007	0.0227125	NA	NA
Chr1_167479_167840	86.7278	0.601161	0.300603	1.99985	0.0227582	0.57958	AT1G01453
Chr2_15282752_15283105	30.9472	0.977904	0.489024	1.99971	0.0227661	NA	NA
Chr5_17962073_17962352	34.4521	0.902763	0.451554	1.99924	0.0227913	0.579824	AT5G44568
Chr1_26679954_26680353	43.8913	0.830649	0.415771	1.99785	0.0228662	0.581128	NA
Chr3_10433833_10434107	21.0108	1.17922	0.590747	1.99615	0.0229586	NA	AT3G28040
Chr1_10540905_10541166	25.6853	1.04538	0.523735	1.99601	0.0229663	NA	AT1G30050
Chr2_6112643_6112985	138.056	0.481726	0.241347	1.99599	0.0229677	0.583104	AT2G14390
Chr3_21872268_21872443	13.1193	1.48398	0.743889	1.9949	0.023027	NA	AT3G59150
Chr4_387095_387352	22.3497	1.15646	0.579779	1.99465	0.0230406	NA	AT4G00905
Chr2_9921999_9922308	35.8996	0.91237	0.457501	1.99425	0.0230624	0.584906	AT2G07895
Chr5_7046928_7047226	108.531	0.562304	0.282066	1.99352	0.0231022	0.585311	AT5G20820
Chr5_15044941_15045043	16.5454	1.36648	0.686063	1.99177	0.0231984	NA	AT5G37810
Chr5_5864097_5864412	48.945	0.761625	0.3824	1.9917	0.023202	0.587236	AT5G17760
Chr1_23136651_23137009	116.194	0.515736	0.259022	1.99109	0.0232354	0.587477	AT1G62510
Chr1_2280446_2280759	77.9027	0.642785	0.322908	1.99061	0.0232616	0.587536	AT1G07430
Chr5_2935168_2935425	23.8639	1.08562	0.545876	1.98877	0.0233632	NA	AT5G09440
Chr5_21107003_21107292	56.7664	0.721174	0.362703	1.98833	0.0233874	0.589548	AT5G51950
Chr4_9319685_9319976	47.953	0.770164	0.387348	1.9883	0.0233892	0.589548	AT4G16545
Chr5_17638282_17638411	14.2537	1.40994	0.709173	1.98815	0.0233978	NA	AT5G43870
Chr2_467365_467563	30.3772	1.02301	0.51478	1.98727	0.0234462	NA	AT2G01990
Chr5_5513200_5513324	20.5615	1.16966	0.588637	1.98707	0.0234575	NA	AT5G16770
Chr1_6059590_6059768	26.9841	1.02204	0.51445	1.98666	0.0234798	NA	AT1G17615
Chr3_18961465_18961681	27.8402	1.01672	0.512247	1.98482	0.0235825	NA	AT3G51060
Chr1_8154884_8155227	78.9918	0.658163	0.331724	1.98407	0.023624	0.593996	AT1G08965
Chr5_99664_100360	94.0276	0.563292	0.283926	1.98394	0.0236313	0.593996	AT5G01240
Chr2_19347411_19347911	168.753	0.444055	0.223838	1.98382	0.0236381	0.593996	AT2G47120
Chr4_17249693_17249889	16.2326	1.32227	0.666562	1.98371	0.0236439	NA	AT4G36550
Chr4_12369726_12369902	17.4281	1.30873	0.660346	1.98189	0.0237459	NA	NA
Chr1_18250114_18250401	94.2443	0.594673	0.300249	1.9806	0.0238182	0.597909	AT1G49330
Chr2_14175248_14175386	27.8819	1.01196	0.511176	1.97968	0.0238698	NA	AT2G33460
Chr2_10107966_10108375	92.1324	0.564991	0.285524	1.97878	0.0239202	0.599858	NA
Chr5_21026991_21027276	62.852	0.673576	0.340476	1.97834	0.0239453	0.599877	AT5G51760
Chr3_1160188_1160490	101.983	0.53837	0.272293	1.97717	0.024011	0.60091	AT3G04380
Chr1_26475465_26475668	16.7833	1.30121	0.658398	1.97633	0.0240589	NA	AT1G70290
Chr2_18004242_18004527	57.9633	0.752323	0.380845	1.9754	0.0241113	0.602806	AT2G09445
Chr2_17827520_17827853	37.3183	0.858071	0.434713	1.97388	0.0241978	0.604316	AT2G42840
Chr2_10109132_10110024	49.535	0.755158	0.38273	1.97308	0.0242432	0.604316	NA
Chr4_307243_307837	97.0313	0.564417	0.286183	1.97222	0.024292	0.604316	AT4G00740
Chr4_16439941_16440435	161.699	0.441503	0.223862	1.97221	0.0242929	0.604316	AT4G34390
Chr1_24034086_24034664	96.6049	0.573835	0.290972	1.97213	0.0242975	0.604316	AT1G64670
Chr5_23281798_23282003	29.1114	1.02598	0.520308	1.97186	0.0243125	NA	AT5G57480
Chr1_10353780_10354311	53.1019	0.720111	0.365293	1.97132	0.0243434	0.604316	AT1G29640
Chr5_19650665_19651014	42.4286	0.825915	0.418965	1.97132	0.0243436	0.604316	AT5G48500
Chr3_3474333_3474510	16.1779	1.31065	0.664937	1.97109	0.0243566	NA	AT3G11090
Chr3_387238_387548	40.0914	0.838933	0.425689	1.97076	0.0243755	0.604499	AT3G02140
Chr3_4571535_4571797	28.3678	1.07357	0.545086	1.96955	0.0244453	NA	AT3G13880
Chr4_42565_42980	136.163	0.495156	0.25149	1.96889	0.0244828	0.606277	AT4G00120
Chr4_16360107_16360355	36.9077	0.945542	0.480299	1.96865	0.0244965	0.606277	AT4G34160
Chr5_22564897_22565282	151.47	0.453546	0.230458	1.96802	0.0245329	0.606568	AT5G55740
Chr1_16264242_16264415	53.049	0.73127	0.371748	1.96711	0.024585	0.606946	AT1G43160
Chr2_9400318_9400443	13.0641	1.50178	0.763758	1.9663	0.0246321	NA	AT2G22121
Chr3_2005702_2005970	99.8009	0.539788	0.274563	1.96599	0.0246497	0.606946	AT3G06490
Chr2_17807133_17807599	58.2855	0.691061	0.351547	1.96577	0.0246626	0.606946	AT2G42790
Chr1_27293895_27294056	18.5101	1.25514	0.638527	1.96568	0.0246681	NA	AT1G72490
Chr4_10517279_10517620	48.7138	0.764627	0.389116	1.96503	0.0247051	0.606946	NA
Chr4_219079_219350	44.398	0.783891	0.398924	1.96501	0.0247063	0.606946	AT4G00480
Chr2_15882592_15882796	69.3461	0.639242	0.325325	1.96493	0.0247111	0.606946	AT2G37950
Chr5_23164840_23165249	39.513	0.832001	0.423461	1.96476	0.0247209	0.606946	AT5G57170
Chr1_7456617_7456897	33.5561	0.929121	0.473017	1.96425	0.0247508	0.607074	AT1G21310
Chr4_186632_186798	58.8562	0.683766	0.348319	1.96305	0.0248204	0.608059	AT4G00430
Chr5_23524173_23524551	39.1058	0.854857	0.435551	1.9627	0.0248404	0.608059	AT5G58140
Chr4_6974441_6974610	15.9539	1.32765	0.676525	1.96245	0.0248551	NA	AT4G11485
Chr1_25833859_25834189	22.8201	1.18304	0.603212	1.96123	0.0249259	NA	AT1G68780
Chr4_14889224_14889657	198.457	0.413396	0.210795	1.96113	0.0249322	0.609445	AT4G30460
Chr5_21612273_21612733	44.7044	0.791621	0.403798	1.96044	0.0249721	0.609445	NA
Chr3_23429683_23430627	152.978	0.455863	0.23259	1.95994	0.0250014	0.609445	AT3G63450
Chr5_17911621_17911956	69.6939	0.657095	0.335312	1.95965	0.0250184	0.609445	AT5G44440
Chr3_4937036_4937182	18.0672	1.22823	0.62676	1.95965	0.0250185	NA	AT3G14690
Chr1_20285835_20286022	32.9357	0.90948	0.464227	1.95913	0.0250488	0.609445	AT1G54350
Chr1_9061496_9061788	52.4851	0.734921	0.375128	1.95912	0.0250494	0.609445	AT1G26190
Chr3_9367232_9367361	15.6339	1.347	0.687673	1.95878	0.0250693	NA	AT3G25710
Chr3_5561103_5561315	38.3732	0.861639	0.440027	1.95815	0.0251063	0.609445	AT3G16380
Chr3_1281711_1282132	119.23	0.498925	0.254834	1.95784	0.0251245	0.609445	NA
Chr4_10003230_10003857	85.6097	0.578594	0.295543	1.95773	0.0251306	0.609445	NA
Chr1_29527592_29527864	40.7023	0.816391	0.41706	1.95749	0.0251448	0.609445	AT1G78490
Chr5_6320514_6320887	69.9434	0.631702	0.322851	1.95664	0.0251951	0.610065	AT5G02925
Chr3_333304_333447	14.0582	1.46451	0.748663	1.95617	0.0252227	NA	AT3G02000
Chr4_18465791_18466126	40.282	0.845036	0.432064	1.95581	0.0252436	0.610637	AT4G39795
Chr4_17372674_17373699	178.332	0.434887	0.222416	1.95529	0.0252745	0.610784	AT4G36880
Chr5_12659355_12659606	40.7372	0.825955	0.422529	1.95479	0.0253041	0.610898	AT5G33393
Chr1_301947_302105	22.2055	1.09809	0.561746	1.95477	0.0253048	NA	AT1G01830
Chr4_10355681_10355820	19.9564	1.16251	0.594828	1.95436	0.0253291	NA	AT4G06855
Chr1_18212956_18213290	40.5661	0.81731	0.41837	1.95356	0.0253769	0.611579	AT1G49225
Chr2_19666698_19667075	153.14	0.449675	0.230193	1.95347	0.025382	0.611579	AT2G48080
Chr3_8549445_8549632	22.0629	1.12236	0.574595	1.9533	0.0253918	NA	AT3G23730
Chr4_11646643_11647105	140.711	0.480586	0.246086	1.95291	0.0254148	0.611772	AT4G21960
Chr5_98889_99095	28.4575	0.967355	0.495593	1.95191	0.0254742	NA	AT5G01240
Chr1_23114622_23114906	159.62	0.443177	0.227096	1.9515	0.0254988	0.613192	AT1G62440
Chr2_1966270_1966745	64.8955	0.654918	0.335707	1.95086	0.0255368	0.613507	AT2G05380
Chr1_18226175_18226473	89.0472	0.564495	0.289507	1.94985	0.0255969	0.613742	AT1G49260
Chr1_17921285_17921918	75.882	0.614268	0.315047	1.94977	0.0256018	0.613742	NA
Chr4_10511958_10512222	17.3322	1.26074	0.646799	1.9492	0.025636	NA	NA
Chr1_4836522_4836796	35.6151	0.896217	0.459806	1.94912	0.0256405	0.613742	AT1G14130
Chr2_19220908_19221261	134.787	0.478015	0.245284	1.94882	0.0256583	0.613742	AT2G46765
Chr4_12233195_12233536	67.4436	0.648016	0.332554	1.9486	0.0256713	0.613742	NA
Chr1_17861696_17861908	25.5315	1.0723	0.550871	1.94656	0.0257937	NA	AT1G48330
Chr1_5070510_5071130	78.9382	0.595494	0.30593	1.9465	0.0257971	0.616149	AT1G14730
Chr5_21380570_21380841	80.5008	0.589041	0.302699	1.94597	0.0258294	0.616324	AT5G52730
Chr2_527910_528245	38.5474	0.833325	0.428956	1.94268	0.0260273	0.620443	AT2G02100
Chr2_8856559_8856892	140.498	0.463479	0.238644	1.94213	0.0260607	0.620638	AT2G20570
Chr4_15617007_15617363	41.1634	0.801833	0.413331	1.93993	0.0261943	0.623217	AT4G32350
Chr5_25344014_25344287	30.5128	0.983703	0.507228	1.93937	0.026228	NA	AT5G63180
Chr5_566458_566756	41.7956	0.795633	0.410707	1.93723	0.0263588	0.626082	AT5G02530
Chr1_25666712_25667078	47.5309	0.769222	0.397097	1.93712	0.0263656	0.626082	NA
Chr1_30293840_30294053	92.0782	0.562152	0.290296	1.93648	0.0264044	0.626398	AT1G80580
Chr2_14943115_14943280	23.4523	1.15861	0.598498	1.93586	0.0264424	NA	AT2G35600
Chr2_19227367_19227921	59.5435	0.686	0.354459	1.93534	0.0264741	0.627447	AT2G46780
Chr2_19171531_19171776	26.7239	0.993457	0.51341	1.93502	0.0264942	NA	NA
Chr1_20671112_20671541	39.485	0.814503	0.421211	1.93372	0.026574	0.629208	AT1G55370
Chr2_16765723_16765907	38.4053	0.830535	0.429622	1.93318	0.0266071	0.629386	AT2G09115
Chr5_10729012_10729174	27.4918	0.975644	0.505124	1.9315	0.0267109	NA	NA
Chr5_21793426_21793808	36.7061	0.850737	0.440541	1.93112	0.0267343	0.631787	AT5G53660
Chr5_4266626_4266941	61.4854	0.667691	0.346032	1.92957	0.0268304	0.633449	AT5G13320
Chr2_9565716_9565972	38.1164	0.890538	0.461672	1.92894	0.026869	0.633468	AT2G22500
Chr1_4371418_4371628	30.5029	0.934928	0.484705	1.92886	0.026874	NA	AT1G12820
Chr3_8150879_8151274	35.1436	0.870635	0.451405	1.92872	0.0268827	0.633468	AT3G22970
Chr5_20235750_20236118	76.0184	0.619331	0.321346	1.9273	0.0269709	0.634416	AT5G49800
Chr5_8915802_8916042	148.728	0.466708	0.242188	1.92705	0.0269867	0.634416	AT5G25610
Chr2_17945890_17946520	183.655	0.421493	0.218749	1.92683	0.0270002	0.634416	AT2G43150
Chr1_2565459_2566053	59.9083	0.665055	0.345737	1.92359	0.0272033	0.638577	AT1G08180
Chr5_23102813_23103021	60.1468	0.671925	0.349425	1.92294	0.0272435	0.638898	AT5G57090
Chr4_15412530_15412847	41.7758	0.799811	0.4161	1.92216	0.0272927	0.638898	AT4G31875
Chr2_7994141_7994345	46.3102	0.812868	0.4229	1.92213	0.0272949	0.638898	AT2G18420
Chr1_10874065_10874274	19.0921	1.16614	0.606747	1.92195	0.0273063	NA	AT1G30660
Chr2_18633490_18633908	49.6636	0.731749	0.38081	1.92156	0.0273305	0.639122	NA
Chr1_28190084_28190369	28.3293	1.01451	0.528445	1.9198	0.0274418	NA	AT1G75090
Chr1_26009586_26009784	19.9347	1.1412	0.594441	1.91979	0.0274422	NA	AT1G69180
Chr5_25430425_25430939	48.1898	0.755703	0.393979	1.91813	0.0275471	0.642848	AT5G63520
Chr2_14984391_14984715	43.9641	0.786421	0.410028	1.91797	0.0275576	0.642848	AT2G35637
Chr1_19580397_19580918	59.0394	0.690979	0.360297	1.9178	0.0275682	0.642848	AT1G52565
Chr1_26652168_26652437	116.517	0.494489	0.257956	1.91695	0.0276221	0.643496	AT1G70690
Chr1_10564545_10564973	46.1162	0.766351	0.400002	1.91587	0.0276908	0.644486	NA
Chr4_15947061_15947332	28.2485	0.991937	0.518055	1.91473	0.0277634	NA	AT4G33050
Chr2_17221195_17221359	17.3689	1.2983	0.678184	1.91437	0.0277864	NA	AT2G41310
Chr5_2468242_2468582	87.7684	0.556222	0.290686	1.91348	0.0278432	0.647421	AT5G07760
Chr5_5786354_5786533	24.0603	1.03773	0.542442	1.91307	0.0278694	NA	AT5G17550
Chr3_20659971_20660112	11.9767	1.50314	0.78624	1.91181	0.02795	NA	AT3G55670
Chr5_73531_73961	141.511	0.465923	0.243824	1.9109	0.0280089	0.649551	AT5G01190
Chr4_14223543_14223956	122.793	0.547996	0.286815	1.91063	0.0280263	0.649551	AT4G28811
Chr2_4845659_4845915	55.2137	0.697104	0.364869	1.91056	0.0280306	0.649551	NA
Chr1_9884613_9885090	47.3879	0.775136	0.40575	1.91038	0.0280423	0.649551	AT1G28270
Chr5_23992198_23992493	85.9076	0.572928	0.299963	1.91	0.0280669	0.649551	AT5G59520
Chr2_3003776_3003909	49.1459	0.722955	0.37861	1.90949	0.0280991	0.649687	NA
Chr5_7716590_7716935	51.7836	0.722898	0.378839	1.90819	0.0281832	0.65102	AT5G23020
Chr1_2427986_2428193	68.4383	0.655504	0.343755	1.90689	0.0282671	0.652344	AT1G07860
Chr3_19263897_19264197	53.8551	0.775307	0.406887	1.90546	0.0283599	0.653873	AT3G51910
Chr1_1883252_1883577	85.3309	0.5785	0.30371	1.90478	0.0284043	0.654282	AT1G06160
Chr3_15271593_15271720	13.8854	1.39386	0.731834	1.90462	0.0284148	NA	NA
Chr4_10328219_10328534	32.8732	0.876038	0.460028	1.90432	0.0284346	0.654367	AT4G18820
Chr4_8139896_8140268	72.2238	0.662482	0.348028	1.90353	0.0284859	0.654935	AT4G14130
Chr3_22206325_22206574	24.2024	1.04847	0.551055	1.90265	0.028543	NA	AT3G60120
Chr4_13998379_13998935	82.8851	0.578092	0.30409	1.90106	0.0286474	0.658033	AT4G28240
Chr3_21472830_21473276	73.4273	0.608134	0.31997	1.9006	0.0286772	0.658105	AT3G09025
Chr3_22633997_22634900	168.892	0.43041	0.226526	1.90005	0.0287136	0.658325	AT3G61160
Chr2_1143696_1143912	49.3137	0.773306	0.40725	1.89885	0.0287921	0.659098	AT2G03740
Chr5_22765152_22765473	36.1494	0.858322	0.452054	1.89872	0.0288009	0.659098	AT5G56240
Chr1_29130657_29130966	94.6506	0.54529	0.287406	1.89728	0.0288954	0.660646	AT1G77520
Chr2_258934_259352	29.3201	0.934851	0.493089	1.89591	0.0289861	NA	AT2G04015
Chr5_4142967_4143307	72.6658	0.605957	0.319742	1.89515	0.0290365	0.663239	AT5G13060
Chr3_8555459_8555707	29.735	0.932238	0.49194	1.89502	0.0290447	NA	AT3G23740
Chr3_2350265_2350693	33.5602	0.872576	0.460523	1.89475	0.0290627	0.663239	AT3G01985
Chr1_5069090_5069225	12.2337	1.47297	0.777764	1.89386	0.029122	NA	AT1G14720
Chr3_19074041_19074180	31.3324	0.917503	0.484467	1.89384	0.029123	NA	AT3G51380
Chr2_17249988_17250459	57.1973	0.680179	0.359281	1.89317	0.0291679	0.66442	AT2G41380
Chr1_20669486_20670208	113.314	0.522895	0.276203	1.89316	0.0291685	0.66442	AT1G55360
Chr3_508410_508739	47.9436	0.729898	0.386043	1.89072	0.0293309	0.66748	AT3G02470
Chr1_2928188_2928683	312.233	0.33634	0.177927	1.89033	0.0293571	0.66748	AT1G09070
Chr1_7086594_7086877	64.4995	1.18658	0.628145	1.88902	0.0294448	0.668856	AT1G20440
Chr2_9511461_9511898	32.2909	0.914169	0.484287	1.88766	0.0295359	0.670308	AT2G22420
Chr5_8078246_8078348	13.7778	1.38698	0.735165	1.88662	0.0296058	NA	AT5G23940
Chr1_25714957_25715903	72.9316	0.604872	0.320958	1.88458	0.0297431	0.674089	AT1G68530
Chr2_4652048_4652206	34.6466	0.855667	0.454176	1.884	0.0297825	0.674089	NA
Chr5_26211179_26211700	82.4685	0.563411	0.299056	1.88397	0.0297848	0.674089	AT5G65590
Chr2_5895102_5895391	35.2721	0.844455	0.448604	1.8824	0.0298906	0.675862	NA
Chr1_17222768_17223359	65.7301	0.637252	0.338693	1.8815	0.0299519	0.676248	AT1G46264
Chr5_14792238_14792361	24.9296	1.00045	0.531756	1.88141	0.029958	NA	AT5G37340
Chr1_26451428_26451698	87.5561	0.54575	0.290085	1.88134	0.0299626	0.676248	AT1G70250
Chr2_18492941_18493489	68.6539	0.638493	0.33972	1.87947	0.0300902	0.678506	AT2G44840
Chr1_28369568_28369741	92.7204	0.538836	0.286921	1.87799	0.0301911	0.679925	AT1G75550
Chr1_1931702_1932045	104.639	0.566308	0.301591	1.87774	0.0302085	0.679925	AT1G06330
Chr2_1309691_1309823	21.8177	1.07473	0.572655	1.87674	0.0302768	NA	AT2G04041
Chr3_21174461_21174623	28.5304	0.930408	0.495835	1.87645	0.0302969	NA	AT3G57220
Chr5_6361866_6362310	70.2806	0.605635	0.322784	1.87628	0.0303081	0.681389	AT5G19040
Chr2_3828444_3828666	59.4784	0.653375	0.348284	1.87598	0.0303289	0.681389	NA
Chr4_1514656_1514863	16.0222	1.31478	0.700864	1.87595	0.0303312	NA	NA
Chr2_6242073_6242346	122.018	0.547211	0.291798	1.87531	0.0303754	0.681811	AT2G14610
Chr1_10053206_10053333	14.2389	1.33332	0.711102	1.87501	0.0303957	NA	AT1G28600
Chr4_14104845_14104951	10.3164	1.57219	0.838816	1.87429	0.0304451	NA	AT4G28540
Chr2_17678874_17678993	15.2244	1.28655	0.686713	1.87349	0.0305003	NA	AT2G42460
Chr3_10806226_10806698	141.56	0.442443	0.236462	1.87109	0.030666	0.686355	AT3G28780
Chr1_6315687_6316101	106.346	0.499883	0.267231	1.8706	0.0307002	0.686355	AT1G18350
Chr5_21088723_21088983	42.3998	0.774889	0.414329	1.87023	0.0307263	0.686355	AT5G51880
Chr2_8680051_8680296	40.3878	0.7878	0.421242	1.87018	0.0307293	0.686355	AT2G20100
Chr5_3466059_3466668	85.9276	0.569083	0.304301	1.87013	0.0307326	0.686355	AT5G10960
Chr3_8034308_8034521	37.6157	0.812277	0.434384	1.86995	0.0307452	0.686355	AT3G22740
Chr3_21489197_21489356	16.9377	1.21563	0.650373	1.86913	0.0308027	NA	AT3G58040
Chr5_2121841_2121999	25.1017	1.04651	0.559898	1.86912	0.0308033	NA	AT5G06839
Chr5_6389053_6389545	273.907	0.344773	0.18449	1.86879	0.0308262	0.687538	AT5G02945
Chr1_26556165_26556559	222.026	0.371909	0.199104	1.86791	0.0308873	0.68765	AT1G70460
Chr3_22417339_22417737	85.5461	0.553583	0.296451	1.86737	0.0309249	0.68765	AT3G60650
Chr5_9577933_9578122	20.8932	1.12183	0.6009	1.86692	0.0309565	NA	AT5G27220
Chr5_24540406_24541256	95.117	0.525983	0.281784	1.86662	0.0309772	0.68765	AT5G08985
Chr3_4482006_4483138	113.055	0.51426	0.27553	1.86644	0.03099	0.68765	AT3G13682
Chr3_19070377_19070833	89.2812	0.538455	0.288501	1.86639	0.0309935	0.68765	AT3G51370
Chr3_22999638_22999838	25.3252	1.04188	0.558243	1.86636	0.0309958	NA	AT3G62110
Chr2_15273296_15273988	92.9633	0.533676	0.285952	1.86631	0.0309989	0.68765	AT2G36400
Chr1_25759000_25759405	57.19	0.666907	0.35755	1.86521	0.0310757	0.688734	AT1G68600
Chr5_25306923_25307151	27.28	0.946209	0.507502	1.86444	0.0311297	NA	AT5G63087
Chr4_14341106_14341437	106.015	0.547702	0.293808	1.86415	0.0311502	0.689763	AT4G29100
Chr4_13002653_13002893	40.6662	0.779566	0.418458	1.86295	0.0312346	0.689929	AT4G25433
Chr3_19080035_19080364	51.6453	0.701157	0.3764	1.8628	0.0312452	0.689929	AT3G08200
Chr5_11149074_11149354	56.2329	0.679913	0.365099	1.86227	0.0312824	0.689929	NA
Chr1_25809387_25809811	211.498	0.378896	0.203484	1.86204	0.0312984	0.689929	AT1G68723
Chr1_29438619_29439070	67.0618	0.623829	0.335024	1.86204	0.0312987	0.689929	AT1G78240
Chr5_24323516_24323849	149.895	0.429698	0.230815	1.86165	0.031326	0.689929	AT5G60480
Chr3_8834241_8834415	22.453	1.14083	0.61301	1.86102	0.0313704	NA	AT3G24340
Chr4_14372042_14372470	28.816	0.916471	0.492766	1.85985	0.0314534	NA	NA
Chr1_8192778_8192998	32.1133	0.922172	0.495913	1.85954	0.0314752	0.692595	AT1G23100
Chr5_10472477_10472841	128.104	0.461805	0.248457	1.85869	0.0315352	0.69283	NA
Chr5_75724_75896	24.4487	1.03175	0.555207	1.85831	0.0315622	NA	AT5G01200
Chr3_4840997_4841307	57.7999	0.657398	0.35379	1.85816	0.0315732	0.69283	NA
Chr3_7797492_7798363	63.5615	0.627031	0.337469	1.85804	0.0315817	0.69283	AT3G22120
Chr5_15448409_15448532	5.88307	2.17447	1.17051	1.85772	0.0316043	NA	AT5G38570
Chr1_22519792_22520160	51.8281	0.689502	0.371163	1.85768	0.0316071	0.69283	AT1G08357
Chr2_15009369_15009936	76.1154	0.574655	0.309385	1.85741	0.0316267	0.69283	NA
Chr1_19675563_19675725	24.6848	1.04531	0.562865	1.85713	0.0316463	NA	AT1G52830
Chr4_484793_485073	24.012	1.01545	0.546857	1.85688	0.0316639	NA	AT4G01120
Chr2_9722078_9722378	35.0151	0.861765	0.464403	1.85564	0.0317525	0.694967	AT2G22820
Chr1_24846891_24847065	11.9016	1.52154	0.820262	1.85495	0.0318018	NA	AT1G66600
Chr2_15378443_15378803	31.7106	0.882935	0.476047	1.85472	0.0318178	NA	AT2G36690
Chr1_955127_955725	164.805	0.417738	0.225481	1.85265	0.0319663	0.699025	AT1G03790
Chr1_25029872_25030067	14.4696	1.32959	0.717935	1.85196	0.032016	NA	AT1G67050
Chr5_9961107_9961366	25.0243	0.97904	0.528907	1.85106	0.0320803	NA	AT5G27930
Chr4_17910686_17911275	182.597	0.404858	0.218749	1.85078	0.0321003	0.701332	AT4G38180
Chr2_19191599_19191822	28.3001	0.931732	0.504526	1.84675	0.0323919	NA	AT2G46710
Chr1_18416725_18416992	118.626	0.470885	0.255069	1.84611	0.0324383	0.707576	AT1G49760
Chr1_15522223_15522506	77.4061	0.567633	0.307553	1.84564	0.0324721	0.707576	NA
Chr1_28174596_28175024	147.055	0.436131	0.236329	1.84544	0.0324867	0.707576	AT1G75030
Chr2_3527220_3527424	36.0934	0.821246	0.445219	1.84459	0.0325487	0.707576	AT2G07690
Chr3_5142651_5143180	57.0838	0.710465	0.38523	1.84426	0.0325724	0.707576	AT3G03075
Chr1_5022338_5022716	43.8732	0.747909	0.40557	1.84409	0.0325848	0.707576	AT1G14640
Chr2_7301044_7301299	40.1218	0.781568	0.423831	1.84406	0.0325875	0.707576	AT2G16850
Chr2_14340270_14340529	27.4444	0.950832	0.515743	1.84361	0.0326197	NA	AT2G33870
Chr5_6399456_6400466	118.189	0.49202	0.266889	1.84354	0.032625	0.707766	AT5G02985
Chr5_26243771_26244003	24.7156	1.07329	0.582234	1.8434	0.0326355	NA	AT5G65660
Chr3_17507693_17507865	20.5588	1.07047	0.580799	1.84309	0.0326577	NA	AT3G47500
Chr4_7424551_7424930	194.514	0.384625	0.208725	1.84273	0.032684	0.708421	NA
Chr1_23576087_23576307	75.4098	0.589856	0.320171	1.84232	0.0327144	0.708457	AT1G63580
Chr5_6126128_6126435	85.9719	0.54055	0.293472	1.84191	0.0327439	0.708472	AT5G18470
Chr1_18564920_18565075	22.367	1.0357	0.562446	1.84142	0.0327802	NA	NA
Chr3_22878598_22878788	18.7722	1.13736	0.617699	1.84129	0.0327899	NA	AT3G61800
Chr3_20588430_20588743	25.656	0.965693	0.52466	1.84061	0.0328394	NA	AT3G55512
Chr4_2067346_2067468	25.5547	0.983104	0.534493	1.83932	0.0329339	NA	NA
Chr2_7934879_7935036	21.0832	1.08035	0.587802	1.83795	0.0330347	NA	AT2G18240
Chr1_19490019_19490159	25.9479	0.957372	0.521064	1.83734	0.0330798	NA	AT1G07803
Chr3_3051929_3052173	55.518	0.666599	0.362863	1.83705	0.0331011	0.71557	AT3G09925
Chr1_27180284_27180785	94.3074	0.520946	0.283801	1.8356	0.0332082	0.717255	AT1G72210
Chr1_3420845_3421975	127.24	0.461111	0.251431	1.83395	0.0333308	0.719273	AT1G04793
Chr5_26134766_26135035	28.1426	0.912263	0.497464	1.83382	0.03334	NA	AT5G65410
Chr2_8983144_8983456	118.139	0.480383	0.262157	1.83242	0.0334441	0.721086	AT2G20875
Chr1_28314666_28314816	30.8216	0.898649	0.490613	1.83169	0.0334989	NA	AT1G09553
Chr2_1993626_1993974	111.691	0.484783	0.264726	1.83126	0.0335307	0.72232	AT2G05440
Chr1_7288265_7288619	122.874	0.501706	0.274127	1.8302	0.0336103	0.723362	AT1G20925
Chr1_20031123_20031242	14.0153	1.33332	0.728532	1.83014	0.0336146	NA	AT1G53650
Chr1_12238901_12239133	30.8895	0.898885	0.491318	1.82954	0.0336596	NA	AT1G33760
Chr3_22776121_22776715	143.495	0.438301	0.239591	1.82937	0.0336723	0.723362	AT3G61550
Chr4_15397005_15397536	71.9057	0.614816	0.336153	1.82897	0.0337018	0.723362	AT4G31820
Chr1_16384975_16385178	58.4841	0.725684	0.396851	1.82861	0.0337293	0.723362	NA
Chr3_7654156_7654704	196.688	0.384857	0.210498	1.82831	0.0337514	0.723362	AT3G21720
Chr3_8999375_8999646	129.36	0.460039	0.251627	1.82826	0.0337555	0.723362	AT3G24650
Chr2_2026616_2026911	75.2418	0.604621	0.330949	1.82693	0.0338549	0.723926	AT2G05520
Chr5_26915783_26916892	99.9109	0.504187	0.275997	1.82678	0.0338662	0.723926	AT5G67440
Chr1_8717705_8718163	69.2529	0.588913	0.322386	1.82673	0.0338701	0.723926	AT1G24600
Chr3_9690896_9691093	48.2342	0.703629	0.385351	1.82594	0.0339294	0.724274	AT3G26480
Chr1_3758702_3758982	41.1976	0.822766	0.45065	1.82573	0.0339453	0.724274	AT1G11210
Chr5_24040484_24040783	49.0505	0.710248	0.389244	1.82469	0.034024	0.725325	AT5G59662
Chr1_28947554_28947778	29.5689	0.888595	0.487234	1.82375	0.0340947	NA	AT1G77040
Chr3_1395928_1396222	36.8604	0.824918	0.452345	1.82365	0.0341027	0.726135	AT3G01555
Chr5_1645650_1646257	142.046	0.91773	0.503436	1.82293	0.0341568	0.726135	NA
Chr5_21421147_21421516	87.7056	0.543391	0.298097	1.82287	0.0341618	0.726135	AT5G52860
Chr4_13889753_13890881	113.714	0.476505	0.261439	1.82263	0.0341801	0.726135	AT4G27900
Chr4_15394395_15395283	77.9722	0.58024	0.318529	1.82163	0.0342559	0.726812	AT4G31820
Chr3_20116012_20116264	18.1867	1.13694	0.624179	1.8215	0.0342656	NA	AT3G54320
Chr1_27741354_27741940	35.7672	0.840891	0.461666	1.82143	0.034271	0.726812	AT1G73760
Chr3_10895514_10895716	30.5676	0.873643	0.47987	1.82058	0.0343351	NA	AT3G05575
Chr1_3999282_3999564	120.998	0.472632	0.259691	1.81998	0.0343811	0.727211	AT1G11850
Chr5_4230526_4230808	32.8918	0.836253	0.459496	1.81994	0.0343844	0.727211	NA
Chr1_28317552_28318007	198.493	0.399615	0.219606	1.81969	0.0344033	0.727211	AT1G09557
Chr2_17752192_17752540	40.4539	0.759569	0.417502	1.81932	0.0344316	0.727211	AT2G00900
Chr2_8941211_8941350	44.7076	0.725792	0.399027	1.8189	0.034463	0.727211	AT2G20750
Chr5_9111110_9111625	116.839	0.467027	0.256772	1.81884	0.0344681	0.727211	AT5G26090
Chr1_8983636_8984270	86.0824	0.547044	0.300914	1.81794	0.0345365	0.727211	AT1G25560
Chr4_3469485_3469673	31.9876	0.848135	0.46658	1.81777	0.0345497	0.727211	NA
Chr3_8315187_8315429	32.6809	0.849019	0.467087	1.81769	0.0345559	0.727211	AT3G04425
Chr1_28379256_28379662	57.9566	0.666866	0.367353	1.81533	0.0347366	0.730389	AT1G75580
Chr4_14768333_14768595	35.0793	0.819339	0.451455	1.81488	0.0347708	0.730484	AT4G30180
Chr4_15992758_15992993	20.0148	1.08762	0.599321	1.81476	0.0347803	NA	AT4G33160
Chr3_20501725_20502005	31.0441	0.866929	0.477791	1.81445	0.0348041	NA	AT3G55290
Chr1_4280229_4280617	124.895	0.486832	0.268375	1.814	0.0348388	0.730895	AT1G12570
Chr2_17099197_17099548	44.5098	0.726983	0.400836	1.81367	0.0348646	0.730895	AT2G40970
Chr1_24271448_24271608	33.3615	0.842157	0.464492	1.81307	0.0349104	0.730895	AT1G65342
Chr3_193499_193730	26.5406	0.96575	0.532677	1.81301	0.0349149	NA	AT3G01490
Chr2_11720467_11720777	70.104	0.602955	0.332643	1.81262	0.0349455	0.730895	AT2G27390
Chr2_17443786_17444167	32.8985	0.839255	0.463073	1.81236	0.0349653	0.730895	AT2G41820
Chr1_20239500_20239929	60.5528	0.644106	0.355405	1.81232	0.0349686	0.730895	AT1G54210
Chr2_9884656_9885063	60.7682	0.62575	0.345441	1.81145	0.0350356	0.731673	AT2G23220
Chr1_23801095_23801233	43.5857	0.735454	0.406239	1.8104	0.035117	0.732172	AT1G64110
Chr3_23287965_23288684	49.7614	0.685218	0.378498	1.81036	0.0351201	0.732172	AT3G63010
Chr4_9348820_9349208	51.3991	0.672245	0.371408	1.80999	0.0351488	0.732172	AT4G16600
Chr1_27484205_27484500	48.8585	0.710015	0.392453	1.80917	0.0352121	0.7328	AT1G73080
Chr2_16341573_16341801	26.547	0.956026	0.528458	1.80908	0.0352189	NA	AT2G39175
Chr3_1097773_1097980	42.8455	0.747732	0.413378	1.80883	0.0352385	0.7328	AT3G04180
Chr3_6182834_6183088	27.4693	0.907887	0.502485	1.80679	0.0353971	NA	AT3G18060
Chr1_25850700_25850919	28.9309	0.893254	0.494624	1.80592	0.0354651	NA	AT1G68800
Chr5_14916456_14916961	42.6291	0.752867	0.417172	1.80469	0.0355616	0.738895	NA
Chr3_19168667_19168898	22.7336	1.00547	0.557497	1.80353	0.0356522	NA	AT3G51670
Chr1_3510467_3510898	79.7835	0.558686	0.30985	1.80309	0.0356874	0.740882	AT1G10620
Chr3_1582634_1582824	19.0098	1.10566	0.613245	1.80297	0.0356965	NA	AT3G05470
Chr3_4039580_4039917	60.6038	0.61855	0.34316	1.80252	0.0357322	0.741187	AT3G12710
Chr5_2380185_2380542	112.839	0.487564	0.270548	1.80213	0.0357623	0.741187	AT5G07520
Chr1_23132251_23132957	274.608	0.329755	0.183043	1.80152	0.0358108	0.741566	AT1G62500
Chr3_5108506_5108776	47.6694	0.7065	0.392655	1.79929	0.0359864	0.744561	AT3G15170
Chr5_22754519_22754814	48.5903	0.765879	0.425745	1.79892	0.0360159	0.744561	AT5G08445
Chr3_5119676_5120278	81.4612	0.55496	0.308695	1.79776	0.0361073	0.745824	AT3G15210
Chr1_21457656_21457801	23.2164	1.00006	0.556394	1.7974	0.0361358	NA	NA
Chr2_9907826_9908190	31.0903	0.848783	0.472265	1.79726	0.0361471	NA	AT2G23290
Chr2_19242391_19242607	22.1246	1.09078	0.606973	1.79709	0.036161	NA	AT2G46820
Chr5_8294706_8295063	32.7009	0.831088	0.462516	1.79688	0.036177	0.746636	AT5G24330
Chr2_6399698_6400147	259.051	0.352248	0.196238	1.795	0.0363267	0.749003	AT2G14890
Chr3_23277194_23277725	53.8793	0.663612	0.369767	1.79468	0.0363526	0.749003	AT3G62980
Chr3_21384293_21384455	49.9442	0.673486	0.375403	1.79404	0.0364037	0.749429	AT3G57690
Chr2_19467416_19467732	19.2135	1.10626	0.616752	1.79368	0.0364318	NA	AT2G47440
Chr1_4995849_4996361	51.0055	0.683202	0.381155	1.79245	0.0365305	0.749979	AT1G05103
Chr5_22893223_22893440	40.9087	0.743722	0.414935	1.79238	0.0365359	0.749979	AT5G56540
Chr1_18432871_18433089	34.886	0.862018	0.480947	1.79234	0.0365396	0.749979	AT1G07597
Chr4_7240802_7240974	40.1888	0.753078	0.420203	1.79218	0.0365523	0.749979	AT4G12080
Chr5_5902445_5903128	137.793	0.429681	0.23985	1.79145	0.0366104	0.75039	AT5G17860
Chr3_11798617_11799017	65.0567	0.619878	0.346075	1.79117	0.0366334	0.75039	AT3G30165
Chr4_17356625_17356859	28.5391	0.946976	0.528717	1.79108	0.0366401	NA	AT4G36850
Chr1_10520265_10520559	24.5333	0.950323	0.53071	1.79066	0.0366738	NA	NA
Chr5_26442397_26442705	60.9026	0.612202	0.342017	1.78997	0.0367291	0.750702	AT5G66150
Chr1_19360218_19360333	12.9256	1.32849	0.742217	1.78989	0.036736	NA	AT1G52060
Chr1_7386361_7386936	43.9212	0.779985	0.435794	1.7898	0.0367428	0.750702	AT1G21100
Chr4_258652_258845	76.059	0.557098	0.311286	1.78967	0.0367536	0.750702	AT4G00610
Chr5_17925740_17925941	62.7176	0.611903	0.341949	1.78946	0.0367707	0.750702	AT5G44495
Chr4_17398702_17399079	43.1174	0.753884	0.421502	1.78857	0.0368424	0.751542	AT4G36920
Chr1_9149617_9149944	81.5073	0.538781	0.301357	1.78785	0.0369002	0.751835	AT1G26450
Chr5_1279445_1279751	39.8698	0.769809	0.430705	1.78732	0.0369427	0.751835	AT5G04490
Chr1_22305548_22305755	46.3299	0.696878	0.389931	1.78718	0.0369539	0.751835	AT1G60550
Chr1_27555850_27556006	8.72583	1.67855	0.939287	1.78705	0.0369646	NA	AT1G73280
Chr1_4810596_4810832	33.1488	0.820095	0.458955	1.78687	0.036979	0.751835	AT1G14040
Chr1_10539000_10539270	22.0801	0.999338	0.559672	1.78558	0.0370837	NA	AT1G30040
Chr4_14165098_14165387	30.8799	0.846232	0.473933	1.78555	0.0370859	NA	AT4G28703
Chr4_13761540_13762071	44.2714	0.711183	0.398321	1.78545	0.037094	0.753522	AT4G27560
Chr3_1359659_1360016	61.1761	0.633205	0.354718	1.78509	0.0371232	0.753522	AT3G04920
Chr1_26100129_26100390	33.4087	0.850095	0.476344	1.78463	0.0371611	0.753668	AT1G69430
Chr1_24003847_24004138	46.5214	0.718409	0.402924	1.78299	0.0372941	0.754564	AT1G64618
Chr4_11348812_11348976	39.1687	0.75593	0.424003	1.78284	0.0373061	0.754564	AT4G21330
Chr2_9267808_9268430	138.379	0.435382	0.244269	1.78239	0.0373429	0.754564	AT2G21680
Chr4_348881_349413	63.1656	0.606751	0.340433	1.78229	0.0373508	0.754564	AT4G00820
Chr1_2971723_2972126	63.0488	0.601464	0.337491	1.78216	0.0373613	0.754564	AT1G09200
Chr1_10373415_10373810	33.4344	0.810684	0.454991	1.78176	0.0373945	0.754564	AT1G29670
Chr1_6946129_6946599	90.5234	0.522608	0.293362	1.78144	0.0374199	0.754564	AT1G20030
Chr2_1085555_1085657	20.4497	1.04386	0.586662	1.77933	0.0375932	NA	AT2G03567
Chr1_29386352_29386528	29.3241	0.872719	0.490888	1.77784	0.0377153	NA	AT1G78100
Chr2_10989498_10989667	58.3716	0.649956	0.365786	1.77687	0.0377945	0.761492	AT2G25760
Chr5_4636127_4636455	130.772	0.448659	0.252659	1.77575	0.0378868	0.762727	AT5G14380
Chr1_19407928_19408087	61.8265	0.612015	0.344861	1.77467	0.0379761	0.763901	AT1G52140
Chr1_26240784_26241226	27.3267	0.905242	0.510427	1.7735	0.0380731	NA	AT1G69760
Chr5_9850821_9851084	24.4107	0.942101	0.531358	1.77301	0.0381139	NA	AT5G27807
Chr1_26260665_26261295	60.7349	0.638213	0.360046	1.77259	0.0381484	0.766739	AT1G69780
Chr2_2016194_2016484	136.463	0.440406	0.248588	1.77163	0.0382281	0.767714	AT2G05510
Chr4_14847662_14847906	15.1615	1.2186	0.687846	1.77162	0.0382285	NA	AT4G30350
Chr5_4149963_4150097	17.3925	1.15809	0.654055	1.77063	0.038311	NA	AT5G13080
Chr5_5255697_5255929	30.208	0.865901	0.489079	1.77047	0.0383242	NA	AT5G16090
Chr5_21540908_21541087	25.1722	0.938581	0.530134	1.77046	0.0383253	NA	AT5G53130
Chr1_27977703_27978652	70.5369	0.5817	0.328588	1.7703	0.0383382	0.769297	AT1G09463
Chr1_25203243_25203476	16.8811	1.17821	0.665625	1.77009	0.0383564	NA	AT1G67310
Chr5_4156112_4156661	83.017	0.55283	0.312418	1.76952	0.0384036	0.769982	AT5G13100
Chr4_6795334_6795575	52.8807	0.664803	0.375867	1.76872	0.0384703	0.770034	AT4G11140
Chr1_20756048_20756196	30.5532	0.841646	0.475872	1.76864	0.038477	NA	AT1G55560
Chr1_8924121_8924526	70.2668	0.60969	0.344731	1.7686	0.0384807	0.770034	AT1G05963
Chr1_10000279_10000843	52.0751	0.737561	0.417187	1.76794	0.0385356	0.770034	NA
Chr3_19584540_19584786	37.0024	1.41456	0.800145	1.76788	0.0385408	0.770034	AT3G52850
Chr3_16916840_16916988	31.3686	0.850564	0.481312	1.76718	0.0385992	NA	AT3G46060
Chr1_25531522_25532093	49.3188	0.677162	0.383197	1.76714	0.0386025	0.770034	AT1G68130
Chr2_5785740_5785906	15.7404	1.20246	0.680478	1.76708	0.0386071	NA	NA
Chr5_6813082_6813856	89.1486	0.515672	0.291833	1.76701	0.0386131	0.770034	AT5G20190
Chr5_1828789_1829090	61.2279	0.603596	0.34162	1.76687	0.0386253	0.770034	AT5G06070
Chr5_21606513_21606725	70.3187	0.572825	0.32462	1.7646	0.0388156	0.770941	AT5G53270
Chr4_16279906_16280345	234.289	0.352795	0.199935	1.76455	0.0388196	0.770941	AT4G33970
Chr2_11384021_11384197	25.2682	0.947847	0.537201	1.76442	0.038831	NA	AT2G26720
Chr5_2106220_2106601	105.201	0.477014	0.270353	1.76441	0.0388312	0.770941	AT5G06810
Chr1_22141068_22141378	88.2324	0.516867	0.29307	1.76363	0.0388972	0.770941	AT1G60060
Chr1_28588470_28588797	42.7703	0.728543	0.413095	1.76362	0.0388979	0.770941	AT1G76180
Chr2_18446147_18446412	44.7189	0.702907	0.398578	1.76353	0.0389052	0.770941	AT2G00920
Chr5_23128317_23128684	42.3618	0.720717	0.408691	1.76348	0.0389101	0.770941	AT5G57123
Chr1_22184634_22184918	36.6179	0.825323	0.468045	1.76334	0.0389216	0.770941	NA
Chr3_15506734_15507167	150.141	0.408136	0.231561	1.76254	0.0389889	0.771654	AT3G43583
Chr2_12781430_12781656	19.9189	1.04932	0.595479	1.76214	0.0390225	NA	NA
Chr1_26155459_26155650	17.0789	1.14462	0.649693	1.76179	0.0390526	NA	AT1G09835
Chr4_8437901_8438405	74.8233	0.569155	0.323059	1.76177	0.0390543	0.771891	AT4G14723
Chr4_17956350_17956850	142.388	0.433982	0.246349	1.76166	0.0390637	0.771891	AT4G38340
Chr2_2425015_2425248	25.4112	0.947542	0.537929	1.76146	0.03908	NA	AT2G06200
Chr5_10013281_10013412	22.6983	0.998015	0.566896	1.76049	0.0391624	NA	NA
Chr3_21557034_21557254	39.0877	0.760935	0.432436	1.75965	0.0392337	0.774189	AT3G09105
Chr3_13099386_13099747	242.204	0.353489	0.200915	1.7594	0.0392552	0.774189	NA
Chr1_5638813_5639273	89.1477	0.505908	0.287583	1.75917	0.0392743	0.774189	AT1G16500
Chr2_9060901_9061315	115.043	0.460327	0.261749	1.75866	0.0393177	0.774423	AT2G21140
Chr2_15536172_15536725	53.8912	0.640059	0.364459	1.75619	0.0395281	0.777945	AT2G36985
Chr2_12375043_12375201	14.3208	1.28508	0.731809	1.75603	0.0395415	NA	NA
Chr1_3265987_3266294	114.053	0.498027	0.28365	1.75578	0.0395629	0.778006	AT1G10010
Chr5_24779447_24779788	165.295	0.394863	0.225049	1.75456	0.0396671	0.778981	AT5G61660
Chr3_13209740_13210083	493.002	0.269008	0.153328	1.75446	0.0396757	0.778981	NA
Chr1_10874788_10875073	28.3187	0.885898	0.505249	1.75339	0.0397677	NA	AT1G30660
Chr2_11646544_11646732	37.9529	0.76167	0.434482	1.75305	0.0397963	0.780725	AT2G27229
Chr2_12685220_12685507	26.1836	0.913857	0.521378	1.75277	0.0398206	NA	AT2G29670
Chr2_12898931_12899039	9.89374	1.49923	0.85566	1.75213	0.0398757	NA	AT2G30230
Chr4_9460051_9460239	61.3156	0.600121	0.342529	1.75203	0.0398845	0.781824	AT4G16807
Chr1_25915810_25916093	50.5614	0.659129	0.376377	1.75125	0.0399517	0.781824	AT1G68920
Chr5_19366053_19366318	21.9571	0.995246	0.568333	1.75117	0.0399587	NA	AT5G47820
Chr1_26395221_26395389	41.7006	0.7809	0.445967	1.75103	0.0399708	0.781824	AT1G70070
Chr4_12550335_12551021	240.426	0.33909	0.193667	1.75089	0.039982	0.781824	AT4G24180
Chr2_6454476_6454733	57.4922	0.631266	0.360609	1.75056	0.0400112	0.781824	AT2G14960
Chr1_20564037_20564310	20.0914	1.09531	0.626212	1.7491	0.0401371	NA	AT1G55110
Chr1_8075662_8076135	52.6685	0.647682	0.37051	1.74808	0.0402251	0.785184	AT1G22830
Chr2_15992425_15992702	39.6104	0.744876	0.426259	1.74747	0.0402776	0.785184	AT2G38170
Chr4_11311444_11311638	49.2976	0.659005	0.377261	1.74682	0.0403347	0.785184	AT4G21213
Chr5_8187872_8188156	29.4056	0.863371	0.494423	1.74622	0.0403865	NA	AT5G24165
Chr1_20761461_20761787	32.6932	0.805306	0.461185	1.74617	0.0403909	0.785184	AT1G55580
Chr3_16739558_16740194	109.119	0.461	0.264014	1.74612	0.0403953	0.785184	AT3G45610
Chr4_7192463_7192735	20.1841	1.03457	0.592602	1.74581	0.0404223	NA	AT4G12000
Chr2_17446237_17446802	37.5112	0.773667	0.443202	1.74563	0.0404376	0.785184	AT2G41820
Chr3_12692072_12692216	29.14	0.855067	0.489834	1.74563	0.040438	NA	NA
Chr3_8551405_8551743	43.5642	0.713288	0.408686	1.74532	0.0404646	0.785184	AT3G23730
Chr1_5339462_5340357	169.478	0.384036	0.22007	1.74506	0.0404871	0.785184	AT1G08915
Chr3_9812666_9813200	50.5411	0.661694	0.379198	1.74498	0.040494	0.785184	AT3G26710
Chr2_19374004_19374688	137.531	0.444999	0.25503	1.74489	0.0405023	0.785184	AT2G09825
Chr2_9527324_9527449	17.764	1.09256	0.626157	1.74486	0.0405044	NA	AT2G22430
Chr3_17439971_17440098	26.3465	0.891446	0.511295	1.74351	0.0406226	NA	AT3G47341
Chr2_4311200_4311661	150.799	0.439468	0.252124	1.74306	0.0406612	0.787643	AT2G10940
Chr3_5080574_5080883	26.5506	0.888132	0.509614	1.74275	0.0406882	NA	AT3G15095
Chr5_23131342_23131656	26.6185	0.887692	0.509367	1.74273	0.0406901	NA	AT5G08705
Chr3_8187188_8187423	28.7933	0.870083	0.499377	1.74234	0.0407248	NA	AT3G04375
Chr2_12435531_12435812	29.9364	0.866889	0.49761	1.7421	0.0407451	NA	AT2G28950
Chr1_25773727_25773844	16.3377	1.14664	0.65857	1.7411	0.0408326	NA	AT1G68640
Chr1_29485634_29485886	53.5644	0.635446	0.365155	1.74021	0.0409111	0.791859	AT1G78370
Chr3_14252267_14252471	32.9453	0.808309	0.464976	1.73839	0.0410712	0.794161	AT3G42060
Chr3_20913694_20913964	26.5851	0.903202	0.519646	1.73811	0.0410958	NA	AT3G56408
Chr5_3508384_3508866	73.0708	0.569649	0.327814	1.73772	0.04113	0.794161	AT5G11060
Chr5_10594874_10595086	33.2457	0.82773	0.476401	1.73746	0.0411527	0.794161	NA
Chr2_17748042_17748433	109.397	0.461235	0.265485	1.73733	0.0411643	0.794161	AT2G42610
Chr4_7761258_7761544	29.2993	0.95771	0.551274	1.73727	0.04117	NA	NA
Chr1_26948588_26949060	132.521	0.432673	0.249088	1.73702	0.0411914	0.794161	AT1G71690
Chr5_12605636_12605881	26.9996	0.903581	0.520226	1.7369	0.0412024	NA	AT5G33370
Chr4_15486441_15486738	30.6694	0.856455	0.493098	1.73689	0.0412035	NA	AT4G32020
Chr5_21051509_21051767	102.978	0.47224	0.271979	1.73631	0.0412547	0.794758	NA
Chr4_17641714_17642204	47.3423	0.680519	0.39205	1.7358	0.0412999	0.794852	AT4G37550
Chr1_18406259_18406573	50.0859	0.653691	0.376654	1.73552	0.0413241	0.794852	AT1G49740
Chr1_8976219_8976537	32.7756	0.822273	0.473919	1.73505	0.0413662	0.795038	AT1G25550
Chr5_26436488_26436634	31.6483	0.836214	0.482202	1.73416	0.0414452	NA	AT5G66140
Chr1_26443244_26443605	36.8718	0.756591	0.436386	1.73376	0.0414799	0.796029	AT1G09147
Chr2_7851519_7851761	42.1844	0.710353	0.409834	1.73327	0.0415238	0.796029	AT2G18060
Chr1_27538422_27538753	96.137	0.482571	0.278422	1.73323	0.0415272	0.796029	AT1G73220
Chr2_19174743_19175116	39.0534	0.77141	0.445128	1.73301	0.0415472	0.796029	AT2G46685
Chr5_7464889_7465332	36.2541	0.778144	0.449342	1.73174	0.0416596	0.797563	AT5G03405
Chr4_3789682_3789835	33.8572	0.828982	0.479101	1.73029	0.0417894	0.799426	NA
Chr5_25504167_25504897	59.4264	0.601137	0.347612	1.72933	0.0418747	0.800435	AT5G63715
Chr5_21204_21460	30.9198	0.823649	0.476543	1.72838	0.0419598	NA	AT5G01050
Chr5_26644974_26645466	53.164	0.644454	0.372962	1.72793	0.042	0.802206	AT5G09695
Chr2_2482474_2482622	31.5718	0.810412	0.469138	1.72745	0.0420436	NA	NA
Chr5_18893415_18893576	14.9841	1.19239	0.690331	1.72727	0.0420594	NA	AT5G46570
Chr1_8005888_8006121	15.7607	1.18662	0.687221	1.72669	0.0421119	NA	AT1G22640
Chr3_13424627_13424845	51.8474	0.686875	0.397852	1.72646	0.0421324	0.80356	AT3G32896
Chr3_2929015_2929268	45.6918	0.699902	0.405459	1.7262	0.0421558	0.80356	AT3G09550
Chr5_15219959_15220084	15.7187	1.17533	0.680935	1.72605	0.0421691	NA	AT5G38130
Chr1_23022659_23023087	43.795	0.703514	0.407646	1.7258	0.042192	0.80356	AT1G08497
Chr5_12448124_12448305	40.644	0.739134	0.428371	1.72545	0.042223	0.80356	NA
Chr4_14558108_14558792	78.9642	0.52702	0.305461	1.72533	0.0422342	0.80356	NA
Chr5_24769870_24770298	98.2968	0.476511	0.276337	1.72438	0.0423193	0.80415	AT5G61610
Chr4_12532176_12532576	64.2838	0.577273	0.33486	1.72392	0.042361	0.80415	AT4G24140
Chr4_15598159_15598502	40.1262	0.735387	0.426584	1.7239	0.0423632	0.80415	AT4G32300
Chr5_5884778_5885352	52.1735	0.667777	0.387509	1.72326	0.042421	0.804626	AT5G17810
Chr1_6333461_6333569	16.6231	1.15218	0.668619	1.72323	0.0424238	NA	AT1G18400
Chr4_12064763_12064950	23.6147	0.929519	0.539617	1.72255	0.0424846	NA	AT4G23010
Chr3_3600609_3600719	15.548	1.16141	0.674716	1.72133	0.0425956	NA	AT3G11435
Chr1_10229264_10229670	56.6576	0.64188	0.372987	1.72092	0.0426329	0.808022	AT1G29270
Chr1_9533443_9533577	44.5683	0.683125	0.397079	1.72038	0.042682	0.808329	AT1G27460
Chr2_5936485_5936634	18.6419	1.07546	0.625482	1.7194	0.0427706	NA	AT2G14100
Chr4_14845916_14846258	44.9367	0.692085	0.402626	1.71893	0.0428138	0.810202	AT4G30350
Chr4_15285080_15285216	24.8655	0.90961	0.529287	1.71856	0.0428474	NA	AT4G31540
Chr2_17873022_17873220	21.6255	1.01772	0.592216	1.7185	0.0428529	NA	AT2G42970
Chr5_25722067_25722387	118.088	0.461333	0.268521	1.71805	0.0428936	0.810718	AT5G64310
Chr1_28240110_28240545	34.7192	0.817902	0.476295	1.71722	0.0429696	0.810718	AT1G75240
Chr5_22799542_22800027	123.525	0.428891	0.249785	1.71704	0.0429859	0.810718	AT5G56300
Chr3_3862817_3863194	52.2671	0.642751	0.37435	1.71698	0.0429917	0.810718	AT3G12120
Chr5_24066165_24066461	36.288	0.767089	0.44687	1.71658	0.0430276	0.810718	AT5G59730
Chr2_12180697_12180897	110.844	0.463966	0.270304	1.71646	0.0430388	0.810718	AT2G28490
Chr4_18056306_18056611	42.966	0.701724	0.409052	1.71549	0.0431277	0.811078	AT4G38630
Chr5_19378805_19378980	42.3012	0.716386	0.417627	1.71538	0.0431382	0.811078	AT5G47850
Chr5_13095330_13095449	39.1277	0.735892	0.429074	1.71507	0.0431661	0.811078	AT5G34828
Chr5_2614510_2615080	92.9521	0.502593	0.293089	1.71481	0.0431898	0.811078	AT5G01475
Chr2_17886222_17886733	40.4192	0.744165	0.434061	1.71442	0.0432255	0.811128	AT2G43010
Chr3_10925001_10925316	106.818	0.483063	0.28198	1.71311	0.0433462	0.812775	AT3G28917
Chr2_15193212_15193580	51.7454	0.671217	0.391916	1.71266	0.0433879	0.812936	AT2G08780
Chr4_16136208_16136468	45.229	0.689053	0.402517	1.71186	0.043461	0.813686	AT4G33565
Chr1_22590750_22590907	18.5872	1.06476	0.621999	1.71184	0.0434628	NA	AT1G61255
Chr2_17445075_17445328	25.5854	0.890663	0.520589	1.71088	0.0435521	NA	AT2G41820
Chr1_6688819_6688976	49.4144	0.664912	0.38892	1.70964	0.0436665	0.816913	AT1G19350
Chr1_6905587_6905817	46.1241	0.671966	0.393246	1.70877	0.0437471	0.817797	AT1G19890
Chr5_8909926_8910111	29.5418	0.861532	0.504574	1.70744	0.0438697	NA	AT5G25590
Chr1_15444529_15444955	194.503	0.370639	0.217087	1.70733	0.0438804	0.81965	NA
Chr4_17410353_17410896	64.4938	0.575824	0.337335	1.70698	0.0439128	0.81965	NA
Chr1_6620116_6620359	25.9519	0.887006	0.519731	1.70666	0.0439422	NA	AT1G08925
Chr1_1230912_1231174	28.1399	0.844406	0.495009	1.70584	0.0440188	NA	AT1G04520
Chr4_15441020_15441481	116.314	0.456321	0.267554	1.70553	0.0440481	0.821397	AT4G31910
Chr3_401421_401891	48.2984	0.668949	0.392286	1.70526	0.0440732	0.821397	AT3G02170
Chr3_9549495_9549756	54.8214	0.637498	0.37394	1.70481	0.0441145	0.821544	AT3G04975
Chr2_16885533_16886120	98.7433	0.513265	0.30114	1.70441	0.0441527	0.821634	AT2G40435
Chr1_26133454_26133757	41.5246	0.699165	0.410337	1.70388	0.0442018	0.821926	AT1G09063
Chr1_22989801_22990176	60.2083	0.597978	0.35112	1.70306	0.0442785	0.822085	AT1G62225
Chr1_4991053_4991514	58.8965	0.608013	0.357055	1.70286	0.0442975	0.822085	AT1G14580
Chr3_20739162_20739708	64.2839	0.574083	0.337157	1.70272	0.0443106	0.822085	AT3G08615
Chr2_16221164_16221327	8.33621	1.59257	0.935494	1.70239	0.0443413	NA	AT2G38810
Chr5_18060580_18060759	30.4025	0.811978	0.476981	1.70233	0.0443469	NA	AT5G44760
Chr1_17863581_17863728	16.4199	1.25096	0.734964	1.70206	0.0443717	NA	AT1G48330
Chr2_14064070_14064226	21.1615	0.977734	0.574605	1.70157	0.0444175	NA	AT2G33175
Chr4_10712575_10713081	41.7159	0.736296	0.432842	1.70107	0.0444646	0.824207	AT4G06920
Chr1_30340154_30340457	30.2134	0.830551	0.488411	1.70052	0.0445168	NA	AT1G80730
Chr4_17409261_17409611	26.5774	0.869639	0.511465	1.70029	0.0445381	NA	NA
Chr2_18814274_18814540	41.8992	0.72209	0.424716	1.70017	0.0445494	0.824207	AT2G09655
[truncated: 105 more rows]

## Sheet: 3D. ChIP-seq 8 DAI
Data S3D. Peak calling results including gene annotation for the 8 DAI LUH-GFP ChIP-seq samples.
[truncated: 4,562 more rows]
