# Supplementary material for: Rewiring of LEUNIG_HOMOLOG interaction networks marks regulatory shifts from meristem to organ growth in Arabidopsis flowers
Source: Plant J. 2025 Nov 24;124(4):e70585. doi: 10.1111/tpj.70585 (PMC12643531; doi:10.1111/tpj.70585)
Supplement: Supplementary file 5 — Data S4. Gene Ontology enrichment analysis of the LUH‐GFP ChIP‐seq target genes at different stages of flower development. [file TPJ-124-0-s001.xlsx]

## Sheet: 4A. 0 DAI ChIP GO
Data S4A. Gene Ontology (GO) enrichment analysis of the 0 DAI LUH-GFP ChIP-seq target genes. Analysis was performed using ShinyGO v0.77 with the following parameters: FDR cutoff of 0.05, minimum category size of 2, maximum category size of 2000, and redundancy removal enabled.
GO Biological Process
Enrichment FDR	nGenes	Pathway Genes	Fold Enrichment	Pathway	URL	Genes
0.0323906	7	29	8.18261	Lipid storage	http://amigo.geneontology.org/amigo/term/GO:0019915	AT2G25890 AT3G01570 AT5G07510 AT5G07520 AT5G07550 AT5G07600 AT5G40420
GO Molecular Function
TR.PlantGSAD
Enrichment FDR	nGenes	Pathway Genes	Fold Enrichment	Pathway	URL	Genes
0.00550118	6	29	7.01367	TRIHELIX TRANSCRIPTION FACTOR FAMILY Transcription Regulators Factors	http://systemsbiology.cau.edu.cn/PlantGSEAv2/download.php	AT1G23540 AT1G70460 AT2G15880 AT4G18670 AT4G33970 AT5G38560
EAR.PlantGSAD
Caf.PlantGSAD
LLPS.PlantGSAD
Enrichment FDR	nGenes	Pathway Genes	Fold Enrichment	Pathway	URL	Genes
0.00637989	34	626	1.84118	PMID31881292 GGRG Motifs Liquid-liquid phase separation related genes	http://systemsbiology.cau.edu.cn/PlantGSEAv2/download.php	AT1G15840 AT1G19640 AT1G20960 AT1G31290 AT1G71692 AT1G73700 AT1G75620 AT1G80350 AT2G01910 AT2G04190 AT2G05580 AT2G20180 AT2G36130 AT2G41260 AT2G42560 AT2G45410 AT3G01610 AT3G05140 AT3G29080 AT3G42960 AT3G53970 AT4G01985 AT4G02430 AT4G23500 AT4G25630 AT4G36230 AT4G37400 AT4G38680 AT5G13210 AT5G25425 AT5G35660 AT5G35753 AT5G38317 AT5G40420

## Sheet: 4B. 2 DAI ChIP GO
Data S4B. Gene Ontology (GO) enrichment analysis of the 2 DAI LUH-GFP ChIP-seq target genes. Analysis was performed using ShinyGO v0.77 with the following parameters: FDR cutoff of 0.05, minimum category size of 2, maximum category size of 2000, and redundancy removal enabled.
GO Biological Process
Enrichment FDR	nGenes	Pathway Genes	Fold Enrichment	Pathway	URL	Genes
4.04128e-49	210	964	3.15603	Shoot system development	http://amigo.geneontology.org/amigo/term/GO:0048367	AT1G01550 AT1G02065 AT1G03457 AT1G05100 AT1G11130 AT1G12820 AT1G12980 AT1G13260 AT1G13290 AT1G13710 AT1G14350 AT1G14920 AT1G17840 AT1G19300 AT1G19850 AT1G20780 AT1G20900 AT1G22770 AT1G24590 AT1G25250 AT1G30210 AT1G30330 AT1G47485 AT1G51170 AT1G52150 AT1G52880 AT1G53160 AT1G53230 AT1G55580 AT1G59640 AT1G60160 AT1G60800 AT1G62360 AT1G64405 AT1G65620 AT1G66350 AT1G66400 AT1G68130 AT1G68480 AT1G68640…
4.30553e-43	272	1593	2.47373	Response to hormone	http://amigo.geneontology.org/amigo/term/GO:0009725	AT1G01250 AT1G03880 AT1G04180 AT1G05100 AT1G05850 AT1G06160 AT1G07430 AT1G08930 AT1G09950 AT1G10560 AT1G12110 AT1G12820 AT1G12980 AT1G13260 AT1G13740 AT1G14350 AT1G14920 AT1G15360 AT1G15550 AT1G16510 AT1G17840 AT1G19050 AT1G19210 AT1G19350 AT1G19830 AT1G19840 AT1G19850 AT1G19870 AT1G20440 AT1G22190 AT1G23080 AT1G24120 AT1G24590 AT1G24625 AT1G26960 AT1G28360 AT1G30330 AT1G30570 AT1G30690 AT1G31880…
3.05817e-42	274	1631	2.43386	Response to endogenous stimulus	http://amigo.geneontology.org/amigo/term/GO:0009719	AT1G01250 AT1G03880 AT1G04180 AT1G05100 AT1G05850 AT1G06160 AT1G07430 AT1G08930 AT1G09950 AT1G10560 AT1G12110 AT1G12820 AT1G12980 AT1G13260 AT1G13740 AT1G14350 AT1G14920 AT1G15360 AT1G15550 AT1G16510 AT1G17840 AT1G19050 AT1G19210 AT1G19350 AT1G19830 AT1G19840 AT1G19850 AT1G19870 AT1G20440 AT1G22190 AT1G23080 AT1G24120 AT1G24590 AT1G24625 AT1G26960 AT1G28360 AT1G30330 AT1G30570 AT1G30690 AT1G31880…
2.60916e-40	267	1606	2.4086	Post-embryonic development	http://amigo.geneontology.org/amigo/term/GO:0009791	AT1G01060 AT1G01550 AT1G02065 AT1G03457 AT1G03880 AT1G05100 AT1G07430 AT1G08300 AT1G10560 AT1G11130 AT1G12110 AT1G12820 AT1G12980 AT1G13260 AT1G13290 AT1G13710 AT1G14350 AT1G14440 AT1G14920 AT1G17840 AT1G18640 AT1G19850 AT1G20900 AT1G21920 AT1G22770 AT1G23080 AT1G24590 AT1G25250 AT1G26960 AT1G28300 AT1G30330 AT1G30620 AT1G31880 AT1G32230 AT1G47485 AT1G51140 AT1G51170 AT1G52150 AT1G52410 AT1G52880…
9.80341e-39	210	1124	2.70677	Plant organ development	http://amigo.geneontology.org/amigo/term/GO:0099402	AT1G01550 AT1G01950 AT1G02065 AT1G04160 AT1G05100 AT1G05850 AT1G08300 AT1G11130 AT1G12110 AT1G12430 AT1G12820 AT1G12980 AT1G13260 AT1G13290 AT1G13710 AT1G14350 AT1G14580 AT1G14920 AT1G16510 AT1G17840 AT1G18640 AT1G19300 AT1G19850 AT1G20090 AT1G20780 AT1G20900 AT1G24590 AT1G25250 AT1G26960 AT1G29290 AT1G30210 AT1G31880 AT1G32230 AT1G47485 AT1G51170 AT1G51220 AT1G52150 AT1G52880 AT1G53230 AT1G59640…
1.57381e-33	179	944	2.74713	Hormone-mediated signaling pathway	http://amigo.geneontology.org/amigo/term/GO:0009755	AT1G01250 AT1G05100 AT1G05850 AT1G06160 AT1G07430 AT1G09950 AT1G10560 AT1G12110 AT1G12820 AT1G12980 AT1G13260 AT1G14350 AT1G14920 AT1G15360 AT1G15550 AT1G16510 AT1G19050 AT1G19210 AT1G19350 AT1G19850 AT1G22190 AT1G23080 AT1G24590 AT1G24625 AT1G28360 AT1G30330 AT1G31880 AT1G32230 AT1G33760 AT1G34210 AT1G35670 AT1G36060 AT1G44830 AT1G45249 AT1G51940 AT1G51950 AT1G53170 AT1G53300 AT1G55610 AT1G56150…
7.34796e-33	184	999	2.6684	Cellular response to hormone stimulus	http://amigo.geneontology.org/amigo/term/GO:0032870	AT1G01250 AT1G03880 AT1G05100 AT1G05850 AT1G06160 AT1G07430 AT1G09950 AT1G10560 AT1G12110 AT1G12820 AT1G12980 AT1G13260 AT1G14350 AT1G14920 AT1G15360 AT1G15550 AT1G16510 AT1G19050 AT1G19210 AT1G19350 AT1G19850 AT1G22190 AT1G23080 AT1G24590 AT1G24625 AT1G28360 AT1G30330 AT1G30690 AT1G31880 AT1G32230 AT1G33760 AT1G34210 AT1G35670 AT1G36060 AT1G44830 AT1G45249 AT1G51940 AT1G51950 AT1G53170 AT1G53300…
3.61825e-32	187	1038	2.61002	Cellular response to endogenous stimulus	http://amigo.geneontology.org/amigo/term/GO:0071495	AT1G01250 AT1G03880 AT1G05100 AT1G05850 AT1G06160 AT1G07430 AT1G09950 AT1G10560 AT1G12110 AT1G12820 AT1G12980 AT1G13260 AT1G14350 AT1G14920 AT1G15360 AT1G15550 AT1G16510 AT1G19050 AT1G19210 AT1G19350 AT1G19850 AT1G22190 AT1G23080 AT1G24590 AT1G24625 AT1G28360 AT1G30330 AT1G30690 AT1G31880 AT1G32230 AT1G33760 AT1G34210 AT1G35670 AT1G36060 AT1G44830 AT1G45249 AT1G51940 AT1G51950 AT1G53170 AT1G53300…
3.35868e-31	127	560	3.2856	Reproductive shoot system development	http://amigo.geneontology.org/amigo/term/GO:0090567	AT1G02065 AT1G03457 AT1G11130 AT1G12820 AT1G13260 AT1G13710 AT1G19850 AT1G20900 AT1G22770 AT1G25250 AT1G30330 AT1G51170 AT1G52150 AT1G52880 AT1G53160 AT1G59640 AT1G60800 AT1G62360 AT1G64405 AT1G65620 AT1G66350 AT1G66400 AT1G68130 AT1G68480 AT1G68640 AT1G69120 AT1G69570 AT1G69690 AT1G70510 AT1G71830 AT1G73590 AT2G01940 AT2G03710 AT2G22125 AT2G22540 AT2G23950 AT2G26330 AT2G28350 AT2G31160 AT2G33860…
4.48967e-31	125	547	3.31071	Flower development	http://amigo.geneontology.org/amigo/term/GO:0009908	AT1G02065 AT1G03457 AT1G11130 AT1G12820 AT1G13260 AT1G13710 AT1G19850 AT1G20900 AT1G22770 AT1G25250 AT1G30330 AT1G51170 AT1G52150 AT1G52880 AT1G53160 AT1G59640 AT1G60800 AT1G62360 AT1G64405 AT1G65620 AT1G66350 AT1G66400 AT1G68130 AT1G68480 AT1G68640 AT1G69120 AT1G69570 AT1G69690 AT1G70510 AT1G71830 AT1G73590 AT2G01940 AT2G03710 AT2G22125 AT2G22540 AT2G23950 AT2G28350 AT2G31160 AT2G33860 AT2G34710…
8.53561e-31	256	1716	2.16133	Cellular response to chemical stimulus	http://amigo.geneontology.org/amigo/term/GO:0070887	AT1G01250 AT1G03880 AT1G05100 AT1G05240 AT1G05850 AT1G06160 AT1G07430 AT1G07870 AT1G09070 AT1G09950 AT1G10560 AT1G12110 AT1G12820 AT1G12980 AT1G13260 AT1G13360 AT1G14350 AT1G14920 AT1G15360 AT1G15550 AT1G16510 AT1G18300 AT1G19050 AT1G19210 AT1G19310 AT1G19350 AT1G19530 AT1G19850 AT1G20620 AT1G22190 AT1G23080 AT1G23710 AT1G24590 AT1G24625 AT1G25550 AT1G26190 AT1G28360 AT1G30330 AT1G30690 AT1G31880…
8.04057e-30	207	1267	2.36697	Reproductive structure development	http://amigo.geneontology.org/amigo/term/GO:0048608	AT1G01060 AT1G01550 AT1G02065 AT1G03457 AT1G03880 AT1G07430 AT1G08300 AT1G11130 AT1G12110 AT1G12820 AT1G12980 AT1G13260 AT1G13290 AT1G13710 AT1G14440 AT1G14920 AT1G17840 AT1G18640 AT1G19850 AT1G20900 AT1G21920 AT1G22770 AT1G23080 AT1G24590 AT1G25250 AT1G28300 AT1G30330 AT1G30620 AT1G32230 AT1G47485 AT1G51140 AT1G51170 AT1G52150 AT1G52880 AT1G53160 AT1G59640 AT1G60160 AT1G60800 AT1G61110 AT1G62360…
1.03841e-29	207	1270	2.36138	Reproductive system development	http://amigo.geneontology.org/amigo/term/GO:0061458	AT1G01060 AT1G01550 AT1G02065 AT1G03457 AT1G03880 AT1G07430 AT1G08300 AT1G11130 AT1G12110 AT1G12820 AT1G12980 AT1G13260 AT1G13290 AT1G13710 AT1G14440 AT1G14920 AT1G17840 AT1G18640 AT1G19850 AT1G20900 AT1G21920 AT1G22770 AT1G23080 AT1G24590 AT1G25250 AT1G28300 AT1G30330 AT1G30620 AT1G32230 AT1G47485 AT1G51140 AT1G51170 AT1G52150 AT1G52880 AT1G53160 AT1G59640 AT1G60160 AT1G60800 AT1G61110 AT1G62360…
2.98346e-28	195	1189	2.37603	Cellular response to organic substance	http://amigo.geneontology.org/amigo/term/GO:0071310	AT1G01250 AT1G03880 AT1G05100 AT1G05850 AT1G06160 AT1G07430 AT1G09950 AT1G10560 AT1G12110 AT1G12820 AT1G12980 AT1G13260 AT1G14350 AT1G14920 AT1G15360 AT1G15550 AT1G16510 AT1G19050 AT1G19210 AT1G19310 AT1G19350 AT1G19850 AT1G22190 AT1G23080 AT1G24590 AT1G24625 AT1G26190 AT1G28360 AT1G30330 AT1G30690 AT1G31880 AT1G32230 AT1G33760 AT1G34210 AT1G35670 AT1G36060 AT1G44830 AT1G45249 AT1G51940 AT1G51950…
2.98346e-28	247	1692	2.11493	Response to oxygen-containing compound	http://amigo.geneontology.org/amigo/term/GO:1901700	AT1G01140 AT1G01620 AT1G02205 AT1G03880 AT1G05100 AT1G05850 AT1G06160 AT1G07430 AT1G07520 AT1G08930 AT1G09950 AT1G10560 AT1G12110 AT1G12820 AT1G13260 AT1G13740 AT1G14350 AT1G14920 AT1G15360 AT1G15550 AT1G17840 AT1G19050 AT1G19350 AT1G19490 AT1G19870 AT1G20440 AT1G20620 AT1G21400 AT1G22160 AT1G22190 AT1G22770 AT1G22882 AT1G24120 AT1G24590 AT1G24625 AT1G26190 AT1G26960 AT1G28330 AT1G29290 AT1G30570…
3.849e-26	225	1526	2.13613	Developmental process involved in reproduction	http://amigo.geneontology.org/amigo/term/GO:0003006	AT1G01060 AT1G01550 AT1G02065 AT1G03457 AT1G03880 AT1G06520 AT1G07430 AT1G08300 AT1G11130 AT1G12110 AT1G12820 AT1G12980 AT1G13260 AT1G13290 AT1G13710 AT1G14350 AT1G14440 AT1G14920 AT1G17840 AT1G18640 AT1G19850 AT1G20090 AT1G20900 AT1G21920 AT1G22770 AT1G23080 AT1G24590 AT1G25250 AT1G28300 AT1G30330 AT1G30620 AT1G32230 AT1G34210 AT1G35670 AT1G47485 AT1G50610 AT1G51140 AT1G51170 AT1G52150 AT1G52880…
5.3194e-26	117	553	3.0652	Phyllome development	http://amigo.geneontology.org/amigo/term/GO:0048827	AT1G02065 AT1G05100 AT1G11130 AT1G12820 AT1G12980 AT1G13260 AT1G13290 AT1G14350 AT1G14920 AT1G17840 AT1G19300 AT1G20780 AT1G20900 AT1G24590 AT1G25250 AT1G30210 AT1G47485 AT1G51170 AT1G52150 AT1G52880 AT1G53230 AT1G59640 AT1G60160 AT1G60800 AT1G62360 AT1G65620 AT1G68130 AT1G68480 AT1G69690 AT1G69780 AT1G70510 AT1G73500 AT1G73590 AT1G77450 AT2G01940 AT2G03710 AT2G06200 AT2G22125 AT2G23430 AT2G23950…
5.60375e-23	139	785	2.56533	Regulation of developmental process	http://amigo.geneontology.org/amigo/term/GO:0050793	AT1G05100 AT1G07430 AT1G10560 AT1G11130 AT1G13260 AT1G13710 AT1G14350 AT1G14920 AT1G20090 AT1G21920 AT1G22770 AT1G25250 AT1G27360 AT1G29290 AT1G30210 AT1G31880 AT1G35560 AT1G35670 AT1G47485 AT1G50610 AT1G52150 AT1G52880 AT1G53160 AT1G53230 AT1G58250 AT1G60800 AT1G62360 AT1G63030 AT1G66350 AT1G66400 AT1G67710 AT1G68480 AT1G68640 AT1G68800 AT1G69570 AT1G69588 AT1G70410 AT1G72180 AT1G77450 AT2G01830…
1.19625e-22	129	704	2.6547	Tissue development	http://amigo.geneontology.org/amigo/term/GO:0009888	AT1G04160 AT1G05100 AT1G05850 AT1G11130 AT1G13290 AT1G14350 AT1G14740 AT1G14920 AT1G19835 AT1G19850 AT1G20090 AT1G23010 AT1G25250 AT1G27360 AT1G30825 AT1G31320 AT1G31880 AT1G35560 AT1G51170 AT1G52150 AT1G52880 AT1G55580 AT1G60800 AT1G62360 AT1G63030 AT1G67710 AT1G68360 AT1G69120 AT1G69270 AT1G69588 AT1G70410 AT1G70940 AT1G75640 AT1G76420 AT1G77450 AT1G80100 AT2G01830 AT2G01850 AT2G03710 AT2G18060…
1.96148e-22	163	1015	2.32659	Anatomical structure morphogenesis	http://amigo.geneontology.org/amigo/term/GO:0009653	AT1G04160 AT1G05850 AT1G07090 AT1G11130 AT1G12980 AT1G13290 AT1G14350 AT1G14740 AT1G17840 AT1G19350 AT1G19835 AT1G20090 AT1G25250 AT1G26770 AT1G26780 AT1G26960 AT1G30210 AT1G30570 AT1G30825 AT1G31880 AT1G32230 AT1G35670 AT1G47485 AT1G50610 AT1G52150 AT1G52880 AT1G53230 AT1G55580 AT1G58250 AT1G59640 AT1G62360 AT1G67710 AT1G68130 AT1G68360 AT1G68480 AT1G68800 AT1G69120 AT1G69560 AT1G69588 AT1G69780…
GO Molecular Function
Enrichment FDR	nGenes	Pathway Genes	Fold Enrichment	Pathway	URL	Genes
3.30867e-76	341	1670	2.95826	DNA-binding transcription factor activity	http://amigo.geneontology.org/amigo/term/GO:0003700	AT1G01060 AT1G01250 AT1G02030 AT1G05710 AT1G06160 AT1G07520 AT1G08010 AT1G12980 AT1G13260 AT1G13290 AT1G14350 AT1G14440 AT1G14580 AT1G14687 AT1G14920 AT1G15360 AT1G18330 AT1G19210 AT1G19350 AT1G19490 AT1G19850 AT1G20900 AT1G20980 AT1G22190 AT1G22640 AT1G24590 AT1G24625 AT1G25250 AT1G25550 AT1G26780 AT1G26960 AT1G27360 AT1G28300 AT1G28360 AT1G28450 AT1G29270 AT1G30210 AT1G30330 AT1G33060 AT1G33760…
1.12014e-70	349	1823	2.77356	Transcription regulator activity	http://amigo.geneontology.org/amigo/term/GO:0140110	AT1G01060 AT1G01250 AT1G02030 AT1G05710 AT1G06160 AT1G07520 AT1G08010 AT1G11950 AT1G12980 AT1G13260 AT1G13290 AT1G14350 AT1G14440 AT1G14580 AT1G14687 AT1G14920 AT1G15360 AT1G18330 AT1G19210 AT1G19350 AT1G19490 AT1G19850 AT1G20900 AT1G20980 AT1G22190 AT1G22640 AT1G24590 AT1G24625 AT1G25250 AT1G25550 AT1G26780 AT1G26960 AT1G27360 AT1G28300 AT1G28360 AT1G28450 AT1G29270 AT1G30210 AT1G30330 AT1G33060…
1.26191e-55	261	1301	2.90644	Sequence-specific DNA binding	http://amigo.geneontology.org/amigo/term/GO:0043565	AT1G01060 AT1G05380 AT1G05710 AT1G07520 AT1G08010 AT1G09950 AT1G12980 AT1G13260 AT1G14350 AT1G14440 AT1G14580 AT1G14687 AT1G14920 AT1G15360 AT1G16530 AT1G19210 AT1G19350 AT1G19850 AT1G22190 AT1G22640 AT1G24625 AT1G25250 AT1G26780 AT1G26960 AT1G28450 AT1G29270 AT1G30210 AT1G31320 AT1G35560 AT1G36060 AT1G44830 AT1G45249 AT1G46264 AT1G49830 AT1G50420 AT1G50600 AT1G51140 AT1G52150 AT1G52880 AT1G53160…
5.36605e-48	212	1010	3.04098	Transcription cis-regulatory region binding	http://amigo.geneontology.org/amigo/term/GO:0000976	AT1G01060 AT1G05380 AT1G05710 AT1G07520 AT1G12980 AT1G13260 AT1G14350 AT1G14440 AT1G14580 AT1G14687 AT1G14920 AT1G16530 AT1G19210 AT1G19350 AT1G19850 AT1G22190 AT1G22640 AT1G24625 AT1G26780 AT1G26960 AT1G28450 AT1G31320 AT1G35560 AT1G36060 AT1G44830 AT1G45249 AT1G46264 AT1G49830 AT1G51140 AT1G52150 AT1G52880 AT1G53160 AT1G53170 AT1G62360 AT1G63910 AT1G64620 AT1G66140 AT1G66600 AT1G68130 AT1G68360…
5.36605e-48	212	1010	3.04098	Transcription regulatory region nucleic acid binding	http://amigo.geneontology.org/amigo/term/GO:0001067	AT1G01060 AT1G05380 AT1G05710 AT1G07520 AT1G12980 AT1G13260 AT1G14350 AT1G14440 AT1G14580 AT1G14687 AT1G14920 AT1G16530 AT1G19210 AT1G19350 AT1G19850 AT1G22190 AT1G22640 AT1G24625 AT1G26780 AT1G26960 AT1G28450 AT1G31320 AT1G35560 AT1G36060 AT1G44830 AT1G45249 AT1G46264 AT1G49830 AT1G51140 AT1G52150 AT1G52880 AT1G53160 AT1G53170 AT1G62360 AT1G63910 AT1G64620 AT1G66140 AT1G66600 AT1G68130 AT1G68360…
2.89799e-46	212	1035	2.96752	Sequence-specific double-stranded DNA binding	http://amigo.geneontology.org/amigo/term/GO:1990837	AT1G01060 AT1G05380 AT1G05710 AT1G07520 AT1G12980 AT1G13260 AT1G14350 AT1G14440 AT1G14580 AT1G14687 AT1G14920 AT1G16530 AT1G19210 AT1G19350 AT1G19850 AT1G22190 AT1G22640 AT1G24625 AT1G26780 AT1G26960 AT1G28450 AT1G31320 AT1G35560 AT1G36060 AT1G44830 AT1G45249 AT1G46264 AT1G49830 AT1G51140 AT1G52150 AT1G52880 AT1G53160 AT1G53170 AT1G62360 AT1G63910 AT1G64620 AT1G66140 AT1G66600 AT1G68130 AT1G68360…
9.96793e-43	219	1147	2.76617	Double-stranded DNA binding	http://amigo.geneontology.org/amigo/term/GO:0003690	AT1G01060 AT1G05380 AT1G05710 AT1G07520 AT1G12980 AT1G13260 AT1G14350 AT1G14440 AT1G14580 AT1G14687 AT1G14900 AT1G14920 AT1G16530 AT1G19210 AT1G19350 AT1G19850 AT1G20900 AT1G22190 AT1G22640 AT1G24625 AT1G26780 AT1G26960 AT1G28450 AT1G31320 AT1G35560 AT1G36060 AT1G44830 AT1G45249 AT1G46264 AT1G49830 AT1G51140 AT1G52150 AT1G52880 AT1G53160 AT1G53170 AT1G62360 AT1G63910 AT1G64620 AT1G66140 AT1G66600…
4.53238e-12	65	338	2.78609	DNA-binding transcription factor activity, RNA polymerase II-specific	http://amigo.geneontology.org/amigo/term/GO:0000981	AT1G05710 AT1G14350 AT1G26780 AT1G26960 AT1G28450 AT1G49520 AT1G49830 AT1G51140 AT1G62360 AT1G69120 AT1G69540 AT1G69560 AT1G69780 AT1G70510 AT1G72210 AT2G03710 AT2G14210 AT2G16400 AT2G18550 AT2G20100 AT2G22540 AT2G23290 AT2G31730 AT2G35940 AT2G45650 AT2G46680 AT2G46810 AT3G14020 AT3G20640 AT3G20910 AT3G27785 AT3G50060 AT3G50870 AT3G60390 AT3G61150 AT4G01460 AT4G08150 AT4G09180 AT4G16780 AT4G17460…
2.19215e-08	54	308	2.54005	Cis-regulatory region sequence-specific DNA binding	http://amigo.geneontology.org/amigo/term/GO:0000987	AT1G05710 AT1G14350 AT1G19350 AT1G26780 AT1G28450 AT1G46264 AT1G49830 AT1G51140 AT1G62360 AT1G69120 AT1G69540 AT1G69560 AT1G70510 AT1G72210 AT2G03710 AT2G14210 AT2G16400 AT2G20100 AT2G22540 AT2G23290 AT2G31730 AT2G35940 AT2G45650 AT2G46810 AT3G14020 AT3G20640 AT3G20910 AT3G24520 AT3G27010 AT3G27785 AT3G50060 AT3G51910 AT4G01460 AT4G08150 AT4G09180 AT4G17810 AT4G18960 AT4G22950 AT4G25480 AT4G32980…
1.00647e-07	50	286	2.53281	RNA polymerase II cis-regulatory region sequence-specific DNA binding	http://amigo.geneontology.org/amigo/term/GO:0000978	AT1G05710 AT1G14350 AT1G19350 AT1G26780 AT1G28450 AT1G46264 AT1G49830 AT1G51140 AT1G62360 AT1G69120 AT1G69540 AT1G69560 AT1G70510 AT1G72210 AT2G03710 AT2G14210 AT2G16400 AT2G20100 AT2G22540 AT2G23290 AT2G31730 AT2G35940 AT2G45650 AT2G46810 AT3G14020 AT3G20640 AT3G20910 AT3G24520 AT3G27785 AT3G50060 AT3G51910 AT4G01460 AT4G08150 AT4G09180 AT4G18960 AT4G22950 AT4G32980 AT4G34610 AT4G37260 AT4G39410…
7.51318e-06	50	326	2.22204	RNA polymerase II transcription regulatory region sequence-specific DNA binding	http://amigo.geneontology.org/amigo/term/GO:0000977	AT1G05710 AT1G14350 AT1G19350 AT1G26780 AT1G28450 AT1G46264 AT1G49830 AT1G51140 AT1G62360 AT1G69120 AT1G69540 AT1G69560 AT1G70510 AT1G72210 AT2G03710 AT2G14210 AT2G16400 AT2G20100 AT2G22540 AT2G23290 AT2G31730 AT2G35940 AT2G45650 AT2G46810 AT3G14020 AT3G20640 AT3G20910 AT3G24520 AT3G27785 AT3G50060 AT3G51910 AT4G01460 AT4G08150 AT4G09180 AT4G18960 AT4G22950 AT4G32980 AT4G34610 AT4G37260 AT4G39410…
4.4267e-05	81	669	1.75411	Protein dimerization activity	http://amigo.geneontology.org/amigo/term/GO:0046983	AT1G05710 AT1G14440 AT1G14687 AT1G15290 AT1G17840 AT1G24625 AT1G26945 AT1G28450 AT1G49830 AT1G51140 AT1G59640 AT1G62360 AT1G68130 AT1G69120 AT1G69540 AT1G69600 AT1G72210 AT1G72630 AT1G74500 AT1G75240 AT1G75390 AT2G02540 AT2G03710 AT2G14210 AT2G18160 AT2G18350 AT2G18790 AT2G20100 AT2G22540 AT2G28160 AT2G31730 AT2G35940 AT2G37630 AT2G45650 AT2G46810 AT2G46970 AT3G02160 AT3G16050 AT3G20640 AT3G21330…
0.000108709	14	46	4.40929	Receptor serine/threonine kinase binding	http://amigo.geneontology.org/amigo/term/GO:0033612	AT1G20780 AT1G27910 AT1G34210 AT1G69588 AT1G71830 AT2G26330 AT2G34925 AT3G07360 AT3G18710 AT3G24770 AT4G13195 AT5G07180 AT5G13290 AT5G62230
0.000162707	53	394	1.94885	Identical protein binding	http://amigo.geneontology.org/amigo/term/GO:0042802	AT1G04050 AT1G11130 AT1G14440 AT1G14687 AT1G17840 AT1G19850 AT1G35560 AT1G62360 AT1G69270 AT1G69600 AT1G71830 AT1G72630 AT1G75240 AT1G80600 AT2G02540 AT2G18350 AT2G18790 AT2G27060 AT2G33310 AT2G35940 AT2G37630 AT2G46810 AT3G04730 AT3G16240 AT3G23030 AT3G48090 AT3G50870 AT3G61600 AT3G61830 AT4G08150 AT4G16780 AT4G29080 AT4G30520 AT4G31590 AT4G39400 AT5G01380 AT5G01600 AT5G02200 AT5G03680 AT5G07180…
0.000563449	10	28	5.17417	Water transmembrane transporter activity	http://amigo.geneontology.org/amigo/term/GO:0005372	AT1G01620 AT2G16850 AT2G36830 AT2G39010 AT2G45960 AT3G16240 AT3G53420 AT3G54820 AT4G00430 AT4G35100
0.000563449	10	28	5.17417	Water channel activity	http://amigo.geneontology.org/amigo/term/GO:0015250	AT1G01620 AT2G16850 AT2G36830 AT2G39010 AT2G45960 AT3G16240 AT3G53420 AT3G54820 AT4G00430 AT4G35100
0.00154612	75	673	1.61453	Protein serine kinase activity	http://amigo.geneontology.org/amigo/term/GO:0106310	AT1G01140 AT1G05100 AT1G07870 AT1G16150 AT1G20650 AT1G34210 AT1G35670 AT1G49730 AT1G50610 AT1G51170 AT1G55610 AT1G56145 AT1G60800 AT1G63430 AT1G66150 AT1G69270 AT1G71830 AT1G73080 AT1G73500 AT1G73670 AT1G73690 AT2G05940 AT2G17290 AT2G23770 AT2G23950 AT2G24360 AT2G26330 AT2G26700 AT2G28930 AT2G30360 AT2G34650 AT2G36350 AT2G39660 AT2G41140 AT2G41890 AT2G45590 AT3G05140 AT3G05840 AT3G13380 AT3G14370…
0.00199046	114	1139	1.45004	Protein kinase activity	http://amigo.geneontology.org/amigo/term/GO:0004672	AT1G01140 AT1G05100 AT1G07870 AT1G11130 AT1G16150 AT1G20030 AT1G20650 AT1G25320 AT1G30570 AT1G34210 AT1G35670 AT1G49730 AT1G50610 AT1G51170 AT1G51940 AT1G55610 AT1G56145 AT1G60800 AT1G63430 AT1G66150 AT1G69270 AT1G71830 AT1G72180 AT1G73080 AT1G73500 AT1G73670 AT1G73690 AT1G75640 AT2G01830 AT2G05940 AT2G17290 AT2G18790 AT2G23770 AT2G23950 AT2G24360 AT2G26330 AT2G26700 AT2G27060 AT2G28930 AT2G30360…
0.00337976	143	1514	1.36839	Kinase activity	http://amigo.geneontology.org/amigo/term/GO:0016301	AT1G01130 AT1G01140 AT1G03440 AT1G05100 AT1G07870 AT1G11130 AT1G16150 AT1G20030 AT1G20650 AT1G21920 AT1G21980 AT1G22100 AT1G25320 AT1G26190 AT1G30570 AT1G34210 AT1G35670 AT1G49730 AT1G50610 AT1G51170 AT1G51940 AT1G55610 AT1G56145 AT1G60060 AT1G60440 AT1G60800 AT1G63430 AT1G66150 AT1G66940 AT1G69270 AT1G71830 AT1G72180 AT1G73080 AT1G73500 AT1G73670 AT1G73690 AT1G75640 AT1G77740 AT1G80460 AT2G01830…
0.00337976	126	1303	1.40096	Phosphotransferase activity, alcohol group as acceptor	http://amigo.geneontology.org/amigo/term/GO:0016773	AT1G01140 AT1G05100 AT1G07870 AT1G11130 AT1G16150 AT1G20030 AT1G20650 AT1G21980 AT1G22100 AT1G25320 AT1G30570 AT1G34210 AT1G35670 AT1G49730 AT1G50610 AT1G51170 AT1G51940 AT1G55610 AT1G56145 AT1G60440 AT1G60800 AT1G63430 AT1G66150 AT1G69270 AT1G71830 AT1G72180 AT1G73080 AT1G73500 AT1G73670 AT1G73690 AT1G75640 AT1G77740 AT1G80460 AT2G01830 AT2G05940 AT2G17290 AT2G18730 AT2G18790 AT2G23770 AT2G23950…
TR.PlantGSAD
Enrichment FDR	nGenes	Pathway Genes	Fold Enrichment	Pathway	URL	Genes
5.23251e-17	44	136	4.68719	AP2-EREBP TRANSCRIPTION FACTOR FAMILY Transcription Regulators Factors	http://systemsbiology.cau.edu.cn/PlantGSEAv2/download.php	AT1G01250 AT1G06160 AT1G12980 AT1G15360 AT1G19210 AT1G22190 AT1G24590 AT1G28360 AT1G33760 AT1G36060 AT1G44830 AT1G53170 AT1G63030 AT1G68550 AT1G72570 AT1G75490 AT1G77200 AT1G77640 AT2G31230 AT2G35700 AT2G44840 AT2G44940 AT3G14230 AT3G15210 AT3G20310 AT3G54990 AT3G61630 AT4G11140 AT4G25470 AT4G25480 AT4G25490 AT4G27950 AT4G32800 AT4G37750 AT5G07580 AT5G10510 AT5G11590 AT5G25190 AT5G25810 AT5G44210…
1.17142e-14	33	91	5.25377	HOMEOBOX TRANSCRIPTION FACTOR FAMILY Transcription Regulators Factors	http://systemsbiology.cau.edu.cn/PlantGSEAv2/download.php	AT1G26960 AT1G52150 AT1G62360 AT1G69780 AT1G70510 AT2G16400 AT2G18550 AT2G33880 AT2G34710 AT2G35940 AT2G46680 AT3G18010 AT3G60390 AT3G61150 AT4G08150 AT4G16780 AT4G17460 AT4G21750 AT4G32980 AT4G34610 AT4G36740 AT4G40060 AT5G02030 AT5G03790 AT5G11060 AT5G15150 AT5G17810 AT5G41410 AT5G46880 AT5G47370 AT5G60690 AT5G65310 AT5G66700
8.50493e-09	11	16	9.96028	SBP TRANSCRIPTION FACTOR FAMILY Transcription Regulators Factors	http://systemsbiology.cau.edu.cn/PlantGSEAv2/download.php	AT1G02065 AT1G20980 AT1G27360 AT1G53160 AT1G69170 AT1G76580 AT2G42200 AT2G47070 AT3G15270 AT3G57920 AT5G43270
1.69381e-08	11	17	9.37438	SUPERFAMILY OF ZINC-COORDINATING DNA-BINDING PROTEINS SBP-BOX FAMILY OF PUTATIVE PLANT TRANSCRIPTION FACTORS Transcription Regulators Factors	http://systemsbiology.cau.edu.cn/PlantGSEAv2/download.php	AT1G02065 AT1G20980 AT1G27360 AT1G53160 AT1G69170 AT1G76580 AT2G42200 AT2G47070 AT3G15270 AT3G57920 AT5G43270
7.60569e-07	13	32	5.88562	GRAS TRANSCRIPTION FACTOR FAMILY Transcription Regulators Factors	http://systemsbiology.cau.edu.cn/PlantGSEAv2/download.php	AT1G07520 AT1G14920 AT1G50420 AT1G50600 AT1G55580 AT1G66350 AT2G45160 AT3G46600 AT3G50650 AT3G54220 AT4G00150 AT4G17230 AT4G36710
3.89918e-06	8	13	8.91549	TCP TRANSCRIPTION FACTOR FAMILY CLASS I SUBFAMILY Transcription Regulators Factors	http://systemsbiology.cau.edu.cn/PlantGSEAv2/download.php	AT1G35560 AT1G69690 AT1G72010 AT2G45680 AT3G27010 AT3G47620 AT5G08330 AT5G23280
2.07845e-05	12	36	4.82923	C2C2-DOF TRANSCRIPTION FACTOR FAMILY Transcription Regulators Factors	http://systemsbiology.cau.edu.cn/PlantGSEAv2/download.php	AT1G64620 AT1G69570 AT2G28510 AT2G37590 AT2G46590 AT3G47500 AT3G50410 AT5G60200 AT5G60850 AT5G62940 AT5G65590 AT5G66940
4.60359e-05	6	9	9.65845	GRF TRANSCRIPTION FACTOR FAMILY Transcription Regulators Factors	http://systemsbiology.cau.edu.cn/PlantGSEAv2/download.php	AT2G06200 AT2G36400 AT2G45480 AT3G13960 AT3G52910 AT4G24150
7.73665e-05	27	162	2.41461	BASIC HELIX-LOOP-HELIX (BHLH) TRANSCRIPTION FACTOR Transcription Regulators Factors	http://systemsbiology.cau.edu.cn/PlantGSEAv2/download.php	AT1G05710 AT1G51140 AT1G59640 AT1G72210 AT1G74500 AT2G28160 AT2G31730 AT2G46810 AT2G46970 AT3G20640 AT3G21330 AT3G23690 AT3G57800 AT3G59060 AT3G62090 AT4G01460 AT4G09180 AT4G30410 AT4G36540 AT5G08130 AT5G09460 AT5G15160 AT5G46760 AT5G57150 AT5G62610 AT5G65640 AT5G67060
7.73665e-05	27	161	2.42961	BHLH TRANSCRIPTION FACTOR FAMILY Transcription Regulators Factors	http://systemsbiology.cau.edu.cn/PlantGSEAv2/download.php	AT1G05710 AT1G51140 AT1G59640 AT1G72210 AT1G74500 AT2G28160 AT2G31730 AT2G46810 AT2G46970 AT3G20640 AT3G21330 AT3G23690 AT3G57800 AT3G59060 AT3G62090 AT4G01460 AT4G09180 AT4G30410 AT4G36540 AT5G08130 AT5G09460 AT5G15160 AT5G46760 AT5G57150 AT5G62610 AT5G65640 AT5G67060
7.73665e-05	7	14	7.24384	ZINC FINGER-HOMEOBOX GENE FAMILY ZHD SUBFAMILY Transcription Regulators Factors	http://systemsbiology.cau.edu.cn/PlantGSEAv2/download.php	AT1G14440 AT1G14687 AT1G69600 AT1G75240 AT2G02540 AT2G18350 AT5G65410
0.000118364	7	15	6.76092	ZF-HD TRANSCRIPTION FACTOR FAMILY Transcription Regulators Factors	http://systemsbiology.cau.edu.cn/PlantGSEAv2/download.php	AT1G14440 AT1G14687 AT1G69600 AT1G75240 AT2G02540 AT2G18350 AT5G65410
0.000254582	8	22	5.26825	ARF TRANSCRIPTION FACTOR FAMILY Transcription Regulators Factors	http://systemsbiology.cau.edu.cn/PlantGSEAv2/download.php	AT1G19850 AT1G30330 AT2G28350 AT2G33860 AT3G61830 AT4G30080 AT5G37020 AT5G60450
0.00087376	4	6	9.65845	BZR TRANSCRIPTION FACTOR FAMILY Transcription Regulators Factors	http://systemsbiology.cau.edu.cn/PlantGSEAv2/download.php	AT1G19350 AT1G78700 AT3G50750 AT4G36780
0.00087376	21	131	2.32245	MYB TRANSCRIPTION FACTOR FAMILY Transcription Regulators Factors	http://systemsbiology.cau.edu.cn/PlantGSEAv2/download.php	AT1G14350 AT1G22640 AT1G26780 AT1G63910 AT1G69560 AT1G74430 AT2G23290 AT2G37630 AT2G47460 AT3G23250 AT3G28910 AT3G50060 AT3G61250 AT3G62610 AT4G05100 AT4G37260 AT4G38620 AT5G17800 AT5G23000 AT5G49330 AT5G67300
0.00087376	21	132	2.30486	MYB MYB3R- AND R2R3- TYPE MYB- ENCODING GENES Transcription Regulators Factors	http://systemsbiology.cau.edu.cn/PlantGSEAv2/download.php	AT1G14350 AT1G22640 AT1G26780 AT1G63910 AT1G69560 AT1G74430 AT2G23290 AT2G37630 AT2G47460 AT3G23250 AT3G28910 AT3G50060 AT3G61250 AT3G62610 AT4G05100 AT4G37260 AT4G38620 AT5G17800 AT5G23000 AT5G49330 AT5G67300
0.00087376	5	10	7.24384	TCP TRANSCRIPTION FACTOR FAMILY CLASS II SUBFAMILY Transcription Regulators Factors	http://systemsbiology.cau.edu.cn/PlantGSEAv2/download.php	AT1G30210 AT1G53230 AT1G68800 AT3G18550 AT4G18390
0.00137771	5	11	6.58531	RAV TRANSCRIPTION FACTOR FAMILY Transcription Regulators Factors	http://systemsbiology.cau.edu.cn/PlantGSEAv2/download.php	AT1G13260 AT1G68840 AT2G46870 AT3G11580 AT4G01500
0.00174472	28	211	1.92254	C2H2 TRANSCRIPTION FACTOR FAMILY Transcription Regulators Factors	http://systemsbiology.cau.edu.cn/PlantGSEAv2/download.php	AT1G02030 AT1G13290 AT1G14580 AT1G24625 AT1G25250 AT1G51220 AT1G55110 AT1G66140 AT1G68130 AT1G68360 AT1G68480 AT2G01940 AT2G02070 AT2G02080 AT2G29660 AT2G32930 AT3G01460 AT3G13810 AT3G18290 AT3G19140 AT3G46090 AT3G51060 AT3G54430 AT3G58070 AT4G17810 AT4G27240 AT5G12330 AT5G57520
0.00899262	7	30	3.38046	C2C2-GATA TRANSCRIPTION FACTOR FAMILY Transcription Regulators Factors	http://systemsbiology.cau.edu.cn/PlantGSEAv2/download.php	AT1G08010 AT2G45050 AT3G16870 AT3G50870 AT4G32890 AT5G56860 AT5G66320
EAR.PlantGSAD
Enrichment FDR	nGenes	Pathway Genes	Fold Enrichment	Pathway	URL	Genes
8.55385e-22	89	402	3.20747	EAR MOTIF-CONTAINING PROTEINS EAR motif	http://systemsbiology.cau.edu.cn/PlantGSEAv2/download.php	AT1G02030 AT1G19350 AT1G20980 AT1G22640 AT1G24625 AT1G25250 AT1G25550 AT1G27360 AT1G28360 AT1G46264 AT1G50600 AT1G51220 AT1G51950 AT1G66140 AT1G67710 AT1G68360 AT1G68480 AT1G68670 AT1G69120 AT1G69570 AT1G69580 AT1G72210 AT1G72570 AT1G74430 AT1G76580 AT1G76890 AT1G78700 AT2G01940 AT2G14210 AT2G22540 AT2G23290 AT2G31370 AT2G33310 AT2G35940 AT2G37630 AT2G41370 AT2G45160 AT2G45190 AT2G47070 AT3G01460…
8.70103e-05	8	18	6.43897	MYB(EAR MOTIF-CONTAINING PROTEINS) EAR motif	http://systemsbiology.cau.edu.cn/PlantGSEAv2/download.php	AT1G22640 AT1G74430 AT2G23290 AT2G37630 AT3G50060 AT4G37260 AT4G38620 AT5G67300
8.70103e-05	10	28	5.17417	AUX/IAA(EAR MOTIF-CONTAINING PROTEINS) EAR motif	http://systemsbiology.cau.edu.cn/PlantGSEAv2/download.php	AT1G51950 AT2G33310 AT3G04730 AT3G23030 AT3G23050 AT3G62100 AT4G14550 AT4G29080 AT5G43700 AT5G65670
0.000160024	5	7	10.3483	SBP(EAR MOTIF-CONTAINING PROTEINS) EAR motif	http://systemsbiology.cau.edu.cn/PlantGSEAv2/download.php	AT1G20980 AT1G27360 AT1G76580 AT2G47070 AT5G43270
0.00022407	10	33	4.39021	HB(EAR MOTIF-CONTAINING PROTEINS) EAR motif	http://systemsbiology.cau.edu.cn/PlantGSEAv2/download.php	AT2G35940 AT3G60390 AT3G61150 AT4G16780 AT4G17460 AT4G32980 AT4G34610 AT5G02030 AT5G41410 AT5G47370
0.0042784	11	55	2.89754	C2H2(EAR MOTIF-CONTAINING PROTEINS) EAR motif	http://systemsbiology.cau.edu.cn/PlantGSEAv2/download.php	AT1G02030 AT1G24625 AT1G25250 AT1G51220 AT1G66140 AT2G01940 AT3G46090 AT3G58070 AT4G17810 AT4G35610 AT5G57520
0.00812239	3	5	8.69261	BES1(EAR MOTIF-CONTAINING PROTEINS) EAR motif	http://systemsbiology.cau.edu.cn/PlantGSEAv2/download.php	AT1G19350 AT1G78700 AT3G50750
0.00812239	5	15	4.82923	G2-LIKE(EAR MOTIF-CONTAINING PROTEINS) EAR motif	http://systemsbiology.cau.edu.cn/PlantGSEAv2/download.php	AT1G25550 AT1G68670 AT1G69580 AT4G37180 AT5G44190
0.0112081	3	6	7.24384	GRAS(EAR MOTIF-CONTAINING PROTEINS) EAR motif	http://systemsbiology.cau.edu.cn/PlantGSEAv2/download.php	AT1G50600 AT2G45160 AT4G00150
0.0112081	3	6	7.24384	TRAF(EAR MOTIF-CONTAINING PROTEINS) EAR motif	http://systemsbiology.cau.edu.cn/PlantGSEAv2/download.php	AT2G41370 AT3G57130 AT5G45110
0.0112081	5	17	4.26108	ERF(EAR MOTIF-CONTAINING PROTEINS) EAR motif	http://systemsbiology.cau.edu.cn/PlantGSEAv2/download.php	AT1G28360 AT3G20310 AT3G54990 AT5G44210 AT5G67190
0.0131029	4	12	4.82923	MIKC(EAR MOTIF-CONTAINING PROTEINS) EAR motif	http://systemsbiology.cau.edu.cn/PlantGSEAv2/download.php	AT1G69120 AT2G14210 AT2G22540 AT5G13790
0.044022	2	4	7.24384	PHD(EAR MOTIF-CONTAINING PROTEINS) EAR motif	http://systemsbiology.cau.edu.cn/PlantGSEAv2/download.php	AT3G01460 AT5G58610
Caf.PlantGSAD
Enrichment FDR	nGenes	Pathway Genes	Fold Enrichment	Pathway	URL	Genes
0.00508488	10	40	3.62192	Chromatin associated factor FLCP Chromatin associated factor	http://systemsbiology.cau.edu.cn/PlantGSEAv2/download.php	AT1G69120 AT2G03710 AT2G14210 AT2G22540 AT2G45650 AT4G18960 AT4G22950 AT5G13790 AT5G60910 AT5G62165
LLPS.PlantGSAD
Enrichment FDR	nGenes	Pathway Genes	Fold Enrichment	Pathway	URL	Genes
1.69569e-10	85	569	2.16424	PMID31881292 Q/N Rich Strech Liquid-liquid phase separation related genes	http://systemsbiology.cau.edu.cn/PlantGSEAv2/download.php	AT1G03457 AT1G03880 AT1G10650 AT1G14580 AT1G17370 AT1G19850 AT1G22610 AT1G23000 AT1G30210 AT1G30330 AT1G53230 AT1G55110 AT1G63910 AT1G66140 AT1G69120 AT1G69540 AT1G71770 AT1G75230 AT1G75730 AT1G76420 AT2G02070 AT2G03340 AT2G03710 AT2G16485 AT2G18090 AT2G20100 AT2G28510 AT2G31370 AT2G35940 AT2G36400 AT2G42200 AT2G42380 AT2G46590 AT3G05220 AT3G05770 AT3G13810 AT3G14230 AT3G16620 AT3G22380 AT3G23690…

## Sheet: 4C. 4 DAI ChIP GO
Data S4C. Gene Ontology (GO) enrichment analysis of the 4 DAI LUH-GFP ChIP-seq target genes. Analysis was performed using ShinyGO v0.77 with the following parameters: FDR cutoff of 0.05, minimum category size of 2, maximum category size of 2000, and redundancy removal enabled.
GO Biological Process
Enrichment FDR	nGenes	Pathway Genes	Fold Enrichment	Pathway	URL	Genes
3.27858e-26	129	964	3.00822	Shoot system development	http://amigo.geneontology.org/amigo/term/GO:0048367	AT1G01040 AT1G02065 AT1G03457 AT1G05100 AT1G09230 AT1G12820 AT1G12980 AT1G13260 AT1G13710 AT1G14720 AT1G17840 AT1G19850 AT1G23320 AT1G24590 AT1G30330 AT1G52030 AT1G53160 AT1G55580 AT1G62310 AT1G64405 AT1G68130 AT1G68480 AT1G68640 AT1G68800 AT1G69120 AT1G69180 AT1G69690 AT1G69780 AT1G70510 AT1G73220 AT1G73590 AT1G78240 AT2G06200 AT2G20570 AT2G20875 AT2G23950 AT2G26330 AT2G26580 AT2G27550 AT2G28350…
4.1975e-24	170	1593	2.399	Response to hormone	http://amigo.geneontology.org/amigo/term/GO:0009725	AT1G01250 AT1G05100 AT1G06160 AT1G07430 AT1G12820 AT1G12980 AT1G13260 AT1G15360 AT1G17840 AT1G19350 AT1G19830 AT1G19850 AT1G19870 AT1G20440 AT1G20925 AT1G23080 AT1G23320 AT1G24590 AT1G25560 AT1G28360 AT1G30330 AT1G30570 AT1G33760 AT1G35670 AT1G43160 AT1G44830 AT1G50420 AT1G51940 AT1G51950 AT1G52830 AT1G55610 AT1G56150 AT1G58460 AT1G60900 AT1G64670 AT1G66140 AT1G66600 AT1G67710 AT1G68550 AT1G68670…
4.1975e-24	91	560	3.65301	Reproductive shoot system development	http://amigo.geneontology.org/amigo/term/GO:0090567	AT1G01040 AT1G02065 AT1G03457 AT1G09230 AT1G12820 AT1G13260 AT1G13710 AT1G14720 AT1G19850 AT1G30330 AT1G52030 AT1G53160 AT1G64405 AT1G68130 AT1G68480 AT1G68640 AT1G69120 AT1G69180 AT1G69690 AT1G70510 AT1G73590 AT2G20570 AT2G23950 AT2G26330 AT2G27550 AT2G28350 AT2G28610 AT2G31160 AT2G33860 AT2G34140 AT2G34710 AT2G35270 AT2G36910 AT2G37630 AT2G41370 AT2G45190 AT3G02000 AT3G06490 AT3G15170 AT3G24440…
1.64224e-23	171	1631	2.35689	Response to endogenous stimulus	http://amigo.geneontology.org/amigo/term/GO:0009719	AT1G01250 AT1G05100 AT1G06160 AT1G07430 AT1G12820 AT1G12980 AT1G13260 AT1G15360 AT1G17840 AT1G19350 AT1G19830 AT1G19850 AT1G19870 AT1G20440 AT1G20925 AT1G23080 AT1G23320 AT1G24590 AT1G25560 AT1G28360 AT1G30330 AT1G30570 AT1G33760 AT1G35670 AT1G43160 AT1G44830 AT1G50420 AT1G51940 AT1G51950 AT1G52830 AT1G55610 AT1G56150 AT1G58460 AT1G60900 AT1G64670 AT1G66140 AT1G66600 AT1G67710 AT1G68550 AT1G68670…
2.6181e-23	88	547	3.61654	Flower development	http://amigo.geneontology.org/amigo/term/GO:0009908	AT1G01040 AT1G02065 AT1G03457 AT1G12820 AT1G13260 AT1G13710 AT1G14720 AT1G19850 AT1G30330 AT1G52030 AT1G53160 AT1G64405 AT1G68130 AT1G68480 AT1G68640 AT1G69120 AT1G69180 AT1G69690 AT1G70510 AT1G73590 AT2G20570 AT2G23950 AT2G27550 AT2G28350 AT2G28610 AT2G31160 AT2G33860 AT2G34140 AT2G34710 AT2G35270 AT2G36910 AT2G37630 AT2G41370 AT2G45190 AT3G02000 AT3G06490 AT3G15170 AT3G24440 AT3G26810 AT3G28917…
2.26661e-21	164	1606	2.2956	Post-embryonic development	http://amigo.geneontology.org/amigo/term/GO:0009791	AT1G01040 AT1G01060 AT1G02065 AT1G03457 AT1G03790 AT1G05100 AT1G07430 AT1G09230 AT1G12820 AT1G12980 AT1G13260 AT1G13710 AT1G14440 AT1G14720 AT1G17840 AT1G19850 AT1G23080 AT1G23320 AT1G24590 AT1G25560 AT1G30330 AT1G30620 AT1G37140 AT1G52030 AT1G52830 AT1G53160 AT1G64405 AT1G64670 AT1G68130 AT1G68480 AT1G68640 AT1G69120 AT1G69180 AT1G69270 AT1G69690 AT1G69780 AT1G70070 AT1G70510 AT1G72490 AT1G73590…
1.96286e-18	111	944	2.64331	Hormone-mediated signaling pathway	http://amigo.geneontology.org/amigo/term/GO:0009755	AT1G01250 AT1G05100 AT1G06160 AT1G07430 AT1G12820 AT1G12980 AT1G13260 AT1G15360 AT1G19350 AT1G19850 AT1G20925 AT1G23080 AT1G24590 AT1G25560 AT1G28360 AT1G30330 AT1G33760 AT1G35670 AT1G43160 AT1G44830 AT1G51940 AT1G51950 AT1G52830 AT1G55610 AT1G56150 AT1G58460 AT1G66140 AT1G66600 AT1G67710 AT1G68550 AT1G69270 AT1G70510 AT1G73590 AT1G75240 AT1G75500 AT1G78100 AT1G80100 AT1G80580 AT1G80730 AT2G01420…
1.25433e-17	113	999	2.54279	Cellular response to hormone stimulus	http://amigo.geneontology.org/amigo/term/GO:0032870	AT1G01250 AT1G05100 AT1G06160 AT1G07430 AT1G12820 AT1G12980 AT1G13260 AT1G15360 AT1G19350 AT1G19850 AT1G20925 AT1G23080 AT1G24590 AT1G25560 AT1G28360 AT1G30330 AT1G33760 AT1G35670 AT1G43160 AT1G44830 AT1G51940 AT1G51950 AT1G52830 AT1G55610 AT1G56150 AT1G58460 AT1G66140 AT1G66600 AT1G67710 AT1G68550 AT1G69270 AT1G70510 AT1G73590 AT1G75240 AT1G75500 AT1G78100 AT1G80100 AT1G80580 AT1G80730 AT2G01420…
1.25433e-17	132	1267	2.34204	Reproductive structure development	http://amigo.geneontology.org/amigo/term/GO:0048608	AT1G01040 AT1G01060 AT1G02065 AT1G03457 AT1G07430 AT1G09230 AT1G12820 AT1G12980 AT1G13260 AT1G13710 AT1G14440 AT1G14720 AT1G17840 AT1G19850 AT1G23080 AT1G23320 AT1G24590 AT1G25560 AT1G30330 AT1G30620 AT1G52030 AT1G53160 AT1G64405 AT1G68130 AT1G68480 AT1G68640 AT1G69120 AT1G69180 AT1G69270 AT1G69690 AT1G69780 AT1G70070 AT1G70510 AT1G73590 AT2G17770 AT2G18510 AT2G18790 AT2G20570 AT2G21060 AT2G21660…
1.25433e-17	132	1270	2.33651	Reproductive system development	http://amigo.geneontology.org/amigo/term/GO:0061458	AT1G01040 AT1G01060 AT1G02065 AT1G03457 AT1G07430 AT1G09230 AT1G12820 AT1G12980 AT1G13260 AT1G13710 AT1G14440 AT1G14720 AT1G17840 AT1G19850 AT1G23080 AT1G23320 AT1G24590 AT1G25560 AT1G30330 AT1G30620 AT1G52030 AT1G53160 AT1G64405 AT1G68130 AT1G68480 AT1G68640 AT1G69120 AT1G69180 AT1G69270 AT1G69690 AT1G69780 AT1G70070 AT1G70510 AT1G73590 AT2G17770 AT2G18510 AT2G18790 AT2G20570 AT2G21060 AT2G21660…
2.65787e-17	115	1038	2.49057	Cellular response to endogenous stimulus	http://amigo.geneontology.org/amigo/term/GO:0071495	AT1G01250 AT1G05100 AT1G06160 AT1G07430 AT1G12820 AT1G12980 AT1G13260 AT1G15360 AT1G19350 AT1G19850 AT1G20925 AT1G23080 AT1G24590 AT1G25560 AT1G28360 AT1G30330 AT1G33760 AT1G35670 AT1G43160 AT1G44830 AT1G51940 AT1G51950 AT1G52830 AT1G55610 AT1G56150 AT1G58460 AT1G66140 AT1G66600 AT1G67710 AT1G68550 AT1G69270 AT1G70510 AT1G73590 AT1G75240 AT1G75500 AT1G78100 AT1G80100 AT1G80580 AT1G80730 AT2G01420…
1.98801e-16	119	1124	2.38001	Plant organ development	http://amigo.geneontology.org/amigo/term/GO:0099402	AT1G02065 AT1G04160 AT1G05100 AT1G12430 AT1G12820 AT1G12980 AT1G13260 AT1G13710 AT1G14580 AT1G14720 AT1G17840 AT1G19850 AT1G23320 AT1G24590 AT1G62310 AT1G64405 AT1G64670 AT1G67710 AT1G68130 AT1G68480 AT1G69180 AT1G69690 AT1G69780 AT1G70510 AT1G72490 AT1G73220 AT1G73590 AT1G78240 AT2G01420 AT2G02080 AT2G05520 AT2G06200 AT2G14210 AT2G20570 AT2G22680 AT2G23950 AT2G26330 AT2G26580 AT2G28350 AT2G28610…
4.23356e-16	145	1526	2.13605	Developmental process involved in reproduction	http://amigo.geneontology.org/amigo/term/GO:0003006	AT1G01040 AT1G01060 AT1G02065 AT1G03457 AT1G07430 AT1G09230 AT1G12820 AT1G12980 AT1G13260 AT1G13710 AT1G14440 AT1G14720 AT1G15110 AT1G17840 AT1G19850 AT1G19890 AT1G23080 AT1G23320 AT1G24590 AT1G25560 AT1G28270 AT1G30330 AT1G30620 AT1G35670 AT1G50610 AT1G52030 AT1G53160 AT1G64110 AT1G64405 AT1G68130 AT1G68480 AT1G68640 AT1G69120 AT1G69180 AT1G69270 AT1G69690 AT1G69780 AT1G70070 AT1G70510 AT1G73590…
1.13598e-15	75	553	3.04883	Phyllome development	http://amigo.geneontology.org/amigo/term/GO:0048827	AT1G02065 AT1G05100 AT1G12820 AT1G12980 AT1G13260 AT1G14720 AT1G17840 AT1G23320 AT1G24590 AT1G62310 AT1G68130 AT1G68480 AT1G69180 AT1G69690 AT1G69780 AT1G70510 AT1G73220 AT1G73590 AT2G06200 AT2G20570 AT2G23950 AT2G26330 AT2G26580 AT2G28350 AT2G28610 AT2G31160 AT2G34650 AT2G34710 AT2G35270 AT2G36910 AT2G37630 AT2G41370 AT2G42600 AT2G45190 AT3G02000 AT3G06490 AT3G13960 AT3G20630 AT3G26810 AT3G27010…
1.7697e-15	121	1189	2.28771	Cellular response to organic substance	http://amigo.geneontology.org/amigo/term/GO:0071310	AT1G01250 AT1G05100 AT1G06160 AT1G07430 AT1G12820 AT1G12980 AT1G13260 AT1G15360 AT1G18350 AT1G19350 AT1G19850 AT1G20925 AT1G23080 AT1G24590 AT1G25560 AT1G26190 AT1G28360 AT1G30330 AT1G33760 AT1G35670 AT1G43160 AT1G44830 AT1G51940 AT1G51950 AT1G52830 AT1G55610 AT1G56150 AT1G58460 AT1G66140 AT1G66600 AT1G67710 AT1G68550 AT1G69270 AT1G70510 AT1G73590 AT1G75240 AT1G75500 AT1G78100 AT1G80100 AT1G80580…
4.53934e-15	47	249	4.24323	Floral organ development	http://amigo.geneontology.org/amigo/term/GO:0048437	AT1G02065 AT1G12820 AT1G13710 AT1G14720 AT1G64405 AT1G68130 AT1G68480 AT1G69180 AT1G69690 AT1G70510 AT2G23950 AT2G28350 AT2G31160 AT2G34710 AT2G35270 AT2G36910 AT2G41370 AT2G45190 AT3G02000 AT3G06490 AT3G26810 AT3G28917 AT3G51060 AT3G57130 AT3G62980 AT3G63010 AT4G13540 AT4G21330 AT4G24972 AT4G28530 AT4G30520 AT4G32980 AT4G35080 AT4G36920 AT4G38630 AT4G38680 AT4G39400 AT5G06070 AT5G06839 AT5G07180…
1.85923e-13	41	212	4.34756	Pattern specification process	http://amigo.geneontology.org/amigo/term/GO:0007389	AT1G01040 AT1G12980 AT1G14760 AT1G17840 AT1G19850 AT1G23080 AT1G23320 AT1G24590 AT1G68480 AT1G69180 AT1G69270 AT1G70510 AT1G73590 AT2G20875 AT2G26330 AT2G26580 AT2G28350 AT2G28610 AT2G31160 AT2G34710 AT2G37590 AT2G37630 AT2G41370 AT2G45190 AT3G45610 AT3G54220 AT3G57130 AT4G00480 AT4G14740 AT4G30080 AT4G36920 AT5G02460 AT5G10510 AT5G16560 AT5G28640 AT5G43870 AT5G53400 AT5G55250 AT5G60200 AT5G60690…
2.57656e-13	149	1716	1.95194	Cellular response to chemical stimulus	http://amigo.geneontology.org/amigo/term/GO:0070887	AT1G01250 AT1G05100 AT1G05240 AT1G06160 AT1G07135 AT1G07380 AT1G07430 AT1G09070 AT1G12820 AT1G12980 AT1G13260 AT1G15360 AT1G18350 AT1G19350 AT1G19850 AT1G20925 AT1G23080 AT1G24590 AT1G25550 AT1G25560 AT1G26190 AT1G28360 AT1G30040 AT1G30330 AT1G33760 AT1G35670 AT1G43160 AT1G43700 AT1G44830 AT1G51940 AT1G51950 AT1G52830 AT1G53210 AT1G54050 AT1G55610 AT1G56150 AT1G58460 AT1G64660 AT1G66140 AT1G66600…
1.17716e-12	38	194	4.40331	Floral whorl development	http://amigo.geneontology.org/amigo/term/GO:0048438	AT1G02065 AT1G12820 AT1G14720 AT1G68480 AT1G69180 AT1G69690 AT1G70510 AT2G23950 AT2G28350 AT2G31160 AT2G34710 AT2G35270 AT2G36910 AT3G02000 AT3G06490 AT3G26810 AT3G28917 AT3G51060 AT3G57670 AT3G62980 AT4G13540 AT4G17460 AT4G21330 AT4G24972 AT4G30520 AT4G35080 AT4G36920 AT4G38630 AT4G38680 AT4G39400 AT5G06070 AT5G06839 AT5G07180 AT5G16560 AT5G24330 AT5G43270 AT5G53400 AT5G62230
2.70036e-12	159	1934	1.84815	Reproductive process	http://amigo.geneontology.org/amigo/term/GO:0022414	AT1G01040 AT1G01060 AT1G02065 AT1G03457 AT1G07430 AT1G09230 AT1G12820 AT1G12980 AT1G13260 AT1G13710 AT1G14440 AT1G14630 AT1G14720 AT1G15110 AT1G17840 AT1G18350 AT1G19850 AT1G19890 AT1G23080 AT1G23320 AT1G24590 AT1G25560 AT1G28270 AT1G30330 AT1G30620 AT1G35670 AT1G50610 AT1G52030 AT1G53160 AT1G64110 AT1G64405 AT1G68130 AT1G68480 AT1G68640 AT1G69120 AT1G69180 AT1G69270 AT1G69690 AT1G69780 AT1G70070…
GO Molecular Function
Enrichment FDR	nGenes	Pathway Genes	Fold Enrichment	Pathway	URL	Genes
7.04024e-41	209	1670	2.81337	DNA-binding transcription factor activity	http://amigo.geneontology.org/amigo/term/GO:0003700	AT1G01060 AT1G01250 AT1G03790 AT1G05710 AT1G06160 AT1G08465 AT1G12980 AT1G13260 AT1G14440 AT1G14580 AT1G15360 AT1G18400 AT1G18835 AT1G19350 AT1G19850 AT1G20980 AT1G22640 AT1G24590 AT1G25550 AT1G25560 AT1G26780 AT1G27360 AT1G28360 AT1G29270 AT1G30330 AT1G33760 AT1G35560 AT1G43160 AT1G43700 AT1G44830 AT1G46264 AT1G49520 AT1G50420 AT1G51950 AT1G52830 AT1G52890 AT1G53160 AT1G55110 AT1G55580 AT1G63030…
1.90911e-39	217	1823	2.6759	Transcription regulator activity	http://amigo.geneontology.org/amigo/term/GO:0140110	AT1G01060 AT1G01250 AT1G03790 AT1G05710 AT1G06160 AT1G08465 AT1G12980 AT1G13260 AT1G14440 AT1G14580 AT1G15360 AT1G18400 AT1G18835 AT1G19350 AT1G19850 AT1G20980 AT1G22640 AT1G24590 AT1G25550 AT1G25560 AT1G26780 AT1G27240 AT1G27360 AT1G28360 AT1G29270 AT1G30330 AT1G33760 AT1G35560 AT1G43160 AT1G43700 AT1G44830 AT1G46264 AT1G49520 AT1G50420 AT1G51950 AT1G52830 AT1G52890 AT1G53160 AT1G55110 AT1G55580…
1.47365e-21	143	1301	2.47091	Sequence-specific DNA binding	http://amigo.geneontology.org/amigo/term/GO:0043565	AT1G01060 AT1G05710 AT1G08465 AT1G12980 AT1G13260 AT1G14440 AT1G14580 AT1G15360 AT1G18835 AT1G19350 AT1G19850 AT1G22640 AT1G25560 AT1G26780 AT1G29270 AT1G35560 AT1G43700 AT1G44830 AT1G46264 AT1G50420 AT1G52830 AT1G53160 AT1G55580 AT1G63910 AT1G66140 AT1G66600 AT1G68130 AT1G68550 AT1G68640 AT1G68670 AT1G68800 AT1G68920 AT1G69120 AT1G69180 AT1G69690 AT1G69780 AT1G70510 AT1G72210 AT1G75240 AT1G75390…
3.3439e-21	131	1147	2.56747	Double-stranded DNA binding	http://amigo.geneontology.org/amigo/term/GO:0003690	AT1G01060 AT1G05710 AT1G08465 AT1G12980 AT1G13260 AT1G14440 AT1G14580 AT1G14900 AT1G18835 AT1G19350 AT1G19850 AT1G22640 AT1G25560 AT1G26780 AT1G35560 AT1G43700 AT1G44830 AT1G46264 AT1G52830 AT1G53160 AT1G63910 AT1G66140 AT1G66600 AT1G67310 AT1G68130 AT1G68550 AT1G68640 AT1G68670 AT1G68920 AT1G69120 AT1G69180 AT1G69690 AT1G69780 AT1G70510 AT1G72210 AT1G75240 AT1G75390 AT1G76420 AT1G76580 AT2G02070…
6.72895e-21	120	1010	2.6709	Transcription cis-regulatory region binding	http://amigo.geneontology.org/amigo/term/GO:0000976	AT1G01060 AT1G05710 AT1G08465 AT1G12980 AT1G13260 AT1G14440 AT1G14580 AT1G18835 AT1G19350 AT1G19850 AT1G22640 AT1G25560 AT1G26780 AT1G35560 AT1G43700 AT1G44830 AT1G46264 AT1G52830 AT1G53160 AT1G63910 AT1G66140 AT1G66600 AT1G68130 AT1G68550 AT1G68640 AT1G68670 AT1G68920 AT1G69120 AT1G69180 AT1G69690 AT1G69780 AT1G70510 AT1G72210 AT1G75240 AT1G75390 AT1G76420 AT1G76580 AT2G02070 AT2G14210 AT2G18060…
6.72895e-21	120	1010	2.6709	Transcription regulatory region nucleic acid binding	http://amigo.geneontology.org/amigo/term/GO:0001067	AT1G01060 AT1G05710 AT1G08465 AT1G12980 AT1G13260 AT1G14440 AT1G14580 AT1G18835 AT1G19350 AT1G19850 AT1G22640 AT1G25560 AT1G26780 AT1G35560 AT1G43700 AT1G44830 AT1G46264 AT1G52830 AT1G53160 AT1G63910 AT1G66140 AT1G66600 AT1G68130 AT1G68550 AT1G68640 AT1G68670 AT1G68920 AT1G69120 AT1G69180 AT1G69690 AT1G69780 AT1G70510 AT1G72210 AT1G75240 AT1G75390 AT1G76420 AT1G76580 AT2G02070 AT2G14210 AT2G18060…
1.49473e-20	121	1035	2.6281	Sequence-specific double-stranded DNA binding	http://amigo.geneontology.org/amigo/term/GO:1990837	AT1G01060 AT1G05710 AT1G08465 AT1G12980 AT1G13260 AT1G14440 AT1G14580 AT1G18835 AT1G19350 AT1G19850 AT1G22640 AT1G25560 AT1G26780 AT1G35560 AT1G43700 AT1G44830 AT1G46264 AT1G52830 AT1G53160 AT1G63910 AT1G66140 AT1G66600 AT1G68130 AT1G68550 AT1G68640 AT1G68670 AT1G68920 AT1G69120 AT1G69180 AT1G69690 AT1G69780 AT1G70510 AT1G72210 AT1G75240 AT1G75390 AT1G76420 AT1G76580 AT2G02070 AT2G07690 AT2G14210…
0.00334158	53	669	1.78093	Protein dimerization activity	http://amigo.geneontology.org/amigo/term/GO:0046983	AT1G05710 AT1G09200 AT1G14440 AT1G17840 AT1G18400 AT1G18835 AT1G19890 AT1G21100 AT1G68130 AT1G68920 AT1G69120 AT1G72210 AT1G75240 AT1G75390 AT1G77520 AT2G14210 AT2G18790 AT2G20100 AT2G28160 AT2G31730 AT2G37630 AT2G38810 AT2G43010 AT2G46970 AT3G20640 AT3G25710 AT3G28917 AT3G50870 AT3G51060 AT3G53140 AT3G57800 AT3G59060 AT3G61600 AT3G62090 AT4G00050 AT4G00120 AT4G00480 AT4G01460 AT4G21330 AT4G22670…
0.00950386	6	19	7.09897	Auxin transmembrane transporter activity	http://amigo.geneontology.org/amigo/term/GO:0080161	AT1G23080 AT1G73590 AT2G01420 AT2G36910 AT5G01240 AT5G57090
0.0108748	7	28	5.62002	Water transmembrane transporter activity	http://amigo.geneontology.org/amigo/term/GO:0005372	AT2G16850 AT2G25810 AT2G36830 AT2G39010 AT3G16240 AT4G00430 AT4G35100
0.0108748	7	28	5.62002	Water channel activity	http://amigo.geneontology.org/amigo/term/GO:0015250	AT2G16850 AT2G25810 AT2G36830 AT2G39010 AT3G16240 AT4G00430 AT4G35100
0.0158564	7	30	5.24535	Kinase inhibitor activity	http://amigo.geneontology.org/amigo/term/GO:0019210	AT1G08180 AT1G60783 AT2G37380 AT3G24810 AT5G02220 AT5G26230 AT5G48820
0.0253835	5	16	7.02502	Auxin efflux transmembrane transporter activity	http://amigo.geneontology.org/amigo/term/GO:0010329	AT1G23080 AT1G73590 AT2G01420 AT2G36910 AT5G57090
0.0253835	7	33	4.7685	Xyloglucan:xyloglucosyl transferase activity	http://amigo.geneontology.org/amigo/term/GO:0016762	AT1G14720 AT2G01850 AT2G06850 AT3G23730 AT3G44990 AT4G03210 AT4G14130
TR.PlantGSAD
Enrichment FDR	nGenes	Pathway Genes	Fold Enrichment	Pathway	URL	Genes
7.19897e-11	29	136	4.79354	AP2-EREBP TRANSCRIPTION FACTOR FAMILY Transcription Regulators Factors	http://systemsbiology.cau.edu.cn/PlantGSEAv2/download.php	AT1G01250 AT1G06160 AT1G12980 AT1G15360 AT1G24590 AT1G28360 AT1G33760 AT1G43160 AT1G44830 AT1G63030 AT1G68550 AT1G80580 AT2G25820 AT2G31230 AT2G35700 AT2G44840 AT3G15210 AT3G54320 AT4G11140 AT4G25470 AT4G25480 AT4G32800 AT4G36920 AT4G37750 AT5G07580 AT5G10510 AT5G51990 AT5G53290 AT5G67190
3.19505e-06	24	162	3.33038	BASIC HELIX-LOOP-HELIX (BHLH) TRANSCRIPTION FACTOR Transcription Regulators Factors	http://systemsbiology.cau.edu.cn/PlantGSEAv2/download.php	AT1G05710 AT1G18400 AT1G68920 AT1G72210 AT2G28160 AT2G31730 AT2G43010 AT2G46970 AT3G20640 AT3G25710 AT3G57800 AT3G59060 AT3G62090 AT4G00050 AT4G00120 AT4G00480 AT4G01460 AT4G21330 AT4G28811 AT4G29100 AT4G30180 AT5G15160 AT5G46760 AT5G57150
3.19505e-06	24	161	3.35107	BHLH TRANSCRIPTION FACTOR FAMILY Transcription Regulators Factors	http://systemsbiology.cau.edu.cn/PlantGSEAv2/download.php	AT1G05710 AT1G18400 AT1G68920 AT1G72210 AT2G28160 AT2G31730 AT2G43010 AT2G46970 AT3G20640 AT3G25710 AT3G57800 AT3G59060 AT3G62090 AT4G00050 AT4G00120 AT4G00480 AT4G01460 AT4G21330 AT4G28811 AT4G29100 AT4G30180 AT5G15160 AT5G46760 AT5G57150
3.19505e-06	11	36	6.86891	C2C2-DOF TRANSCRIPTION FACTOR FAMILY Transcription Regulators Factors	http://systemsbiology.cau.edu.cn/PlantGSEAv2/download.php	AT2G28510 AT2G34140 AT2G37590 AT2G46590 AT3G45610 AT3G47500 AT5G02460 AT5G60200 AT5G60850 AT5G65590 AT5G66940
5.27037e-06	6	9	14.9867	GRF TRANSCRIPTION FACTOR FAMILY Transcription Regulators Factors	http://systemsbiology.cau.edu.cn/PlantGSEAv2/download.php	AT2G06200 AT2G36400 AT3G13960 AT3G52910 AT4G24150 AT5G53660
0.000312745	14	91	3.45847	HOMEOBOX TRANSCRIPTION FACTOR FAMILY Transcription Regulators Factors	http://systemsbiology.cau.edu.cn/PlantGSEAv2/download.php	AT1G69780 AT1G70510 AT2G22430 AT2G28610 AT2G34710 AT3G60390 AT4G17460 AT4G32980 AT4G40060 AT5G03790 AT5G11060 AT5G17810 AT5G41410 AT5G60690
0.000312745	4	6	14.9867	C2C2-YABBY TRANSCRIPTION FACTOR FAMILY Transcription Regulators Factors	http://systemsbiology.cau.edu.cn/PlantGSEAv2/download.php	AT1G08465 AT1G69180 AT2G26580 AT2G45190
0.000312745	6	16	8.43002	SBP TRANSCRIPTION FACTOR FAMILY Transcription Regulators Factors	http://systemsbiology.cau.edu.cn/PlantGSEAv2/download.php	AT1G02065 AT1G20980 AT1G27360 AT1G53160 AT1G76580 AT5G43270
0.00031708	6	17	7.93414	SUPERFAMILY OF ZINC-COORDINATING DNA-BINDING PROTEINS SBP-BOX FAMILY OF PUTATIVE PLANT TRANSCRIPTION FACTORS Transcription Regulators Factors	http://systemsbiology.cau.edu.cn/PlantGSEAv2/download.php	AT1G02065 AT1G20980 AT1G27360 AT1G53160 AT1G76580 AT5G43270
0.00113616	5	14	8.02859	ZINC FINGER-HOMEOBOX GENE FAMILY ZHD SUBFAMILY Transcription Regulators Factors	http://systemsbiology.cau.edu.cn/PlantGSEAv2/download.php	AT1G14440 AT1G75240 AT4G24660 AT5G60480 AT5G65410
0.0012917	6	22	6.13093	ARF TRANSCRIPTION FACTOR FAMILY Transcription Regulators Factors	http://systemsbiology.cau.edu.cn/PlantGSEAv2/download.php	AT1G19850 AT1G30330 AT2G28350 AT2G33860 AT4G30080 AT5G60450
0.00136828	5	15	7.49336	ZF-HD TRANSCRIPTION FACTOR FAMILY Transcription Regulators Factors	http://systemsbiology.cau.edu.cn/PlantGSEAv2/download.php	AT1G14440 AT1G75240 AT4G24660 AT5G60480 AT5G65410
0.00713836	4	13	6.91694	TCP TRANSCRIPTION FACTOR FAMILY CLASS I SUBFAMILY Transcription Regulators Factors	http://systemsbiology.cau.edu.cn/PlantGSEAv2/download.php	AT1G35560 AT1G69690 AT3G27010 AT3G47620
0.0189132	2	3	14.9867	ZINC FINGER-HOMEOBOX GENE FAMILY MIF SUBFAMILY Transcription Regulators Factors	http://systemsbiology.cau.edu.cn/PlantGSEAv2/download.php	AT1G18835 AT3G28917
0.0242071	6	40	3.37201	G2-LIKE TRANSCRIPTION FACTOR FAMILY Transcription Regulators Factors	http://systemsbiology.cau.edu.cn/PlantGSEAv2/download.php	AT1G25550 AT1G68670 AT2G20570 AT2G40970 AT3G25790 AT5G16560
0.0242071	5	29	3.87587	TRIHELIX TRANSCRIPTION FACTOR FAMILY Transcription Regulators Factors	http://systemsbiology.cau.edu.cn/PlantGSEAv2/download.php	AT1G11850 AT1G70460 AT4G33970 AT5G01380 AT5G28300
0.0283083	3	11	6.13093	ABI3VP1 TRANSCRIPTION FACTOR FAMILY Transcription Regulators Factors	http://systemsbiology.cau.edu.cn/PlantGSEAv2/download.php	AT1G25560 AT3G24650 AT4G30080
0.0283083	3	11	6.13093	RAV TRANSCRIPTION FACTOR FAMILY Transcription Regulators Factors	http://systemsbiology.cau.edu.cn/PlantGSEAv2/download.php	AT1G13260 AT3G11580 AT3G61970
0.030786	17	211	1.81119	C2H2 TRANSCRIPTION FACTOR FAMILY Transcription Regulators Factors	http://systemsbiology.cau.edu.cn/PlantGSEAv2/download.php	AT1G14580 AT1G55110 AT1G66140 AT1G68130 AT1G68480 AT1G80730 AT2G02070 AT2G02080 AT2G19380 AT2G32930 AT3G13810 AT3G51060 AT3G57670 AT3G58070 AT4G27240 AT5G06070 AT5G57520
0.030786	5	32	3.51251	GRAS TRANSCRIPTION FACTOR FAMILY Transcription Regulators Factors	http://systemsbiology.cau.edu.cn/PlantGSEAv2/download.php	AT1G50420 AT1G55580 AT2G45160 AT3G54220 AT4G17230
EAR.PlantGSAD
Enrichment FDR	nGenes	Pathway Genes	Fold Enrichment	Pathway	URL	Genes
5.64929e-14	58	402	3.24339	EAR MOTIF-CONTAINING PROTEINS EAR motif	http://systemsbiology.cau.edu.cn/PlantGSEAv2/download.php	AT1G19350 AT1G20980 AT1G22640 AT1G25550 AT1G27360 AT1G28360 AT1G46264 AT1G51950 AT1G52830 AT1G66140 AT1G67710 AT1G68480 AT1G68670 AT1G69120 AT1G72210 AT1G74430 AT1G76580 AT1G80580 AT1G80730 AT2G14210 AT2G20570 AT2G23290 AT2G28610 AT2G31370 AT2G37630 AT2G40130 AT2G41370 AT2G43010 AT2G45160 AT2G45190 AT3G04730 AT3G23030 AT3G27010 AT3G49940 AT3G50750 AT3G57130 AT3G58070 AT3G60390 AT4G00480 AT4G17460…
0.00123323	4	7	12.8458	SBP(EAR MOTIF-CONTAINING PROTEINS) EAR motif	http://systemsbiology.cau.edu.cn/PlantGSEAv2/download.php	AT1G20980 AT1G27360 AT1G76580 AT5G43270
0.00123323	7	28	5.62002	AUX/IAA(EAR MOTIF-CONTAINING PROTEINS) EAR motif	http://systemsbiology.cau.edu.cn/PlantGSEAv2/download.php	AT1G51950 AT1G52830 AT3G04730 AT3G23030 AT4G29080 AT5G43700 AT5G65670
0.00803633	5	20	5.62002	BHLH(EAR MOTIF-CONTAINING PROTEINS) EAR motif	http://systemsbiology.cau.edu.cn/PlantGSEAv2/download.php	AT1G72210 AT2G43010 AT4G00480 AT4G28811 AT5G57150
0.030366	4	18	4.99557	MYB(EAR MOTIF-CONTAINING PROTEINS) EAR motif	http://systemsbiology.cau.edu.cn/PlantGSEAv2/download.php	AT1G22640 AT1G74430 AT2G23290 AT2G37630
0.0474446	5	33	3.40607	HB(EAR MOTIF-CONTAINING PROTEINS) EAR motif	http://systemsbiology.cau.edu.cn/PlantGSEAv2/download.php	AT2G28610 AT3G60390 AT4G17460 AT4G32980 AT5G41410
0.0474446	2	5	8.99203	BES1(EAR MOTIF-CONTAINING PROTEINS) EAR motif	http://systemsbiology.cau.edu.cn/PlantGSEAv2/download.php	AT1G19350 AT3G50750
0.0474446	2	5	8.99203	AP2(EAR MOTIF-CONTAINING PROTEINS) EAR motif	http://systemsbiology.cau.edu.cn/PlantGSEAv2/download.php	AT4G36920 AT5G10510
Caf.PlantGSAD
LLPS.PlantGSAD
Enrichment FDR	nGenes	Pathway Genes	Fold Enrichment	Pathway	URL	Genes
1.73881e-06	54	569	2.13343	PMID31881292 Q/N Rich Strech Liquid-liquid phase separation related genes	http://systemsbiology.cau.edu.cn/PlantGSEAv2/download.php	AT1G03457 AT1G14580 AT1G19850 AT1G23000 AT1G30330 AT1G43700 AT1G49760 AT1G55110 AT1G63910 AT1G66140 AT1G68920 AT1G69120 AT1G76420 AT2G02070 AT2G18090 AT2G20100 AT2G28510 AT2G31370 AT2G36400 AT2G46590 AT3G05770 AT3G06490 AT3G13810 AT3G13850 AT3G24650 AT3G28040 AT3G47620 AT3G50870 AT3G51060 AT3G52910 AT3G54220 AT3G55560 AT3G57800 AT3G59060 AT3G59690 AT4G22860 AT4G28520 AT4G29100 AT4G31920 AT4G37750…

## Sheet: 4D. 8 DAI ChIP GO
Data S4D. Gene Ontology (GO) enrichment analysis of the 8 DAI LUH-GFP ChIP-seq target genes. Analysis was performed using ShinyGO v0.77 with the following parameters: FDR cutoff of 0.05, minimum category size of 2, maximum category size of 2000, and redundancy removal enabled.
GO Biological Process
Enrichment FDR	nGenes	Pathway Genes	Fold Enrichment	Pathway	URL	Genes
1.27825e-53	368	1593	2.32424	Response to hormone	http://amigo.geneontology.org/amigo/term/GO:0009725	AT1G01250 AT1G04240 AT1G04370 AT1G05100 AT1G06160 AT1G07430 AT1G09950 AT1G10370 AT1G10560 AT1G12110 AT1G12420 AT1G12980 AT1G13260 AT1G13740 AT1G13960 AT1G14350 AT1G14920 AT1G15360 AT1G15380 AT1G15550 AT1G15670 AT1G16060 AT1G16510 AT1G17420 AT1G17840 AT1G19050 AT1G19350 AT1G19830 AT1G19840 AT1G19850 AT1G19870 AT1G20440 AT1G20450 AT1G21910 AT1G22190 AT1G23080 AT1G24625 AT1G25560 AT1G26960 AT1G27730…
1.10323e-51	369	1631	2.27626	Response to endogenous stimulus	http://amigo.geneontology.org/amigo/term/GO:0009719	AT1G01250 AT1G04240 AT1G04370 AT1G05100 AT1G06160 AT1G07430 AT1G09950 AT1G10370 AT1G10560 AT1G12110 AT1G12420 AT1G12980 AT1G13260 AT1G13740 AT1G13960 AT1G14350 AT1G14920 AT1G15360 AT1G15380 AT1G15550 AT1G15670 AT1G16060 AT1G16510 AT1G17420 AT1G17840 AT1G19050 AT1G19350 AT1G19830 AT1G19840 AT1G19850 AT1G19870 AT1G20440 AT1G20450 AT1G21910 AT1G22190 AT1G23080 AT1G24625 AT1G25560 AT1G26960 AT1G27730…
2.83642e-44	249	964	2.59879	Shoot system development	http://amigo.geneontology.org/amigo/term/GO:0048367	AT1G01030 AT1G01040 AT1G01550 AT1G02065 AT1G03457 AT1G04400 AT1G05100 AT1G06180 AT1G08320 AT1G09230 AT1G11130 AT1G12980 AT1G13260 AT1G13290 AT1G13710 AT1G14350 AT1G14720 AT1G14920 AT1G15690 AT1G17420 AT1G17840 AT1G19300 AT1G19850 AT1G20900 AT1G22770 AT1G24260 AT1G25250 AT1G30210 AT1G30330 AT1G30490 AT1G32240 AT1G34245 AT1G48410 AT1G51660 AT1G52150 AT1G52880 AT1G53160 AT1G53230 AT1G55580 AT1G59640…
6.43243e-40	338	1606	2.11748	Post-embryonic development	http://amigo.geneontology.org/amigo/term/GO:0009791	AT1G01030 AT1G01040 AT1G01060 AT1G01550 AT1G02065 AT1G03457 AT1G04400 AT1G05100 AT1G06180 AT1G07430 AT1G08100 AT1G08320 AT1G09230 AT1G09570 AT1G10370 AT1G10560 AT1G11130 AT1G12110 AT1G12980 AT1G13260 AT1G13290 AT1G13710 AT1G14350 AT1G14440 AT1G14720 AT1G14920 AT1G16060 AT1G17420 AT1G17840 AT1G18580 AT1G19850 AT1G20450 AT1G20900 AT1G22770 AT1G23080 AT1G24260 AT1G25250 AT1G25310 AT1G25560 AT1G26960…
1.96232e-37	232	944	2.47266	Hormone-mediated signaling pathway	http://amigo.geneontology.org/amigo/term/GO:0009755	AT1G01250 AT1G04240 AT1G04370 AT1G05100 AT1G06160 AT1G07430 AT1G09950 AT1G10560 AT1G12110 AT1G12980 AT1G13260 AT1G14350 AT1G14920 AT1G15360 AT1G15380 AT1G15550 AT1G15670 AT1G16060 AT1G16510 AT1G19050 AT1G19350 AT1G19850 AT1G21910 AT1G22190 AT1G23080 AT1G24625 AT1G25560 AT1G28360 AT1G30330 AT1G31880 AT1G32640 AT1G33600 AT1G33760 AT1G34210 AT1G44830 AT1G51940 AT1G51950 AT1G53170 AT1G53300 AT1G55610…
3.16976e-35	236	999	2.37682	Cellular response to hormone stimulus	http://amigo.geneontology.org/amigo/term/GO:0032870	AT1G01250 AT1G04240 AT1G04370 AT1G05100 AT1G06160 AT1G07430 AT1G09950 AT1G10560 AT1G12110 AT1G12980 AT1G13260 AT1G14350 AT1G14920 AT1G15360 AT1G15380 AT1G15550 AT1G15670 AT1G16060 AT1G16510 AT1G19050 AT1G19350 AT1G19850 AT1G21910 AT1G22190 AT1G23080 AT1G24625 AT1G25560 AT1G28360 AT1G30330 AT1G31880 AT1G32640 AT1G33600 AT1G33760 AT1G34210 AT1G44830 AT1G51940 AT1G51950 AT1G53170 AT1G53300 AT1G55610…
2.08912e-33	238	1038	2.3069	Cellular response to endogenous stimulus	http://amigo.geneontology.org/amigo/term/GO:0071495	AT1G01250 AT1G04240 AT1G04370 AT1G05100 AT1G06160 AT1G07430 AT1G09950 AT1G10560 AT1G12110 AT1G12980 AT1G13260 AT1G14350 AT1G14920 AT1G15360 AT1G15380 AT1G15550 AT1G15670 AT1G16060 AT1G16510 AT1G19050 AT1G19350 AT1G19850 AT1G21910 AT1G22190 AT1G23080 AT1G24625 AT1G25560 AT1G28360 AT1G30330 AT1G31880 AT1G32640 AT1G33600 AT1G33760 AT1G34210 AT1G44830 AT1G51940 AT1G51950 AT1G53170 AT1G53300 AT1G55610…
1.81556e-31	328	1692	1.95039	Response to oxygen-containing compound	http://amigo.geneontology.org/amigo/term/GO:1901700	AT1G01140 AT1G01620 AT1G02205 AT1G04400 AT1G05100 AT1G06160 AT1G07430 AT1G07520 AT1G07530 AT1G08100 AT1G09950 AT1G10370 AT1G10560 AT1G12110 AT1G12420 AT1G12610 AT1G13260 AT1G13740 AT1G13960 AT1G14350 AT1G14920 AT1G15360 AT1G15380 AT1G15550 AT1G15690 AT1G16060 AT1G17420 AT1G17840 AT1G19050 AT1G19350 AT1G19870 AT1G20440 AT1G20450 AT1G20620 AT1G21250 AT1G21400 AT1G21910 AT1G22160 AT1G22190 AT1G22770…
2.50401e-31	156	560	2.80276	Reproductive shoot system development	http://amigo.geneontology.org/amigo/term/GO:0090567	AT1G01030 AT1G01040 AT1G02065 AT1G03457 AT1G04400 AT1G06180 AT1G08320 AT1G09230 AT1G11130 AT1G13260 AT1G13710 AT1G14720 AT1G17420 AT1G19850 AT1G20900 AT1G22770 AT1G24260 AT1G25250 AT1G30330 AT1G30490 AT1G32240 AT1G51660 AT1G52150 AT1G52880 AT1G53160 AT1G59640 AT1G60800 AT1G62360 AT1G64405 AT1G66350 AT1G68130 AT1G68480 AT1G68640 AT1G69120 AT1G69180 AT1G69690 AT1G70510 AT1G71830 AT1G73590 AT1G75080…
2.50401e-31	246	1124	2.202	Plant organ development	http://amigo.geneontology.org/amigo/term/GO:0099402	AT1G01030 AT1G01550 AT1G02065 AT1G04160 AT1G04400 AT1G05100 AT1G08100 AT1G08320 AT1G10370 AT1G11130 AT1G12110 AT1G12430 AT1G12980 AT1G13260 AT1G13290 AT1G13710 AT1G14350 AT1G14580 AT1G14720 AT1G14920 AT1G15690 AT1G16510 AT1G17420 AT1G17840 AT1G19300 AT1G19850 AT1G20900 AT1G24260 AT1G25250 AT1G26960 AT1G30210 AT1G30490 AT1G31880 AT1G32240 AT1G48410 AT1G51660 AT1G52150 AT1G52880 AT1G53230 AT1G59640…
5.5665e-31	153	547	2.81419	Flower development	http://amigo.geneontology.org/amigo/term/GO:0009908	AT1G01030 AT1G01040 AT1G02065 AT1G03457 AT1G04400 AT1G06180 AT1G08320 AT1G11130 AT1G13260 AT1G13710 AT1G14720 AT1G17420 AT1G19850 AT1G20900 AT1G22770 AT1G24260 AT1G25250 AT1G30330 AT1G30490 AT1G32240 AT1G51660 AT1G52150 AT1G52880 AT1G53160 AT1G59640 AT1G60800 AT1G62360 AT1G64405 AT1G66350 AT1G68130 AT1G68480 AT1G68640 AT1G69120 AT1G69180 AT1G69690 AT1G70510 AT1G71830 AT1G73590 AT1G75080 AT1G76952…
8.55878e-31	329	1716	1.92898	Cellular response to chemical stimulus	http://amigo.geneontology.org/amigo/term/GO:0070887	AT1G01250 AT1G03610 AT1G04240 AT1G04370 AT1G05100 AT1G05240 AT1G06160 AT1G07135 AT1G07150 AT1G07380 AT1G07430 AT1G08100 AT1G09070 AT1G09950 AT1G10560 AT1G12110 AT1G12980 AT1G13260 AT1G13360 AT1G14350 AT1G14920 AT1G15360 AT1G15380 AT1G15550 AT1G15670 AT1G16060 AT1G16510 AT1G19050 AT1G19350 AT1G19850 AT1G20620 AT1G21910 AT1G22190 AT1G23080 AT1G23710 AT1G24625 AT1G25550 AT1G25560 AT1G26190 AT1G26380…
3.57807e-30	264	1267	2.09641	Reproductive structure development	http://amigo.geneontology.org/amigo/term/GO:0048608	AT1G01030 AT1G01040 AT1G01060 AT1G01550 AT1G02065 AT1G03457 AT1G04400 AT1G06180 AT1G07430 AT1G08320 AT1G09230 AT1G11130 AT1G12110 AT1G12980 AT1G13260 AT1G13290 AT1G13710 AT1G14440 AT1G14720 AT1G14920 AT1G17420 AT1G17840 AT1G18580 AT1G19850 AT1G20900 AT1G22770 AT1G23080 AT1G24260 AT1G25250 AT1G25310 AT1G25560 AT1G30330 AT1G30490 AT1G30620 AT1G32240 AT1G48130 AT1G51140 AT1G51660 AT1G52150 AT1G52880…
4.98171e-30	264	1270	2.09146	Reproductive system development	http://amigo.geneontology.org/amigo/term/GO:0061458	AT1G01030 AT1G01040 AT1G01060 AT1G01550 AT1G02065 AT1G03457 AT1G04400 AT1G06180 AT1G07430 AT1G08320 AT1G09230 AT1G11130 AT1G12110 AT1G12980 AT1G13260 AT1G13290 AT1G13710 AT1G14440 AT1G14720 AT1G14920 AT1G17420 AT1G17840 AT1G18580 AT1G19850 AT1G20900 AT1G22770 AT1G23080 AT1G24260 AT1G25250 AT1G25310 AT1G25560 AT1G30330 AT1G30490 AT1G30620 AT1G32240 AT1G48130 AT1G51140 AT1G51660 AT1G52150 AT1G52880…
2.44378e-28	248	1189	2.09855	Cellular response to organic substance	http://amigo.geneontology.org/amigo/term/GO:0071310	AT1G01250 AT1G04240 AT1G04370 AT1G05100 AT1G06160 AT1G07430 AT1G09950 AT1G10560 AT1G12110 AT1G12980 AT1G13260 AT1G14350 AT1G14920 AT1G15360 AT1G15380 AT1G15550 AT1G15670 AT1G16060 AT1G16510 AT1G19050 AT1G19350 AT1G19850 AT1G21910 AT1G22190 AT1G23080 AT1G24625 AT1G25560 AT1G26190 AT1G28360 AT1G30330 AT1G31880 AT1G32640 AT1G33600 AT1G33760 AT1G34210 AT1G44830 AT1G51940 AT1G51950 AT1G53170 AT1G53300…
5.10604e-26	182	785	2.33266	Regulation of developmental process	http://amigo.geneontology.org/amigo/term/GO:0050793	AT1G01030 AT1G01040 AT1G03170 AT1G04400 AT1G05100 AT1G06180 AT1G07430 AT1G10560 AT1G11130 AT1G12610 AT1G13260 AT1G13710 AT1G14350 AT1G14920 AT1G16060 AT1G18835 AT1G20450 AT1G22770 AT1G24260 AT1G25250 AT1G27360 AT1G28270 AT1G30210 AT1G31880 AT1G34245 AT1G35560 AT1G37140 AT1G43700 AT1G50610 AT1G52150 AT1G52880 AT1G53160 AT1G53230 AT1G60800 AT1G62360 AT1G63030 AT1G66350 AT1G67710 AT1G67775 AT1G68480…
1.36389e-25	288	1526	1.89883	Developmental process involved in reproduction	http://amigo.geneontology.org/amigo/term/GO:0003006	AT1G01030 AT1G01040 AT1G01060 AT1G01550 AT1G02065 AT1G03457 AT1G04400 AT1G06180 AT1G07430 AT1G08320 AT1G09230 AT1G11130 AT1G12110 AT1G12980 AT1G13260 AT1G13290 AT1G13710 AT1G14350 AT1G14440 AT1G14720 AT1G14920 AT1G15110 AT1G17420 AT1G17840 AT1G18580 AT1G19780 AT1G19850 AT1G20900 AT1G22770 AT1G23080 AT1G24260 AT1G24520 AT1G25250 AT1G25310 AT1G25450 AT1G25560 AT1G28270 AT1G30330 AT1G30490 AT1G30620…
1.9883e-25	208	966	2.16638	Response to lipid	http://amigo.geneontology.org/amigo/term/GO:0033993	AT1G04400 AT1G05100 AT1G06160 AT1G07430 AT1G09950 AT1G10560 AT1G12420 AT1G13260 AT1G13740 AT1G13960 AT1G14350 AT1G14920 AT1G15380 AT1G15550 AT1G16060 AT1G17420 AT1G17840 AT1G19350 AT1G19870 AT1G20440 AT1G20450 AT1G21910 AT1G24625 AT1G26960 AT1G27730 AT1G28290 AT1G30570 AT1G31880 AT1G32640 AT1G34210 AT1G48000 AT1G50420 AT1G51360 AT1G51940 AT1G53300 AT1G56600 AT1G56650 AT1G60900 AT1G61120 AT1G61340…
3.09588e-25	143	553	2.60172	Phyllome development	http://amigo.geneontology.org/amigo/term/GO:0048827	AT1G01030 AT1G02065 AT1G04400 AT1G05100 AT1G08320 AT1G11130 AT1G12980 AT1G13260 AT1G13290 AT1G14350 AT1G14720 AT1G14920 AT1G15690 AT1G17420 AT1G17840 AT1G19300 AT1G20900 AT1G24260 AT1G25250 AT1G30210 AT1G30490 AT1G32240 AT1G48410 AT1G52150 AT1G52880 AT1G53230 AT1G59640 AT1G60160 AT1G60800 AT1G62360 AT1G68130 AT1G68480 AT1G69180 AT1G69690 AT1G69780 AT1G70510 AT1G73500 AT1G73590 AT1G75080 AT1G79280…
3.47546e-23	163	704	2.32951	Tissue development	http://amigo.geneontology.org/amigo/term/GO:0009888	AT1G03170 AT1G04160 AT1G04400 AT1G05100 AT1G08760 AT1G11130 AT1G12610 AT1G13290 AT1G14350 AT1G14740 AT1G14920 AT1G18835 AT1G19835 AT1G19850 AT1G23010 AT1G23380 AT1G25250 AT1G27360 AT1G30490 AT1G30825 AT1G31320 AT1G31880 AT1G32640 AT1G34245 AT1G35560 AT1G52150 AT1G52880 AT1G55580 AT1G60800 AT1G62360 AT1G62990 AT1G63030 AT1G63650 AT1G67710 AT1G67775 AT1G69120 AT1G69180 AT1G69270 AT1G69440 AT1G70410…
GO Molecular Function
Enrichment FDR	nGenes	Pathway Genes	Fold Enrichment	Pathway	URL	Genes
8.9428e-93	453	1670	2.72917	DNA-binding transcription factor activity	http://amigo.geneontology.org/amigo/term/GO:0003700	AT1G01030 AT1G01060 AT1G01250 AT1G04240 AT1G04370 AT1G05710 AT1G06070 AT1G06160 AT1G06180 AT1G07520 AT1G07530 AT1G08010 AT1G08320 AT1G08465 AT1G09250 AT1G10120 AT1G10610 AT1G12610 AT1G12980 AT1G13260 AT1G13290 AT1G13960 AT1G14350 AT1G14440 AT1G14580 AT1G14600 AT1G14920 AT1G15360 AT1G16060 AT1G16490 AT1G18570 AT1G18835 AT1G19350 AT1G19850 AT1G20696 AT1G20900 AT1G20980 AT1G21910 AT1G22190 AT1G22490…
1.21505e-84	463	1823	2.55531	Transcription regulator activity	http://amigo.geneontology.org/amigo/term/GO:0140110	AT1G01030 AT1G01060 AT1G01250 AT1G04240 AT1G04370 AT1G05710 AT1G06070 AT1G06160 AT1G06180 AT1G07520 AT1G07530 AT1G08010 AT1G08320 AT1G08465 AT1G09250 AT1G10120 AT1G10610 AT1G11950 AT1G12610 AT1G12980 AT1G13260 AT1G13290 AT1G13960 AT1G14350 AT1G14440 AT1G14580 AT1G14600 AT1G14920 AT1G15360 AT1G16060 AT1G16490 AT1G18570 AT1G18835 AT1G19350 AT1G19850 AT1G20696 AT1G20900 AT1G20980 AT1G21910 AT1G22190…
4.21518e-71	353	1301	2.7299	Sequence-specific DNA binding	http://amigo.geneontology.org/amigo/term/GO:0043565	AT1G01060 AT1G04240 AT1G04370 AT1G05710 AT1G06070 AT1G06180 AT1G07520 AT1G07530 AT1G08010 AT1G08320 AT1G08465 AT1G09950 AT1G10120 AT1G10610 AT1G12610 AT1G12980 AT1G13260 AT1G13960 AT1G14350 AT1G14440 AT1G14580 AT1G14920 AT1G15360 AT1G16490 AT1G18570 AT1G18835 AT1G19350 AT1G19850 AT1G21910 AT1G22190 AT1G22490 AT1G22640 AT1G23380 AT1G24260 AT1G24625 AT1G25250 AT1G25310 AT1G25560 AT1G26780 AT1G26960…
6.96916e-65	292	1010	2.90878	Transcription cis-regulatory region binding	http://amigo.geneontology.org/amigo/term/GO:0000976	AT1G01060 AT1G04240 AT1G04370 AT1G05710 AT1G06070 AT1G06180 AT1G07520 AT1G07530 AT1G08320 AT1G08465 AT1G10120 AT1G12610 AT1G12980 AT1G13260 AT1G13960 AT1G14350 AT1G14440 AT1G14580 AT1G14920 AT1G16490 AT1G18570 AT1G18835 AT1G19350 AT1G19850 AT1G21910 AT1G22190 AT1G22490 AT1G22640 AT1G23380 AT1G24260 AT1G24625 AT1G25310 AT1G25560 AT1G26780 AT1G26960 AT1G27660 AT1G27730 AT1G28450 AT1G30490 AT1G31320…
6.96916e-65	292	1010	2.90878	Transcription regulatory region nucleic acid binding	http://amigo.geneontology.org/amigo/term/GO:0001067	AT1G01060 AT1G04240 AT1G04370 AT1G05710 AT1G06070 AT1G06180 AT1G07520 AT1G07530 AT1G08320 AT1G08465 AT1G10120 AT1G12610 AT1G12980 AT1G13260 AT1G13960 AT1G14350 AT1G14440 AT1G14580 AT1G14920 AT1G16490 AT1G18570 AT1G18835 AT1G19350 AT1G19850 AT1G21910 AT1G22190 AT1G22490 AT1G22640 AT1G23380 AT1G24260 AT1G24625 AT1G25310 AT1G25560 AT1G26780 AT1G26960 AT1G27660 AT1G27730 AT1G28450 AT1G30490 AT1G31320…
6.00075e-63	293	1035	2.84824	Sequence-specific double-stranded DNA binding	http://amigo.geneontology.org/amigo/term/GO:1990837	AT1G01060 AT1G04240 AT1G04370 AT1G05710 AT1G06070 AT1G06180 AT1G07520 AT1G07530 AT1G08320 AT1G08465 AT1G10120 AT1G12610 AT1G12980 AT1G13260 AT1G13960 AT1G14350 AT1G14440 AT1G14580 AT1G14920 AT1G16490 AT1G18570 AT1G18835 AT1G19350 AT1G19850 AT1G21910 AT1G22190 AT1G22490 AT1G22640 AT1G23380 AT1G24260 AT1G24625 AT1G25310 AT1G25560 AT1G26780 AT1G26960 AT1G27660 AT1G27730 AT1G28450 AT1G30490 AT1G31320…
7.1515e-58	303	1147	2.65784	Double-stranded DNA binding	http://amigo.geneontology.org/amigo/term/GO:0003690	AT1G01060 AT1G04240 AT1G04370 AT1G05710 AT1G06070 AT1G06180 AT1G07520 AT1G07530 AT1G08320 AT1G08465 AT1G10120 AT1G12610 AT1G12980 AT1G13260 AT1G13960 AT1G14350 AT1G14440 AT1G14580 AT1G14900 AT1G14920 AT1G16490 AT1G18570 AT1G18835 AT1G19350 AT1G19850 AT1G20900 AT1G21910 AT1G22190 AT1G22490 AT1G22640 AT1G23380 AT1G24260 AT1G24625 AT1G25310 AT1G25560 AT1G26780 AT1G26960 AT1G27660 AT1G27730 AT1G28450…
6.21177e-15	87	338	2.58971	DNA-binding transcription factor activity, RNA polymerase II-specific	http://amigo.geneontology.org/amigo/term/GO:0000981	AT1G05710 AT1G14350 AT1G16060 AT1G22490 AT1G23380 AT1G24260 AT1G25310 AT1G26780 AT1G26960 AT1G27660 AT1G28450 AT1G49520 AT1G51140 AT1G59930 AT1G62360 AT1G62990 AT1G65300 AT1G69120 AT1G69540 AT1G69560 AT1G69780 AT1G70510 AT1G70920 AT1G72210 AT1G75430 AT1G77980 AT2G03710 AT2G14210 AT2G16400 AT2G22540 AT2G23290 AT2G27220 AT2G31730 AT2G34820 AT2G35940 AT2G36610 AT2G42280 AT2G42830 AT2G44910 AT2G45650…
1.54072e-10	73	308	2.38463	Cis-regulatory region sequence-specific DNA binding	http://amigo.geneontology.org/amigo/term/GO:0000987	AT1G05710 AT1G14350 AT1G19350 AT1G22490 AT1G23380 AT1G24260 AT1G25310 AT1G26780 AT1G27660 AT1G28450 AT1G46264 AT1G51140 AT1G59930 AT1G62360 AT1G62990 AT1G65300 AT1G69120 AT1G69540 AT1G69560 AT1G70510 AT1G72210 AT1G75430 AT1G77980 AT2G01930 AT2G03710 AT2G14210 AT2G16400 AT2G22540 AT2G23290 AT2G27220 AT2G31730 AT2G34820 AT2G35940 AT2G42280 AT2G42830 AT2G45650 AT2G45660 AT2G46810 AT3G02310 AT3G02990…
6.01507e-10	124	669	1.86485	Protein dimerization activity	http://amigo.geneontology.org/amigo/term/GO:0046983	AT1G05710 AT1G08320 AT1G09250 AT1G09570 AT1G10120 AT1G10610 AT1G14440 AT1G14820 AT1G17840 AT1G18835 AT1G21100 AT1G22490 AT1G24260 AT1G24625 AT1G25310 AT1G27660 AT1G28450 AT1G32640 AT1G51140 AT1G59640 AT1G62360 AT1G63650 AT1G65300 AT1G68130 AT1G69120 AT1G69540 AT1G69600 AT1G72210 AT1G72630 AT1G75240 AT1G75390 AT1G77980 AT1G79750 AT2G02540 AT2G03710 AT2G14210 AT2G18160 AT2G18790 AT2G20180 AT2G22540…
6.28175e-10	68	286	2.39217	RNA polymerase II cis-regulatory region sequence-specific DNA binding	http://amigo.geneontology.org/amigo/term/GO:0000978	AT1G05710 AT1G14350 AT1G19350 AT1G22490 AT1G23380 AT1G24260 AT1G25310 AT1G26780 AT1G27660 AT1G28450 AT1G46264 AT1G51140 AT1G59930 AT1G62360 AT1G62990 AT1G65300 AT1G69120 AT1G69540 AT1G69560 AT1G70510 AT1G72210 AT1G75430 AT1G77980 AT2G03710 AT2G14210 AT2G16400 AT2G22540 AT2G23290 AT2G27220 AT2G31730 AT2G34820 AT2G35940 AT2G42280 AT2G42830 AT2G45650 AT2G45660 AT2G46810 AT3G02310 AT3G02990 AT3G05690…
1.03771e-09	84	394	2.14502	Identical protein binding	http://amigo.geneontology.org/amigo/term/GO:0042802	AT1G04050 AT1G04240 AT1G04400 AT1G08320 AT1G09570 AT1G11130 AT1G14440 AT1G17840 AT1G18835 AT1G19850 AT1G35560 AT1G48480 AT1G53090 AT1G62360 AT1G64210 AT1G69270 AT1G69600 AT1G71830 AT1G72630 AT1G74950 AT1G75240 AT2G02540 AT2G18790 AT2G20180 AT2G27060 AT2G32960 AT2G33310 AT2G35940 AT2G36270 AT2G37630 AT2G40330 AT2G46810 AT2G47430 AT3G04730 AT3G16240 AT3G16500 AT3G17860 AT3G23030 AT3G45780 AT3G50870…
8.8321e-08	69	326	2.12951	RNA polymerase II transcription regulatory region sequence-specific DNA binding	http://amigo.geneontology.org/amigo/term/GO:0000977	AT1G05710 AT1G14350 AT1G19350 AT1G22490 AT1G23380 AT1G24260 AT1G25310 AT1G26780 AT1G27660 AT1G28450 AT1G46264 AT1G51140 AT1G59930 AT1G62360 AT1G62990 AT1G65300 AT1G69120 AT1G69540 AT1G69560 AT1G70510 AT1G72210 AT1G75430 AT1G77980 AT2G03710 AT2G14210 AT2G16400 AT2G22540 AT2G23290 AT2G27220 AT2G31730 AT2G34820 AT2G35940 AT2G42280 AT2G42830 AT2G45650 AT2G45660 AT2G46810 AT3G02310 AT3G02990 AT3G05690…
6.59586e-05	17	46	3.71826	Receptor serine/threonine kinase binding	http://amigo.geneontology.org/amigo/term/GO:0033612	AT1G25425 AT1G27910 AT1G34210 AT1G67775 AT1G71830 AT2G26330 AT2G34925 AT3G07360 AT3G18710 AT3G24770 AT3G49670 AT4G13195 AT4G33430 AT5G07180 AT5G13290 AT5G62230 AT5G65200
0.00019703	47	236	2.00371	Molecular transducer activity	http://amigo.geneontology.org/amigo/term/GO:0060089	AT1G04400 AT1G09570 AT1G19050 AT1G34210 AT1G51660 AT1G60800 AT1G67710 AT1G71830 AT1G72180 AT1G73080 AT1G73500 AT2G18790 AT2G23950 AT2G25790 AT2G26330 AT2G40330 AT2G41310 AT2G41820 AT3G04280 AT3G13380 AT3G26090 AT3G45420 AT3G45780 AT3G53380 AT3G55550 AT3G56380 AT3G62980 AT4G02420 AT4G21380 AT4G26540 AT4G30520 AT4G31920 AT4G33430 AT4G38630 AT4G39400 AT5G01560 AT5G03140 AT5G05440 AT5G07280 AT5G13290…
0.000424719	42	208	2.03158	Protein homodimerization activity	http://amigo.geneontology.org/amigo/term/GO:0042803	AT1G08320 AT1G09570 AT1G14440 AT1G17840 AT1G18835 AT1G62360 AT1G69600 AT1G72630 AT1G75240 AT2G02540 AT2G18790 AT2G35940 AT2G36270 AT2G37630 AT2G40330 AT2G46810 AT2G47430 AT3G50870 AT3G61600 AT3G61950 AT4G16780 AT4G24660 AT4G26780 AT4G34710 AT4G39400 AT5G02200 AT5G03680 AT5G06839 AT5G10150 AT5G11950 AT5G12330 AT5G13790 AT5G15210 AT5G17800 AT5G45860 AT5G53160 AT5G54770 AT5G59790 AT5G61850 AT5G63860…
0.000814255	12	30	4.02447	Kinase inhibitor activity	http://amigo.geneontology.org/amigo/term/GO:0019210	AT1G08180 AT1G10690 AT1G60783 AT2G23430 AT2G37380 AT3G19150 AT3G20898 AT3G24810 AT5G02220 AT5G26230 AT5G40460 AT5G48820
0.000814255	41	207	1.99279	Signaling receptor activity	http://amigo.geneontology.org/amigo/term/GO:0038023	AT1G04400 AT1G09570 AT1G34210 AT1G51660 AT1G60800 AT1G71830 AT1G72180 AT1G73080 AT1G73500 AT2G18790 AT2G23950 AT2G25790 AT2G26330 AT2G40330 AT2G41820 AT3G13380 AT3G26090 AT3G45420 AT3G45780 AT3G53380 AT3G55550 AT3G62980 AT4G02420 AT4G21380 AT4G26540 AT4G30520 AT4G33430 AT4G38630 AT4G39400 AT5G01560 AT5G03140 AT5G05440 AT5G07280 AT5G13290 AT5G20270 AT5G27210 AT5G45860 AT5G46330 AT5G49470 AT5G53160…
0.00204567	11	28	3.95261	Water transmembrane transporter activity	http://amigo.geneontology.org/amigo/term/GO:0005372	AT1G01620 AT2G16850 AT2G36830 AT2G37170 AT2G39010 AT2G45960 AT3G16240 AT3G54820 AT4G00430 AT4G01470 AT4G35100
0.00204567	11	28	3.95261	Water channel activity	http://amigo.geneontology.org/amigo/term/GO:0015250	AT1G01620 AT2G16850 AT2G36830 AT2G37170 AT2G39010 AT2G45960 AT3G16240 AT3G54820 AT4G00430 AT4G01470 AT4G35100
TR.PlantGSAD
Enrichment FDR	nGenes	Pathway Genes	Fold Enrichment	Pathway	URL	Genes
5.23728e-20	56	136	4.14284	AP2-EREBP TRANSCRIPTION FACTOR FAMILY Transcription Regulators Factors	http://systemsbiology.cau.edu.cn/PlantGSEAv2/download.php	AT1G01250 AT1G04370 AT1G06160 AT1G12610 AT1G12980 AT1G15360 AT1G16060 AT1G21910 AT1G22190 AT1G28360 AT1G33760 AT1G44830 AT1G53170 AT1G63030 AT1G64380 AT1G68550 AT1G71520 AT1G72570 AT1G75490 AT1G77640 AT1G78080 AT2G25820 AT2G31230 AT2G35700 AT2G44840 AT2G44940 AT3G14230 AT3G15210 AT3G20310 AT3G54320 AT3G54990 AT3G60490 AT3G61630 AT4G11140 AT4G16750 AT4G23750 AT4G25470 AT4G25480 AT4G25490 AT4G32800…
2.62385e-19	44	91	4.86475	HOMEOBOX TRANSCRIPTION FACTOR FAMILY Transcription Regulators Factors	http://systemsbiology.cau.edu.cn/PlantGSEAv2/download.php	AT1G23380 AT1G26960 AT1G30490 AT1G52150 AT1G62360 AT1G62990 AT1G69780 AT1G70510 AT1G70920 AT1G75430 AT2G01500 AT2G16400 AT2G27220 AT2G28610 AT2G33880 AT2G34710 AT2G35940 AT2G36610 AT2G44910 AT2G46680 AT3G18010 AT3G60390 AT3G61150 AT4G00730 AT4G08150 AT4G16780 AT4G17460 AT4G21750 AT4G32880 AT4G32980 AT4G34610 AT4G36740 AT4G40060 AT5G02030 AT5G03790 AT5G11060 AT5G17810 AT5G41410 AT5G46880 AT5G47370…
2.81587e-11	48	162	2.98109	BASIC HELIX-LOOP-HELIX (BHLH) TRANSCRIPTION FACTOR Transcription Regulators Factors	http://systemsbiology.cau.edu.cn/PlantGSEAv2/download.php	AT1G05710 AT1G09250 AT1G10120 AT1G10610 AT1G22490 AT1G25310 AT1G27660 AT1G32640 AT1G51140 AT1G59640 AT1G63650 AT1G72210 AT2G20180 AT2G22760 AT2G28160 AT2G31215 AT2G31730 AT2G34820 AT2G42280 AT2G42300 AT2G43010 AT2G46810 AT2G46970 AT3G06590 AT3G19860 AT3G20640 AT3G23690 AT3G57800 AT3G59060 AT3G61950 AT3G62090 AT4G00870 AT4G01460 AT4G02590 AT4G29930 AT4G30180 AT5G08130 AT5G09460 AT5G39860 AT5G46690…
2.81587e-11	48	161	2.99961	BHLH TRANSCRIPTION FACTOR FAMILY Transcription Regulators Factors	http://systemsbiology.cau.edu.cn/PlantGSEAv2/download.php	AT1G05710 AT1G09250 AT1G10120 AT1G10610 AT1G22490 AT1G25310 AT1G27660 AT1G32640 AT1G51140 AT1G59640 AT1G63650 AT1G72210 AT2G20180 AT2G22760 AT2G28160 AT2G31215 AT2G31730 AT2G34820 AT2G42280 AT2G42300 AT2G43010 AT2G46810 AT2G46970 AT3G06590 AT3G19860 AT3G20640 AT3G23690 AT3G57800 AT3G59060 AT3G61950 AT3G62090 AT4G00870 AT4G01460 AT4G02590 AT4G29930 AT4G30180 AT5G08130 AT5G09460 AT5G39860 AT5G46690…
8.79021e-11	19	32	5.97383	GRAS TRANSCRIPTION FACTOR FAMILY Transcription Regulators Factors	http://systemsbiology.cau.edu.cn/PlantGSEAv2/download.php	AT1G07520 AT1G07530 AT1G14920 AT1G50420 AT1G50600 AT1G55580 AT1G66350 AT2G45160 AT3G03450 AT3G46600 AT3G49950 AT3G50650 AT3G54220 AT4G00150 AT4G17230 AT4G36710 AT4G37650 AT5G48150 AT5G52510
1.04201e-07	17	36	4.75111	C2C2-DOF TRANSCRIPTION FACTOR FAMILY Transcription Regulators Factors	http://systemsbiology.cau.edu.cn/PlantGSEAv2/download.php	AT1G47655 AT1G51700 AT1G64620 AT2G28510 AT2G28810 AT2G37590 AT2G46590 AT3G45610 AT3G47500 AT3G50410 AT3G61850 AT5G39660 AT5G60200 AT5G60850 AT5G62940 AT5G65590 AT5G66940
9.53782e-07	34	131	2.6113	MYB TRANSCRIPTION FACTOR FAMILY Transcription Regulators Factors	http://systemsbiology.cau.edu.cn/PlantGSEAv2/download.php	AT1G06180 AT1G14350 AT1G16490 AT1G18570 AT1G22640 AT1G26780 AT1G48000 AT1G56650 AT1G63910 AT1G66390 AT1G69560 AT1G74430 AT2G23290 AT2G36890 AT2G37630 AT2G47460 AT3G06490 AT3G13890 AT3G23250 AT3G28910 AT3G50060 AT3G61250 AT4G01680 AT4G05100 AT4G37260 AT4G38620 AT5G07690 AT5G17800 AT5G23000 AT5G49330 AT5G55020 AT5G61420 AT5G62470 AT5G67300
1.01764e-06	34	132	2.59152	MYB MYB3R- AND R2R3- TYPE MYB- ENCODING GENES Transcription Regulators Factors	http://systemsbiology.cau.edu.cn/PlantGSEAv2/download.php	AT1G06180 AT1G14350 AT1G16490 AT1G18570 AT1G22640 AT1G26780 AT1G48000 AT1G56650 AT1G63910 AT1G66390 AT1G69560 AT1G74430 AT2G23290 AT2G36890 AT2G37630 AT2G47460 AT3G06490 AT3G13890 AT3G23250 AT3G28910 AT3G50060 AT3G61250 AT4G01680 AT4G05100 AT4G37260 AT4G38620 AT5G07690 AT5G17800 AT5G23000 AT5G49330 AT5G55020 AT5G61420 AT5G62470 AT5G67300
7.08628e-06	8	11	7.31722	RAV TRANSCRIPTION FACTOR FAMILY Transcription Regulators Factors	http://systemsbiology.cau.edu.cn/PlantGSEAv2/download.php	AT1G13260 AT1G68840 AT2G36080 AT2G46870 AT3G11580 AT3G61970 AT4G01500 AT5G06250
3.01107e-05	9	16	5.65941	SBP TRANSCRIPTION FACTOR FAMILY Transcription Regulators Factors	http://systemsbiology.cau.edu.cn/PlantGSEAv2/download.php	AT1G02065 AT1G20980 AT1G27360 AT1G53160 AT1G76580 AT2G42200 AT2G47070 AT3G15270 AT5G43270
3.76352e-05	8	13	6.1915	TCP TRANSCRIPTION FACTOR FAMILY CLASS I SUBFAMILY Transcription Regulators Factors	http://systemsbiology.cau.edu.cn/PlantGSEAv2/download.php	AT1G35560 AT1G69690 AT1G72010 AT2G45680 AT3G27010 AT3G47620 AT5G08330 AT5G23280
4.85987e-05	9	17	5.32651	SUPERFAMILY OF ZINC-COORDINATING DNA-BINDING PROTEINS SBP-BOX FAMILY OF PUTATIVE PLANT TRANSCRIPTION FACTORS Transcription Regulators Factors	http://systemsbiology.cau.edu.cn/PlantGSEAv2/download.php	AT1G02065 AT1G20980 AT1G27360 AT1G53160 AT1G76580 AT2G42200 AT2G47070 AT3G15270 AT5G43270
0.00020524	5	6	8.38432	BZR TRANSCRIPTION FACTOR FAMILY Transcription Regulators Factors	http://systemsbiology.cau.edu.cn/PlantGSEAv2/download.php	AT1G19350 AT1G75080 AT3G50750 AT4G18890 AT4G36780
0.00020524	5	6	8.38432	C2C2-YABBY TRANSCRIPTION FACTOR FAMILY Transcription Regulators Factors	http://systemsbiology.cau.edu.cn/PlantGSEAv2/download.php	AT1G08465 AT1G69180 AT2G26580 AT2G45190 AT4G00180
0.000222336	6	9	6.70745	GRF TRANSCRIPTION FACTOR FAMILY Transcription Regulators Factors	http://systemsbiology.cau.edu.cn/PlantGSEAv2/download.php	AT2G06200 AT2G36400 AT3G13960 AT4G24150 AT4G37740 AT5G53660
0.00047705	6	10	6.03671	TCP TRANSCRIPTION FACTOR FAMILY CLASS II SUBFAMILY Transcription Regulators Factors	http://systemsbiology.cau.edu.cn/PlantGSEAv2/download.php	AT1G30210 AT1G53230 AT2G31070 AT3G02150 AT3G18550 AT4G18390
0.000551236	7	14	5.03059	ZINC FINGER-HOMEOBOX GENE FAMILY ZHD SUBFAMILY Transcription Regulators Factors	http://systemsbiology.cau.edu.cn/PlantGSEAv2/download.php	AT1G14440 AT1G69600 AT1G75240 AT2G02540 AT4G24660 AT5G15210 AT5G65410
0.000892369	7	15	4.69522	ZF-HD TRANSCRIPTION FACTOR FAMILY Transcription Regulators Factors	http://systemsbiology.cau.edu.cn/PlantGSEAv2/download.php	AT1G14440 AT1G69600 AT1G75240 AT2G02540 AT4G24660 AT5G15210 AT5G65410
0.00393822	11	40	2.76682	G2-LIKE TRANSCRIPTION FACTOR FAMILY Transcription Regulators Factors	http://systemsbiology.cau.edu.cn/PlantGSEAv2/download.php	AT1G14600 AT1G25550 AT1G32240 AT1G68670 AT1G69580 AT2G20570 AT2G40970 AT3G46640 AT4G17695 AT4G37180 AT5G16560
0.00559699	16	74	2.17539	BASIC REGION LEUCINE ZIPPER (BZIP) TRANSCRIPTION FACTOR Transcription Regulators Factors	http://systemsbiology.cau.edu.cn/PlantGSEAv2/download.php	AT1G06070 AT1G08320 AT1G43700 AT1G68640 AT1G75390 AT2G17770 AT2G18160 AT2G31370 AT2G36270 AT2G46270 AT3G17609 AT3G58120 AT4G01120 AT4G35900 AT5G06839 AT5G11260
EAR.PlantGSAD
Enrichment FDR	nGenes	Pathway Genes	Fold Enrichment	Pathway	URL	Genes
1.2884e-22	111	402	2.77809	EAR MOTIF-CONTAINING PROTEINS EAR motif	http://systemsbiology.cau.edu.cn/PlantGSEAv2/download.php	AT1G01030 AT1G04240 AT1G14600 AT1G19350 AT1G20980 AT1G22490 AT1G22640 AT1G24625 AT1G25250 AT1G25550 AT1G27360 AT1G28360 AT1G46264 AT1G50600 AT1G51950 AT1G62990 AT1G66140 AT1G67710 AT1G68480 AT1G68670 AT1G69120 AT1G69580 AT1G72210 AT1G72570 AT1G74430 AT1G75080 AT1G76580 AT1G76890 AT1G76900 AT2G01930 AT2G14210 AT2G20570 AT2G22540 AT2G23290 AT2G27220 AT2G28610 AT2G31070 AT2G31370 AT2G33310 AT2G33480…
2.07519e-06	15	33	4.57326	HB(EAR MOTIF-CONTAINING PROTEINS) EAR motif	http://systemsbiology.cau.edu.cn/PlantGSEAv2/download.php	AT1G62990 AT2G27220 AT2G28610 AT2G35940 AT2G44910 AT3G60390 AT3G61150 AT4G00730 AT4G16780 AT4G17460 AT4G32980 AT4G34610 AT5G02030 AT5G41410 AT5G47370
0.000342262	11	28	3.95261	AUX/IAA(EAR MOTIF-CONTAINING PROTEINS) EAR motif	http://systemsbiology.cau.edu.cn/PlantGSEAv2/download.php	AT1G04240 AT1G51950 AT2G33310 AT3G04730 AT3G16500 AT3G23030 AT3G62100 AT4G28640 AT4G29080 AT5G43700 AT5G65670
0.000888554	5	7	7.18656	SBP(EAR MOTIF-CONTAINING PROTEINS) EAR motif	http://systemsbiology.cau.edu.cn/PlantGSEAv2/download.php	AT1G20980 AT1G27360 AT1G76580 AT2G47070 AT5G43270
0.000888554	8	18	4.47164	MYB(EAR MOTIF-CONTAINING PROTEINS) EAR motif	http://systemsbiology.cau.edu.cn/PlantGSEAv2/download.php	AT1G22640 AT1G74430 AT2G23290 AT2G37630 AT3G50060 AT4G37260 AT4G38620 AT5G67300
0.00166518	4	5	8.04894	BES1(EAR MOTIF-CONTAINING PROTEINS) EAR motif	http://systemsbiology.cau.edu.cn/PlantGSEAv2/download.php	AT1G19350 AT1G75080 AT3G50750 AT4G18890
0.00166518	4	5	8.04894	AP2(EAR MOTIF-CONTAINING PROTEINS) EAR motif	http://systemsbiology.cau.edu.cn/PlantGSEAv2/download.php	AT1G72570 AT4G36920 AT5G10510 AT5G65510
0.00706021	6	15	4.02447	G2-LIKE(EAR MOTIF-CONTAINING PROTEINS) EAR motif	http://systemsbiology.cau.edu.cn/PlantGSEAv2/download.php	AT1G14600 AT1G25550 AT1G68670 AT1G69580 AT2G20570 AT4G37180
0.0104908	3	4	7.54588	TCP(EAR MOTIF-CONTAINING PROTEINS) EAR motif	http://systemsbiology.cau.edu.cn/PlantGSEAv2/download.php	AT2G31070 AT3G15030 AT3G27010
0.0109344	5	12	4.19216	MIKC(EAR MOTIF-CONTAINING PROTEINS) EAR motif	http://systemsbiology.cau.edu.cn/PlantGSEAv2/download.php	AT1G69120 AT2G14210 AT2G22540 AT5G13790 AT5G23260
0.0198689	3	5	6.03671	LOB(EAR MOTIF-CONTAINING PROTEINS) EAR motif	http://systemsbiology.cau.edu.cn/PlantGSEAv2/download.php	AT3G02550 AT3G49940 AT5G67420
0.0337428	3	6	5.03059	GRAS(EAR MOTIF-CONTAINING PROTEINS) EAR motif	http://systemsbiology.cau.edu.cn/PlantGSEAv2/download.php	AT1G50600 AT2G45160 AT4G00150
0.0360415	11	55	2.01224	C2H2(EAR MOTIF-CONTAINING PROTEINS) EAR motif	http://systemsbiology.cau.edu.cn/PlantGSEAv2/download.php	AT1G24625 AT1G25250 AT1G66140 AT3G50700 AT3G58070 AT3G60580 AT4G17810 AT4G35610 AT5G14010 AT5G25160 AT5G57520
0.0400765	5	17	2.95917	ERF(EAR MOTIF-CONTAINING PROTEINS) EAR motif	http://systemsbiology.cau.edu.cn/PlantGSEAv2/download.php	AT1G28360 AT3G20310 AT3G54990 AT5G44210 AT5G67190
0.0479522	2	3	6.70745	ARR-B(EAR MOTIF-CONTAINING PROTEINS) EAR motif	http://systemsbiology.cau.edu.cn/PlantGSEAv2/download.php	AT1G67710 AT5G58080
Caf.PlantGSAD
Enrichment FDR	nGenes	Pathway Genes	Fold Enrichment	Pathway	URL	Genes
7.25078e-05	15	40	3.77294	Chromatin associated factor FLCP Chromatin associated factor	http://systemsbiology.cau.edu.cn/PlantGSEAv2/download.php	AT1G24260 AT1G69120 AT2G03710 AT2G14210 AT2G22540 AT2G42830 AT2G45650 AT2G45660 AT3G02310 AT3G58780 AT4G18960 AT5G13790 AT5G23260 AT5G60910 AT5G62165
LLPS.PlantGSAD
Enrichment FDR	nGenes	Pathway Genes	Fold Enrichment	Pathway	URL	Genes
4.75975e-09	105	569	1.85663	PMID31881292 Q/N Rich Strech Liquid-liquid phase separation related genes	http://systemsbiology.cau.edu.cn/PlantGSEAv2/download.php	AT1G03457 AT1G06070 AT1G10120 AT1G10650 AT1G13960 AT1G14580 AT1G19850 AT1G22610 AT1G23000 AT1G28400 AT1G30210 AT1G30330 AT1G32240 AT1G43700 AT1G48410 AT1G49600 AT1G53230 AT1G54080 AT1G55110 AT1G58420 AT1G63910 AT1G65300 AT1G66140 AT1G69120 AT1G69540 AT1G71770 AT1G75730 AT1G76420 AT2G02070 AT2G03710 AT2G18090 AT2G28510 AT2G28810 AT2G30590 AT2G31070 AT2G31370 AT2G35940 AT2G36080 AT2G36270 AT2G36400…
