# Supplementary material for: Rewiring of LEUNIG_HOMOLOG interaction networks marks regulatory shifts from meristem to organ growth in Arabidopsis flowers
Source: Plant J. 2025 Nov 24;124(4):e70585. doi: 10.1111/tpj.70585 (PMC12643531; doi:10.1111/tpj.70585)
Supplement: Supplementary file 6 — Data S5. Raw Jaccard similarity index values calculated between LUH ChIP‐seq datasets and datasets from ChIP‐hub. [file TPJ-124-0-s003.xlsx]

## Sheet: 5. Deseq2NormCounts
Data S5. DESeq2-normalized gene expression counts from luh FIS, lug FIS and FIS RNA-seq samples. Raw counts were summed across technical replicates, filtered to exclude genes from organellar genomes, and normalized using variance-stabilizing transformation (VST) in DESeq2. Only genes with counts >10 in more than one sample were retained.
	FISxluh_0DAI_rep1	FISxluh_2DAI_rep1	FISxluh_2DAI_rep2	FISxluh_2DAI_rep3	FIS_2DAI_rep1	FIS_2DAI_rep2	FIS_2DAI_rep3	FISxluh_0DAI_rep2	FISxluh_0DAI_rep3	FIS_0DAI_rep1	FIS_0DAI_rep2	FIS_0DAI_rep3	FISxlug_0DAI_rep1	FISxlug_0DAI_rep2	FISxlug_0DAI_rep3	FIS_4DAI_rep1	FIS_8DAI_rep1	FIS_4DAI_rep2	FIS_8DAI_rep2	FIS_4DAI_rep3	FIS_8DAI_rep3	FISxlug_2DAI_rep1	FISxlug_4DAI_rep1	FISxlug_8DAI_rep1	FISxlug_2DAI_rep2	FISxlug_4DAI_rep2	FISxlug_8DAI_rep2	FISxlug_2DAI_rep3	FISxlug_4DAI_rep3	FISxlug_8DAI_rep3	FISxluh_4DAI_rep1	FISxluh_8DAI_rep1	FISxluh_4DAI_rep2	FISxluh_8DAI_rep2	FISxluh_4DAI_rep3	FISxluh_8DAI_rep3
AT1G01010	8.69409	8.81902	8.78444	8.8076	8.70081	8.96095	8.8442	8.83638	8.82147	8.73541	8.89595	8.80918	8.76019	8.84449	8.71883	8.73858	8.62267	8.70692	8.76923	8.90807	8.75746	8.82682	8.94368	8.8613	8.84083	8.69829	8.90238	9.11181	9.01837	8.83458	8.75856	8.47797	8.70791	8.79684	8.54529	8.40359
AT1G01020	9.1172	8.89602	8.87619	9.03432	8.99652	9.10529	9.10362	9.19958	9.14536	9.12952	8.93293	9.09592	9.0548	9.05978	9.00217	8.96176	10.4136	9.0804	10.5569	9.0301	10.259	8.71153	9.22476	10.2448	8.73975	9.39971	10.4545	8.84743	8.43693	10.4085	9.00997	8.51784	9.25989	8.29023	8.98581	9.20234
AT1G01030	8.08448	8.23644	8.26842	8.01062	8.10824	8.31587	8.14338	8.29299	8.18142	8.00446	8.06036	7.67968	8.23324	8.0845	8.23177	9.43077	9.16308	9.31707	8.87438	9.38122	9.20962	8.14268	9.2572	9.3582	8.47175	8.85636	9.27912	8.05518	9.01837	9.30285	9.11991	9.35774	8.89579	8.9481	8.77228	8.77091
AT1G01040	11.7851	11.6079	11.3671	11.5063	11.45	11.4193	11.4374	11.8329	11.7135	11.7961	11.8444	11.8662	11.7429	11.6788	11.6907	11.4811	12.0987	11.5874	11.8559	11.4426	11.9625	11.6657	11.7324	11.5722	11.5402	11.8407	11.7152	11.7762	11.9738	11.6243	11.5713	12.161	11.6408	11.8371	11.6478	11.7891
AT1G01050	10.084	10.1627	10.0899	10.247	10.1147	10.0425	9.99183	10.0261	10.0165	9.97259	10.1225	10.1881	10.2246	10.452	10.2845	10.0073	10.7192	10.1366	10.8954	9.98657	10.9386	10.0582	10.1148	11.1034	10.1007	10.2069	11.0588	10.1297	9.87063	11.1735	10.2604	10.1268	10.0333	10.289	9.85619	10.1913
AT1G01060	8.78659	8.83001	8.72215	8.74683	8.95478	8.83322	9.05935	8.77291	8.62978	8.88656	8.97733	8.61761	8.94648	8.94088	9.06671	8.75227	8.44207	9.04296	8.70483	9.02671	8.54448	9.20452	10.06	8.47835	9.32927	9.84296	8.65239	9.2634	8.86224	8.68623	9.00079	8.32995	9.14237	8.24863	8.65149	8.30822
AT1G01070	7.90191	8.01299	7.94988	8.15937	7.89455	8.01463	7.91989	7.80849	7.94614	7.67968	8.0128	7.8072	8.01835	8.18931	7.67968	8.02476	8.11237	7.82108	8.25601	8.21981	8.30099	7.891	7.67968	8.47835	7.67968	7.98059	8.88367	7.67968	8.34162	8.9117	8.01314	8.26227	8.06851	8.35657	8.27962	7.9778
AT1G01080	10.2855	10.205	10.3146	10.1311	10.0679	10.1147	10.207	10.235	10.4815	10.2326	10.1648	10.1497	10.0314	10.0913	10.17	10.2482	10.7155	10.3173	10.6458	10.2725	10.6772	10.1861	10.1235	11.1778	10.2821	10.1831	11.0055	10.213	10.718	11.0268	10.3254	10.2016	10.2598	10.3648	10.1519	10.4503
AT1G01090	11.7844	11.9222	12.014	11.9775	12.1572	12.2238	12.1139	11.883	11.9547	11.9025	12.0144	12.1652	12.4507	11.9478	12.1856	12.5452	11.9619	12.436	12.1064	12.6718	12.3361	12.2723	12.6414	12.6662	12.1509	12.68	12.4368	12.3994	12.517	12.4058	12.442	12.8813	12.3392	12.9449	12.3503	12.6208
AT1G01100	13.5988	13.26	13.2324	13.4942	13.6254	13.7252	13.5785	13.8575	13.9524	13.7882	13.5682	13.6882	13.5317	13.4572	13.3828	13.5041	13.8022	13.7155	14.1548	13.4324	13.7299	13.3787	13.8211	14.1889	13.4983	14.0618	14.0366	13.3346	13.3647	14.1438	13.4407	12.9457	13.4642	12.9055	13.9655	14.1262
AT1G01110	10.297	10.3455	10.2074	10.3579	10.6252	10.6228	10.6176	10.2054	10.2973	10.6227	10.673	10.6166	10.3005	10.2827	10.5376	10.3337	10.0161	10.2732	9.87868	10.2062	9.86673	10.3677	9.92748	9.93701	10.1368	10.0017	9.9835	10.3954	9.74089	9.927	10.1734	9.98867	10.1996	9.93227	10.224	9.56757
AT1G01120	10.3551	10.0722	9.98064	9.90472	10.1044	10.3171	9.99812	9.82302	9.92013	10.152	10.2844	10.2704	10.5288	10.4062	10.2705	10.6816	10.5071	10.8779	10.5272	10.493	10.5836	10.2295	10.7105	10.924	10.2572	10.6661	10.7389	10.3041	10.8188	10.7543	10.3159	10.1177	10.4461	10.5013	10.5778	9.88485
AT1G01130	10.402	9.8749	9.65285	9.98127	10.3661	10.2931	10.3105	10.3911	10.5371	10.9514	10.9674	10.9709	10.1338	10.1662	10.2088	9.94991	9.07958	9.90622	9.28975	9.60907	9.04715	10.2304	10.0652	9.3435	9.88323	10.0418	9.20982	10.2502	9.58258	9.3093	9.56981	9.16018	9.72861	9.20392	9.52631	9.38324
AT1G01140	11.0107	11.0452	10.9801	10.9234	11.3425	11.315	11.2361	11.1452	11.146	11.3837	11.5786	11.5548	11.4928	11.3587	11.3441	10.8836	10.8438	10.7381	10.7635	10.8011	10.7695	11.0668	10.8151	11.3226	10.9078	10.6276	10.9973	11.3308	10.7828	11.2405	10.5504	10.5644	10.6535	10.7095	10.3226	10.5181
AT1G01150	8.61974	8.46655	8.29211	8.31908	8.21075	8.33279	8.28828	8.46928	8.55135	8.64928	8.56354	8.5141	8.46329	8.57349	8.55773	8.21251	8.09551	8.10254	8.04351	7.67968	7.91197	8.61684	8.19022	8.08745	8.44139	7.91293	8.49165	8.30992	8.391	8.17595	8.26254	8.02586	8.04354	8.26981	8.12316	8.04447
AT1G01160	12.1297	12.1426	12.209	12.3562	12.0916	11.9711	12.1904	12.5405	12.3003	12.2242	12.1961	12.408	12.3187	12.1458	12.1574	12.2764	11.5166	11.7354	11.7792	12.3696	11.1598	12.1925	12.3409	10.9845	11.1497	12.6884	11.5421	12.1418	11.423	11.3648	12.4329	12.7896	12.271	12.3203	12.4203	12.5325
AT1G01170	10.298	10.5411	10.9292	10.6999	10.3788	10.3042	10.1854	10.4773	10.5332	10.1608	10.1615	10.3607	10.7434	10.4994	10.5742	10.2122	10.9812	9.6496	11.171	10.7169	10.2814	10.5067	10.4406	10.8079	10.0586	10.3491	11.3322	10.7959	10.0023	11.3992	10.6551	11.2706	10.5165	10.8993	10.4354	10.6444
AT1G01180	7.99365	8.23029	8.34746	8.20694	8.16623	8.24283	8.03948	8.20024	7.99797	8.12149	7.83998	8.11064	8.15754	8.003	8.1001	8.06781	8.96205	8.16738	8.88892	7.67968	8.85519	8.11827	8.27335	8.69785	8.07943	8.45636	8.44327	8.10871	8.391	8.47685	8.27026	8.86257	8.42656	8.14076	8.16721	8.58523
AT1G08765	8.8982	8.65611	8.55147	8.6294	8.54886	8.7036	8.65268	8.86503	8.80114	8.96714	8.69001	8.92567	9.01223	8.60439	8.64786	8.76576	8.50717	9.01072	8.43717	8.74662	8.45875	8.91099	9.04078	8.42182	8.50798	8.91356	8.40588	8.34256	8.61967	8.37814	8.81208	8.49817	8.72892	8.42473	8.54529	8.04447
AT1G01190	8.25731	8.27191	8.16888	8.22913	8.16623	8.14046	8.24014	8.0858	8.01343	8.10428	8.36611	8.05054	8.28535	8.003	8.35383	8.21978	8.69809	8.45782	8.58018	8.49035	8.39832	8.36924	8.37889	8.15529	8.24323	8.61642	8.29031	8.23859	8.24918	8.31613	8.30011	8.69935	8.45635	8.59701	8.42873	9.03055
AT1G01200	8.05307	7.94341	7.97558	7.83596	7.95691	7.87813	7.97371	7.92046	7.94614	7.92542	8.08199	8.12884	8.09923	7.9664	7.86823	7.96166	8.12857	7.96215	8.11151	7.67968	8.14277	8.26136	7.67968	8.45065	7.67968	8.05989	8.31854	8.00923	7.67968	8.23949	7.67968	7.94164	7.95504	7.67968	7.90784	7.67968
AT1G01210	9.58663	9.61966	9.58178	9.8856	10.0389	10.092	9.95342	9.886	9.7644	9.76888	9.83306	9.69215	9.68723	9.3794	9.69789	9.87349	10.1417	9.90311	9.87246	9.78574	9.79107	9.72686	9.67817	9.5502	9.21761	9.55378	9.65874	10.0069	9.71161	9.79623	9.84239	9.70724	9.76364	9.79483	9.84096	9.72808
AT1G01220	10.5522	10.4886	10.5911	10.5665	10.6914	10.7425	10.7015	10.4151	10.4784	10.615	10.7316	10.4831	10.3773	10.5276	10.6043	10.7705	10.657	10.7847	10.3772	10.725	10.5435	10.7724	10.6678	10.2863	10.7595	10.6293	10.2685	10.5385	11.0141	10.4195	10.7123	10.6474	10.6381	10.535	10.9328	9.98635
AT1G01225	9.01206	8.88833	8.80233	8.93167	8.8332	8.78353	8.90374	8.98598	8.92438	9.0538	8.77223	9.03526	8.99765	8.84159	8.75481	8.81465	9.05254	8.62224	9.11356	8.85721	9.14903	8.84999	8.86158	8.93897	8.85037	8.79558	9.0408	8.90052	8.77867	9.22478	9.07784	8.97926	8.74539	9.13991	9.05677	8.46027
AT1G01230	9.04392	9.27023	9.37872	9.25329	9.18586	9.18974	9.07727	9.31465	9.38551	9.10259	9.41371	9.2516	9.56418	9.21664	9.25267	9.2481	9.97721	9.02373	10.2327	9.56076	10.0836	9.12409	9.07897	10.0412	9.02013	9.21298	10.1895	9.46625	8.95553	10.0954	9.35498	9.49051	9.27957	9.54625	9.15064	9.17759
AT1G01240	9.76396	10.077	10.0426	9.98931	9.5309	9.44173	9.57409	10.069	10.0381	9.74518	9.6602	9.43712	9.53327	9.64229	9.60598	9.44687	10.0759	9.14006	9.87495	9.64762	9.91345	9.85448	9.01963	9.37631	9.78381	9.20802	9.62688	9.62328	9.65539	9.57559	9.72502	10.8571	9.69433	10.3494	9.7085	10.6841
AT1G01250	8.63995	8.40944	8.08868	8.38066	8.54046	8.62958	8.62463	8.23783	8.81744	8.68823	8.98886	8.78275	8.9618	9.16678	8.89499	8.62853	8.41897	8.39367	8.76595	8.15905	8.70442	8.63155	8.69844	9.09251	8.90122	8.81387	9.35331	8.72671	8.826	9.38612	8.24677	8.20146	8.1649	8.53691	8.07404	8.40359
AT1G01260	9.82801	9.94083	9.76271	9.68158	10.016	10.0361	10.0106	9.91062	9.80597	9.85713	9.72606	10.0784	9.93404	9.88948	9.86211	10.0624	9.86943	10.0724	9.84347	10.0482	9.88604	9.91562	9.95449	9.61992	9.98472	9.99512	9.78743	9.73422	9.2813	9.89785	9.99133	9.67892	9.99527	9.66957	9.79771	9.08635
AT1G01280	7.67968	7.67968	7.67968	7.67968	7.67968	7.67968	7.67968	7.67968	7.67968	7.67968	7.67968	7.67968	7.67968	7.76626	7.78859	7.80595	8.75529	7.67968	11.3443	8.089	12.3909	8.63881	7.77665	12.3514	7.67968	7.67968	11.7037	7.82732	9.2992	11.3437	7.81607	9.64996	7.67968	7.67968	7.67968	8.82512
AT1G01290	10.572	10.434	10.6828	10.6034	10.0171	9.94423	9.9599	10.4958	10.4512	9.9737	9.9869	9.82232	10.5808	10.5888	10.5549	9.75535	9.33501	9.8588	9.27573	9.90236	9.24591	10.8743	10.5861	10.0023	11.0052	10.5429	9.81436	10.1283	10.391	9.65077	10.3915	10.0086	10.2231	9.85114	10.284	9.85641
AT1G01300	13.6029	13.4584	13.2943	13.3725	13.5786	13.5707	13.5704	13.3934	13.5202	13.478	13.7838	13.7676	13.743	13.6382	13.5372	13.599	12.5369	13.6205	12.5404	13.4137	12.6905	13.389	13.6442	12.9736	13.3609	13.5618	12.8203	13.2454	13.4233	12.7155	13.4553	12.9519	13.3638	13.2588	13.3702	13.129
AT1G01310	7.90191	8.00245	7.87088	7.90058	7.91173	7.92834	7.91989	7.86178	8.04236	7.94028	7.98621	8.03953	7.91004	7.87316	7.89735	7.67968	8.09551	8.0529	7.97262	7.67968	8.08115	7.99041	7.97015	8.12271	7.67968	8.18157	7.94907	7.67968	7.67968	8.07139	7.9346	8.02586	8.05624	7.67968	7.67968	7.67968
AT1G01320	13.0861	13.204	13.1978	13.0358	13.2672	13.2956	13.24	13.0933	13.0973	13.0955	13.0447	13.0805	13.2471	13.1234	13.282	13.5138	12.7212	13.5972	12.4644	13.4508	12.6644	13.4967	13.4963	13.0684	13.2128	13.5832	12.8132	13.3578	13.9669	12.8537	13.4852	13.6015	13.4874	13.6235	13.6068	13.4312
AT1G01340	8.37061	8.47076	8.43168	8.44457	8.11701	8.08261	7.97371	8.21561	8.30462	8.27803	7.81059	8.26706	8.51022	8.42138	8.67585	8.14178	8.55542	8.45782	8.779	8.27415	8.84481	8.28577	8.48079	8.90642	8.33212	8.38597	8.70295	8.32646	8.55927	8.51668	8.50391	8.6677	8.33532	8.34752	8.38042	8.56181
AT1G01350	10.7981	10.9002	10.835	10.9441	11.0331	10.912	10.9573	10.7867	10.7821	10.8822	10.8272	10.7045	10.7141	10.7671	10.7407	10.7998	10.2992	10.8186	10.1764	10.5763	10.3479	10.8249	10.8151	10.2899	11.0453	10.6572	10.222	11.0395	10.8899	10.3046	10.6937	10.7169	10.7306	10.9885	10.7652	10.4596
AT1G01355	7.77048	7.76319	7.67968	7.67968	7.67968	7.80966	7.67968	7.67968	7.67968	7.83028	7.88656	7.99152	7.67968	7.67968	7.67968	7.80595	9.05482	7.96215	9.13431	7.67968	9.0808	7.67968	7.93595	8.42182	7.67968	7.77499	8.62055	7.88838	8.16188	8.60802	7.77614	8.46765	7.67968	8.06755	7.67968	8.58523
AT1G01360	9.16502	9.46745	9.34367	9.49467	9.49013	9.26244	9.53872	9.05591	9.30916	9.28457	9.43705	9.34405	9.14548	9.30086	9.22746	9.17648	10.198	9.28174	10.2289	9.57142	10.2924	9.35553	9.13523	10.0582	9.14496	9.04239	10.2728	9.08883	8.7689	10.3194	9.28104	9.71654	9.23987	9.35287	9.41936	10.0312
AT1G01370	10.3226	9.96175	9.94692	10.1239	10.2683	10.243	10.2905	10.5247	10.4235	10.4587	10.3841	10.4606	10.3118	10.2967	10.2176	10.5631	10.6047	10.5485	10.6352	10.6626	10.4927	10.0353	10.6176	10.1828	10.308	10.6701	10.1895	10.1817	10.4212	10.3282	10.2245	9.83454	10.2901	9.97568	10.2998	9.94668
AT1G01380	7.88258	7.67968	7.85072	7.75785	7.67968	7.67968	7.67968	7.83741	7.88123	7.67968	7.67968	7.67968	7.67968	7.67968	7.67968	7.96166	7.93488	7.67968	7.87737	7.9696	7.8809	7.67968	7.67968	7.9261	7.67968	7.84471	7.88847	7.67968	7.67968	8.01285	7.67968	7.67968	7.67968	7.67968	7.67968	8.40359
AT1G01400	7.67968	7.67968	7.67968	7.67968	7.67968	7.67968	7.67968	7.67968	7.67968	7.67968	7.67968	7.67968	7.67968	7.67968	7.67968	7.8343	9.33145	7.67968	9.51901	8.27415	9.38065	7.87262	7.67968	9.36184	8.16225	7.67968	8.88905	7.67968	8.18518	8.86746	7.67968	8.48814	7.67968	7.97629	7.67968	9.03055
AT1G01410	7.67968	7.67968	7.67968	7.67968	7.67968	7.67968	7.67968	7.67968	7.67968	7.67968	7.67968	7.67968	7.67968	7.67968	7.67968	7.67968	8.27767	7.67968	8.01	7.67968	8.23387	7.67968	7.67968	7.9551	7.67968	7.67968	7.93529	7.67968	8.16188	7.94127	7.67968	7.67968	7.67968	7.67968	7.67968	8.46027
AT1G01420	7.67968	7.86629	7.92142	7.67968	7.67968	7.67968	7.67968	7.83741	7.67968	7.67968	7.67968	7.67968	7.67968	7.67968	7.67968	7.67968	7.93488	7.67968	7.8962	7.67968	8.04637	7.67968	7.67968	7.9551	7.67968	7.98059	8.04069	7.67968	7.67968	8.02537	7.67968	7.86504	7.67968	7.67968	7.67968	8.04447
AT1G01430	9.83883	9.63978	9.64453	9.60006	9.78299	9.83996	9.78258	9.40418	9.55238	9.63999	9.83868	9.68169	9.8039	9.79923	9.77753	9.86713	10.2364	9.96097	10.069	9.78933	10.0331	9.60134	10.0574	10.3249	10.1384	9.85181	10.1627	9.92436	9.97491	10.0814	9.85597	10.2867	9.67331	9.94753	9.82727	10.0437
AT1G01440	9.70854	9.88813	9.88373	9.70726	9.77243	9.91676	9.79729	9.59537	9.66567	9.78186	9.79306	9.65743	9.88324	9.81804	9.80568	9.95231	9.64085	9.71601	9.42148	9.88916	9.66099	9.62746	9.59917	9.44616	9.92552	9.55192	9.36205	9.90247	9.45955	9.50108	9.87385	9.90052	9.8965	9.99046	9.71602	9.54024
AT1G01448	9.45701	9.22422	9.23372	9.28805	9.2342	9.22667	9.34821	9.26827	9.28343	9.45693	9.20125	9.48021	9.2458	9.32331	9.19515	9.50077	9.8992	9.49245	9.81122	9.94593	9.52453	9.42349	9.38305	9.69713	9.35931	9.47719	9.76245	9.53373	9.44392	9.7802	9.60862	9.73494	9.5034	9.57444	9.66047	10.0746
AT1G01460	7.67968	7.67968	7.67968	7.67968	7.67968	7.67968	7.67968	7.67968	7.67968	7.67968	7.67968	7.67968	7.67968	7.67968	7.67968	7.67968	8.0196	7.67968	8.22889	7.67968	8.25716	7.67968	7.67968	8.04875	7.67968	7.67968	8.16006	7.67968	8.11137	8.08205	7.67968	7.67968	7.67968	7.67968	7.67968	7.67968
AT1G01470	8.28444	8.68541	8.57867	8.95092	8.33687	8.47458	8.24014	8.51767	8.56227	8.2656	8.40124	8.26029	8.59163	8.96423	8.46308	8.26138	8.62625	8.2243	9.07085	8.21019	8.81837	8.5671	8.66373	9.09712	8.9496	8.77316	9.48284	8.68263	8.69746	9.44879	8.75065	9.0302	8.57967	8.78654	8.52223	9.13941
AT1G01480	7.80807	8.36197	8.45005	8.42524	8.15839	8.14046	8.18721	7.93704	7.67968	7.67968	7.88656	8.06123	7.84266	7.8296	7.67968	7.85819	7.94864	7.9244	7.83286	7.67968	8.02764	8.33721	8.296	8.22805	8.24323	7.98059	8.29031	7.99238	8.24918	8.07139	8.13035	8.04964	7.91824	8.25932	7.98553	8.23496
AT1G01490	10.9569	11.3527	11.1973	11.4627	11.1732	11.1254	11.1765	11.2529	11.0482	11.1985	11.1216	11.0741	10.9439	10.9024	10.9154	10.9742	10.6208	10.7466	10.8576	10.9123	10.6568	11.2525	11.2879	11.1231	11.4509	11.4491	11.1521	11.5767	11.5107	11.1724	11.0285	11.4	10.9247	11.3022	10.8796	11.5491
AT1G01500	8.69033	8.9627	8.87892	8.76497	8.9278	8.90937	8.80431	8.68592	8.90979	8.66008	8.56354	8.8993	8.93718	8.873	8.80388	8.91128	9.59006	8.84781	9.70367	8.89656	9.88391	8.85285	8.92042	9.91608	8.69034	8.97691	9.72794	8.72192	8.73898	9.67008	9.08922	9.56236	9.07129	9.02415	8.95745	8.87642
AT1G01510	11.344	11.345	11.3294	11.3217	11.224	11.237	11.1329	11.1779	11.1069	11.1076	11.1189	10.9894	11.2559	11.3826	11.3144	11.1814	10.9827	11.146	10.7187	11.2173	10.8913	11.2798	11.0512	10.7351	11.195	11.0944	10.8361	11.2376	10.9977	10.782	11.1713	10.9488	11.3434	10.9724	11.361	11.0077
AT1G01520	8.27104	8.15002	8.05163	8.29548	8.19635	8.21272	8.3433	8.44898	8.35018	8.25289	8.51655	8.34863	8.04334	8.37116	8.33662	8.26138	8.44207	8.48191	8.48489	8.37677	8.46697	8.20898	8.0783	8.44118	8.12284	8.3345	8.34021	8.14472	7.67968	8.3722	8.13035	8.13217	8.10316	8.24863	8.08689	8.30822
AT1G01540	11.4264	11.3836	11.4337	11.2969	11.3302	11.3702	11.3162	11.3171	11.2844	11.2114	11.3229	11.374	11.5681	11.4408	11.4364	11.4058	10.9314	11.3385	10.7994	11.286	10.965	11.2926	11.4534	10.9867	11.28	11.2033	10.8447	11.3058	11.3847	10.8357	11.4859	11.4951	11.4458	11.2222	11.2551	10.9376
AT1G01550	11.1415	11.1909	11.1666	11.2734	11.0768	11.0436	10.9331	11.0658	11.1016	10.9983	10.9625	10.8082	11.4391	11.4435	11.4029	11.0879	11.3731	10.9022	11.5229	10.9851	11.4819	11.0176	11.228	11.6192	11.0469	11.3683	11.5768	11.3083	10.6998	11.6339	11.0867	11.3491	11.0166	11.341	11.0469	11.1524
AT1G01560	8.0743	8.35702	8.30926	8.27089	8.1423	8.11572	7.97371	8.36119	8.17138	8.07704	8.13146	8.22506	8.22537	8.11103	8.39492	7.80595	8.18106	7.82108	8.02155	7.67968	8.15689	8.07414	8.21657	8.33825	8.09442	8.24797	8.27862	8.35825	8.53376	8.27562	8.03972	8.27646	8.03037	8.19163	7.67968	8.10054
AT1G01570	8.55594	8.43638	8.57484	8.58	8.5147	8.43649	8.43162	8.53618	8.6446	8.4671	8.56354	8.38843	8.69825	8.55758	8.70296	8.52421	8.84055	8.5712	8.69066	8.48415	9.21697	8.49691	8.37889	9.16824	8.59483	8.54054	9.19584	8.56994	8.49382	8.93613	8.54046	8.98504	8.69936	8.82208	8.49844	8.37336
AT1G01580	7.8369	7.67968	7.67968	7.81504	7.83169	7.67968	7.67968	7.67968	7.78052	7.83028	7.972	7.83583	7.67968	7.67968	7.86823	7.8343	7.98621	7.67968	8.04351	7.67968	8.19688	7.85227	7.67968	7.9551	7.67968	7.67968	8.05053	7.67968	7.67968	8.09244	7.67968	7.86504	7.67968	7.83843	7.67968	7.67968
AT1G01590	8.22137	8.04275	8.13062	8.1133	8.2036	8.14643	8.12778	8.16799	8.1289	8.1916	8.33529	7.93446	8.40724	8.47267	8.39492	8.12447	8.52765	7.87957	8.46143	8.4779	8.67352	8.40961	8.37239	9.21463	8.73975	8.61188	9.02917	8.29291	8.70803	8.92399	7.95215	8.49817	7.84847	8.43278	8.28801	8.56181
AT1G01600	8.75212	8.44077	8.51917	8.59576	8.73156	8.82215	8.83297	8.69727	8.94232	8.95676	9.0199	8.92567	8.66557	8.44516	8.55773	9.69998	10.9693	9.43528	10.7752	9.78215	11.3236	9.30047	9.91739	11.0965	9.19391	9.42884	10.4567	9.03441	10.1856	10.2837	8.84495	11.2064	8.70364	11.8782	8.90206	11.6496
AT1G01610	11.1843	11.0927	10.9791	11.1886	11.4186	11.608	11.6699	11.0287	10.8754	11.2541	11.4881	11.5717	11.1347	10.8296	10.9742	12.1237	12.0425	11.9788	11.6861	11.9214	12.0198	10.9596	11.3313	11.7679	10.7901	11.3545	11.2288	10.9568	11.3362	11.2596	11.6802	12.5858	11.504	12.7613	11.5915	11.8914
AT1G01620	13.9889	14.4307	14.5327	14.3967	14.1188	13.9369	13.9548	13.9782	13.9095	13.5855	13.7164	13.8714	14.2308	14.2237	14.3412	14.0563	13.2142	13.8911	13.1779	14.2899	13.1348	13.971	14.1104	13.5539	13.7761	14.1454	13.6246	14.0092	13.5663	13.5058	14.2409	14.1531	14.3843	14.06	14.419	13.7986
AT1G01630	10.6542	10.5799	10.5528	10.5747	10.4959	10.706	10.6504	10.6799	10.5897	10.5675	10.6554	10.8789	11.0569	10.7153	10.6762	11.5759	10.0068	11.692	10.274	11.7631	10.4329	10.7767	11.4733	10.6447	10.4069	11.665	10.361	10.4855	11.0917	10.5297	11.5934	11.7608	11.5671	11.7394	11.404	11.7342
AT1G01640	8.26421	8.6119	8.41757	8.5375	8.39631	8.17517	8.42236	8.42808	8.46411	8.42468	8.16733	8.35447	8.53506	8.62312	8.35383	8.33634	8.62982	8.33746	8.84161	8.29944	9.02119	8.2976	8.35247	9.18957	8.16225	8.37349	9.41149	8.30992	8.63123	9.14344	8.45411	8.94384	8.27646	8.88943	8.39459	8.58523
AT1G01650	10.7395	10.7906	10.724	10.7843	10.6961	10.7109	10.7164	10.7131	10.6171	10.6744	10.8726	10.4864	10.5614	10.7377	10.7427	10.6969	11.8545	10.8392	11.9889	10.7411	11.7668	10.539	10.6425	11.6472	10.7626	11.0428	11.6371	10.6595	11.0287	11.4817	10.7749	11.2455	10.822	10.8993	10.9002	11.6276
AT1G01660	9.77108	9.311	9.48446	9.68045	9.58888	9.4605	9.65019	9.80784	9.56067	9.79599	9.76816	9.88024	9.27812	9.00202	9.20494	9.55566	9.3837	9.66466	9.38163	9.85389	9.07249	9.33746	9.20947	8.76418	9.47243	9.51032	9.15492	9.54725	9.99209	9.05833	9.63741	9.81178	9.43475	9.50674	9.4312	9.75944
AT1G01670	9.62063	9.50211	9.49705	9.64496	9.47007	9.40068	9.64471	9.84345	9.69387	9.6342	9.65859	9.79786	9.2077	8.90616	9.08497	9.52269	9.49122	9.53467	9.29571	9.48344	9.24591	9.21469	9.09331	8.95486	9.28904	9.13629	9.06143	9.29144	9.35697	9.1107	9.46201	9.54478	9.45807	9.02007	9.28878	9.62049
AT1G01680	7.86119	8.05213	8.15396	8.18964	8.03002	7.92834	8.09478	7.99467	7.92642	8.02678	7.67968	7.8072	7.86784	7.80211	7.78859	7.85819	8.43751	7.87957	8.36974	8.22926	8.22183	7.82917	7.67968	8.04875	7.67968	7.67968	8.23567	7.95558	7.67968	8.14982	8.01314	8.24771	8.0804	7.67968	7.67968	7.89067
AT1G01690	10.4387	10.2824	10.3354	10.3626	10.3299	10.2673	10.2284	10.4714	10.4007	10.3388	10.3424	10.358	10.4128	10.423	10.5719	10.487	9.76961	10.5231	9.77814	10.4683	9.82499	10.4782	10.6442	9.84133	10.464	10.5795	9.7344	10.5096	10.8113	9.70007	10.3349	10.2664	10.3916	10.4771	10.4891	10.2727
AT1G01695	8.04198	8.20496	8.22434	8.23453	8.34251	8.19162	8.18721	8.20798	8.0818	8.21974	8.35397	8.24647	8.40137	8.48161	8.62478	8.18235	8.61908	8.45782	8.56786	8.2827	8.45043	8.36924	8.28855	8.58774	8.34122	8.50488	8.74454	8.34256	8.50737	8.72847	8.34223	8.27646	8.26076	8.34752	8.18776	8.48698
AT1G04037	7.8369	7.94341	7.82783	8.04537	8.01895	8.01463	8.019	8.03168	8.04236	8.05776	7.77226	8.33678	8.0552	8.13597	8.02335	7.93197	8.33916	7.9244	8.41203	7.67968	8.32173	7.82917	8.1118	8.30381	8.18676	7.67968	8.52084	7.67968	8.18518	8.38984	8.22222	7.97246	7.81752	7.95436	7.98553	7.67968
AT1G01700	8.61974	8.68541	8.72215	8.71485	8.72482	8.65139	8.82161	8.65094	8.84921	8.67427	8.78992	8.94287	8.61407	8.70765	8.55135	8.75227	9.05709	8.71584	9.03641	8.91566	9.00353	8.53898	8.5449	8.67694	8.76087	8.57938	8.93366	8.47841	8.30638	9.05565	8.85211	8.57398	8.76954	8.7603	8.79376	8.67272
AT1G01710	10.8822	10.9743	10.8624	10.8756	10.9183	10.9002	11.0156	10.9067	10.8762	10.9022	10.9103	11.0757	10.8483	10.8595	10.9835	10.9593	11.054	11.1256	11.138	11.2487	11.1892	10.9618	11.0531	11.2057	10.9389	11.5329	11.148	11.0971	11.19	11.0732	10.9935	11.1812	11.0664	11.1564	11.1393	11.1884
AT1G01715	9.1123	9.15251	8.95503	9.03237	9.01175	8.90937	9.09927	9.11663	9.1246	8.97997	8.52138	8.80918	9.31621	9.10788	9.16525	8.92839	9.88096	9.03659	9.75925	8.80354	9.57983	9.14798	9.09046	10.0284	9.29845	9.29865	10.1477	9.19318	9.02597	10.176	9.06634	9.18443	9.09166	8.98259	9.10471	9.43452
AT1G01720	10.7163	11.446	11.6378	11.4851	11.631	11.56	11.5318	10.5963	10.5588	10.6643	10.7251	10.5932	10.4971	10.2641	10.4906	10.9541	11.5625	11.1969	11.2305	10.9549	11.2065	10.9941	10.9741	11.1881	11.201	11.2285	11.0441	11.3697	11.2752	10.9016	11.2771	11.5657	11.5933	10.8792	11.5364	10.7528
AT1G01725	8.43619	8.21778	8.53144	8.46339	8.48347	8.57535	8.36399	8.60193	8.80933	8.642	8.67021	8.97643	8.44694	8.42138	8.52528	8.4923	9.80293	8.30734	10.1624	8.74662	9.09315	8.33721	8.52413	8.90642	8.07943	8.65186	9.77998	8.47189	8.20742	9.82345	8.54555	8.59183	8.52319	8.67081	8.20747	8.65169
AT1G01730	10.3113	10.4178	10.3543	10.4209	10.2564	10.1244	10.2372	10.4195	10.3886	10.2262	10.3434	10.4395	10.0841	10.0944	10.2014	10.3911	10.6168	10.4124	10.5955	10.4344	10.49	10.0827	10.1444	10.5047	10.2807	10.2707	10.4747	10.1789	10.2406	10.5405	10.5377	10.3553	10.412	10.2712	10.4986	10.2988
AT1G01740	8.91907	8.98165	8.98738	8.88978	9.10112	9.11537	9.00369	8.91397	8.93159	9.09575	9.12321	9.13218	9.2872	9.24474	9.28948	9.05337	8.93687	9.19667	8.88023	8.7864	8.92489	9.2086	9.06736	9.04055	9.33534	9.01016	8.92074	9.19016	9.23217	8.98041	8.91424	8.77387	9.02013	8.65296	9.17144	8.19422
AT1G01750	7.8369	7.88408	7.92142	7.75785	7.92772	7.86343	7.79989	7.93704	8.06911	8.03741	7.67968	8.10123	7.77381	7.80211	7.89735	7.93197	8.18106	7.99536	8.0327	7.67968	8.00783	7.67968	7.89635	7.803	7.67968	8.12504	7.9867	7.95558	7.67968	8.02537	8.01314	8.07195	7.87454	7.67968	7.67968	8.10054
AT1G01760	8.69409	8.60488	8.74129	8.54419	9.04156	9.11369	9.02724	8.58921	8.5889	8.93568	9.06616	9.06854	9.05201	9.12346	9.08859	9.04582	8.85451	8.92901	8.65418	8.66136	8.74594	9.24269	9.04376	8.46924	8.97085	8.81024	8.69967	8.90052	8.9716	8.82449	8.85921	8.6093	8.78138	8.94371	8.75914	8.10054
AT1G01770	9.47511	9.67778	9.63756	9.55474	10.1034	10.2321	10.1086	9.4382	9.49707	9.81753	10.1371	9.77852	9.98425	9.70902	9.8885	10.1944	10.6407	10.3082	10.2814	10.2192	10.5695	9.91677	9.84448	9.75676	9.86552	9.90933	9.65737	9.78906	9.72842	9.74754	10.088	9.76801	9.94609	9.74485	9.88776	9.61183
AT1G01780	9.42749	9.41594	9.32936	9.3413	9.75643	9.73162	9.75263	9.46218	9.39974	9.65576	9.59413	9.60908	9.36583	9.3307	9.73413	9.75396	10.7086	9.84585	10.6841	10.146	10.3096	9.72153	9.74101	9.99567	9.44512	9.83405	10.1477	9.90586	10.0258	9.91911	9.52782	10.0993	9.4912	9.90316	9.74566	10.6444
AT1G01790	10.5883	10.6418	10.501	10.5793	10.7007	10.7378	10.6723	10.3793	10.447	10.6323	10.5402	10.5909	10.655	10.5647	10.6762	10.6511	10.9319	10.8703	10.5674	10.7491	10.8923	10.7785	10.7739	11.2232	10.818	10.7553	10.7529	10.6856	10.6202	10.8255	10.5946	10.2987	10.5259	10.6058	10.509	10.57
AT1G01800	10.4846	10.7631	10.7658	10.7682	10.7074	10.7363	10.8111	10.5506	10.5637	10.5471	10.7739	10.8296	10.8004	10.518	10.695	10.721	10.5665	10.6546	10.5203	10.7241	10.6867	10.7828	10.7984	10.7857	10.8684	10.5108	10.7723	10.7307	10.482	10.9208	10.8044	10.5158	10.6172	10.6665	10.4278	10.0185
AT1G01810	8.81983	8.51944	8.59005	8.50313	8.44607	8.55441	8.59561	8.63492	8.6829	8.64928	8.73206	8.87222	8.67797	8.49482	8.71357	8.43412	8.40951	8.6418	8.54262	8.9232	8.35155	8.66023	8.57011	8.79562	8.73975	8.73058	8.7843	8.67759	8.89718	8.63351	8.56059	8.41368	8.65531	8.85634	8.28801	8.40359
AT1G01820	10.5991	10.7047	10.7524	10.8737	10.6231	10.6279	10.5508	10.657	10.6713	10.6989	10.546	10.6189	10.6739	10.5938	10.526	10.5562	11.1528	10.4647	11.3967	10.5932	11.1883	10.8314	10.5502	11.26	10.9407	10.7492	11.2469	10.8505	10.6584	11.2531	10.585	11.2495	10.5435	10.7513	10.7832	10.8534
AT1G01830	11.0636	11.1199	11.0536	11.1056	11.1082	11.0294	11.2049	11.1993	11.1266	11.2709	11.4048	11.2307	11.1386	11.0869	11.1175	10.9821	11.0506	11.1332	10.8331	10.8885	10.9977	11.1617	10.9882	10.3825	10.9764	11.1239	10.2031	11.2859	11.2227	10.1965	10.8567	11.3453	10.8644	11.126	11.1604	10.9857
AT1G01840	8.0187	8.23029	7.93605	8.15307	8.0075	8.03876	7.99717	8.2797	8.10602	8.08633	8.42916	8.28038	8.15754	7.9791	8.21035	8.19766	8.1442	7.87957	8.24936	8.089	8.04637	8.16583	8.14282	7.9813	7.95172	8.18157	8.22924	8.06927	7.67968	8.20872	8.22222	7.97246	8.32114	8.30994	7.98553	7.67968
AT1G01860	9.2176	9.2261	9.29649	9.26446	9.47512	9.24767	9.24972	9.35528	9.34425	9.29802	9.39988	9.14165	9.3206	9.22877	9.27429	9.3698	9.70159	8.86308	9.69226	9.58829	9.30168	9.09967	9.24732	9.02593	8.522	9.48311	9.62267	9.45181	8.63123	9.48822	9.26422	9.68843	9.48506	9.68824	9.61665	9.01614
AT1G01880	9.05174	9.17038	9.23763	9.08585	9.10806	9.1237	9.25352	9.07908	9.08497	9.14711	9.07676	8.96258	9.17328	9.12787	9.02922	9.32931	9.2805	9.36099	9.08048	9.08938	9.22063	9.14151	9.40928	9.38705	9.15917	9.34144	9.18372	9.22002	9.65539	9.22015	9.39028	9.31997	9.07129	9.32519	9.12638	9.39367
AT1G01900	8.35901	8.59425	8.57484	8.56393	8.46968	8.54218	8.60296	8.36119	8.66397	8.56145	8.69001	8.39937	8.51525	8.83868	8.53842	8.75904	8.46001	8.24195	8.7725	8.41217	8.4335	8.74415	8.49187	8.34931	8.30398	8.54054	8.85908	8.39587	8.11137	8.84786	8.6543	8.92567	8.50158	8.62856	8.65149	8.27279
AT1G01910	10.332	10.4493	10.4609	10.3861	10.4479	10.603	10.3611	10.235	10.2747	10.3104	10.2794	10.4421	10.4445	10.4142	10.4616	10.526	10.6128	10.5407	10.6793	10.7535	10.5798	10.3937	10.532	10.5844	10.4703	10.4583	10.6825	10.5544	10.4187	10.7078	10.5314	10.3007	10.5137	10.3424	10.3647	10.2988
AT1G01920	10.9003	10.9211	11.0064	10.8396	11.0905	10.9889	11.0306	11.0264	10.9862	11.0708	10.9966	10.9825	10.7292	10.8531	10.8705	10.8927	11.1214	11.1859	11.1119	11.1663	11.0788	10.9884	10.9319	10.863	11.0948	11.2307	10.8896	11.0978	11.2588	10.8971	10.8782	11.222	10.9006	11.1651	10.908	11.6614
AT1G01930	10.115	10.0607	10.024	10.0323	10.0368	10.0729	10.0168	10.0701	10.0706	10.0747	10.1304	10.0695	10.05	10.0121	10.1176	10.2549	9.89807	10.3173	9.91054	10.0987	10.0273	10.029	10.2421	9.79074	10.1172	10.4394	9.86894	10.0116	10.2091	9.76249	10.0779	10.3007	10.3305	10.2149	10.3022	10.278
AT1G01940	10.6696	10.5897	10.5592	10.4573	10.6833	10.4963	10.4584	10.7052	10.6892	10.6316	10.5073	10.6703	10.6802	10.7509	10.6699	10.5094	10.1697	10.6438	10.3477	10.43	10.0614	10.6452	10.7218	10.2738	10.8327	10.7786	10.2157	10.6586	10.9285	10.2706	10.4841	10.4796	10.4976	10.3494	10.5818	10.8707
AT1G01950	10.3877	10.2067	10.2815	10.1991	10.1961	10.1675	10.3022	10.2249	10.2096	10.2947	10.2631	10.2685	10.5673	10.518	10.3668	10.2337	10.0838	10.4038	10.2194	10.2461	10.2606	10.3511	10.3439	10.2337	10.0466	10.2675	10.2736	10.271	10.4796	10.0896	10.3084	10.1016	10.1696	10.3296	10.3202	9.8051
AT1G01960	11.5173	11.5523	11.3938	11.3864	11.6348	11.8153	11.7714	11.3589	11.3292	11.3497	11.5945	11.3757	11.6776	11.6604	11.6161	11.6225	11.6232	11.578	11.6625	11.4625	11.553	11.5682	11.4982	11.371	11.4138	11.3796	11.4429	11.4415	11.3721	11.5713	11.6169	11.2074	11.6814	11.2741	11.5808	11.1495
AT1G01970	9.68902	9.67907	9.55068	9.54974	9.65887	9.58667	9.7168	9.61167	9.71416	9.77927	9.62595	9.56045	9.78593	9.59132	9.74668	9.59883	9.7646	9.64201	9.69083	9.70046	9.60923	9.66982	9.65001	9.75411	9.66228	9.25899	9.70176	9.77041	9.86313	9.74303	9.62669	10.0666	9.62287	9.58453	9.76925	9.58546
AT1G01990	10.6045	10.5673	10.6284	10.6753	10.4843	10.5556	10.6189	10.6908	10.6595	10.6406	10.3757	10.6492	10.7442	10.4797	10.613	10.8336	10.2223	10.7229	9.97897	10.6775	9.92177	10.4675	10.5602	10.0176	10.5692	10.5403	9.775	10.6429	10.6245	10.0034	10.7954	10.9043	10.8593	10.6473	10.6751	10.1458
AT1G02000	9.87077	9.73336	9.86276	9.7443	9.96666	9.97115	10.2266	9.71126	9.69201	10.0165	9.91883	9.96984	9.79345	9.6593	9.72992	9.976	9.7746	10.0558	9.74695	9.61933	9.72527	9.94628	9.93035	9.54708	9.88907	9.50261	9.56065	10.1037	10.299	9.52642	9.89587	9.90587	9.68736	10.032	9.92818	9.67955
AT1G02010	9.87602	9.66871	9.699	9.62153	9.80903	9.70943	9.81184	9.95233	9.68079	9.8238	9.96035	10.2264	9.85923	9.81055	9.69355	9.82831	10.188	9.97578	10.201	10.1784	10.1198	9.83508	9.95731	10.0176	9.97746	10.1281	9.90786	9.72452	10.1886	10.0931	9.93743	10.138	10.0117	9.80121	9.97049	9.8492
AT1G02020	10.267	10.3115	10.0114	10.2128	9.98144	10.0721	9.98339	9.98792	10.1674	10.0401	10.1416	9.87379	10.0326	10.0564	10.2983	10.131	9.53562	10.086	9.23261	9.98657	9.57169	10.0857	10.0972	9.61992	9.87145	9.90369	9.57681	10.0147	9.85936	9.28327	9.97772	10.3106	10.0664	10.2831	10.295	9.44451
AT1G02030	8.08448	8.15724	8.15396	8.27089	8.04075	8.12204	8.12778	8.23053	8.17138	8.14607	8.2394	8.31857	7.94559	8.06577	8.1524	8.19007	8.46882	8.24195	8.72567	8.20038	8.73427	8.01336	7.91698	8.42182	7.67968	8.10446	8.46567	7.95558	8.08368	8.38402	8.01314	8.86257	8.15519	8.57748	8.24476	8.89293
AT1G02040	7.67968	7.67968	7.80066	7.67968	7.67968	7.80966	7.91989	7.67968	7.85426	7.67968	7.67968	7.67968	7.67968	7.67968	7.67968	7.67968	7.76485	7.67968	8.32446	7.67968	8.29035	7.67968	7.67968	8.21432	7.67968	7.67968	8.16744	7.67968	7.67968	8.11244	7.67968	7.86504	7.67968	8.09841	7.85649	7.67968
AT1G02050	10.736	10.5871	10.6203	10.6672	10.4843	10.3357	10.5494	10.7854	10.745	10.6031	10.6369	10.7838	10.334	10.2906	10.5764	10.6774	11.0193	10.5639	13.038	10.8372	13.739	11.1802	10.6544	13.3453	10.722	10.9343	12.9355	10.8213	11.6988	12.4233	10.8385	12.7286	10.9484	11.0691	10.9503	12.5685
AT1G02060	9.80747	9.72343	9.63895	9.74966	9.73614	9.6827	9.68792	9.43072	9.41613	9.59294	9.88682	9.47491	9.64753	9.51152	9.57777	9.68097	9.31712	9.80959	8.80769	9.40578	9.387	9.43864	9.45803	8.95486	9.34138	8.94573	8.81954	9.44696	9.11314	8.98329	9.5528	9.41419	9.65732	9.49868	9.65851	8.60798
AT1G02065	12.3985	12.3187	12.4121	12.4804	12.0476	12.1961	12.2113	12.3261	12.287	12.3237	12.822	12.6725	12.1162	11.8496	12.2553	13.0054	12.5871	12.465	12.5273	12.795	12.4367	11.8272	11.9429	11.8589	11.0964	11.7976	11.9404	11.2947	11.6105	11.8217	12.7021	13.9072	12.3465	13.9591	12.064	13.0557
AT1G02070	8.93372	8.61538	8.6517	8.87846	8.15839	8.38092	8.3109	8.75898	9.25712	8.52849	8.49192	8.81891	9.04361	9.16465	9.04438	8.52866	8.57086	8.27559	8.81082	8.20038	8.69219	8.41933	8.3917	8.78317	8.51502	8.60272	9.10154	8.45196	8.61967	9.03116	8.69327	9.08932	8.68638	8.75496	8.86335	9.20234
AT1G02080	12.5082	12.6545	12.5779	12.4917	12.6424	12.6305	12.5867	12.353	12.3585	12.2746	12.4419	12.4926	12.6051	12.6459	12.6845	12.8894	12.5581	12.8678	12.5913	12.9092	12.6969	12.4469	12.7266	12.4507	12.2991	12.8003	12.4923	12.5819	12.6176	12.4649	12.8108	12.8696	12.9519	12.711	12.8378	12.8563
AT1G02090	12.0366	11.9114	11.9506	12.0814	11.8971	11.9453	12.0114	12.3564	12.1475	12.011	11.9324	12.0856	11.9121	11.7034	11.9445	12.1522	11.2498	12.0363	11.3909	12.2357	11.2705	12.2667	12.3344	11.4051	12.1204	12.3426	11.2991	12.1841	12.1874	11.2282	12.0941	11.953	11.9987	12.149	12.0012	12.2363
AT1G02100	11.2357	11.4262	11.395	11.3481	11.4198	11.411	11.5526	11.419	11.1929	11.4169	11.4002	11.4294	11.0346	10.9791	11.2172	11.3448	11.084	11.4139	10.9685	11.3288	10.9475	11.4911	11.313	10.7065	11.5205	11.0367	10.6729	11.5894	11.7838	10.5985	11.3204	11.5937	11.3917	11.3466	11.51	11.4456
AT1G02110	12.1523	12.0691	12.0939	12.0575	12.1342	12.1573	12.2161	12.0563	12.006	11.9997	12.1304	12.107	12.017	11.849	12.0306	12.1125	11.4249	12.0082	11.1519	11.9242	11.123	11.8021	11.8226	10.8805	11.8499	11.815	10.8293	11.8572	11.6041	10.7018	11.9995	11.9586	12.2012	11.9349	12.2402	11.2128
AT1G02120	11.4209	11.3671	11.2776	11.4368	11.2747	11.2641	11.4901	11.7975	11.5469	11.5748	11.5894	11.633	11.3847	11.3672	11.4449	11.3893	11.6534	11.4754	11.6452	11.2866	11.5395	11.3493	11.2825	11.2951	11.2534	11.6026	11.3841	11.3193	11.5515	11.3204	11.4291	11.7671	11.4923	11.3929	11.7113	11.6887
AT1G02130	11.0187	10.7666	10.9102	10.9239	10.6981	10.671	10.7759	11.1942	11.1929	10.937	10.9796	11.2249	11.2223	11.0585	11.1774	11.0512	10.4976	11.1945	10.8189	10.9655	10.8455	10.8466	11.0721	10.7869	10.7728	11.3555	10.9479	10.8143	10.7478	10.9042	11.3079	11.0454	11.1207	10.7052	11.1512	11.1663
AT1G02140	11.7466	11.3716	11.4615	11.5024	11.5341	11.6234	11.453	11.7774	11.8771	11.8645	11.7093	11.8326	11.887	11.6746	11.6518	11.7029	12.1167	11.6747	12.3655	11.8439	12.1794	11.4183	11.8627	12.439	11.552	11.7656	12.3837	11.2415	11.1551	12.4895	11.722	11.0501	11.5482	11.2653	11.5686	11.6693
AT1G02145	10.4737	10.3051	10.2875	10.2315	10.2105	10.2606	10.2803	10.2786	10.5061	10.415	10.3298	10.358	10.3725	10.3908	10.2873	10.3337	10.8708	10.4647	10.9566	10.5255	10.7459	10.4042	10.2901	10.7039	10.3208	10.5803	10.8171	10.4554	10.6647	10.7876	10.2912	10.3705	10.245	10.2992	10.3932	11.1966
AT1G02150	11.2686	11.2731	11.3896	11.3244	11.45	11.4769	11.515	11.2249	11.3133	11.5948	11.2997	11.391	11.1922	11.1298	11.2855	11.5926	11.7789	11.6929	11.4762	11.4784	11.5709	11.3427	11.5573	11.6081	11.5955	11.5714	11.4123	11.6273	12.0475	11.4417	11.5351	11.9745	11.5662	11.7916	11.7459	11.679
AT1G02160	9.57011	9.56439	9.58616	9.68045	9.54684	9.44676	9.55653	9.6702	9.95709	9.6019	9.65375	9.96381	9.85494	9.5928	9.57539	9.5862	10.3447	9.5875	10.5172	9.65161	10.2845	9.37509	9.49888	10.6516	9.32317	9.75098	10.5428	9.55172	9.76547	10.6105	9.65156	9.3327	9.70299	9.46037	9.88447	10.3193
AT1G02170	10.4712	10.5179	10.6705	10.6978	10.5273	10.4935	10.7386	10.758	10.7077	10.5882	10.6298	10.9385	10.6406	10.2479	10.5249	10.6851	9.85078	10.5152	10.1544	10.5663	10.1533	10.7045	10.4851	10.2207	10.7273	10.6059	10.089	10.6999	10.4237	9.97461	10.6171	10.8396	10.5582	10.7322	10.5955	10.8741
AT1G02180	9.80194	9.56015	9.51261	9.70283	9.64136	9.58555	9.58566	9.76261	9.85775	9.6657	9.73974	9.84765	9.69534	9.61779	9.65165	9.85045	9.7147	9.86842	9.68652	9.82462	9.48136	9.5164	9.89255	9.68037	9.34439	9.92471	9.75359	9.6127	9.6642	9.79042	10.0128	9.83172	9.95323	9.64106	9.87124	9.86358
AT1G02190	11.8316	12.6589	12.6879	12.7358	12.7207	13.2693	12.7595	11.5101	11.1866	10.8412	10.9501	10.8764	11.8979	11.0237	11.3237	14.1061	12.3893	14.184	12.4824	14.0504	12.5427	12.9327	13.9312	13.2016	13.1242	14.0895	13.0444	12.4774	13.7363	12.8974	14.177	13.9646	14.1105	14.1348	13.9273	13.8591
AT1G02205	12.6442	12.2667	12.257	12.2645	12.4086	12.6807	12.5749	12.4964	12.774	12.4831	12.7431	12.6191	13.2314	12.9255	12.8963	13.962	13.8404	14.0645	13.5688	13.8378	13.6597	13.1568	14.0357	14.1601	12.4767	13.9559	13.9493	12.6282	14.1533	13.8542	13.7008	14.7208	13.5594	14.875	13.3924	14.3816
AT1G02220	7.67968	7.76319	7.8891	7.83596	7.94272	7.86343	7.88777	7.95261	7.78052	7.67968	8.03739	7.67968	7.77381	7.67968	7.89735	7.67968	7.96173	7.67968	7.8962	7.67968	8.15689	7.85227	7.84757	8.41194	7.67968	8.02258	8.20271	7.67968	7.67968	8.1674	7.67968	8.00029	7.67968	7.67968	8.01767	8.04447
AT1G02230	8.0187	8.16436	8.17617	8.24517	8.06128	8.06133	7.94817	8.20798	8.10602	8.03741	7.94123	7.8072	7.77381	8.18205	8.02335	7.67968	8.06882	7.99536	8.04351	8.10151	7.96402	7.85227	7.81679	7.9551	7.67968	7.98059	8.03057	7.7841	7.67968	8.01285	7.999	8.21734	7.98743	8.06755	7.90784	7.67968
AT1G02250	7.77048	7.67968	8.01036	7.87103	8.15041	7.94994	8.019	7.67968	7.92642	8.00446	8.20864	7.8072	7.86784	7.8296	7.78859	8.10644	8.27767	8.25902	8.40171	8.25663	8.38002	7.67968	7.93595	8.20022	7.67968	8.08281	8.18186	8.20923	7.67968	8.32904	8.09873	7.67968	7.91824	7.67968	7.94953	7.9778
AT1G02260	9.94863	9.84802	9.68155	9.7876	9.83581	9.69716	9.64196	9.77976	9.78708	9.75445	9.92278	9.71576	9.80984	9.81055	9.97693	9.75396	11.2583	9.85234	11.0159	10.1637	11.0599	9.73612	10.0678	10.753	9.98109	10.1088	10.8078	9.75149	9.78159	10.782	10.0379	10.0619	9.91275	10.1496	10.0115	10.4032
AT1G02270	10.4405	10.4829	10.4811	10.3993	10.5243	10.4021	10.3707	10.2786	10.4343	10.4118	10.2238	10.313	10.1726	10.1054	10.1761	10.2063	9.95678	10.4972	10.2666	10.2075	10.1269	10.5163	10.2802	10.3523	10.5213	10.5198	10.2273	10.5596	10.4062	10.4076	10.1543	10.0807	10.2473	10.1802	10.3249	10.7859
AT1G02280	11.0419	11.2735	11.5271	11.1479	11.47	11.4974	11.4566	10.9567	11.0585	11.1897	11.0955	11.3425	11.2132	11.145	11.1627	11.3267	12.0205	11.665	11.6216	11.3094	11.7674	11.4253	11.2711	11.9049	11.6209	11.0758	11.6817	11.4325	11.4675	11.8033	11.4387	11.3463	11.2279	11.4404	11.3762	11.2708
AT1G02290	10.1947	10.0216	10.0889	9.95959	9.97804	9.7603	9.90939	10.1868	10.0495	10.0901	10.1089	9.87379	10.0733	10.1014	10.1379	9.92086	9.87059	9.85234	9.66328	9.70046	9.69353	10.0395	10.137	9.63458	10.0431	9.73982	9.69381	9.97029	9.69028	9.59099	10.0509	9.86794	10.1265	10.0087	10.1095	9.27352
AT1G02300	9.66149	9.866	10.0156	10.0739	10.3115	10.1761	10.1744	9.96963	9.87726	10.24	10.3662	10.2333	9.78894	9.72517	9.71507	10.2112	11.3327	10.4356	11.2018	10.4177	10.9815	9.93614	9.9559	11.1231	10.0654	9.9792	11.1766	10.623	10.6309	11.1612	10.0353	11.0231	9.90095	10.4394	10.4431	11.2552
AT1G02305	10.6527	10.896	11.0115	11.1246	10.5771	10.4147	10.4252	10.8515	10.8668	10.5062	10.5485	10.3398	10.6778	10.6312	10.7975	10.3815	11.5155	10.38	11.4536	10.4737	11.3	10.8512	10.7097	11.3412	10.5127	10.9417	11.2559	10.9014	10.8337	11.1809	10.6526	11.902	10.945	11.4775	10.995	11.8421
AT1G02310	7.90191	7.9685	7.85072	7.87103	7.83169	7.94994	7.79989	8.06508	8.01343	8.03741	7.94123	8.09161	8.13895	8.15185	8.08594	7.67968	7.67968	7.67968	7.8962	7.67968	7.84402	7.82917	8.02852	7.9813	8.10887	8.08281	7.9747	7.97456	7.67968	8.14077	7.81607	7.67968	7.67968	8.14076	7.67968	7.67968
AT1G02330	11.6743	11.8964	11.8916	11.7279	11.3598	11.2697	11.4908	11.7601	11.5254	11.1578	11.0927	10.9738	11.0841	10.9197	11.1136	11.0517	10.4925	11.2042	10.4819	11.0021	10.6113	11.3728	10.9875	10.3557	11.387	10.8391	10.1995	11.3327	11.0511	10.3056	11.371	11.5657	11.455	11.3726	11.2691	11.6013
AT1G02335	7.90191	7.94341	7.97558	8.09918	7.76747	7.94994	7.88777	7.80849	7.88123	8.10428	7.86475	7.93446	8.09923	7.80211	7.67968	8.32449	8.07792	8.07851	8.0642	8.07608	8.39832	8.01336	8.47519	7.89315	7.67968	8.13497	8.08747	8.00923	8.93094	8.09244	8.65872	8.6093	8.47932	8.33834	8.06075	7.9778
AT1G02340	8.36484	8.22408	8.35273	8.22367	8.1256	8.39241	8.27662	8.38425	8.34282	8.19878	8.18428	8.28038	8.23324	8.17468	8.1524	9.15156	8.99631	9.19114	8.8626	9.13641	9.05141	8.055	8.48635	8.72497	7.67968	8.49437	8.84515	7.88838	7.9855	8.84124	8.83049	9.00786	9.04451	8.80194	9.16849	9.21452
AT1G02350	8.54703	8.36197	8.39338	8.48893	8.60138	8.58123	8.37408	8.43336	8.5889	8.52002	8.3721	8.50948	8.39545	8.54134	8.71883	8.71765	8.77056	8.6418	8.58018	8.66632	8.68601	8.29172	8.7153	8.77055	8.8645	8.62093	8.70622	8.67253	9.19388	8.65009	8.37527	8.45718	8.75351	8.45639	8.38042	8.51275
AT1G04107	9.11475	9.16049	9.06754	9.15272	9.72656	9.91329	9.75263	9.23555	9.14242	9.41265	9.5351	9.35193	9.80835	9.64657	9.38511	9.99813	9.16308	9.8426	9.50744	9.6635	9.11344	9.33381	9.91013	9.58099	9.27956	9.90086	9.59708	8.90843	8.92261	9.65239	9.74806	8.5649	9.62287	8.85634	9.34832	9.82734
AT1G02360	7.88258	7.91563	7.85072	7.90058	7.91173	7.80966	7.84963	8.03168	7.82226	7.80266	7.83998	7.96444	8.00512	7.90854	8.08594	7.67968	7.8001	7.67968	7.76815	7.67968	7.67968	7.80176	7.87351	7.9551	7.67968	7.67968	7.82739	7.67968	7.67968	7.84001	7.77614	7.90662	8.01667	7.67968	8.04696	7.67968
AT1G02370	10.084	10.329	10.2729	10.0863	10.2573	10.3055	10.2888	9.97698	10.0594	10.0705	10.0881	10.0872	10.0163	9.96728	10.0467	10.0961	10.0458	10.0641	9.96742	10.241	9.91553	10.2084	10.0857	9.82133	9.92173	9.81756	9.85257	10.0364	10.1436	9.96827	10.0535	10.1778	10.1464	9.92264	9.95809	9.531
AT1G02380	9.27849	9.49764	9.46371	9.34872	9.29042	9.20218	9.42936	9.45301	9.34672	9.40569	9.28962	9.38674	9.14291	9.20026	9.18196	9.25856	8.82354	9.43528	8.82942	9.20775	8.74012	9.45029	9.25474	8.84969	9.44512	9.3806	9.04542	9.16258	9.55415	8.96586	9.39678	9.27654	9.13408	9.22448	9.32795	9.25028
AT1G02390	7.91968	7.67968	7.82783	7.79021	7.87586	7.75474	7.94817	7.92046	7.78052	7.83028	7.67968	7.67968	7.91004	7.80211	7.94614	7.96166	8.60821	8.0529	8.49861	8.03446	8.6283	7.67968	7.67968	8.15529	7.67968	7.84471	8.16744	7.67968	8.48001	8.01285	7.9346	9.05748	7.98743	8.49408	7.67968	8.8074
AT1G02400	7.80807	7.95624	7.94988	7.93861	8.16623	8.00619	7.94817	7.67968	7.67968	7.76666	7.67968	7.67968	7.67968	7.67968	7.67968	8.04693	7.99773	7.82108	8.7393	7.67968	8.82904	7.67968	8.24164	9.0011	8.2101	8.3	8.64542	8.17806	8.72878	8.69795	7.67968	8.04964	7.67968	8.19163	8.01767	8.43251
AT1G02405	7.67968	7.67968	7.67968	7.67968	7.67968	7.67968	7.67968	7.67968	7.67968	7.67968	7.67968	7.67968	7.67968	7.67968	7.67968	7.67968	7.67968	7.67968	7.80477	7.67968	7.93932	7.67968	7.67968	8.08745	7.67968	7.67968	7.9207	7.67968	7.67968	7.9063	7.77614	7.67968	7.8975	8.05113	7.67968	7.67968
AT1G02410	10.0396	10.0884	10.1771	10.0562	10.1106	10.1027	9.92276	10.0575	10.0523	9.96811	10.0647	9.8699	10.1465	10.0923	10.1098	10.048	10.3902	10.0778	10.3695	9.98965	10.357	9.94065	10.2387	10.5786	10.2922	10.1185	10.4355	9.98473	10.1527	10.4456	10.1828	10.0642	10.2289	10.0895	10.0323	9.97326
AT1G02420	8.12283	8.13521	8.23731	8.06937	8.34251	8.25727	8.3109	8.23053	8.09409	8.00446	8.38391	8.20273	8.20926	8.22409	8.26235	8.16654	8.09551	8.0529	8.0327	7.67968	8.00783	8.28577	7.98581	7.9551	8.2101	7.99522	7.87031	8.30992	7.67968	7.81061	8.23053	7.86504	8.01667	8.06755	7.67968	7.67968
AT1G02430	8.11357	8.14267	8.13854	8.12019	8.1423	8.20753	8.20096	8.25917	8.0818	8.14607	8.32252	8.0164	8.09923	8.29932	8.22117	8.21978	8.34445	8.07851	8.3303	7.67968	8.1706	7.97826	8.27335	8.06859	7.67968	8.41619	8.32403	8.24803	7.83281	8.40134	8.22222	8.16809	8.32114	8.19163	8.23568	8.04447
AT1G02440	7.90191	7.82427	7.93605	8.00134	7.89455	7.96992	8.07722	8.25917	8.0282	8.16939	8.0128	8.1548	8.01835	8.0358	7.96742	7.89824	8.2597	7.9244	8.1777	7.67968	8.06416	8.11827	8.05426	8.24142	8.41772	8.07152	8.18186	7.86046	7.67968	8.12209	7.81607	8.09302	7.95504	7.99669	7.9681	7.67968
AT1G02450	8.27104	8.15724	8.34215	8.44838	8.46502	8.37315	8.33269	8.43336	8.57303	8.44385	8.38391	8.52782	8.60963	8.33353	8.46308	8.42394	8.78856	8.24195	8.94231	8.36205	8.83958	8.17329	8.41661	8.7513	8.14949	8.21585	8.80794	8.23859	8.80735	8.84456	8.01314	8.92567	8.27646	9.34065	8.40156	9.27352
AT1G02460	7.90191	8.29985	8.22434	8.38066	8.54886	8.6934	8.62463	8.13336	8.04236	8.12984	7.98621	8.0042	8.28535	8.21732	7.96742	9.06583	8.18106	8.87063	8.24936	9.21635	8.26844	8.10982	8.39802	8.20022	7.67968	8.55533	8.69638	8.23859	8.63123	8.44549	9.1417	8.58296	8.61836	8.5158	8.53958	7.67968
AT1G02470	8.00642	7.91563	8.01036	7.92659	7.85518	8.16389	8.09478	8.0198	8.09409	7.9927	7.94123	7.97829	8.03107	7.67968	8.29132	7.87923	8.58225	8.16738	9.61701	8.01942	10.2893	8.12656	8.12239	10.0412	8.35902	8.38597	9.76119	8.20923	8.20742	9.69068	7.77614	8.18506	7.87454	7.67968	7.90784	7.67968
AT1G02475	8.82309	8.78238	8.99471	8.96355	8.83019	8.92352	8.97472	8.96064	9.11558	8.96455	8.8477	9.03785	9.25976	9.12125	8.95819	8.9861	9.54909	9.01072	9.62005	8.95281	9.88177	8.9056	8.96641	10.2207	8.7866	9.1203	10.0459	9.06197	8.90573	9.97587	8.87326	9.07881	8.8458	9.23462	8.97879	9.03055
AT1G02490	7.99365	7.94341	7.93605	7.93861	7.97039	7.93937	7.97371	8.0198	8.05598	7.83028	8.02532	7.67968	8.00512	7.9791	7.92298	7.93197	7.84993	7.96215	7.87737	7.67968	7.79592	7.87262	7.67968	7.9261	7.67968	7.89265	8.00938	7.88838	8.16188	7.9063	7.91573	7.67968	7.67968	7.90406	8.06075	7.67968
AT1G02500	12.5064	13.0285	13.0438	13.0411	13.2026	13.2414	13.1392	12.4243	12.551	12.5828	12.8699	12.4169	12.7089	12.7488	12.7874	13.1771	12.6956	13.2349	12.929	13.4258	12.7973	12.9714	13.2639	13.0921	12.8546	13.2297	13.0942	13.2845	13.0144	13.054	13.2806	13.3342	13.4479	13.1725	13.4339	13.3178
AT1G02510	7.77048	7.67968	7.93605	7.81504	7.89455	7.82975	7.84963	7.67968	7.67968	7.76666	7.67968	7.67968	7.81278	7.93911	7.89735	7.67968	9.03876	7.67968	9.01111	7.67968	9.51031	7.67968	7.67968	9.42908	7.67968	8.07152	9.09055	7.67968	8.20742	9.10043	7.95215	8.18506	7.67968	8.21519	7.67968	8.58523
AT1G02520	8.47174	9.38362	9.36133	9.16319	9.45992	9.34868	9.59712	8.48413	8.38576	8.48516	8.65811	8.74513	8.44694	8.53723	8.4411	8.56336	8.93941	8.66091	8.59232	8.36945	9.28799	8.80608	8.69844	10.0812	9.13779	8.8066	10.0791	8.82191	9.64652	9.72632	8.96958	8.70709	9.24742	8.33834	8.96461	8.77091
AT1G02530	9.12208	9.04758	9.14213	8.93812	9.09415	9.16763	9.19912	8.90498	9.06619	9.29035	9.28743	9.11782	9.33804	9.18782	9.04061	9.0806	8.65434	9.11064	8.5761	8.93069	8.69219	9.18183	9.38966	8.70471	9.49118	9.15205	8.71918	9.51088	9.45437	8.73594	9.07784	8.88192	8.89579	8.76561	8.8106	9.12638
AT1G02540	7.67968	7.67968	7.67968	7.67968	7.67968	7.67968	7.67968	7.67968	7.67968	7.67968	7.67968	7.67968	7.67968	7.67968	7.67968	7.67968	7.84993	7.67968	7.8962	7.67968	8.00783	7.67968	7.67968	8.02775	7.67968	7.67968	7.96218	7.67968	8.02144	7.98626	7.67968	7.67968	7.67968	7.67968	7.67968	7.67968
AT1G02560	10.8453	10.8413	10.8887	10.9936	11.0081	11.1491	10.8511	10.8476	10.9869	10.8781	11.0405	10.8651	11.2397	11.1568	11.1197	11.1309	11.9577	11.0585	12.008	11.0887	12.0386	10.7656	11.0895	12.6112	10.9371	11.1309	12.2568	10.9079	11.0399	12.3641	11.1602	11.1748	11.0734	11.4029	11.1173	10.7491
AT1G02610	7.67968	7.88408	7.87088	7.75785	7.67968	7.78582	7.67968	7.67968	7.67968	7.67968	7.67968	7.67968	7.67968	7.67968	7.83367	7.87923	9.03876	7.87957	9.20508	8.01942	9.16832	7.92362	7.67968	8.22805	7.92808	7.8702	8.3814	7.67968	7.67968	8.39562	8.07621	9.16994	7.97169	8.65895	7.92956	8.84253
AT1G02620	7.67968	7.67968	7.80066	7.85438	7.67968	7.67968	7.79989	7.67968	7.67968	7.67968	7.972	7.67968	7.81278	7.67968	7.67968	7.76898	8.3549	7.67968	8.63914	7.67968	8.45875	7.97826	7.67968	8.1393	7.67968	7.67968	8.27269	7.67968	7.67968	8.14077	7.67968	8.42481	7.67968	7.67968	7.67968	8.46027
AT1G02630	8.42569	8.33685	8.37338	8.42524	8.22475	8.10931	8.3433	8.23053	8.36465	8.31377	8.40124	8.4859	8.34607	8.52475	8.40284	8.07783	8.312	8.07851	8.72909	8.4965	8.38923	8.22257	8.36582	8.12271	8.13636	8.49965	8.69308	8.08285	8.28795	8.57274	8.53535	8.31702	8.40804	8.03393	8.26246	8.30822
AT1G02640	9.77533	10.0364	10.0208	9.76877	9.66896	9.64044	9.43262	9.54858	9.60931	9.67415	9.89086	9.74323	9.93134	9.96394	10.081	9.66318	11.6457	9.37528	11.5206	9.56717	11.6445	9.83996	10.2053	10.7594	10.4766	10.248	10.2719	10.1844	9.84035	10.3253	9.70326	10.526	9.73872	10.9805	9.95654	11.2938
AT1G02650	8.14078	8.0958	8.26842	8.1133	8.2178	8.21272	8.09478	7.80849	8.0818	8.15398	7.99979	8.19507	8.22537	8.003	8.32783	8.19766	8.22837	8.10254	7.99804	7.67968	8.09743	8.22257	8.296	8.10546	7.67968	8.2557	8.02014	7.91296	8.24918	7.99984	8.26254	8.35501	8.2446	8.50863	8.13458	7.67968
AT1G02660	9.00666	9.0844	9.15059	8.90542	8.97063	9.05697	9.2031	8.92879	9.05667	8.99264	8.81755	9.05586	8.67797	8.66994	8.81339	9.05837	9.06839	9.0926	8.93131	8.99217	9.02556	8.73125	8.90689	9.00611	8.84561	8.97691	8.74141	8.81326	9.13388	8.84786	9.05472	9.48309	8.98884	9.15806	9.21191	9.35138
AT1G02670	9.86418	9.75177	9.61924	9.77613	10.15	10.1162	10.1391	10.0882	9.77841	10.4826	10.6539	10.6594	9.72415	9.50517	9.76528	10.4862	10.4742	10.5112	10.6006	10.3322	10.3585	9.47814	9.78979	10.1615	9.71228	10.1634	9.90448	9.90755	10.1252	9.86668	9.97223	10.138	9.97721	9.56936	10.0115	10.4175
AT1G02680	10.0396	10.1708	10.2146	10.1487	10.272	10.076	10.1707	10.2106	10.1279	10.3017	10.3356	10.1507	10.1163	10.203	10.1317	9.99697	10.3275	10.0049	10.4334	10.5783	10.36	10.0857	10.3471	10.1557	10.0924	10.518	10.2966	10.2645	10.5009	10.3722	10.0677	10.3066	10.1115	10.2226	10.2864	10.2515
AT1G02690	11.4929	11.6438	11.551	11.6006	11.6132	11.6769	11.5567	11.4055	11.3825	11.5073	11.4457	11.4428	11.3719	11.4183	11.3954	11.5404	10.9879	11.4924	11.0817	11.4821	10.991	11.6052	11.6277	10.7894	11.622	11.4726	10.9266	11.6473	11.4899	10.9016	11.2936	10.8517	11.3486	11.0547	11.4675	11.3462
AT1G02705	8.08448	7.94341	8.26842	7.99177	7.92772	7.91679	7.88777	7.99467	8.10602	7.9927	8.26136	7.91805	7.77381	7.90854	8.08594	8.08759	7.67968	7.67968	7.91351	8.19037	7.67968	8.10119	7.89635	7.803	7.67968	7.77499	8.00938	8.09599	7.67968	7.92441	8.23053	8.21734	8.14526	7.95436	7.88379	7.67968
AT1G02720	10.4635	10.3541	10.4549	10.2158	10.4551	10.3813	10.3833	10.4535	10.2444	10.3874	10.4399	10.279	10.2246	10.2011	10.2465	10.3427	10.1274	10.3378	9.85236	10.0658	10.2541	10.331	10.4048	10.0956	10.4904	10.0519	9.99516	10.3764	10.1618	10.1137	10.5241	10.2207	10.5389	10.1722	10.3142	9.78247
AT1G02730	12.8316	12.8674	12.8544	12.7834	13.0115	13.0148	13.0163	12.5748	12.6114	12.7983	12.8689	12.8112	13.0964	13.0074	13.0463	12.7406	11.3298	12.806	10.9918	12.4154	11.2227	12.9518	12.9716	11.3072	12.7872	12.4618	11.2597	12.8541	12.7403	11.4522	12.6667	11.5657	12.6556	11.9454	12.6852	10.6323
AT1G02740	9.5817	9.65826	9.62065	9.65076	9.72656	9.6111	9.55062	9.70225	9.62707	9.59743	9.64237	9.45886	9.62891	9.6747	9.79569	9.51093	9.50363	9.59543	9.23887	9.6792	9.37106	9.5289	9.66768	9.3977	9.88323	9.44922	9.23144	9.79644	9.56845	9.22478	9.71335	9.60692	9.68211	9.36196	9.77105	8.92516
AT1G02750	9.21312	9.54732	9.44751	9.51029	9.74565	9.67749	9.64745	9.32699	9.3015	9.16872	9.29831	9.18102	9.30513	9.32516	9.2925	9.42173	9.4023	9.35619	9.48398	9.0301	9.45472	9.34291	9.64823	9.30211	9.60538	9.6224	9.50933	9.65451	9.57318	9.58928	9.60862	9.56236	9.75373	9.37695	9.72721	9.47403
AT1G02770	7.67968	7.67968	7.67968	7.67968	7.67968	7.67968	7.67968	7.67968	7.67968	7.83028	7.67968	7.67968	8.00512	7.90854	8.188	7.76898	8.41897	7.67968	8.59232	7.67968	8.80759	8.21582	7.97015	9.53767	7.67968	8.18157	9.14234	7.91296	7.94465	8.89613	7.67968	8.18506	7.67968	7.90406	7.67968	8.10054
AT1G02780	15.6119	15.7441	15.7736	15.6655	15.7336	15.6784	15.6468	15.7747	15.6044	15.6241	15.5866	15.8999	14.9773	14.909	14.8791	15.7112	14.8086	15.7392	14.6327	15.9723	14.6409	15.4943	15.4675	14.5909	15.8362	15.2183	14.4189	15.9493	15.854	14.4973	15.7075	15.6445	15.8141	15.6586	15.8408	15.3096
AT1G02790	7.67968	7.84662	7.67968	7.67968	7.67968	7.75474	7.84963	7.83741	7.67968	7.67968	7.67968	7.67968	7.67968	7.67968	7.67968	7.94723	7.98621	7.67968	7.94474	7.67968	7.84402	7.76602	7.67968	7.67968	7.67968	7.67968	8.62055	7.67968	8.53376	7.67968	7.67968	7.67968	7.67968	7.67968	7.67968	7.67968
AT1G02800	11.2517	10.8987	10.8737	10.9979	11.2432	11.463	11.1585	11.2338	11.1715	11.3853	11.4562	11.5858	12.6892	12.2678	12.7346	11.9916	11.0067	11.7693	11.26	11.9668	11.1282	12.3295	13.2431	11.6647	12.1361	13.6697	11.4384	11.9638	11.9604	11.4114	11.4639	10.9662	11.3465	11.3842	11.5711	11.1938
AT1G02810	8.71263	8.75318	8.55934	8.66173	8.85699	8.77421	8.8442	8.7232	8.77193	8.79881	8.96275	8.96258	8.99471	9.1561	8.84594	8.69982	8.77056	8.73341	8.70131	8.91566	8.55181	8.84425	8.88624	9.0357	8.522	9.022	8.89973	8.59263	8.18518	9.03665	8.61345	8.60062	8.65531	8.99104	8.73229	8.67272
AT1G02813	7.67968	7.67968	7.67968	7.67968	7.67968	7.67968	7.67968	8.00748	7.78052	7.80266	7.67968	7.67968	7.67968	7.67968	7.67968	7.91571	9.56681	7.99536	10.0517	7.90902	12.2659	8.24874	7.98581	13.4666	7.67968	7.67968	12.7962	7.67968	8.53376	12.5293	7.67968	7.94164	7.81752	7.83843	7.67968	7.67968
AT1G02816	8.76951	8.64275	8.90848	9.09882	8.87733	8.95123	8.84977	8.78664	9.1186	8.81401	8.95685	8.88736	8.81115	8.67343	8.78943	8.67052	9.7147	8.76756	9.59554	8.79071	9.77956	8.67421	8.84358	9.77777	8.98339	8.62542	9.73569	8.74562	8.45159	9.86668	8.99152	8.84945	8.72058	8.81709	9.00657	8.60798
AT1G02820	7.67968	7.67968	7.80066	7.67968	7.67968	7.67968	7.79989	7.77078	7.78052	7.67968	7.67968	7.67968	7.89001	7.76626	7.67968	7.67968	8.19504	7.67968	8.41203	7.67968	8.45875	7.67968	7.67968	8.68396	7.67968	7.67968	8.46567	7.67968	7.67968	8.48701	7.67968	7.67968	7.67968	7.67968	7.67968	7.67968
AT1G02830	7.67968	7.67968	7.67968	7.67968	7.67968	7.67968	7.67968	7.67968	7.67968	7.67968	7.67968	7.67968	7.67968	7.67968	7.67968	7.67968	7.88814	7.67968	8.09325	7.67968	8.1706	7.67968	7.67968	8.26721	7.67968	7.67968	8.22924	7.67968	7.67968	8.03744	7.67968	7.67968	7.67968	7.67968	7.67968	7.67968
AT1G02840	12.6416	12.6279	12.6658	12.6775	12.5527	12.4737	12.5374	12.5113	12.4891	12.4763	12.5367	12.4998	12.3288	12.3496	12.4369	12.49	13.2788	12.5218	13.1411	12.5642	12.9932	12.5155	12.3834	12.5072	12.397	12.5573	12.5551	12.5592	12.4307	12.4855	12.5107	13.025	12.6722	12.7444	12.612	12.6487
AT1G02850	8.97643	9.49017	9.67206	9.63681	9.6747	9.73162	9.48057	8.92879	8.75913	9.14929	9.26091	9.10814	9.27356	8.86454	9.08134	9.91226	11.8272	9.8843	11.8828	9.7157	11.9014	9.55808	9.47658	11.688	9.52785	9.61712	11.7637	9.86982	10.2632	11.6935	9.69478	10.9967	9.86034	10.6382	9.52631	10.6919
AT1G02860	8.59059	8.50757	8.64115	8.68168	8.63208	8.58416	8.48472	8.42275	8.54584	8.44856	8.2165	8.30611	8.54959	8.74382	8.63061	8.58015	9.07958	8.44545	9.1182	8.99217	9.00797	8.54712	8.53459	8.95486	8.60113	8.82108	9.09496	8.47189	8.42197	8.95703	8.68048	9.0302	8.73307	8.80702	8.82714	8.90918
AT1G02870	10.3008	10.3741	10.4465	10.3633	10.4228	10.377	10.3188	10.3893	10.3964	10.2075	10.3568	10.3571	10.4592	10.5423	10.5214	10.3055	10.4918	10.2589	10.6266	10.4608	10.4201	10.1256	10.5255	10.7377	10.1624	10.4028	10.7047	10.1858	10.4286	10.5513	10.6102	10.4744	10.4947	10.5026	10.6081	10.0746
AT1G08815	8.21388	8.37658	8.30926	8.21816	8.21075	8.34107	8.26473	8.20024	8.27217	8.23325	8.3721	8.28038	8.22537	8.12782	8.02335	8.26138	8.44207	8.27559	8.27551	8.10151	8.44202	8.3149	7.91698	8.57985	8.38482	8.11488	8.26669	8.2573	7.83281	8.49204	8.15022	8.13217	8.27646	7.67968	8.48009	7.67968
AT1G02880	10.1357	10.1265	10.0899	10.2718	10.2481	10.3068	10.1428	10.3095	10.1791	10.3217	9.99688	9.94187	9.99715	10.0791	10.1333	10.6396	10.4593	10.8916	10.5272	10.9992	10.4583	10.3511	10.7097	10.9595	10.6747	11.0097	10.9234	10.6904	10.4653	10.9873	10.5028	10.5512	10.4735	10.5485	10.8318	10.57
AT1G02890	11.8563	11.991	11.8425	11.8327	11.8671	11.9196	11.924	11.7858	11.7769	11.9408	11.999	11.9229	11.8162	11.7597	11.7146	11.693	11.0783	11.9285	11.0529	11.6835	11.25	11.8656	11.564	10.9013	12.1679	11.4657	10.8611	11.8912	11.952	10.8077	11.7165	11.5914	11.8337	11.5423	11.9589	11.7454
AT1G02900	8.0187	7.91563	7.98762	8.09918	8.0075	7.99752	7.97371	7.96732	7.94614	7.94028	8.11237	7.8812	8.14834	8.16719	8.00579	7.89824	8.80036	7.82108	9.36867	7.67968	9.84052	8.1347	7.84757	9.46301	8.13636	7.84471	9.16115	8.05518	8.05388	9.33896	7.9842	9.15033	8.04354	8.59701	8.16721	9.27352
AT1G02910	10.5241	10.4059	10.3486	10.4163	10.3889	10.5403	10.5438	10.3937	10.5061	10.6178	10.5926	10.3813	10.3831	10.3471	10.4244	10.4494	10.8489	10.5368	10.7577	10.3239	10.682	10.5112	10.2791	10.8886	10.2748	10.5341	10.6716	10.4452	10.8846	10.7225	10.3201	10.7432	10.3154	10.5375	10.4615	10.6404
AT1G02920	7.67968	8.30528	8.04176	8.18374	7.92772	7.86343	7.79989	7.67968	7.67968	7.87404	7.67968	7.67968	7.67968	7.67968	7.67968	7.67968	8.54759	7.67968	8.02155	7.78234	8.37067	7.76602	7.67968	8.34931	7.67968	7.84471	8.41542	7.97456	7.94465	8.39562	8.15983	8.02586	7.67968	8.05113	7.67968	7.89067
AT1G02930	8.70155	8.58347	8.88707	8.6413	8.75149	8.65943	8.41298	8.53618	8.89871	8.82301	8.67421	8.81891	9.18569	9.0192	9.0556	8.86114	8.7766	9.43977	8.64669	8.41903	8.76884	9.05616	8.90348	9.20217	9.08246	8.87353	9.18372	8.64673	8.63123	9.31572	8.85211	8.40236	8.40176	8.5158	8.67119	8.46027
AT1G02940	7.9362	8.23029	7.97558	8.07704	8.04075	7.91679	7.91989	8.05429	7.94614	8.01581	7.95704	8.0164	8.01835	7.67968	8.1524	8.20514	7.88814	8.30734	7.80477	7.67968	7.8809	7.82917	7.98581	7.803	7.79088	7.9652	7.9747	7.86046	7.94465	7.95709	8.08763	7.8108	8.1929	7.67968	8.01767	7.67968
AT1G02950	7.77048	7.79776	7.76524	7.67968	7.80381	7.86343	7.67968	7.86178	7.85426	7.80266	7.77226	7.67968	7.67968	7.85276	7.78859	7.80595	8.06882	7.67968	8.24262	7.67968	7.91197	7.67968	7.97015	7.67968	7.67968	8.05989	8.05053	7.67968	7.67968	8.26145	8.12007	8.13217	8.01667	7.79196	8.11142	7.89067
AT1G02960	10.2748	10.3171	10.2781	10.3173	10.2388	10.1523	10.3643	10.4414	10.2554	10.2473	10.2343	10.2675	10.1209	10.3868	10.3147	10.0657	10.5491	10.1102	10.4716	10.2512	10.5316	10.2267	10.1097	10.4056	10.2865	10.077	10.2406	10.3536	10.0456	10.334	10.2084	10.1625	10.2055	10.1882	10.1329	9.84195
AT1G02970	10.0952	9.6088	9.53407	9.68158	9.4984	9.67226	9.67993	9.83124	9.86917	9.92946	9.99812	10.108	9.88743	9.88476	9.97344	9.42535	9.06163	9.5875	9.29769	9.68114	9.08493	9.79413	9.5558	9.15525	9.57842	9.5795	9.15492	9.59988	9.21955	9.24989	9.44759	8.96759	9.41316	9.07971	9.32538	9.21452
AT1G02980	7.88258	7.67968	7.67968	7.67968	7.67968	7.84744	7.67968	7.67968	7.67968	7.76666	8.07133	7.8072	7.67968	7.67968	7.78859	7.67968	9.61993	7.67968	10.0647	7.78234	10.1108	8.11827	7.77665	10.3318	7.67968	7.67968	9.90561	7.67968	8.48001	9.61957	7.89521	8.6677	7.67968	7.79196	7.7818	8.85962
AT1G02990	10.1697	10.2922	10.2978	10.1447	10.1147	10.2819	10.2649	10.0769	9.96919	10.2029	10.1438	9.96139	10.1314	10.1322	10.1208	10.3055	9.9889	10.3173	9.92858	9.96484	10.0482	10.1719	9.91013	9.89243	10.0449	9.89802	9.87474	10.0394	9.93276	9.91383	10.06	9.71963	10.124	9.77334	10.2304	9.83467
AT1G03000	10.6667	10.766	10.5952	10.6404	10.7435	10.6903	10.6685	10.4958	10.5232	10.5493	10.5551	10.7344	10.5374	10.5597	10.6326	10.6482	10.6505	10.651	10.5357	10.3009	10.5237	10.7382	10.6124	10.3455	10.627	10.5639	10.385	10.6409	10.441	10.4713	10.6929	10.6811	10.7922	10.5762	10.7382	10.4457
AT1G03010	7.67968	7.94341	7.8891	8.14669	7.85518	7.94994	7.79989	7.93704	7.94614	7.76666	7.67968	7.67968	7.89001	7.90854	7.67968	7.76898	7.94864	7.67968	7.95903	7.67968	7.96402	8.08336	7.67968	7.9551	8.64394	7.67968	7.93529	7.86046	8.02144	7.97204	7.67968	7.94164	8.10316	7.67968	7.67968	7.67968
AT1G03030	10.8219	10.6883	10.7314	10.6387	10.4694	10.4153	10.5353	10.7914	10.6856	10.5847	10.3634	10.5702	10.331	10.2659	10.4244	10.4585	10.3167	10.479	9.98585	10.4993	10.0927	10.7256	10.3783	9.90431	10.6616	10.3752	9.99727	10.6576	10.5173	9.98844	10.6937	10.5445	10.3645	10.308	10.5224	10.4128
AT1G03040	11.4757	11.4959	11.3707	11.6446	11.7443	11.7361	11.6876	11.5166	11.4254	11.6726	11.6301	11.5517	11.6361	11.6324	11.5645	11.675	11.5481	11.545	11.5346	11.6771	11.4663	11.4187	11.6243	11.3661	11.5157	11.8053	11.5249	11.5959	11.3284	11.5786	11.4492	11.1381	11.5751	10.9867	11.4367	11.4364
AT1G03055	7.88258	7.91563	8.0706	8.08456	7.95691	7.94994	8.019	7.77078	8.01343	7.83028	8.09238	7.8072	8.03107	8.06577	8.27217	8.14178	8.0595	7.9244	8.02155	7.67968	8.00783	8.22257	8.04162	8.27967	7.67968	8.27086	8.25449	7.91296	8.34162	8.29622	8.05229	7.86504	8.00239	7.67968	7.7818	7.67968
AT1G03060	12.0673	12.0019	11.783	11.7425	11.8214	11.9937	12.0109	11.892	11.8596	11.894	11.8067	11.8256	11.7663	11.8061	11.8376	12.0853	12.0735	12.2717	11.8193	12.0672	12.0331	11.9488	12.1654	11.3478	11.8423	11.9764	11.5549	11.7348	12.2101	11.4355	12.2852	12.2701	12.3447	12.0584	12.1987	11.8421
AT1G03070	8.03054	7.95624	7.87088	7.93861	7.76747	7.84744	7.67968	7.92046	7.88123	7.94028	7.92438	7.8812	7.89001	7.80211	8.08594	7.67968	8.12857	7.87957	8.11151	8.21019	8.4335	7.67968	7.67968	8.1393	7.67968	7.67968	8.1747	7.67968	7.67968	8.11244	7.67968	7.86504	7.95504	7.90406	7.90784	8.10054
AT1G03080	12.3911	12.5418	12.4917	12.39	12.4176	12.3631	12.3632	12.4177	12.3436	12.388	12.3223	12.2249	12.5066	12.3677	12.3242	12.4853	12.3063	12.5614	12.243	12.4714	12.2542	13.0335	12.6645	11.9664	13.1418	12.8372	12.2344	12.9456	13.4497	12.2097	12.335	13.0966	12.4354	12.7998	12.5428	13.3363
AT1G03090	9.95974	10.1329	10.2191	10.0954	10.0027	9.98687	10.0495	10.1171	10.0452	10.0133	10.228	10.184	10.1994	10.0944	10.1472	10.2511	11.0788	10.23	11.3326	10.5255	11.0949	10.2158	10.2523	10.5466	10.1221	10.4174	10.5687	10.1706	10.4986	10.4589	10.2593	11.5665	10.3864	10.5905	10.3154	11.0774
AT1G03100	8.88912	9.0298	8.87619	8.84368	8.98882	8.8485	8.9796	8.8898	9.10953	8.76766	8.48183	9.02217	8.65299	8.73084	8.72926	8.7691	8.71757	8.70692	8.63152	8.91944	8.6283	8.83558	8.98865	8.44118	9.34439	8.72661	8.55288	8.9202	8.73898	8.61232	8.94391	8.99079	9.00772	8.82208	9.09213	8.58523
AT1G03106	7.77048	7.67968	7.67968	7.85438	7.87586	7.78582	8.07722	7.67968	7.67968	7.9677	7.67968	7.96444	8.11955	7.90854	7.98721	7.67968	8.18106	7.82108	8.04351	7.67968	7.67968	7.80176	7.67968	8.10546	7.67968	8.08281	8.16744	7.67968	7.67968	7.98626	7.67968	7.67968	7.67968	7.67968	8.17759	7.67968
AT1G03110	10.6175	10.4956	10.4871	10.4267	10.5909	10.5588	10.5254	10.601	10.5202	10.5904	10.6125	10.6889	10.534	10.5789	10.5719	10.6265	9.87981	10.4059	10.1186	10.7286	10.0139	10.5104	10.3439	10.1078	10.1221	10.526	10.088	10.4833	10.2491	10.0254	10.5047	10.2745	10.4803	10.2349	10.3635	9.98635
AT1G03120	8.99577	8.92124	8.82854	9.15272	9.06578	9.03557	9.00845	9.31672	9.1216	9.08426	9.25193	8.92567	9.22214	8.86454	9.08859	9.03567	8.51952	8.81652	8.61215	9.12407	8.59443	9.18391	9.00115	8.93897	8.13636	9.11491	8.71596	9.04828	9.03351	8.63769	8.99462	9.13036	8.96311	9.28402	9.1325	8.51275
AT1G03130	10.4871	11.1827	11.1784	11.4496	10.9415	11.0313	11.0176	10.8489	11.1312	10.8371	10.9754	10.5125	11.6968	11.2131	11.4321	11.5926	11.3363	11.0545	11.752	11.5333	11.8402	10.9894	11.6124	12.6679	10.8434	11.4294	12.3555	10.9926	11.5659	12.503	11.6071	12.7199	11.615	12.967	11.2459	12.5347
AT1G03140	11.329	11.7178	11.7552	11.6006	11.6951	11.7008	11.645	11.4999	11.355	11.3866	11.5206	11.3722	11.7066	11.6425	11.7617	11.4914	11.2109	11.417	11.0273	11.4092	11.0842	11.6215	11.4165	11.1054	11.4144	10.9155	10.9223	11.5051	11.019	10.9151	11.3303	11.401	11.4023	11.4397	11.1824	10.9145
AT1G03150	9.53641	9.38198	9.33654	9.41764	9.45992	9.35412	9.22276	9.41942	9.45502	9.43329	9.35947	9.30182	9.34881	9.36518	9.4342	9.3679	9.69498	9.34168	10.0582	9.23337	9.84052	9.42179	9.31011	10.2429	9.66459	9.59576	10.2202	9.32152	9.44916	10.1825	9.31628	9.14537	9.38003	8.96549	9.43824	10.2727
AT1G03160	10.616	10.5878	10.6614	10.5075	10.6772	10.8427	10.7806	10.5705	10.5878	10.6943	10.6516	10.6389	10.4792	10.5973	10.5708	10.8492	11.0308	10.9967	10.8362	11.0073	10.8943	10.4444	10.634	10.8164	10.4214	10.7324	10.637	10.3681	10.5471	10.8008	10.7894	10.7095	10.7387	10.7795	10.7626	10.715
AT1G03170	10.7847	10.5626	10.8176	10.701	10.829	10.7472	10.7555	10.9952	10.5192	11.0968	11.2243	10.9247	11.7217	11.1187	11.1075	10.4082	8.81779	9.91242	9.49409	9.96953	9.18351	11.2733	10.553	9.19378	11.2389	10.8999	9.9269	11.199	10.3731	10.0058	10.4728	10.0451	10.3294	10.2697	10.1357	10.1284
AT1G03180	9.29113	9.19762	8.96008	9.06326	9.26265	9.27121	9.19912	8.9776	9.13354	9.23722	8.90533	9.12023	9.11432	9.00449	9.04813	9.37547	9.29896	9.52634	9.33659	9.41546	9.30847	8.94535	8.98865	9.16824	9.34739	9.31007	9.19785	9.20817	8.71846	9.33056	9.31859	8.79509	9.20135	9.01185	9.31244	9.27352
AT1G03190	10.376	10.3772	10.2961	10.1479	10.2656	10.2396	10.2684	10.2177	10.3173	10.2381	10.2611	10.4547	10.4297	10.3924	10.4042	10.3824	10.0015	10.3821	10.0018	10.4121	9.95857	10.4288	10.1432	10.2374	10.3348	10.3183	10.1402	10.2449	10.1945	9.95423	10.2803	10.0209	10.2923	10.1232	10.3273	9.89885
AT1G03200	8.47667	8.38613	8.3036	8.44075	8.36997	8.26669	8.27662	8.38425	8.28046	8.33645	7.95704	8.23943	8.0552	7.9791	7.92298	8.08759	8.20188	8.29168	8.02155	7.98712	8.36118	8.36924	7.89635	7.9813	8.32289	8.12504	7.9867	8.27539	8.49382	7.88659	8.36226	8.02586	8.29174	7.67968	8.03263	7.67968
AT1G03210	9.34637	9.58402	9.50641	9.60726	9.54526	9.45303	9.4129	9.33107	9.53773	9.37387	9.37984	9.44077	9.54427	9.41938	9.50177	9.22687	10.6101	9.57551	10.5364	9.7512	10.4859	9.74007	9.51881	10.5198	9.50703	9.82057	10.462	9.77977	10.1436	10.442	9.57916	9.89515	9.3845	10.1496	9.53283	10.2621
AT1G03220	9.93367	10.849	10.991	10.9198	10.8652	10.8819	10.7459	9.85422	9.84624	9.76103	9.98188	9.62959	10.0048	10.0142	10.0097	10.4167	9.46761	10.6883	9.20722	10.5213	9.43358	10.3445	9.86271	9.41871	10.0671	10.057	9.0546	10.5041	10.1497	9.10558	10.8458	10.1757	10.9553	10.1802	11.1792	9.93996
AT1G03230	11.14	12.1852	12.1423	12.2111	11.9572	12.1629	11.9361	11.337	11.0077	10.863	11.0734	10.9126	10.0949	9.99259	10.0333	11.8066	10.208	11.7831	10.1061	11.7523	10.2427	11.2862	10.9152	9.76204	11.1528	10.7868	9.66691	11.5603	11.0108	9.92043	12.0092	11.4457	11.9787	11.5229	11.9837	11.4839
AT1G03240	8.04198	7.88408	7.96302	7.83596	8.07114	7.89181	7.91989	7.92046	7.82226	7.85355	7.67968	8.05054	7.84266	7.9531	7.83367	7.67968	7.76485	7.87957	7.67968	7.67968	7.67968	8.26757	7.67968	7.9261	8.10887	7.84471	7.67968	7.91296	7.67968	7.77228	7.89521	7.8108	7.81752	7.83843	7.67968	7.67968
AT1G03250	10.553	10.5452	10.6034	10.6426	10.5029	10.5115	10.4298	10.5626	10.5081	10.6094	10.5593	10.5444	10.6212	10.4158	10.591	10.6724	10.1178	10.6795	10.3248	10.9487	10.2766	10.8788	10.858	10.6295	10.6594	10.832	10.678	10.8841	10.8612	10.4695	10.5833	10.6658	10.409	10.6609	10.5162	10.62
AT1G03260	9.23312	9.16049	9.30204	9.26446	9.23008	9.23421	9.3163	9.14097	9.23834	9.17937	9.21297	9.41685	9.37635	9.23478	9.2985	9.49736	9.55206	9.12839	9.60017	9.63153	9.5906	9.10415	9.23985	9.50576	9.51748	9.22771	9.51548	9.28867	8.9474	9.52642	9.43927	9.63028	9.59124	9.56426	9.57963	9.67128
AT1G03270	9.2419	9.44119	9.35957	9.36923	9.59042	9.54911	9.57118	9.50349	9.41845	9.57939	9.25643	9.49075	9.30957	9.49878	9.49162	9.47499	9.43049	9.62281	9.59089	9.81939	9.55525	9.32096	9.60287	9.6258	9.51488	9.83107	9.5636	9.48288	9.55415	9.60956	9.31859	9.01909	9.43689	9.26779	9.69141	9.35138
AT1G03280	11.5035	11.4638	11.4424	11.3588	11.3922	11.3857	11.5185	11.5011	11.3765	11.5526	11.5139	11.4705	11.3483	11.0564	11.4036	11.4058	10.9797	11.4593	11.0353	11.3744	10.9986	11.386	11.3313	10.7857	11.4809	11.33	10.8829	11.5083	11.5244	10.9757	11.3089	11.3205	11.3095	11.3942	11.3416	11.3462
AT1G03290	10.6281	10.6859	10.7358	10.8601	10.4583	10.4969	10.4659	10.8631	10.5983	10.646	10.595	10.405	10.6438	10.6154	10.5583	10.3119	11.2769	10.2919	11.4054	10.2638	11.3776	10.6215	10.3269	11.3437	10.6758	10.5314	11.4902	10.6837	10.9076	11.4579	10.4056	10.8901	10.4191	10.6964	10.383	10.7968
AT1G03310	10.3651	10.2476	10.2316	10.2933	10.3115	10.3427	10.1086	10.3266	10.2831	10.2645	10.5485	10.2214	10.4592	10.4896	10.4232	10.2102	10.5435	10.1599	10.3712	10.1226	10.5103	10.6324	10.5914	10.85	10.9506	10.3891	10.6908	10.675	10.7634	10.6247	10.1519	10.4189	10.1089	10.463	10.08	10.0987
AT1G03320	7.9362	7.76319	7.67968	7.67968	7.85518	7.80966	7.79989	7.77078	7.98169	7.83028	7.98621	7.76986	7.86784	7.67968	7.67968	7.67968	7.93488	7.67968	8.0838	7.67968	8.02764	8.055	7.67968	7.9813	7.67968	7.67968	8.33486	7.67968	7.67968	8.14982	7.67968	7.86504	7.67968	8.19163	7.7818	7.67968
AT1G03330	10.8212	10.7752	10.9889	10.8582	10.8186	10.767	10.5039	10.9392	11.1135	10.8436	10.6462	11.0457	11.0616	10.7795	10.8223	10.6389	10.6208	10.884	11.0262	11.0226	10.9025	10.8088	10.7378	11.0499	11.4014	10.937	11.1084	10.9497	10.8262	11.112	10.7179	10.6113	10.8075	10.7407	10.6889	11.0715
AT1G03340	7.80807	7.67968	7.85072	7.79021	7.83169	7.82975	7.79989	7.92046	7.82226	7.85355	8.1025	7.94987	7.77381	7.8296	7.92298	7.87923	8.46443	7.87957	8.63152	7.67968	8.85519	8.10119	8.22507	9.18108	7.67968	8.24797	9.18169	7.93517	8.391	9.14592	7.77614	8.09302	7.87454	8.05113	7.7818	8.23496
AT1G03350	10.9395	10.9518	10.8787	10.7843	10.8829	10.9624	10.9573	10.7975	10.6838	10.7898	10.87	10.7164	10.9289	10.8659	10.8604	10.8069	10.2582	10.4811	9.94638	10.5511	10.2296	10.9237	10.5466	10.0956	11.1859	10.1316	10.0327	10.9386	10.5517	9.96573	10.5084	10.5478	10.6484	10.4275	10.1343	10.05
AT1G03360	10.14	10.2501	10.1154	10.0052	10.2756	10.3433	10.1689	10.1313	9.98117	10.2038	10.2447	10.1778	10.2514	10.0344	10.2649	10.4428	10.2806	10.1313	10.3275	10.6109	10.1162	9.90871	10.4357	10.2917	9.72338	10.1657	10.3251	10.2567	9.922	10.3115	10.1945	10.0135	10.2923	10.0213	10.2138	9.75167
AT1G03365	10.5562	10.5666	10.619	10.5536	10.4583	10.4141	10.6465	10.8115	10.6115	10.584	10.783	10.6974	10.5192	10.3191	10.481	10.5903	10.2106	10.2989	10.132	10.5035	10.2296	10.9947	10.6323	10.0305	10.5127	10.4705	10.1075	10.5886	10.7809	10.1307	10.4362	10.6566	10.6198	10.463	10.3704	10.4596
AT1G03370	10.3094	10.4096	10.4188	10.2631	10.3788	10.3819	10.3723	10.1805	10.1932	10.3104	10.4118	10.1757	10.3449	10.3479	10.5708	10.1057	9.6143	10.1573	9.4635	10.2675	9.53017	10.3277	9.94034	9.3799	10.2228	10.0682	9.36553	10.2632	10.2235	9.51201	10.1828	10.1154	10.1913	9.9361	10.2543	9.78247
AT1G03380	9.87209	10.1484	10.2028	9.90946	9.94128	9.98358	10.0575	9.89513	9.74132	9.94094	9.79596	9.80607	9.93941	10.0045	9.95759	9.976	10.2729	9.84585	10.3398	9.89248	10.3882	9.76995	9.87771	10.0241	9.97746	9.79779	10.0439	9.89737	9.74913	10.0791	10.0327	10.2826	10.0859	9.97754	10.1192	9.59431
AT1G03390	7.67968	7.76319	7.82783	7.67968	7.67968	7.82975	7.67968	7.67968	7.82226	7.67968	7.67968	7.67968	7.81278	7.76626	7.67968	7.67968	8.58601	7.67968	8.84766	7.67968	8.87561	7.76602	7.67968	8.50503	7.67968	7.98059	8.49165	7.67968	7.67968	8.27562	7.67968	8.16809	8.01667	8.20355	7.67968	8.1498
AT1G03400	8.56035	8.7352	8.69266	8.88527	8.4364	8.52663	8.35373	8.67442	8.82548	8.60081	8.82094	8.55014	8.64022	8.62681	8.64214	8.42394	9.13171	8.46997	8.89468	8.57216	9.02119	8.53487	8.55001	8.63353	8.36774	8.3345	8.59117	8.48487	8.16188	8.68623	8.7017	9.30711	8.68201	8.93041	8.54529	9.04478
AT1G03410	8.53802	8.54645	8.44092	8.48172	8.32542	8.3962	8.45866	8.29952	8.45791	8.59309	8.36611	8.49542	7.67968	7.85276	8.07125	8.57599	9.14016	8.58167	9.19431	8.03446	9.0168	8.30919	8.24974	8.70471	8.83603	8.11488	8.98129	8.71226	8.95553	9.12845	8.5198	8.98504	8.60885	8.84668	8.49238	8.97165
AT1G03430	10.4644	10.4471	10.3705	10.4357	10.413	10.354	10.4344	10.6944	10.6218	10.6603	10.4408	10.4872	10.3889	10.3259	10.3824	10.2308	9.7251	10.3445	9.74558	10.1542	9.75624	10.6619	10.4288	9.92775	10.5407	10.5144	9.97816	10.5257	10.4677	9.92962	10.363	10.1822	10.3262	10.1398	10.3943	10.6564
AT1G03440	9.60456	9.68422	9.61355	9.57085	9.79607	9.80547	9.73995	9.43446	9.5648	9.45526	9.65859	9.56869	9.90407	9.95276	9.5489	9.72013	9.29896	9.53052	9.37794	9.63355	9.387	9.65304	9.56536	9.34719	9.48852	9.66729	9.13812	9.54501	9.45955	9.03116	9.61769	9.58655	9.68911	9.6766	9.68183	9.65458
AT1G03445	7.67968	7.67968	7.82783	7.83596	7.76747	7.80966	7.67968	7.88324	7.98169	7.9677	7.972	7.67968	7.67968	7.90854	7.67968	7.89824	8.13645	7.67968	8.07413	7.67968	8.12818	7.76602	7.91698	8.08745	7.67968	7.89265	8.10471	8.00923	7.67968	8.11244	7.67968	7.8108	7.81752	7.67968	7.67968	8.56181
AT1G03457	10.0092	10.0978	10.1724	10.0805	10.3291	10.4769	10.3482	9.70225	9.81615	10.0294	10.193	10.1123	10.0949	10.0228	10.1034	10.7856	10.1284	10.7798	9.89102	10.4951	10.0445	10.1246	10.278	9.93931	10.2076	10.2513	9.5216	9.88194	9.78958	9.77433	10.5314	10.3476	10.3947	10.3759	10.3807	9.90579
AT1G03470	10.2263	10.478	10.4219	10.3395	10.307	10.2525	10.3287	10.243	10.2735	10.4094	10.1538	10.2313	10.2662	10.3062	10.3175	10.8374	10.4336	10.8218	10.5318	10.7051	10.5103	10.7325	10.7426	10.491	10.6583	10.6854	10.4209	10.47	11.1025	10.4094	10.6016	10.9882	10.5222	10.8461	10.6463	11.1183
AT1G03475	11.6263	11.6067	11.7756	11.8355	11.8177	11.8153	11.7337	11.8864	11.8408	11.7799	11.7238	11.6297	11.9448	11.7295	11.8505	12.0184	11.7682	11.8855	11.6827	12.0549	11.7058	11.867	11.905	12.2519	11.6683	11.9197	11.9415	11.8017	12.3466	12.0116	11.8751	12.0897	11.8466	12.356	11.8783	12.1949
AT1G03490	7.67968	7.67968	7.67968	7.67968	7.67968	7.67968	7.67968	7.67968	7.67968	7.67968	7.67968	7.67968	7.67968	7.67968	7.67968	7.67968	8.17391	7.67968	8.4222	7.67968	8.53708	8.11827	7.67968	8.46924	7.67968	7.67968	8.29607	7.67968	8.18518	8.33539	7.67968	8.20146	7.67968	7.67968	7.67968	8.40359
AT1G03495	8.69033	8.34702	8.37338	8.41337	8.36457	8.28957	8.15845	8.73047	8.73737	8.52002	8.37803	8.73106	8.64449	8.31094	8.46308	9.12607	8.503	9.2453	8.62383	8.57769	8.72245	8.39975	8.84721	8.67694	8.19857	8.56504	8.6313	8.24803	8.24918	8.45081	8.75065	8.41368	8.25274	8.59701	8.52806	8.98669
AT1G04197	7.67968	7.84662	7.67968	7.67968	7.67968	7.67968	7.67968	7.86178	7.85426	7.85355	7.972	7.67968	7.67968	7.8296	8.05598	7.67968	7.98621	7.67968	7.91351	7.67968	7.84402	7.67968	7.67968	7.89315	7.67968	7.67968	7.8003	7.67968	7.67968	7.77228	7.67968	7.67968	7.67968	7.67968	7.67968	7.67968
AT1G03510	8.87071	8.70754	8.87892	8.81978	8.82716	8.64869	8.76265	8.87749	8.80114	8.90869	8.70937	8.9928	8.77135	8.80611	8.73443	8.7691	8.48611	8.62224	8.50762	8.7864	8.6283	8.90289	8.95673	8.5557	9.29845	8.95518	8.66958	8.77327	8.83519	8.41265	8.90415	8.781	8.8198	8.81206	8.8906	8.87642
AT1G03520	9.0413	8.9555	8.92684	9.05178	9.07769	9.16603	9.08613	9.07653	9.14242	9.17512	8.95685	9.11299	9.05758	9.2146	9.07405	9.05587	9.75578	9.29702	9.73037	9.41063	9.62759	9.09742	8.98551	9.54395	8.45673	9.36553	9.64083	8.97704	8.98743	9.63936	9.0807	9.27654	9.40661	8.7917	9.08897	9.73599
AT1G03530	11.2671	11.3408	11.3159	11.0393	11.1641	11.23	11.3997	11.2927	11.1557	11.0913	11.2811	11.1974	11.0267	10.9247	10.9792	11.3205	10.6903	11.2555	10.7113	11.4191	10.785	11.1682	11.314	10.4848	11.2469	11.2045	10.4271	11.1558	11.0574	10.065	11.4097	11.6298	11.4477	11.2244	11.2496	11.1326
AT1G03540	8.95102	8.88317	8.92943	8.80515	9.03419	9.04454	9.05935	8.87128	8.78874	8.7613	8.8477	8.98737	8.61849	8.68039	8.89933	8.90551	8.36006	8.91473	8.11151	8.384	8.32173	9.13501	8.86514	8.41194	8.76607	8.2075	8.42949	8.69262	9.00302	8.35407	8.91089	8.54642	9.00147	8.91694	8.79376	7.67968
AT1G03550	8.56911	8.47494	8.43632	8.61122	8.40146	8.54526	8.55002	8.82989	8.75913	8.72219	8.59921	8.8661	8.8662	8.71434	8.60703	8.62853	9.50517	8.54983	9.84092	8.45882	8.99906	8.59807	8.72773	9.13769	8.35018	9.11221	9.8954	8.64148	8.63123	9.67486	8.73866	8.45718	8.539	8.9393	8.76792	8.82512
AT1G03545	8.37633	8.11988	8.12256	8.19548	8.3481	8.23793	8.12778	8.34934	8.31246	8.35832	8.26136	8.53683	8.47927	8.35531	8.26235	8.10644	8.26575	8.35199	8.12034	7.93086	7.98672	8.35343	8.26559	7.9551	8.31351	8.27828	8.14494	8.17806	7.89613	8.18435	8.21377	7.97246	8.18375	8.15401	8.27962	7.89067
AT1G08825	8.59482	8.57984	8.60867	8.355	8.4266	8.41847	8.42236	8.20798	8.3788	8.33645	8.54509	8.57184	8.52522	8.56557	8.47736	8.43412	8.61185	8.38007	8.3126	8.19037	8.70442	8.54306	8.04162	8.26721	8.4257	8.07152	8.36114	8.24803	8.24918	8.26145	8.27026	8.37912	8.20189	8.26981	8.13458	8.19422
AT1G03560	10.1216	9.97928	9.78159	9.83151	9.77508	9.94593	9.79729	10.1889	9.99601	10.1481	10.1326	9.94187	10.167	9.96283	10.068	10.0424	9.42062	9.90622	9.45313	10.1281	9.3996	10.1246	10.2018	9.42217	9.97564	10.0519	9.40982	9.9393	10.2091	9.24989	9.92467	9.66613	9.88756	10.1528	9.83071	10.0987
AT1G03590	10.6318	10.5739	10.571	10.4724	10.509	10.4619	10.3482	10.3946	10.3608	10.5588	10.6523	10.3777	10.481	10.4797	10.4677	10.5601	10.7935	10.6456	10.6724	10.4065	10.7938	10.4421	10.4669	10.624	10.814	10.1831	10.3762	10.5794	10.1002	10.5579	10.535	10.873	10.509	10.6394	10.4044	10.7227
AT1G03600	10.5322	11.0964	11.0728	11.3551	11.1559	11.1265	11.0765	10.8733	11.1016	10.8914	11.1106	10.6946	11.1165	10.9903	11.1656	11.0853	11.6691	10.8794	11.641	11.0915	11.6866	10.9666	10.9353	12.2848	10.8957	11.0166	11.9269	11.0827	11.3047	12.0673	11.1026	12.075	11.1365	11.954	11.3318	11.7927
AT1G03610	9.21983	9.35544	9.68695	9.46953	9.37179	9.38095	9.28718	9.19729	9.15414	9.30374	9.45616	9.35585	9.23875	9.38117	9.4788	9.40712	10.1034	9.45759	9.75925	9.25014	10.1198	9.2486	9.23985	9.37271	9.70558	9.02493	9.28657	9.56725	9.37376	9.48637	9.37055	9.82889	9.6118	9.49868	9.46373	9.6031
AT1G03620	7.9362	8.0958	8.04176	8.18374	7.89455	7.96992	7.99717	8.14227	8.04236	8.12149	8.08199	8.0042	8.07784	8.06577	7.96742	7.80595	8.39506	8.12524	9.3668	7.67968	9.27761	8.39975	8.17183	9.31354	8.14949	8.24012	9.01266	7.97456	8.13735	8.84786	7.81607	8.55571	7.8975	8.01583	8.04696	8.30822
AT1G03630	10.4871	10.741	10.6879	10.9614	10.6573	10.7001	10.5396	10.6908	11.053	10.7359	10.7647	10.2013	10.7744	10.5825	10.9259	10.6823	10.7334	10.5368	10.5852	10.7142	10.9247	10.8981	10.9627	11.4998	10.4779	10.8168	11.2305	11.0762	11.5072	11.4128	10.5981	11.4874	10.5146	11.609	10.7231	11.5212
AT1G03650	8.58207	8.52725	8.4223	8.37646	8.68679	8.47458	8.44075	8.47426	8.45791	8.42468	8.57711	8.72393	8.44694	8.51207	8.3788	8.50614	8.88721	8.38007	8.86851	8.77333	8.64147	8.33171	8.41661	8.88974	8.4257	8.5888	8.95147	8.67759	8.53376	9.03938	8.38167	8.72237	8.43863	8.47171	8.59481	8.43251
AT1G03660	8.12283	7.9685	8.05163	8.06154	7.97039	8.12827	8.019	7.96732	7.99797	8.02678	8.1025	7.8072	7.91004	7.9531	7.92298	8.09713	8.67817	8.10254	8.51652	8.07608	8.55181	8.33171	8.23342	8.73823	7.67968	8.24012	8.66958	7.91296	8.30638	8.75434	8.16925	8.02586	7.91824	8.21519	8.19771	8.04447
AT1G03680	10.0863	10.1375	10.3817	10.4286	10.383	10.3813	10.2615	10.259	10.4481	10.3558	10.4255	10.1327	10.6669	10.2132	10.5096	10.641	11.0462	10.477	11.5912	10.8372	11.5408	10.201	10.6063	12.439	9.95174	10.847	12.1677	10.0831	10.5808	12.1354	10.6543	11.1149	10.6067	11.2602	10.4332	11.4109
AT1G03687	10.0092	9.88263	10.1037	9.98931	10.0433	10.0767	9.99393	10.0402	10.1478	10.0778	9.90559	10.016	9.92322	9.89184	10.0433	10.1569	10.0789	10.2469	10.0733	10.0701	9.99045	9.92592	10.0377	9.94849	9.86948	10.4667	9.8954	10.024	10.0291	9.89517	10.2188	10.016	10.1648	10.1561	10.1613	10.2621
AT1G03700	7.90191	7.79776	7.76524	7.75785	7.94272	7.75474	7.67968	7.67968	7.82226	7.83028	7.67968	7.67968	7.81278	7.67968	7.92298	7.8343	8.48611	7.67968	8.96665	7.67968	8.93446	7.67968	7.81679	8.37087	7.67968	7.67968	8.22274	7.67968	7.67968	8.20872	7.67968	8.21734	7.84847	7.95436	7.67968	8.69324
AT1G03710	9.5192	9.27203	9.202	9.22404	9.22594	9.22818	9.57989	9.23111	9.20541	9.37387	9.43512	9.63583	8.94339	8.9435	9.21787	9.33323	9.42721	9.0926	9.75243	9.74566	9.63278	8.79705	9.07028	9.58706	9.09749	9.20802	9.67504	8.91237	8.92261	9.54597	9.1551	9.01909	9.13408	9.07971	9.33563	9.43452
AT1G03720	8.21388	8.04275	8.07975	8.07704	8.27733	8.32439	8.14338	7.96732	8.0282	8.34199	8.40124	8.60538	8.00512	8.05605	8.1399	8.38706	8.62625	8.67961	8.64669	8.68589	8.58048	8.0348	8.27335	8.1393	8.27442	8.42207	8.24829	8.08285	7.67968	8.19261	8.34223	8.63483	8.34228	8.41658	8.39459	8.69324
AT1G03730	9.3201	9.19762	9.12504	9.17871	9.2424	9.23421	9.18712	9.23776	9.44825	9.25916	9.2676	9.42241	9.02946	9.06446	9.11709	9.23114	9.1956	8.96385	9.37424	9.25568	9.40585	9.03013	9.02267	9.64618	9.33836	8.94256	9.63527	9.10856	9.2873	9.58928	9.13086	8.82266	9.18822	8.99104	9.15363	9.42443
AT1G03740	10.0431	10.3486	10.3486	10.284	10.0805	10.2259	10.2649	10.0273	10.0019	10.1124	10.0612	10.1188	10.2137	10.0366	10.1881	10.3274	9.70816	10.2445	9.45659	10.1569	9.6736	10.2908	10.069	9.67191	10.2468	10.0856	9.71753	10.0905	10.2771	9.5565	10.1758	10.0523	10.1587	10.3883	10.3508	10.14
AT1G03750	9.51399	9.63311	9.50018	9.62861	9.62808	9.52814	9.46161	9.4382	9.41845	9.54562	9.46749	9.25373	9.53878	9.44977	9.52184	9.37924	9.61005	9.53882	9.47036	9.69854	9.53579	9.43529	9.58613	9.29056	9.55592	9.5667	9.46858	9.49929	9.16095	9.18245	9.35049	9.74102	9.49935	9.54625	9.3733	9.42443
AT1G03760	10.2121	10.3749	10.3096	10.3973	10.2946	10.2538	10.2088	10.2167	10.2747	10.2178	10.2447	10.0424	10.1917	10.1391	10.1776	10.0982	10.4472	10.1853	10.4202	10.3417	10.2971	10.2102	10.3752	10.0455	10.3334	10.4028	10.1775	10.2838	10.3098	10.1171	10.3254	10.9004	10.5061	10.6754	10.3214	10.3395
AT1G03770	9.788	9.93767	9.95789	9.88944	9.90705	9.87445	9.93379	9.87153	9.70313	9.81123	9.96162	9.69215	10.0476	9.62938	9.74876	9.73151	9.07958	9.71241	8.98781	9.6536	8.92007	10.0109	9.88515	8.66271	10.0027	9.6329	9.04312	9.81109	9.2992	9.02564	10.0021	9.64344	10.0374	9.69746	9.88282	9.15228
AT1G03780	11.772	11.9486	11.9495	11.9496	11.9097	11.8258	11.871	11.7394	11.6847	11.7682	11.8257	11.9347	11.8573	11.8854	11.8809	12.2212	10.9625	12.3398	10.9141	12.2662	10.8933	12.0258	12.0919	11.053	12.2348	12.17	10.8712	11.9327	12.4724	10.931	12.0397	11.3928	12.0491	11.6426	11.9589	11.5277
AT1G03800	7.9362	7.9685	7.92142	7.83596	8.03002	7.91679	7.84963	7.86178	8.04236	7.83028	7.67968	7.9004	7.99132	7.80211	7.67968	8.08759	8.16666	8.0529	8.16203	8.31571	8.14277	8.04504	8.06647	8.27967	8.40148	8.02258	8.06011	7.91296	7.67968	8.13153	8.03972	8.26227	8.14526	8.22658	8.00201	8.1498
AT1G03810	7.67968	7.67968	7.67968	7.67968	7.67968	7.67968	7.67968	7.67968	7.67968	7.67968	7.67968	7.67968	7.67968	7.67968	7.67968	7.67968	7.8001	7.67968	7.67968	7.67968	7.79592	7.67968	7.67968	8.78942	7.67968	7.67968	8.67973	7.67968	7.67968	8.33539	7.67968	7.67968	7.67968	7.67968	7.67968	7.67968
AT1G03820	9.62859	9.70713	9.83906	9.87593	9.88292	9.70739	9.80216	9.80087	10.1452	9.59892	9.70604	9.62959	9.66753	9.74771	9.45539	9.50925	8.80912	9.1225	9.22632	9.4511	8.91036	9.66286	9.18614	8.91192	9.67381	9.49485	9.61136	9.31882	9.78159	9.71249	9.48434	9.51614	9.60622	9.554	9.37823	10.2461
AT1G03830	11.6634	11.6291	11.4193	11.3234	11.4302	11.3974	11.6105	11.639	11.5421	11.6146	11.6961	11.8221	11.499	11.4017	11.4042	11.325	10.9287	11.3799	10.6765	11.3359	10.6938	11.5863	11.5777	10.3591	11.4528	11.4771	10.4363	11.4626	11.6907	10.3675	11.4587	11.1413	11.6081	11.2131	11.4988	11.1439
AT1G03840	8.21388	8.36197	8.4455	8.37222	8.27733	8.42574	8.3433	8.30598	8.31246	8.17691	8.12202	8.33678	8.44694	8.36592	8.08594	8.06781	7.92032	7.96215	7.99804	7.78234	7.93932	8.48821	8.37889	7.89315	8.26422	8.55044	8.07856	8.56994	8.74906	8.20073	8.15983	8.11305	8.05624	7.93049	8.17759	8.34165
AT1G03850	7.90191	7.92991	7.94988	7.81504	7.85518	7.82975	7.88777	7.83741	7.96448	7.94028	7.67968	7.83583	7.94559	7.92431	7.83367	8.01311	8.37529	7.67968	8.60823	7.78234	8.54448	7.80176	7.98581	8.46001	7.67968	7.94892	8.52492	7.93517	8.24918	8.48195	7.91573	8.40236	7.91824	8.37429	8.13458	8.19422
AT1G03860	10.9852	10.8002	10.8533	10.8372	10.9864	11.0204	11.0196	10.8082	10.8606	10.8959	11.0791	11.0116	11.0102	10.9125	10.8391	10.953	11.3766	10.7715	11.4984	11.1046	11.5671	10.5713	11.0243	11.389	10.8769	10.9417	11.28	10.864	11.0367	11.2128	10.9836	11.0431	10.956	11.0359	10.8796	11.1297
AT1G03870	8.05307	8.17827	8.29211	8.53413	8.15839	8.38861	8.37408	8.2661	8.35746	8.05776	8.31603	8.41545	8.59617	8.29342	8.6976	8.17451	8.2597	8.10254	8.61606	8.13693	8.57341	8.55517	9.27188	9.29827	9.00803	9.27314	9.29397	8.56417	8.46594	9.1158	8.37527	8.6179	8.45635	9.07195	8.35113	9.39367
AT1G03900	11.4946	11.5632	11.7648	11.6497	11.6279	11.5749	11.7276	11.6075	11.4121	11.3025	11.4387	11.3805	11.2841	11.3361	11.2649	11.388	10.883	11.1957	11.0603	11.4512	10.9126	11.6602	11.1678	10.8735	11.4092	11.1151	10.9648	11.5321	11.2927	10.9151	11.4549	11.7009	11.5985	11.6015	11.4237	11.1938
AT1G03905	8.58634	8.63599	8.61234	8.58	8.56539	8.79734	8.54216	8.52234	8.42605	8.51146	8.61647	8.43115	8.23324	8.09354	8.38691	8.72117	8.65088	8.93607	9.04884	8.59942	8.82904	8.33171	8.41661	8.88974	8.66745	8.49437	8.81376	8.6623	8.84429	8.75798	8.6041	8.55571	8.3694	8.41658	8.65646	8.34165
AT1G03910	12.5623	12.5306	12.5267	12.4037	12.5463	12.5845	12.6743	12.4412	12.4142	12.5202	12.5222	12.5933	12.273	12.1149	12.3564	12.3992	11.5625	12.2579	11.4825	12.1876	11.4833	12.4719	12.2697	11.3175	12.4515	12.1095	11.3028	12.4907	12.3181	11.2154	12.2347	12.3098	12.2737	12.2898	12.3424	11.7656
AT1G03920	7.86119	7.90042	8.07975	8.04537	7.85518	7.94994	8.03948	7.95261	7.98169	8.00446	7.90626	8.0164	7.81278	8.05605	8.07125	8.09713	8.57086	7.96215	8.78223	7.85741	9.0683	7.96559	8.00069	9.39061	8.01262	8.41619	9.20982	8.04052	8.73898	9.2431	8.03972	8.41368	8.1649	8.30017	8.03263	8.75211
AT1G03930	10.3008	10.1752	10.1027	10.1399	10.1629	10.1617	10.1559	10.1561	10.1868	10.2903	10.2834	10.2529	10.1771	10.3251	10.2393	10.1854	10.1178	10.2324	10.306	9.89743	10.2164	10.2028	10.106	10.3472	10.2937	10.4926	10.3432	10.1225	10.3044	10.2675	10.2671	10.1952	10.209	10.1496	10.1506	10.3091
AT1G04217	7.77048	7.67968	7.8891	7.67968	7.83169	7.75474	7.67968	7.93704	7.82226	7.90958	7.81059	8.0164	8.04334	7.9531	7.89735	7.89824	8.11237	7.67968	7.9856	8.12545	8.08115	7.67968	7.95359	8.02775	7.67968	7.67968	7.90517	7.67968	7.67968	7.92441	7.9842	7.67968	7.67968	7.67968	7.67968	7.67968
AT1G03935	7.91968	7.79776	7.67968	8.00134	7.80381	7.9886	7.91989	7.95261	7.92642	7.92542	7.67968	7.85996	7.89001	7.8916	7.83367	7.76898	8.00885	7.87957	8.01	7.67968	8.18391	7.67968	7.95359	7.9551	7.67968	7.67968	8.00938	7.67968	7.67968	8.02537	7.9346	7.8108	7.77717	7.67968	7.67968	7.67968
AT1G04223	7.67968	7.67968	7.67968	7.67968	7.67968	7.67968	7.67968	7.67968	7.67968	7.67968	7.67968	7.67968	7.67968	7.87316	7.67968	7.67968	7.98621	7.67968	8.0327	7.67968	8.19688	7.67968	7.67968	7.9551	7.67968	7.67968	7.88847	7.67968	7.67968	7.95709	7.67968	7.67968	7.67968	7.67968	7.67968	7.67968
AT1G03940	9.00123	8.58347	8.64468	8.47078	8.59352	8.56345	8.45866	9.10177	8.97727	8.92227	8.95685	8.91404	8.72588	8.61568	9.11003	9.60667	8.48182	9.98459	8.55534	9.3357	8.55181	8.81503	9.34714	8.47835	8.9235	8.99216	8.61693	8.75955	8.88856	8.51181	9.10607	8.781	8.91304	8.73329	8.97526	9.48371
AT1G03950	8.79333	8.90365	8.97009	8.91205	8.83019	8.74565	8.72537	8.94628	8.92438	8.82599	8.90221	8.80918	8.77871	8.78478	8.72926	8.707	9.24653	8.75914	9.3499	8.83692	9.2133	8.86137	8.70269	9.61697	8.78151	8.91028	9.54876	9.10529	9.25084	9.41982	8.77417	9.06819	8.78919	9.248	8.75028	9.40401
AT1G03960	10.1194	10.1484	10.0384	10.0705	10.3989	10.3351	10.4237	10.0425	10.0678	10.2391	10.2343	10.3444	10.3199	10.1833	10.2691	10.4951	10.5878	10.5191	10.5303	10.4333	10.4443	10.331	10.3333	10.2648	10.3009	10.4621	10.4023	10.1454	10.1618	10.4375	10.3651	10.1222	10.4029	10.1398	10.455	10.1801
AT1G03970	10.1139	10.4096	10.5655	10.3694	10.0487	10.1775	10.0969	10.336	10.2296	10.2289	9.98188	10.1026	10.0163	9.95051	10.0467	10.1823	9.83185	9.9	9.82551	10.073	9.74441	10.4185	10.0482	9.74612	10.1968	10.0186	9.97387	10.4292	10.2003	9.90187	10.3127	10.8835	10.3614	10.3897	10.284	10.5742
AT1G03980	8.53347	8.67575	8.68596	8.56393	8.88877	8.89708	8.7126	8.68972	8.41289	8.75168	8.62073	8.65711	8.57322	8.62681	8.63639	8.74887	8.40951	8.95006	8.48949	9.07649	8.49109	8.39975	8.72773	8.17074	8.94529	9.02786	8.34551	8.42449	8.37496	8.25423	8.7664	8.47797	8.8923	8.49408	8.67119	8.67272
AT1G03990	8.82633	8.56146	8.83427	8.70667	8.57757	8.58997	8.72537	8.76598	8.83742	8.67778	8.71319	8.93431	9.00933	8.88695	9.00217	8.46863	8.7766	8.67031	8.88603	8.43255	9.11745	8.84999	8.79895	8.91192	9.00396	8.93618	8.88097	9.04137	9.1475	8.75434	8.77029	8.82266	8.65531	8.78654	8.85143	8.27279
AT1G04000	10.2019	10.0206	9.85215	10.1093	9.92132	9.82516	9.76769	10.238	10.1648	10.2122	10.4823	10.0583	10.1872	10.1652	10.2044	9.80845	10.3816	9.75496	10.3042	9.78933	10.2329	10.2574	9.95309	10.441	10.2182	10.0174	10.143	10.2645	10.212	10.0388	9.75294	9.88433	9.73872	10.2547	10.0899	9.8778
AT1G04010	10.3913	10.0156	10.0072	9.90757	10.0116	10.0274	9.99812	10.1248	10.1518	10.0517	10.136	10.1349	10.0997	10.0801	10.1302	9.95946	10.4682	10.2054	10.4027	9.85899	10.5103	9.85328	10.0056	10.1886	10.0449	9.81302	10.1211	9.94424	10.0939	10.0496	10.0088	10.1222	10.0414	10.2226	9.98582	10.6604
AT1G04020	9.90708	9.58262	9.6707	9.71167	9.58121	9.71451	9.60565	9.92467	9.84624	9.94551	9.97306	9.91831	10.0866	9.94261	10.05	10.1237	9.5624	9.86842	9.79413	9.95068	9.6736	9.70813	9.80407	9.81628	10.1351	9.84444	9.74083	9.76098	9.61496	9.73698	9.76266	9.19398	9.71672	9.58705	9.77642	8.97165
AT1G04030	10.332	10.2467	10.333	10.3089	10.1728	9.94339	10.0332	10.3209	10.2615	10.1934	10.2228	10.185	10.1839	10.2095	10.1999	9.94271	9.91495	9.952	9.81513	9.97885	9.75859	10.1148	10.2376	9.51542	9.89683	9.95088	9.61278	10.1803	9.74089	9.5389	9.89004	9.93231	9.96316	10.185	10.0913	9.70405
AT1G04040	8.37633	8.34702	8.41757	8.22913	8.57353	8.59862	8.46745	8.37856	8.34282	8.35293	8.56354	8.33077	8.60963	8.52893	8.6189	8.6167	8.29509	8.36618	8.28814	8.63096	8.18391	8.72145	8.82524	8.30381	7.87219	8.32093	8.56842	8.74562	8.37496	8.49703	8.6975	8.48814	8.61836	8.41658	8.29628	8.51275
AT1G04050	10.9497	10.8706	10.693	10.6893	10.6731	10.6715	10.8284	10.742	10.6477	10.8263	10.8292	10.7576	10.5741	10.6775	10.7195	10.636	10.5385	10.5543	10.6323	10.7701	10.6088	10.9698	10.6476	10.3335	10.9685	10.7905	10.3201	10.9926	10.9508	10.3956	10.5232	10.3743	10.5871	10.2164	10.7151	10.5003
AT1G04070	9.27849	9.13027	9.04691	9.30198	9.2424	9.38624	9.23824	9.51579	9.40913	9.5077	9.46749	9.53541	8.94339	9.2644	9.32516	9.06086	9.46443	9.36099	9.52557	8.96008	9.68361	9.04912	9.14885	9.86348	8.85037	9.26844	9.64913	9.25771	9.12701	9.56174	9.16307	8.83615	9.17225	9.1472	9.0303	8.89293
AT1G04080	12.7438	12.7099	12.6505	12.6168	12.7403	12.7883	12.7914	12.6299	12.6241	12.7026	12.7225	12.7824	12.7837	12.734	12.6687	12.6676	12.4775	12.6966	12.5037	12.7152	12.4505	12.4721	12.517	12.2722	12.4107	12.611	12.2702	12.5491	12.392	12.0647	12.766	12.5953	12.7167	12.4667	12.6589	12.6137
AT1G04090	8.59903	8.31065	8.40316	8.31443	8.39113	8.40743	8.40347	8.53618	8.51766	8.48961	8.54974	8.42072	8.40137	8.44982	8.4485	8.3537	8.75221	8.20604	8.77575	8.00368	8.813	8.49257	8.44651	8.75776	8.44139	8.37976	8.77527	8.5982	8.35851	8.64184	8.32154	8.68367	8.21072	8.36549	8.56768	8.65169
AT1G04100	8.33516	8.41854	8.4455	8.54751	8.51031	8.38861	8.53421	8.39548	8.34282	8.42468	8.57711	8.50014	8.62725	8.56954	8.23177	8.33045	8.81202	8.44545	8.88892	8.62058	8.90056	8.54712	8.44651	9.11533	7.79088	8.57463	9.08834	8.47189	8.52068	8.98329	8.42486	8.26227	8.34917	8.31956	8.38042	8.34165
AT1G04110	8.63995	8.47076	8.52737	8.39722	8.27733	8.45752	8.32189	8.53618	8.66874	8.40496	8.36007	8.36026	8.38948	8.32796	8.60103	8.81147	8.67143	8.78417	8.58018	8.70028	8.79118	8.59427	8.84358	8.991	8.59483	8.64313	8.70622	8.63087	8.9392	8.59934	8.68903	8.80898	8.59924	9.04832	8.66631	9.04478
AT1G04120	12.0538	11.9042	11.9113	11.7959	12.0146	12.0883	12.119	11.8094	11.84	11.9092	12.0672	11.9088	11.8305	11.9449	11.8035	12.1176	12.1762	12.2855	11.9702	12.0075	12.1075	11.9255	12.1817	12.1076	12.1997	11.9086	12.0966	11.7731	12.0624	12.1438	11.9697	11.4745	12.0404	11.5615	11.9168	11.7837
AT1G04130	9.84287	9.74933	9.77784	9.80206	9.85212	9.76226	9.80701	9.80645	9.77841	9.74916	9.88951	9.95896	9.88883	9.90238	9.89409	9.97365	9.96757	10.0995	10.033	10.0802	9.82945	9.88658	10.171	10.0391	9.99013	10.1376	10.0025	9.83811	9.31683	9.967	9.82714	9.77394	9.94323	9.59704	9.83926	9.97326
AT1G04140	11.7314	11.6273	11.616	11.4854	11.725	11.6348	11.7895	11.6597	11.4047	11.6759	11.6258	11.5771	11.5228	11.5938	11.5628	11.5568	11.5088	11.5659	11.5088	11.6133	11.6589	11.5406	11.2954	11.2131	11.5701	11.2765	11.1968	11.5316	11.4711	11.2211	11.602	11.6228	11.5482	11.6705	11.5813	11.5363
AT1G04150	9.77815	9.79018	9.66112	9.65997	9.43415	9.37163	9.41621	9.6779	9.70313	9.79854	9.75477	9.93695	9.52588	9.53352	9.59196	9.56538	8.69809	9.44425	8.61606	9.16967	8.75746	9.53045	9.22223	8.76418	9.05951	8.99518	8.74454	9.252	8.9636	8.73594	9.1736	8.54642	9.23987	8.80702	9.39291	8.69324
AT1G04160	10.2651	10.0694	9.9157	9.93011	10.161	10.2599	10.2035	10.019	10.0367	10.3035	10.2642	10.367	10.0684	10.2123	10.2677	10.1487	9.74309	10.3196	9.75925	10.0453	9.90087	10.1547	10.0984	9.93239	10.0974	10.1785	10.0919	9.97673	10.2548	10.0448	10.0444	9.57278	10.0859	9.72251	9.89757	9.30752
AT1G04170	12.0588	11.8796	11.955	11.7619	11.9117	11.9687	12.0184	11.8892	11.8913	11.8097	11.9362	12.0914	12.0617	11.9045	11.8185	11.8644	11.67	11.7831	11.8783	11.9724	11.8072	11.8225	11.8039	11.9246	11.7974	11.5064	11.9081	11.8361	11.637	11.864	11.9407	11.6521	11.7706	11.7696	11.6431	11.5448
AT1G04190	11.1098	10.7963	10.902	10.8463	10.8556	10.9782	10.9842	11.0697	11.0091	11.054	11.0446	11.1057	10.925	11.0045	10.9038	10.8951	10.7272	10.8871	10.8139	11.0371	10.6808	10.8645	11.0365	10.739	10.9059	10.9162	10.7413	10.8453	10.605	10.7763	10.9319	10.4097	10.7168	10.8431	10.8368	10.441
AT1G04200	10.5907	10.3946	10.3897	10.5209	10.5371	10.5403	10.4982	10.553	10.6803	10.5854	10.5982	10.7657	10.5244	10.5711	10.573	10.5354	10.6347	10.7732	10.8436	10.7744	10.8091	10.531	10.6263	10.8393	10.691	10.6433	10.8066	10.4599	10.3757	10.8008	10.6692	10.4638	10.5371	10.6371	10.3773	10.9983
AT1G04210	10.8639	10.9018	10.7457	10.6737	10.7844	10.8637	10.7783	10.5369	10.619	10.5797	10.5918	10.7045	11.0292	10.8682	10.875	10.826	10.994	10.8871	10.8412	10.3417	10.881	10.7103	10.9173	11.0333	10.9852	10.8723	11.0004	10.6537	10.4556	10.917	10.6913	10.3968	10.7945	10.4128	10.6998	10.6118
AT1G04220	9.34237	9.15251	9.0116	9.4036	9.26466	9.22667	9.24208	9.41942	9.4277	9.55183	9.53865	9.585	9.70983	9.55053	9.58014	9.62373	9.81143	9.54295	10.0625	9.9742	9.55248	9.51011	10.4937	10.3318	9.45885	10.5769	10.607	9.64626	9.95751	10.7464	9.63918	9.84577	9.6302	9.77766	9.71038	9.77484
AT1G04230	9.90452	9.77949	9.91796	9.84747	9.72381	9.71248	9.55947	9.84885	9.77841	9.79599	9.84845	9.93077	9.87904	9.75164	9.86971	9.78693	9.96003	9.75844	10.0701	10.0512	10.0964	9.74663	9.49687	9.98904	9.87735	9.7652	10.0408	9.89053	9.9256	9.87079	9.8117	9.69159	9.62838	9.90904	9.89268	9.96667
AT1G04240	8.12283	8.04275	8.28038	8.21258	8.19635	8.19698	8.18721	8.28639	8.37176	8.16939	8.27553	8.38843	8.33961	8.43575	8.41067	8.3537	8.46443	8.33746	8.53402	8.30763	8.60814	7.96559	8.31062	8.59555	8.27442	8.45636	8.62055	8.20923	8.391	8.60802	8.15022	8.41368	8.26076	8.05113	8.08689	8.1498
AT1G04250	8.54254	8.47494	8.61964	8.57361	9.39354	9.53166	9.24591	8.56314	8.45791	9.17937	9.28962	9.27489	9.0741	9.19198	9.33971	9.5143	8.65779	9.38939	8.80769	9.30963	8.87055	9.40298	9.42433	8.57188	9.48852	9.42472	8.52492	9.98951	8.826	8.43472	8.65872	8.20146	8.66876	8.30994	8.47387	8.63012
AT1G04260	10.4231	10.3393	10.4966	10.4743	10.5098	10.2951	10.3928	10.4248	10.468	10.3371	10.3132	10.313	10.334	10.1757	10.453	10.2395	10.0161	10.3173	10.2347	10.5703	10.1072	10.3578	10.2669	10.2774	10.2836	10.4574	10.2581	10.5886	10.5808	10.1901	10.2279	10.6658	10.4706	10.3979	10.5173	10.85
AT1G04270	13.6727	13.6623	13.6443	13.844	14.0907	14.1524	14.0434	13.8634	13.783	13.9589	13.9823	13.7252	13.7142	13.7243	13.7789	13.7467	13.6974	13.6972	14.013	13.8071	13.7781	13.7243	13.7913	14.1381	13.6116	13.8726	14.0404	14.1232	13.662	14.0787	13.5073	13.5057	13.5635	13.6024	13.633	13.4449
AT1G04280	9.56345	9.97312	9.95242	9.93754	10.0422	10.0266	9.99393	9.73058	9.60133	9.78315	9.66662	9.97464	9.8304	9.8645	9.92532	10.2944	10.3918	10.2103	9.85363	9.8402	10.1411	9.94628	9.79616	9.68878	9.68069	9.72855	9.67369	10.1496	10.1065	9.67486	10.3433	10.7775	10.2207	10.5691	10.3589	10.1801
AT1G04290	8.34121	8.21778	8.35273	8.41337	8.33687	8.36528	8.3109	8.50824	8.45165	8.36367	8.28248	8.80265	8.60068	8.60817	8.56407	8.5843	9.09504	8.33746	9.56264	8.66136	8.48314	8.4047	8.22507	8.73823	7.92808	8.37976	9.58409	8.27539	7.67968	9.62289	8.63639	8.30381	8.67762	8.74419	8.55094	8.53767
AT1G04300	12.4702	12.5195	12.5104	12.4023	12.481	12.4472	12.6152	12.4629	12.3228	12.3713	12.3427	12.5	12.4471	12.1425	12.3389	12.621	12.0314	12.7039	11.9042	12.7463	11.9224	12.7191	12.6786	11.5191	12.7296	12.9118	11.4881	12.7217	13.0467	11.3564	12.7697	13.4421	12.6699	12.8635	12.7252	13.08
AT1G04310	10.5883	11.2159	11.0654	11.1556	10.7545	10.516	10.704	10.6315	10.467	10.6052	10.3395	10.5562	10.143	10.1614	10.3589	10.3301	10.5042	10.5543	10.013	10.394	9.92384	10.9521	10.5356	10.0197	11.889	10.6067	10.0337	11.4681	11.6703	9.84594	10.6823	10.6017	11.079	10.1609	11.2173	10.3545
AT1G04330	7.8369	7.92991	8.01036	7.93861	7.87586	7.94994	7.84963	7.88324	7.96448	7.67968	7.67968	7.8812	7.84266	7.8296	7.67968	7.94723	7.90481	7.67968	7.97262	7.67968	8.04637	7.9079	7.89635	7.89315	7.67968	7.81445	8.02014	7.82732	8.2689	8.14982	8.06444	7.86504	8.00239	8.01583	7.67968	7.67968
AT1G04340	9.80747	9.60059	9.71621	9.84549	9.87682	9.93057	9.6826	9.8244	9.85939	9.70469	9.82742	9.80743	10.0451	10.0439	10.1731	10.1914	10.165	9.94599	10.3078	10.3617	10.4129	9.62314	10.1358	10.2738	9.62224	10.237	10.4217	9.97673	10.0191	10.5068	10.0195	9.95308	10.0253	10.0997	9.91216	9.82734
AT1G04350	8.64789	8.70441	8.4811	8.63537	8.44126	8.48462	8.4932	8.66276	8.63475	8.57743	8.34158	8.52782	8.58707	8.49917	8.5889	8.50155	9.25796	8.48191	9.13202	8.56099	9.31185	8.67073	8.63673	9.37271	8.73439	8.66477	9.24114	8.58136	8.63123	9.3473	8.45411	9.06819	8.69936	9.13624	8.49238	8.67272
AT1G04360	8.57345	8.24852	8.43168	8.2759	8.51031	8.5391	8.56551	8.53618	8.43254	8.93301	8.95685	8.96814	8.76393	8.62312	8.73443	8.5718	8.92403	8.51664	8.81706	8.56659	8.79668	8.20205	8.50817	8.53918	8.35018	8.34776	8.3814	8.36595	8.50737	8.47172	8.57536	8.41368	8.5846	8.62234	8.51635	8.73291
AT1G04380	7.88258	7.91563	7.82783	7.75785	7.89455	7.9886	8.07722	7.83741	7.96448	7.98046	7.95704	7.67968	8.11955	7.9531	7.94614	7.91571	8.08681	8.1468	8.054	8.06272	8.12818	8.00209	8.13272	8.1857	8.09442	8.00919	8.42014	8.08285	8.08368	8.32904	7.999	7.97246	7.97169	7.67968	7.90784	8.10054
AT1G04390	9.36619	9.38689	9.30755	9.27867	9.71691	9.66912	9.70637	9.30636	9.35409	9.78573	9.71839	9.63894	9.60133	9.49878	9.60366	9.67211	10.1236	9.79952	10.044	9.50827	10.0744	9.61156	9.65534	9.72729	9.56095	9.78856	9.83837	9.68699	9.70312	9.85011	9.59214	9.48681	9.37779	9.5174	9.6741	9.21452
AT1G04400	11.3449	11.772	11.6747	11.6303	11.5877	11.6524	11.4872	11.0818	11.2903	11.3372	11.4497	11.2058	11.411	11.6501	11.5789	11.4691	11.9391	11.5743	11.5748	11.2186	11.8979	11.5925	11.4846	11.5528	11.2736	11.1104	11.3931	11.5002	11.8157	11.486	11.556	12.117	11.6442	11.5687	11.8239	11.3511
AT1G04410	13.2665	13.3753	13.4507	13.4514	13.5866	13.5551	13.4257	13.4469	13.4734	13.3063	13.2204	13.2247	13.5681	13.577	13.6474	13.3581	13.243	13.4977	13.3109	13.5367	13.314	13.5367	13.585	13.6437	13.4976	13.6007	13.5817	14.0092	13.8407	13.6438	13.1981	13.2762	13.3492	13.3969	13.5716	13.5549
AT1G04420	9.93743	10.1053	10.1461	10.093	9.9803	9.9628	9.95125	10.032	10.1037	9.96024	9.81322	9.67113	10.1198	9.87407	10.0249	10.021	10.3324	9.83278	9.98699	10.1281	10.3585	10.1586	10.1698	10.9024	10.0257	10.0379	10.5449	9.95407	10.0258	10.4783	10.2199	10.4496	10.1841	10.4074	10.2329	9.88485
AT1G04425	9.82937	9.80196	9.68695	9.82749	9.78431	9.62748	9.77267	9.9855	10.0941	9.72239	9.49351	9.65284	11.5215	11.5173	11.8185	9.19647	9.26175	9.13424	9.15691	9.30435	8.73427	10.5274	11.1495	9.60509	9.14496	11.1917	10.4717	9.99268	9.02597	10.3485	9.86046	9.17962	9.96174	9.1472	10.0411	9.09986
AT1G04430	11.0049	11.0305	11.1278	10.9789	10.9205	10.8489	10.7567	10.9603	11.0253	10.8009	10.8733	10.9157	10.7164	10.7522	10.7327	10.9077	10.7481	10.9711	10.896	10.818	10.8242	10.6738	10.7723	10.7944	10.8051	10.7591	10.8333	10.7799	10.7458	10.9253	10.8574	10.8192	11.0336	10.8051	10.8161	11.319
AT1G04440	10.4954	10.4163	10.5329	10.3973	10.4455	10.3363	10.3238	10.4706	10.4512	10.3363	10.127	10.5309	10.4926	10.5099	10.6087	10.4618	10.8227	10.5979	10.7419	10.6803	10.7594	10.4193	10.4794	10.7441	10.5891	10.6854	10.884	10.635	10.7099	10.7341	10.5682	11.0231	10.5371	10.6676	10.6742	10.8707
AT1G04455	7.77048	7.79776	7.67968	7.67968	7.80381	7.67968	7.88777	7.67968	7.67968	7.67968	7.67968	7.67968	7.86784	7.85276	7.67968	7.67968	7.84993	8.02535	7.8962	7.67968	8.02764	7.67968	7.67968	8.15529	7.67968	7.67968	7.96218	7.67968	7.67968	7.67968	7.67968	7.67968	7.67968	7.90406	7.67968	8.30822
AT1G04480	11.7619	11.7453	11.8828	11.6023	11.8353	11.7154	11.6379	11.7453	11.6504	11.5033	11.5302	11.7498	11.6605	11.4523	11.6528	11.6062	12.0942	11.8246	12.2676	11.6845	11.8882	11.7086	11.8024	12.2443	12.1474	11.8385	12.3012	11.9638	11.9299	12.2885	11.5722	11.2322	11.7385	11.4214	11.7878	11.6712
AT1G04490	7.77048	7.67968	7.67968	7.83596	7.76747	7.78582	7.67968	7.77078	7.78052	7.67968	7.972	7.67968	8.29939	8.43099	8.12704	7.67968	7.84993	7.67968	7.76815	7.85741	7.67968	8.08336	7.77665	7.67968	7.67968	7.67968	7.85021	7.67968	8.28795	7.86478	7.67968	7.67968	7.67968	7.67968	7.67968	7.67968
AT1G04500	7.67968	7.67968	7.67968	7.67968	7.67968	7.67968	7.67968	7.67968	7.67968	7.67968	7.67968	7.67968	7.67968	7.67968	7.67968	7.67968	8.13645	7.67968	7.99804	8.03446	8.00783	7.67968	7.67968	8.12271	7.67968	7.67968	7.94907	7.67968	7.67968	7.94127	7.67968	8.15049	7.67968	7.97629	7.67968	8.1498
AT1G04510	11.7445	11.3731	11.4462	11.5191	11.5862	11.7256	11.6572	11.7287	11.6913	11.5562	11.5814	11.7824	11.9235	11.7665	11.7371	11.876	11.447	12.0625	11.6618	11.9145	11.5588	11.3578	11.8595	11.555	11.641	12.0909	11.4666	11.2524	11.2846	11.4457	11.9631	11.1822	11.7424	11.2908	11.7632	11.7583
AT1G04520	11.5277	11.2871	11.3245	11.1	11.5139	11.3426	11.3219	11.2109	11.2514	11.3874	11.1921	11.2557	11.3078	11.0087	11.1678	11.244	10.5796	11.3842	10.605	11.2974	10.4358	11.508	11.6989	10.5183	12.0314	11.6171	10.3874	11.6039	11.1972	10.4149	10.9133	10.4726	11.008	10.7407	11.0441	11.0415
AT1G04530	10.7793	11.0184	11.0028	11.0759	10.9973	11.0386	10.9235	10.6886	10.7364	10.8741	10.9052	10.8212	10.9367	10.9203	10.8976	10.752	10.6985	10.8579	10.8044	10.5942	10.8984	10.723	10.7073	11.0975	10.9729	10.6084	10.9049	10.9104	10.4986	11.107	10.866	10.9299	10.7641	10.6519	10.9072	10.62
AT1G04540	8.80998	9.00485	8.84563	8.74944	8.98366	8.99519	9.06835	8.88367	9.08187	9.08657	9.10794	9.10082	9.2804	9.26829	9.2985	8.87018	8.40951	8.8323	8.44209	8.82454	8.49109	9.29482	9.49284	8.54749	9.22429	9.3281	8.76921	9.29144	9.47498	8.56367	8.88711	8.34261	8.71637	8.52994	8.84742	8.40359
AT1G04550	10.5426	10.5397	10.4518	10.4817	10.5013	10.4872	10.5893	10.3973	10.5549	10.5551	10.4577	10.5213	10.5554	10.7547	10.5061	10.636	10.2831	10.4811	10.4277	10.478	10.2971	10.6863	10.6442	10.3908	10.537	10.4889	10.4363	10.1913	10.2881	10.4348	10.3915	9.97607	10.4441	9.86535	10.2418	10.1744
AT1G04555	8.80998	8.78811	8.7964	8.76753	8.83019	8.74323	8.69308	8.76249	8.71056	8.8466	8.77934	8.80265	8.64022	8.80611	8.65353	8.77243	9.00827	8.75914	9.37794	8.53235	9.0808	8.78181	8.63215	9.31733	9.04	8.75405	9.22949	8.92409	8.60794	9.27446	8.67184	9.06819	8.82356	8.60342	8.75472	9.07267
AT1G04570	8.42039	8.40944	8.35796	8.47444	8.41666	8.52032	8.41298	8.51767	8.43254	8.42952	8.717	8.37168	8.69423	8.49482	8.65353	8.48763	9.14437	8.49367	9.00598	8.59404	9.16064	8.53898	8.72773	8.83201	8.81164	8.54054	8.66958	8.58136	8.80735	8.41823	8.65872	8.71476	8.32827	8.68829	8.56768	8.69324
AT1G04580	8.09441	7.91563	7.96302	7.83596	7.98327	7.84744	8.14338	8.03168	7.92642	8.00446	7.92438	8.06123	8.241	8.21732	8.22117	7.98847	7.93488	7.99536	7.92962	7.67968	8.19688	8.22257	8.46955	8.9808	7.92808	8.51524	9.20385	7.91296	8.24918	9.02564	7.96862	7.97246	7.97169	7.67968	7.67968	7.67968
AT1G04590	11.2435	11.0872	11.0897	11.0892	11.0634	11.0724	11.061	11.3026	11.1747	11.2013	11.12	11.2259	11.1279	11.1848	11.1395	11.019	10.7941	11.0839	10.8528	11.3312	10.6361	11.1871	11.2195	10.9496	11.4534	11.4588	10.9637	11.3732	11.4875	11.0226	10.9981	10.9337	11.0853	11.0974	11.1997	11.124
AT1G04600	9.09498	8.85696	8.70917	8.75982	8.94944	8.92352	8.96488	8.90798	8.80933	8.91142	8.79342	8.93431	8.86954	8.86454	8.88186	8.87615	8.98176	8.95006	8.93407	8.58862	8.99458	8.98861	8.89317	8.93897	8.99988	8.92655	8.88097	8.75029	8.48001	8.94813	8.7664	8.44656	8.83474	8.55746	8.69045	8.69324
AT1G04610	7.67968	7.95624	7.80066	7.67968	7.80381	7.87813	7.91989	7.67968	7.67968	7.67968	7.67968	7.67968	7.67968	7.67968	7.67968	7.67968	7.92032	7.82108	7.67968	7.67968	7.67968	7.93838	7.67968	8.04875	7.95172	7.67968	7.96218	7.95558	8.16188	8.13153	7.67968	7.67968	7.67968	7.67968	7.67968	7.67968
AT1G04620	10.298	10.2417	10.078	10.1463	9.94128	9.84638	9.77763	10.2137	10.4084	10.152	10.1248	10.121	10.3754	10.2298	10.2465	10.0379	10.6985	10.0049	10.4755	9.75855	10.5566	10.0561	9.85514	10.8066	10.0257	9.79625	10.6952	10.0287	10.1767	10.5985	10.2437	10.5953	10.2576	10.1674	10.1302	9.79006
AT1G04630	10.2709	10.3043	10.4242	10.5081	10.3822	10.4039	10.2529	10.4612	10.3574	10.2814	10.5335	10.459	10.5095	10.4797	10.4307	10.4975	10.494	10.3219	10.6896	10.7051	10.5356	10.4295	10.4669	10.7556	10.1496	10.6523	10.874	10.5948	10.4336	10.8296	10.5682	10.5311	10.4069	10.5952	10.5689	11.0475
AT1G04635	8.78659	8.78811	8.83141	8.54751	8.70081	8.70106	8.53421	8.71218	8.81339	8.7155	8.93897	8.78943	8.91832	8.7786	8.8228	8.6246	8.69481	8.90752	8.61606	8.33931	8.67979	8.52243	8.94039	8.77688	8.91465	8.79927	8.66958	8.66743	8.89718	8.78304	8.89054	8.57398	8.91304	8.78135	8.71394	8.7133
AT1G04640	8.55149	8.77081	8.79937	8.71485	8.67612	8.75288	8.69308	8.6935	8.80524	8.6565	8.85427	8.64546	8.80046	8.82106	8.80388	8.69982	9.24653	8.56059	9.03891	8.70028	9.22427	8.50552	8.95673	9.31354	8.61975	8.73847	9.47653	8.8176	8.826	9.41786	8.7664	8.93176	8.69073	9.1865	8.94297	8.51275
AT1G04645	7.67968	7.67968	7.67968	7.79021	7.67968	7.67968	7.67968	7.67968	7.67968	7.67968	7.67968	7.67968	7.67968	7.67968	7.67968	7.76898	8.77056	7.67968	9.51901	8.16972	9.42133	8.06469	7.67968	9.30211	7.67968	7.67968	9.01977	7.7841	8.02144	9.00327	7.67968	8.49817	7.67968	8.45639	7.67968	8.90918
AT1G04650	10.1998	9.70334	9.7083	9.69057	9.62063	9.61986	9.80943	10.0621	10.1439	10.1254	9.98188	10.0639	9.96202	9.90005	9.97519	9.8204	9.25607	10.0193	9.18344	9.65955	9.26714	9.8436	9.65534	9.1421	9.61022	9.70407	9.04542	9.78535	9.74913	9.22247	9.5509	9.31141	9.55296	9.19699	9.77463	9.75167
AT1G04660	8.0187	7.95624	7.80066	7.93861	8.15041	8.42574	8.42236	8.00748	8.21036	8.46251	8.55897	8.47138	8.29939	9.49396	8.29132	8.67794	9.06839	8.67961	9.69369	8.36945	9.09724	8.24232	9.08186	10.5017	8.18676	8.98609	10.5893	7.86046	8.50737	10.8275	8.30011	8.39084	8.28415	8.59056	8.21705	8.65169
AT1G04680	11.7777	11.5935	11.5911	11.6232	11.724	11.6979	11.7404	11.6237	11.9982	11.6739	12.0291	11.8421	12.2623	12.2422	12.0495	12.0337	11.1942	11.946	11.3971	12.2175	11.2492	12.174	12.1689	11.975	11.7724	12.1948	11.8568	11.9552	12.1577	12.0059	11.7813	12.1583	11.648	12.4533	11.6817	11.9822
AT1G04690	11.4557	11.7272	11.6862	11.6535	11.7379	11.8854	11.7068	11.449	11.3699	11.4716	11.5487	11.4848	11.5493	11.5275	11.5021	11.685	11.4658	11.4336	11.5586	11.7597	11.6078	11.5413	11.233	11.6493	11.5072	11.0867	11.7074	11.5077	10.9076	11.7141	11.6862	11.2414	11.4762	11.4838	11.3502	10.7565
AT1G04700	9.19731	9.32313	9.07659	9.09328	9.04401	9.15156	9.07282	9.14097	9.04061	9.09575	9.0199	9.03265	9.05758	9.09662	9.1753	9.12372	8.96454	9.14006	9.04884	9.35361	9.07249	9.15867	9.23233	9.21876	9.30778	9.06805	9.07273	9.01326	9.09909	9.01731	9.04001	8.85603	9.33437	8.85634	9.04692	9.08635
AT1G04710	10.3688	10.3603	10.3673	10.2862	10.2981	10.3376	10.3849	10.4414	10.3764	10.285	10.2652	10.4455	10.4547	10.3997	10.219	10.4453	10.3624	10.4972	10.4811	10.543	10.4287	10.7083	10.5365	10.6309	10.4409	10.8778	10.7135	10.617	10.6072	10.5405	10.5056	10.6144	10.4161	10.5114	10.5649	10.8707
AT1G04730	10.1389	9.87379	9.81735	9.85834	10.0281	10.1191	10.1353	10.0916	10.0004	10.2427	10.2228	10.137	10.089	10.0699	10.045	10.3382	9.66006	10.2565	9.8511	10.0687	9.71072	9.95857	9.89696	9.89719	10.0466	10.0367	9.72405	9.99109	9.70737	9.86118	9.82406	9.32847	9.94323	9.86737	9.97971	9.65458
AT1G04750	11.1782	11.271	11.3532	11.3789	11.3819	11.3635	11.2667	11.2765	11.3561	11.131	11.3017	11.3901	11.693	11.629	11.5916	11.3726	11.4079	11.3163	11.7089	11.6142	11.6517	11.1186	11.4224	11.7772	11.3352	11.2538	11.9872	11.3896	11.1192	11.9124	11.3162	11.1684	11.2873	11.555	11.3852	11.4318
AT1G04760	9.80885	9.78069	9.70033	9.85932	9.69034	9.69511	9.70899	9.8285	9.93411	9.88844	9.87597	9.55382	9.83767	9.8883	10.0046	9.80444	9.25416	10.0751	9.43035	9.78215	9.35816	9.75185	10.0096	9.57183	9.52268	10.0212	9.6436	9.7946	10.0939	9.75653	9.70494	9.30711	9.84652	9.72925	9.87456	9.48371
AT1G04770	10.3385	9.6919	10.1808	10.3367	9.90106	9.89842	10.3802	9.69013	9.79742	10.1772	9.90159	10.1819	9.71939	9.61342	9.65836	9.85946	9.17539	9.57551	9.13431	9.95068	9.07665	9.65866	9.42219	8.70471	9.36817	9.38487	8.95398	9.82196	9.092	8.98329	10.2233	9.18921	10.4008	9.93035	9.44758	9.36209
AT1G04778	8.00642	8.04275	7.85072	7.95009	7.85518	7.90465	7.88777	7.86178	7.96448	7.95434	7.95704	8.02816	8.04334	8.15958	7.98721	7.67968	7.76485	7.67968	7.8962	7.67968	7.8809	7.85227	8.00069	7.67968	8.14949	7.67968	7.9207	8.05518	8.05388	7.97204	7.81607	7.86504	7.67968	8.01583	7.92956	8.10054
AT1G04780	11.8454	11.8071	11.8129	11.7722	11.7529	11.8525	12.0824	11.8892	11.8265	11.7426	11.6382	11.919	11.5864	11.2746	11.4358	11.9963	10.9646	12.022	10.7648	11.6094	10.9553	12.0563	11.8799	10.9716	12.0217	11.5534	11.0029	11.5546	11.8268	10.9119	12.0204	11.5304	12.0059	11.5106	11.7148	11.5081
AT1G04790	10.7745	10.725	10.7139	10.7813	10.6758	10.6972	10.7102	10.7497	10.7051	10.6983	10.808	10.5978	10.6172	10.3819	10.5887	10.5478	10.3316	10.6438	10.3398	10.2625	10.468	10.466	10.4899	10.2575	10.561	10.3732	10.1345	10.4211	10.3125	10.3311	10.5332	10.6065	10.5601	10.3579	10.5234	9.67128
AT1G04800	7.98033	7.94341	7.85072	7.87103	7.97039	7.89181	7.91989	8.12427	8.01343	8.22654	7.90626	7.8072	8.06669	7.85276	8.02335	7.91571	8.40473	7.82108	8.57199	7.90902	8.74594	7.67968	8.64129	8.32698	7.67968	8.22406	8.67973	7.67968	8.43693	8.47172	7.96862	9.34945	8.01667	9.16881	7.85649	8.73291
AT1G04810	11.3138	11.3136	11.3225	11.2965	11.4069	11.4596	11.5192	11.2529	11.1422	11.2541	11.2667	11.5413	11.3497	11.294	11.2902	11.1491	10.8984	11.2066	10.6855	11.2781	11.0361	11.3558	11.2019	10.6268	11.1919	11.1004	10.678	11.3321	11.0684	10.5059	11.0182	11.0454	11.1437	10.9885	11.1499	10.6363
AT1G04820	14.6794	14.6338	14.7393	14.5639	14.6118	14.5835	14.5182	14.4851	14.5047	14.4917	14.558	14.5613	14.7945	14.9249	14.8115	14.7399	13.8885	14.8006	14.0185	14.9111	13.8928	14.8475	14.8767	14.1665	14.8971	14.8699	14.1547	14.816	14.7995	14.1905	14.6381	14.4303	14.6755	14.7095	14.6934	14.6385
AT1G04830	9.97197	9.91206	9.92917	9.93104	10.0303	9.95692	9.94255	9.86357	10.0019	10.2104	9.9919	10.0401	9.89022	9.90122	9.91986	10.111	10.5157	10.2896	10.286	9.97885	10.4625	9.95188	10.1097	10.1828	10.0688	10.1088	10.2805	9.94916	10.1375	10.1273	10.1519	10.12	10.0414	10.0741	9.9377	10.1047
AT1G04840	8.97083	8.90871	8.80822	8.81249	9.08947	9.02289	9.13778	8.91992	8.96343	9.18992	9.10794	9.16959	8.83907	8.95909	8.83213	9.03056	8.6474	8.97068	8.59232	8.94181	8.58748	8.90289	8.89662	8.46001	9.11599	8.77316	8.61693	8.98439	8.87987	8.63769	8.86626	8.53701	8.79694	8.86114	8.8434	8.53767
AT1G04850	12.2105	12.1459	12.1351	12.1863	12.1222	12.1613	12.1771	12.3792	12.2387	12.1939	12.2201	12.3179	12.0222	11.9826	12.0523	12.2264	12.0909	12.2526	12.1641	12.2166	12.0987	12.2479	12.2864	12.1592	12.3503	12.3975	12.1244	12.1858	12.1606	12.1215	12.3399	12.3506	12.1887	12.2158	12.2188	12.3354
AT1G04860	10.4712	10.2315	10.2236	10.1463	10.3627	10.4303	10.4495	10.3379	10.295	10.454	10.4595	10.3444	10.2482	10.2524	10.2335	10.4478	10.1482	10.4187	9.91899	10.5056	10.0331	10.3856	10.4218	10.0305	10.1734	10.2567	9.94128	10.225	10.3986	9.95935	10.2944	10.1131	10.2266	9.92842	10.2593	9.93996
AT1G04870	11.3549	11.4226	11.4872	11.2449	11.3632	11.3571	11.4396	11.2899	11.3253	11.1115	11.1517	11.4445	11.1649	11.0529	11.15	11.5316	10.3438	11.3286	10.2629	11.5718	10.2814	11.2358	11.5244	10.4266	11.4021	11.2094	10.252	11.3315	11.4592	10.2429	11.6507	11.4386	11.5368	11.1284	11.4717	11.0445
AT1G04880	9.34036	8.90618	8.84845	8.89651	9.06578	9.18974	8.94993	9.23111	9.32433	9.49318	9.56843	9.59469	9.15567	8.87861	9.10293	9.31153	10.5027	9.31209	10.6079	9.7929	10.6422	8.93753	8.56513	10.5303	8.97922	8.73058	10.0561	8.54658	8.92261	10.0144	9.15776	9.40629	8.92664	9.34678	9.20621	10.14
AT1G04890	7.67968	7.67968	7.67968	7.67968	7.67968	7.67968	7.67968	7.67968	7.67968	7.67968	7.67968	7.67968	7.67968	7.67968	7.67968	7.67968	8.06882	7.67968	7.91351	7.67968	8.04637	7.67968	7.67968	7.803	7.67968	7.67968	7.93529	7.67968	7.67968	8.02537	7.67968	7.67968	7.67968	7.67968	7.67968	7.67968
AT1G04900	9.92361	9.85929	9.93586	9.76666	10.071	10.0882	10.0734	9.8326	9.83795	9.9512	9.89355	9.84765	10.0251	9.78527	9.75704	10.1833	10.1178	10.0833	10.1371	9.76403	9.87535	9.90408	9.91013	9.99567	10.1205	9.93855	10.1858	9.92935	9.9184	10.0768	9.85896	9.93753	9.99251	10.0267	10.013	9.90579
AT1G04910	10.8382	10.7655	10.8211	10.7479	10.7938	10.6433	10.8053	10.7806	10.8093	10.7352	10.8094	10.761	10.8925	10.7622	10.8326	10.6823	10.7638	10.8041	10.7583	10.7375	10.5487	10.9187	10.9714	10.4039	10.9631	10.9588	10.762	10.8012	10.8337	10.6372	10.9098	10.9043	10.8415	11.0581	10.8194	10.6683
AT1G04920	8.1319	8.15724	8.19739	8.29548	8.15041	8.19162	8.3109	8.15958	8.36465	8.20587	8.59921	8.38843	7.97687	8.07525	8.27217	8.19766	8.62625	8.12524	8.67987	8.22926	8.67979	8.18064	8.05426	8.42182	8.24323	8.3	8.46124	7.95558	8.30638	8.38984	8.31448	8.64317	8.30662	8.70544	8.04696	8.23496
AT1G04930	9.60132	9.55589	9.62065	9.64728	9.62213	9.66174	9.72456	9.51229	9.61921	9.65005	9.90825	9.65284	9.61174	9.46138	9.5586	9.68245	9.60437	9.69059	9.6994	9.78574	9.63019	9.44198	9.57106	9.65768	9.40584	9.37416	9.39128	9.60417	9.38483	9.37603	9.60315	9.45676	9.57225	9.81177	9.38559	9.37271
AT1G04945	9.73217	9.71343	9.6707	9.66111	9.7375	9.72661	9.6309	9.66865	9.65995	9.64718	9.60258	9.64668	9.60133	9.65648	9.60133	9.73009	9.683	9.75146	9.60325	9.57566	9.73965	9.73216	9.74101	9.44955	9.4805	9.65364	9.5636	9.74958	9.94342	9.56174	9.61588	9.45676	9.71501	9.49868	9.50654	9.15228
AT1G04950	10.603	10.5336	10.4549	10.6062	10.3326	10.3389	10.2972	10.5963	10.5588	10.4358	10.41	10.3998	10.6147	10.5524	10.4493	10.3596	10.8151	10.5866	10.618	10.607	10.7594	10.3832	10.5402	10.7235	10.3869	10.6226	10.6164	10.4921	10.605	10.5881	10.7203	10.8464	10.6458	10.4381	10.8644	10.8289
AT1G04960	10.3661	10.4325	10.6136	10.366	10.1864	10.0511	10.1854	10.4475	10.3608	10.2427	9.93455	10.2752	10.055	9.82672	10.1098	10.1924	9.7225	10.1522	9.80073	10.5693	9.72285	10.5727	10.3344	9.87078	10.6605	10.3979	9.88281	10.4755	10.6668	9.90453	10.3844	10.4585	10.3197	10.1216	10.4244	10.9277
AT1G04970	9.72336	9.75785	9.97094	9.93476	9.63842	9.77392	9.66379	9.78542	9.62118	9.6909	9.81322	9.7245	9.75849	9.76078	9.83905	9.73292	10.198	9.78256	10.1523	9.41063	10.246	9.77891	9.81194	10.263	9.91221	9.92749	10.1821	9.50626	9.57789	10.2115	9.7333	10.0036	9.9518	9.90512	9.73831	9.92639
AT1G04980	8.79668	8.96031	8.79044	8.99244	9.24036	9.18189	9.11655	8.98319	8.80114	9.09346	8.77579	9.15104	8.64449	8.69412	8.68134	8.93403	9.80293	9.26106	9.97205	9.24737	10.0982	9.21671	9.05563	9.81375	8.94529	9.3976	9.67639	9.54276	9.19388	9.7699	8.90077	9.37414	8.61836	9.54365	9.14764	10.0746
AT1G04985	10.4887	10.6163	10.5032	10.5747	10.7087	10.6635	10.8375	10.5474	10.6458	10.7055	10.7007	10.7254	10.552	10.2307	10.3107	10.6052	10.8029	10.5072	10.7544	10.6089	10.625	10.7656	10.4406	10.7039	10.4563	10.616	10.6184	10.6923	10.5009	10.5621	10.5762	10.8624	10.588	10.5251	10.5719	10.7341
AT1G04990	10.5868	10.8727	10.9384	11.0351	11.0608	10.9379	10.8432	10.7752	10.7829	10.579	10.7192	10.7711	10.8274	10.6475	11.0492	10.7889	10.6673	10.9052	10.4457	10.7934	10.5682	10.8213	10.79	10.676	10.7657	10.9223	10.5547	10.8221	10.9128	10.576	11.0713	11.1565	10.9792	10.8031	10.9899	10.6363
AT1G05000	8.1319	7.98025	7.85072	8.06154	8.1256	8.15232	8.019	7.99467	7.96448	8.12149	8.20065	8.39392	8.31984	8.29342	8.24215	7.91571	8.76449	7.96215	8.79822	8.35456	8.83432	7.92362	8.22507	8.75776	8.4937	8.22406	8.77829	8.09599	7.67968	8.65418	8.02669	8.34261	7.91824	8.36549	8.07404	7.67968
AT1G05005	7.67968	7.67968	7.67968	7.67968	7.67968	7.78582	7.67968	7.67968	7.67968	7.67968	7.67968	7.67968	7.67968	7.67968	7.67968	7.91571	8.56318	7.67968	8.82942	7.67968	8.38923	7.97826	7.67968	8.39172	7.67968	7.67968	8.52084	7.67968	7.67968	8.67435	7.67968	8.09302	7.67968	8.40834	7.67968	8.53767
AT1G05010	8.5289	9.39503	9.45077	9.52059	9.11723	9.03737	9.00845	8.67827	8.70144	8.68128	8.65811	8.72035	8.40137	8.38663	8.51862	8.84896	9.67764	8.76756	9.69512	8.57216	9.78648	8.72799	8.68989	9.07391	9.00396	8.69829	9.28099	9.09215	8.85331	9.31359	9.40969	9.48309	9.31323	9.73819	9.33308	9.75167
AT1G05020	7.90191	7.94341	8.16148	8.04537	7.94272	8.01463	7.91989	7.88324	7.92642	7.9927	7.67968	7.83583	7.92846	8.003	7.98721	8.15843	9.36308	7.82108	9.22842	7.95093	9.2601	8.2737	8.0783	9.22287	8.18676	7.9652	8.83952	7.97456	8.30638	8.68623	8.01314	8.48814	7.95504	8.36549	7.85649	8.95639
AT1G05030	9.33027	9.27743	9.30204	9.30964	9.28649	9.12037	9.06835	9.14337	9.48395	9.16443	9.07939	9.09592	9.25745	9.26245	9.33971	9.23965	9.5311	9.20766	9.54182	8.97089	9.30847	9.24269	9.42219	9.36548	9.04	9.25899	9.56949	9.1992	9.49022	9.49925	9.18922	9.3327	9.36651	9.30003	9.29143	9.35138
AT1G05055	9.52093	9.28991	9.28346	9.40924	9.26064	9.33359	9.27234	9.45301	9.54612	9.51888	9.57016	9.31809	9.5091	9.44475	9.58725	9.42716	9.53261	9.25583	9.52065	9.41787	9.43358	9.18183	9.19397	9.39061	9.68525	9.44111	9.46379	9.64211	9.13388	9.38612	9.28104	8.95578	9.35513	9.41217	9.47287	9.31864
AT1G05060	9.24844	9.42547	9.44588	9.24038	9.11951	9.20989	9.10794	9.298	9.38073	9.21689	9.31763	9.23001	9.26898	9.3417	9.25267	9.10237	9.92941	9.32204	10.0063	9.4417	10.067	9.18391	9.32877	9.95761	9.02812	9.31234	9.86545	9.25486	9.36819	9.80919	9.3232	9.58997	9.52346	9.30637	9.4026	9.56757
AT1G05065	7.96639	7.91563	7.99919	7.9819	7.89455	7.90465	7.94817	7.67968	7.90497	7.85355	8.07133	7.93446	7.94559	7.93911	7.98721	7.91571	8.32301	8.07851	8.29435	7.67968	8.48314	7.9079	8.24974	8.47835	7.67968	8.22406	8.52492	7.67968	7.67968	8.6623	8.03972	7.94164	8.21072	7.97629	7.7818	7.67968
AT1G05070	10.2562	10.2196	10.2485	10.5659	10.2573	10.089	10.0393	10.3991	10.4897	10.3269	10.439	10.2194	10.3783	10.1983	10.3456	10.069	10.2504	10.0363	10.4152	9.88751	10.2329	10.052	10.0729	10.4521	10.1287	10.4097	10.459	10.5481	10.1034	10.4721	10.1615	10.5578	10.2324	10.4486	10.4891	10.62
AT1G05080	7.67968	7.67968	7.67968	7.67968	7.67968	7.67968	7.79989	7.67968	7.67968	7.67968	7.67968	7.67968	7.67968	7.67968	7.67968	7.67968	7.8001	7.67968	7.94474	7.67968	7.98672	7.67968	7.67968	8.00536	7.67968	7.67968	8.05053	7.67968	7.67968	7.98626	7.67968	7.94164	7.67968	7.67968	7.67968	7.67968
AT1G05087	8.08448	8.11988	8.15396	8.09918	8.06128	8.17517	8.03948	8.00748	8.09409	8.06752	8.02532	7.76986	7.96167	8.09354	8.16457	7.93197	7.99773	8.12524	7.67968	7.67968	8.25716	7.87262	8.00069	7.9813	8.23242	8.02258	7.9207	8.00923	7.67968	7.94127	8.03972	7.86504	8.09194	7.67968	7.67968	7.67968
AT1G05090	8.37061	8.32651	8.39338	8.40937	8.2036	8.08261	8.26473	8.37856	8.30462	8.27803	7.99979	8.20273	8.35245	8.39171	8.42605	8.30006	8.74912	8.68881	8.72223	8.36945	8.86033	8.02425	8.42873	9.08789	8.64988	8.68587	8.66274	8.33456	8.75904	8.60802	8.42486	8.82266	8.51785	8.14076	8.798	9.27352
AT1G05100	9.0672	9.0844	9.25503	9.25329	8.93597	8.86992	8.90374	9.20186	8.82948	9.09575	9.07939	9.05075	8.67386	8.46362	8.84136	8.81147	9.00111	8.7759	9.07085	9.19617	8.99458	8.60563	8.63215	8.56383	8.32289	8.62093	8.65931	8.67759	8.81672	8.67833	9.04297	9.53054	8.99201	9.38585	9.17144	9.44451
AT1G05120	11.3198	11.299	11.1216	11.104	10.9533	10.981	11.0236	11.3981	11.162	11.225	11.2031	11.2018	11.1284	11.0294	11.1686	10.9604	10.7686	11.019	10.6806	10.9099	10.7817	10.8524	10.9728	10.7078	10.9262	11.0242	10.6002	10.9314	11.0351	10.6113	10.9817	10.8013	10.9352	10.7513	10.945	11.0863
AT1G05136	8.03054	8.07892	8.08868	7.99177	8.10824	8.03876	8.20096	8.03168	7.92642	7.95434	7.67968	7.8072	7.67968	7.87316	7.67968	8.14178	7.8001	7.96215	7.67968	8.03446	7.79592	7.76602	8.00069	7.67968	7.67968	8.00919	7.8003	7.88838	7.67968	7.67968	8.1404	7.8108	8.17442	8.1271	7.92956	7.67968
AT1G05140	10.6747	10.8706	10.7407	10.8016	10.5757	10.5685	10.6762	10.7364	10.7929	10.5975	10.5234	10.5955	10.6334	10.3965	10.5865	10.4806	10.2848	10.5885	9.96393	10.8163	10.1499	10.798	10.704	10.1867	10.5467	10.5966	10.0368	10.5586	10.9041	10.0448	10.8487	11.0891	10.753	10.7481	10.8144	10.6997
AT1G05150	10.9764	10.9912	10.9292	10.8036	11.1515	11.159	11.1476	10.8015	10.8754	10.9535	11.1293	10.8075	10.9092	10.8848	10.8391	11.0393	10.6347	10.9112	10.5689	10.7473	10.5746	10.6993	10.6975	10.5422	10.7991	10.3131	10.6184	10.6789	10.7119	10.6473	10.8831	10.5561	10.9588	10.8422	10.8644	10.0058
AT1G05160	10.266	10.0276	9.88835	9.88077	9.84712	9.88338	9.9855	10.0095	10.072	10.1033	9.99563	9.97344	9.82602	9.89301	9.97868	9.8773	10.1445	9.87797	9.9381	9.74195	10.01	10.0141	9.95309	10.0708	9.98833	9.78237	9.95768	9.82557	10.0684	9.89651	9.82406	9.90854	9.89799	9.53322	9.91377	9.88485
AT1G05170	8.7626	8.76497	8.71893	8.87618	8.99907	9.17399	9.15032	8.56755	8.63969	8.88936	8.59044	8.86302	8.78965	8.66643	8.83675	9.91963	10.1724	10.1778	10.1634	10.0034	10.0197	8.91099	9.31246	9.75411	8.86917	9.23742	9.67234	9.01682	9.42277	9.73394	9.54708	9.60692	9.70299	9.4464	9.63476	9.97326
AT1G05180	10.765	10.9558	10.8826	10.861	11.067	11.0773	11.0226	10.7799	10.6686	10.8136	10.797	10.7924	10.8709	10.9924	10.841	10.9419	10.7511	10.8825	10.8263	10.9131	10.7436	10.6344	10.6967	10.8042	10.5274	10.6878	10.7996	10.7941	10.5033	10.7166	11.0013	10.6427	10.9254	10.7214	10.8978	10.8254
AT1G05190	12.7756	12.8539	12.9546	12.8568	12.9404	12.8896	12.9196	13.0281	13.0784	13.0611	12.7848	12.763	12.8772	12.52	12.9862	13.1735	12.4323	13.0402	12.4319	13.1908	12.5271	13.12	13.0769	13.2155	12.7895	13.0937	12.9025	13.2645	13.798	13.0224	12.8786	13.6403	12.9723	13.7753	13.0615	14.1606
AT1G05200	9.00666	9.25571	9.11421	9.19571	9.36446	9.37296	9.25352	9.08922	9.09732	9.20452	9.54748	9.33014	9.67413	9.82053	9.83517	9.3641	9.77336	9.36577	9.6411	9.44875	9.67611	9.71351	10.0271	9.78297	9.40298	10.3662	10.0015	9.49696	9.82494	9.91515	9.45379	9.50887	9.3845	9.71572	9.50654	8.95639
AT1G05205	9.6365	9.78782	9.95461	9.82648	9.7764	9.63721	9.61974	10.0167	9.92169	9.78057	9.74427	9.94555	9.91094	9.97503	9.82541	9.8204	10.0264	8.7759	10.5218	10.1744	9.45172	10.2038	9.82443	9.96892	9.0321	10.0095	10.5714	10.1182	8.48001	10.5397	9.87533	9.93231	9.81842	10.1082	9.67604	9.1132
AT1G05210	9.14137	9.05636	8.98983	9.5051	9.32897	9.38624	9.29818	9.45117	9.37352	9.47684	9.38388	9.46602	9.28494	9.48103	9.45276	9.28535	9.24461	9.52634	9.13886	9.12407	9.16832	9.07928	9.25474	9.32487	9.22429	9.30323	9.30681	9.30795	9.11314	9.40408	9.10328	8.95578	9.22972	8.96979	9.05021	8.67272
AT1G05220	7.9362	7.84662	7.8891	7.95009	8.05116	8.01463	7.88777	8.06508	7.98169	8.16939	7.95704	7.97829	7.92846	7.67968	7.86823	7.91571	7.96173	7.82108	7.91351	8.18016	7.93932	8.055	7.67968	7.803	7.67968	7.67968	7.96218	8.08285	7.67968	7.94127	8.15983	7.67968	7.67968	7.90406	7.67968	8.19422
AT1G05230	9.51051	9.45671	9.30388	9.29116	9.50333	9.58667	9.55358	9.11663	9.34178	9.42473	9.61098	9.47668	9.53878	9.40908	9.41806	9.80712	9.34032	9.92778	8.63152	9.37625	9.38065	9.33746	9.55003	8.61855	9.35336	9.43703	8.69967	9.16258	8.9142	8.49204	9.66729	9.40231	9.69607	9.60449	9.50876	8.46027
AT1G04357	8.20628	8.10398	8.27443	8.01062	8.17394	8.17517	8.33269	8.16799	8.23773	8.12984	7.81059	8.37168	7.67968	7.67968	7.67968	8.15018	8.10403	7.67968	8.10248	7.90902	8.00783	8.2976	7.87351	7.85403	7.67968	7.67968	8.06011	8.2573	8.13735	8.08205	8.01314	7.86504	8.20189	7.99669	8.11142	7.67968
AT1G04367	7.88258	7.92991	7.76524	7.83596	7.95691	7.82975	7.84963	7.83741	7.90497	7.85355	7.77226	7.96444	7.67968	7.67968	7.67968	7.94723	8.00885	7.82108	8.054	8.13693	8.12818	7.87262	7.77665	8.10546	7.67968	7.67968	7.96218	7.82732	8.20742	7.99984	7.67968	8.04964	7.87454	7.99669	7.67968	7.67968
AT1G05260	7.90191	8.08745	7.90584	8.09194	7.80381	7.89181	7.88777	7.90263	7.88123	7.83028	7.94123	7.97829	7.81278	8.003	7.86823	8.09713	9.94917	7.82108	10.7413	9.11471	10.6038	8.6567	8.44651	9.79589	8.28445	8.34117	9.95768	7.95558	9.31683	9.85566	7.9346	10.6001	8.12473	10.6348	7.98553	11.5889
AT1G05270	10.0373	10.0751	10.1395	10.2082	10.1649	10.0844	10.1596	10.1182	10.1465	10.2169	10.0974	10.1091	10.0708	9.98932	10.0986	9.99813	10.7584	10.2202	10.9153	10.1784	10.9096	9.95076	10.2967	10.9195	10.1703	10.2825	10.8107	10.3812	10.3179	10.6527	10.1166	10.6551	10.1402	10.5424	10.2086	11.1884
AT1G05291	7.67968	7.67968	7.67968	7.67968	7.67968	7.67968	7.67968	7.67968	7.67968	7.67968	7.67968	7.67968	7.67968	7.67968	7.67968	7.67968	7.67968	7.67968	7.91351	7.67968	7.96402	7.67968	7.67968	8.12271	7.67968	7.67968	8.16744	7.67968	7.67968	8.06042	7.67968	7.67968	7.67968	7.67968	7.67968	7.67968
AT1G05300	7.86119	7.82427	7.94988	8.01062	8.1256	7.96011	7.99717	7.93704	7.94614	7.94028	8.07133	7.99152	7.67968	7.87316	7.89735	7.89824	8.27174	7.96215	8.22889	8.15905	8.32173	7.82917	7.97015	8.54749	7.67968	7.84471	8.68976	7.88838	7.67968	8.59934	8.02669	8.04964	7.93731	7.67968	7.67968	8.04447
AT1G05310	7.8369	7.67968	7.67968	7.88634	7.67968	7.75474	7.79989	7.67968	7.82226	7.76666	7.67968	7.96444	7.86784	7.87316	7.83367	7.98847	8.11237	7.96215	8.04351	7.67968	8.24564	7.92362	8.02852	7.9261	7.67968	7.67968	7.99825	7.99238	8.08368	7.9063	7.81607	7.94164	7.91824	8.05113	7.67968	8.04447
AT1G05320	9.66766	9.69954	9.68425	9.49074	9.55631	9.75245	9.52065	9.52624	9.49489	9.51729	9.49718	9.42979	9.77533	9.90588	9.7172	10.1142	9.99523	9.8748	9.84983	9.55216	10.2097	9.85087	9.90137	10.2899	9.94057	9.72207	10.0244	9.64626	10.1527	10.0388	9.78504	9.68527	9.72692	9.8834	9.57963	9.86358
AT1G05330	7.8369	7.67968	7.67968	7.93861	7.67968	7.67968	7.79989	7.67968	7.82226	7.67968	7.67968	7.67968	7.86784	7.80211	7.78859	7.76898	7.97423	7.67968	8.0642	7.67968	8.29035	7.67968	7.67968	8.66271	7.67968	7.67968	8.81085	7.91296	7.67968	8.41823	7.67968	7.97246	7.81752	7.79196	7.67968	7.67968
AT1G05340	7.80807	8.14267	8.0706	8.09194	8.09928	7.9886	8.07722	7.67968	7.94614	7.98046	7.972	7.76986	7.96167	7.76626	7.78859	8.02476	8.59718	7.87957	8.97198	7.67968	8.93922	7.85227	7.77665	8.1393	7.67968	7.67968	8.21615	8.16721	7.94465	8.02537	8.02669	9.43372	8.11408	7.97629	7.82407	9.1132
AT1G05350	10.5743	10.4508	10.5738	10.5948	10.2774	10.1042	10.1428	10.8062	10.674	10.1647	10.2984	9.93941	10.167	10.1233	10.255	10.0524	10.1743	10.3105	10.3185	10.1392	10.3143	10.0654	10.1456	10.4568	9.73657	10.2984	10.2175	10.2825	10.3834	10.2199	10.2627	10.4388	10.5527	10.6519	10.6952	11.1269
AT1G05360	9.30155	9.2261	9.30388	9.42598	8.90289	9.0119	8.96981	9.27042	9.36627	9.13395	9.14076	9.01689	8.94029	9.27023	9.14829	8.88505	10.3283	9.11659	10.2327	9.22773	10.4143	9.17556	9.22223	10.1199	9.04	8.92007	9.96742	9.02036	9.07767	10.0218	9.17622	9.38226	9.35055	9.59205	9.1325	9.03055
AT1G05370	9.18128	8.83546	8.93461	8.96355	9.37179	9.07967	9.32346	8.94628	9.19421	9.78186	9.66982	9.75463	9.5091	9.59132	9.69572	8.95627	8.97687	8.79236	9.02637	8.53235	8.97187	9.13718	8.84358	8.61095	9.64359	9.18039	8.83952	9.21115	8.74906	8.72847	8.67184	8.90091	8.78138	9.05625	8.79376	9.16501
AT1G05380	10.8027	10.7764	10.6014	10.5891	10.8339	10.979	10.9995	10.6293	10.6255	10.8683	11.0521	10.8968	10.8302	10.7076	10.8475	10.8843	10.5413	10.9231	10.3451	10.4823	10.4258	10.6909	10.6142	10.1419	10.7093	10.3652	10.3456	10.6039	10.2435	10.2947	10.7657	10.2458	10.7338	10.5594	10.6406	9.82734
AT1G05385	8.88608	8.68861	8.92163	9.03823	8.71118	8.70865	8.5807	8.86503	8.91346	8.61225	8.59484	8.65711	8.99471	8.74382	9.00217	8.69621	9.36308	8.80048	9.29571	8.90041	9.16449	9.10415	9.06736	9.55952	8.66745	8.85636	9.39128	8.93567	9.1475	9.46584	8.87326	9.17962	9.01084	9.20738	9.0403	9.26196
AT1G05400	8.04198	8.0232	8.21104	8.04537	8.11701	8.19698	8.26473	7.99467	8.0818	8.11297	7.83998	8.09161	7.96167	7.99128	8.02335	8.09713	8.24112	8.18709	8.49861	8.2827	8.61492	8.04504	7.95359	8.46001	8.12284	7.67968	8.39619	7.86046	8.24918	8.28944	8.08763	8.40236	8.14526	8.06755	8.09934	7.67968
AT1G05410	10.1346	9.97312	10.0879	10.0954	10.155	10.161	10.0911	10.0425	10.0495	10.1753	10.3063	9.97464	10.1056	9.99368	10.1082	10.0646	10.4563	10.2919	10.5087	10.11	10.4499	10.0468	9.90283	10.1098	9.87735	10.0238	10.1383	10.092	9.94696	10.0931	10.0457	10.4042	10.2439	10.4074	10.0997	10.7896
AT1G05420	9.36816	9.33514	9.29464	9.40078	9.5115	9.77005	9.5914	9.51754	9.67703	9.80997	10.4363	10.1952	10.0769	9.59429	9.9052	10.0744	9.20756	9.9	9.12973	9.87584	9.22791	9.56866	9.22476	9.29056	8.77125	9.30094	9.1232	9.26624	9.11314	8.98041	9.88711	10.2144	9.63203	10.7193	9.73092	9.93319
AT1G05430	10.7283	10.5719	10.5514	10.6569	10.6994	10.7387	10.9224	10.6929	10.6431	10.7706	10.7096	10.7344	10.8441	10.5121	10.6445	10.7453	10.1595	10.5485	10.2647	10.7675	10.2296	10.6732	10.4631	10.4755	10.3292	10.4705	10.5357	10.4361	10.235	10.4076	10.5222	10.3762	10.3708	10.6279	10.442	10.2988
AT1G05440	10.0974	10.0713	10.1299	10.1822	10.0038	9.88071	9.97702	9.89902	10.0537	9.98371	9.86914	9.90195	9.90682	9.96617	9.96818	10.0016	9.54312	10.147	9.66035	9.77493	9.95251	10.0664	10.2967	9.52182	10.2106	9.83405	9.59276	9.92769	10.0225	9.66046	9.94727	9.43759	10.0467	9.66957	10.3142	9.93319
AT1G05450	7.67968	7.67968	7.67968	7.79021	7.67968	7.67968	7.67968	7.67968	7.67968	7.76666	7.67968	7.67968	7.67968	7.67968	7.67968	7.67968	7.67968	7.67968	7.95903	7.67968	7.96402	7.67968	7.67968	8.1857	7.67968	7.67968	7.99825	7.82732	7.67968	7.92441	7.77614	7.67968	7.67968	7.67968	7.67968	7.67968
AT1G05460	11.152	11.2597	11.2022	11.1758	11.3438	11.2953	11.5051	11.4016	11.2686	11.2922	11.4847	11.284	10.9302	10.8379	10.9885	11.0657	10.3092	11.1981	10.4367	11.3601	10.4158	11.3792	10.8732	10.1847	10.8693	11.1033	10.1748	11.2337	10.9354	10.2241	11.1953	11.3557	11.0677	11.1776	11.2984	10.9857
AT1G05470	11.0283	10.7718	10.7038	10.6085	10.8217	10.5962	10.7783	10.7462	10.7295	10.7855	10.5878	10.7644	11.0095	11.1153	11.0216	10.8241	10.2231	10.6582	10.2777	10.5582	10.0445	10.8599	10.5264	9.99788	10.7951	10.5991	10.4469	10.627	10.4604	10.3628	10.6459	9.9659	10.5682	10.4181	10.5529	9.99285
AT1G05490	8.57345	9.33684	9.4228	9.04212	9.45139	9.49116	9.69057	8.42808	8.34282	8.58529	8.69392	8.56323	8.62288	9.37586	8.77475	10.2925	10.8215	10.0696	10.4659	10.0409	10.4735	10.1354	10.9249	10.1518	10.4161	10.6409	10.0771	9.52464	11.059	9.91515	9.69138	11.0891	9.81526	11.0133	9.65655	10.6241
AT1G05500	10.8014	10.7515	10.9168	10.8482	10.7901	10.7142	10.5619	10.6285	10.792	10.7352	10.5878	10.658	10.7882	10.7478	10.6887	10.7298	10.9899	10.7314	10.8793	10.6932	10.9366	10.698	10.9538	11.026	10.4525	10.5683	10.9298	10.9087	11.0653	10.9055	10.6978	10.9056	10.6971	10.9107	10.8261	11.0139
AT1G05520	11.0238	10.8042	10.9102	10.9225	11.3531	11.4363	11.4922	11.0321	10.9564	11.2913	11.2176	11.4243	11.3507	11.2145	11.3031	11.3893	10.9055	11.5003	10.973	11.4978	10.9533	11.4148	11.3664	11.007	11.5005	11.4671	10.9384	11.2834	11.3972	10.7932	10.9974	10.6049	10.8325	11.1706	10.7892	11.3753
AT1G05530	7.67968	7.67968	7.67968	7.67968	7.67968	7.87813	7.67968	7.67968	7.67968	7.80266	7.67968	7.67968	7.67968	7.67968	7.67968	8.05751	8.19504	7.96215	8.0838	7.90902	8.25716	7.67968	7.67968	7.67968	7.67968	7.67968	7.85021	7.67968	8.08368	8.04911	7.87249	8.44656	7.8975	8.69976	8.21705	8.58523
AT1G05540	8.22876	8.05213	8.11435	8.17776	8.10824	8.34925	8.18721	8.20798	8.35018	8.41489	8.08199	8.2323	7.89001	8.07525	8.17643	10.5094	10.2924	10.3355	10.4969	10.637	10.4708	9.43696	10.3544	10.9363	9.52527	10.3152	10.7711	8.45196	10.4939	10.6846	9.92467	10.6318	9.91422	10.8081	9.8629	10.6036
AT1G05550	7.99365	8.11201	7.76524	8.00134	7.97039	7.93937	7.94817	7.90263	8.0282	7.85355	7.67968	7.99152	8.0552	7.90854	8.1001	8.13321	8.56318	8.02535	8.63914	8.10151	8.65443	8.07414	8.43471	9.81628	8.24323	8.4729	9.97709	7.93517	8.30638	9.75504	8.15983	8.41368	8.12473	8.39153	7.90784	8.10054
AT1G05570	11.5305	11.5626	11.4703	11.3481	11.6764	11.7082	11.7476	11.4358	11.3494	11.5081	11.4826	11.459	11.4523	11.6408	11.6892	11.6906	12.1318	11.7856	12.0651	11.4224	12.171	11.4688	11.2408	10.9726	11.1069	10.8972	11.1318	11.2201	11.0668	11.0356	11.5546	12.178	11.9156	11.6886	11.6889	11.5827
AT1G05575	7.77048	7.98025	8.08868	7.87103	7.89455	7.75474	7.84963	7.88324	7.67968	7.92542	7.99979	7.67968	7.67968	7.87316	7.83367	7.67968	7.84993	7.87957	7.97262	7.67968	7.84402	7.67968	7.67968	7.89315	7.67968	7.67968	7.67968	7.7841	8.05388	7.92441	7.84669	7.90662	8.11408	7.67968	7.67968	7.67968
AT1G05577	7.67968	7.67968	7.67968	7.79021	7.67968	7.67968	7.67968	7.86178	7.88123	7.67968	7.67968	7.67968	7.77381	7.67968	7.67968	7.98847	8.24738	7.67968	8.16203	8.14813	8.30099	7.67968	7.67968	8.02775	7.67968	7.67968	7.9867	7.67968	7.67968	7.95709	7.67968	8.02586	7.97169	8.05113	7.67968	7.67968
AT1G05590	10.767	10.6386	10.5655	10.5683	10.773	10.6948	10.7603	10.7669	10.7208	11.0371	10.9052	10.9361	10.7664	10.5874	10.7733	10.8436	10.2142	10.9938	10.1165	10.6128	10.0501	11.0532	10.9674	9.88285	10.8966	10.7689	9.90334	10.8195	10.6895	10.0254	10.6709	10.2684	10.4648	10.5988	10.6283	10.9012
AT1G05600	9.05691	9.03872	9.10548	9.0245	8.89444	8.87203	8.8442	9.05851	8.94941	8.92766	8.93293	8.94003	8.92779	9.05509	9.07405	9.05587	9.24269	8.72466	8.97198	8.76451	9.16064	9.13935	8.92042	9.01607	9.26358	8.71458	9.02448	8.93182	9.1201	9.02564	8.9374	8.97926	9.05649	8.97408	9.06329	9.1132
AT1G05610	8.09441	8.00245	8.10597	8.03701	8.09012	7.96011	7.94817	7.95261	7.96448	8.07704	7.88656	7.99152	8.01835	7.9531	8.08594	8.00103	8.07792	8.25902	7.92962	7.78234	8.14277	7.67968	7.84757	8.00536	8.31351	8.27828	8.16744	7.91296	7.9855	8.27562	8.20518	8.36718	8.05624	8.14076	8.20747	7.89067
AT1G05620	10.0918	10.2408	10.2019	10.2315	9.92486	10.0628	9.94908	10.0792	10.0941	9.72779	9.73974	9.87766	9.96202	10.0627	9.96993	10.2549	9.65869	10.0447	9.78749	9.87416	9.82945	9.97075	9.82443	10.0956	10.2152	9.93717	9.9803	10.1297	10.0324	10.0315	10.3116	9.7857	10.2598	10.2102	9.98124	9.91269
AT1G05630	10.7142	10.7113	10.6776	10.6315	10.5873	10.6103	10.5339	10.5893	10.6477	10.3566	10.3916	10.2886	10.4702	10.4644	10.5411	10.4319	10.1761	10.6035	10.1574	10.6322	10.1072	10.5441	10.5384	10.1537	10.4135	10.2772	10.1104	10.4744	10.4701	10.0315	10.6807	10.6427	10.8805	10.7608	10.9374	10.0058
AT1G05640	9.35632	9.51981	9.60496	9.41204	9.60562	9.63614	9.7142	9.24656	9.24374	9.58241	9.55975	9.53878	9.60307	9.31401	9.43687	9.48019	9.2805	9.58352	8.95591	9.35361	9.16064	9.89127	9.62303	9.04538	9.84356	9.34806	8.91291	9.81109	9.80542	9.14592	9.47829	9.26318	9.36651	9.46037	9.71038	9.45443
AT1G05670	9.8116	9.56298	9.41277	9.37792	9.61315	9.79599	9.92497	9.6068	9.61921	9.93291	9.77553	9.932	9.7178	9.59873	9.70865	9.88864	9.47868	9.86522	9.30753	9.4511	9.51601	9.95968	9.71082	9.27499	9.62224	9.54259	9.34804	9.70491	9.74913	9.28108	9.75619	9.15033	9.60436	9.65302	9.65064	9.00152
AT1G05675	7.91968	8.0702	8.04176	8.05355	7.98327	7.91679	7.94817	7.77078	7.92642	7.67968	7.67968	7.67968	7.67968	7.67968	7.83367	7.93197	7.99773	7.67968	7.95903	7.67968	7.79592	7.67968	7.97015	7.89315	7.95172	7.8702	7.93529	8.05518	8.34162	7.88659	8.1404	8.36718	8.04354	7.67968	7.98553	7.67968
AT1G05680	7.77048	10.1146	10.4063	10.0443	10.4439	10.3087	10.1615	7.80849	7.78052	8.08633	8.08199	8.0042	7.89001	7.9664	8.04004	9.19867	9.8613	9.43077	9.37239	9.75855	9.83167	9.05616	10.0001	9.92775	10.0688	9.49485	9.9555	9.59342	10.8792	9.72019	10.3475	10.9312	10.2496	9.66957	10.2367	9.73599
AT1G05690	8.23604	8.40022	8.35273	8.30028	8.23838	8.3962	8.3109	8.19238	8.26376	8.25929	8.20864	8.41545	8.41882	8.33353	8.3788	8.00103	9.52959	8.1468	9.5091	7.85741	9.44872	8.34267	8.40427	9.3977	8.79166	8.3	9.05002	8.2573	8.43693	8.89298	8.21377	8.37912	8.14526	8.40834	7.94953	9.37271
AT1G05700	8.00642	7.84662	7.97558	7.99177	8.25168	8.17517	8.07722	7.88324	7.92642	8.28414	8.26136	8.17132	7.67968	7.85276	7.86823	7.87923	7.82715	7.82108	7.80477	7.67968	7.8809	7.80176	7.89635	7.9813	7.67968	7.67968	7.90517	7.88838	7.83281	7.67968	8.23053	7.67968	7.91824	7.90406	8.03263	8.40359
AT1G05710	10.177	10.5172	10.5669	10.6999	10.6032	10.6009	10.5054	10.0792	10.065	10.4021	10.4961	10.4573	10.1395	10.265	10.1548	10.5007	10.7142	10.4688	10.8095	10.6341	10.4244	9.95411	10.3987	10.3128	9.84557	10.526	10.2933	10.225	9.67296	10.2604	10.5876	10.0086	10.5943	10.0861	10.2889	10.3193
AT1G05720	10.0637	9.81595	9.95242	9.85539	9.79477	9.6522	9.68792	9.92721	10.0762	9.67696	9.86228	10.0321	10.1972	10.142	10.0182	9.85432	10.4389	9.34653	10.6201	9.99425	9.84273	10.0426	9.99469	10.0749	9.26035	10.1796	10.7383	9.9557	9.36259	10.8861	9.9681	10.2541	9.95607	10.1512	9.9612	9.85641
AT1G05730	8.60321	8.81347	8.89246	8.80269	8.99907	8.96288	8.70614	8.76598	8.79703	8.73869	8.67819	8.79936	8.79687	8.78478	8.69222	8.78562	9.39219	8.89293	9.52393	8.45882	9.33853	8.66725	9.0135	9.43594	9.04785	8.91682	9.57096	9.03092	8.72878	9.59099	8.88367	8.92567	8.98246	9.0602	8.90962	9.15228
AT1G05740	7.91968	7.76319	7.67968	7.79021	7.76747	7.80966	7.67968	7.86178	7.99797	7.83028	7.95704	7.83583	7.67968	7.67968	7.78859	7.87923	8.20863	7.9244	8.24936	7.67968	8.12818	7.67968	7.97015	8.20022	7.67968	7.67968	8.16744	7.67968	7.67968	8.07139	7.67968	8.02586	7.91824	7.67968	7.67968	8.1498
AT1G05750	9.01206	9.11589	8.91901	8.95303	9.01427	9.13361	9.30183	9.14337	9.11558	9.13835	9.35122	9.18783	8.91832	8.95651	8.99036	9.01248	9.17743	8.99089	8.98256	8.84915	9.20962	8.86701	9.15426	9.09712	9.36522	8.85636	9.05916	8.94332	8.86224	9.12088	9.00997	8.91953	9.03239	8.7917	9.0403	8.40359
AT1G05770	7.91968	7.67968	7.90584	7.93861	7.85518	7.82975	7.79989	7.67968	7.94614	7.95434	7.77226	7.91805	7.91004	7.67968	7.89735	8.01311	7.98621	7.87957	8.11151	8.51464	8.09743	8.04504	7.93595	8.06859	7.67968	8.199	8.32947	7.67968	8.35851	8.12209	8.25471	8.02586	7.91824	7.67968	7.94953	7.67968
AT1G05780	8.63192	8.57254	8.58248	8.54419	8.58558	8.56045	8.45866	8.75547	8.77616	8.73541	8.56354	8.61355	8.51022	8.41653	8.59499	8.53748	9.0248	8.43287	9.14114	8.43921	8.98101	8.41449	8.63673	8.95486	8.45673	8.81387	9.0408	8.63619	8.28795	9.192	8.67617	8.82266	8.63241	8.52291	8.74133	8.9409
AT1G05783	7.91968	7.88408	7.90584	7.87103	7.83169	7.92834	8.03948	7.99467	7.88123	7.92542	7.95704	7.67968	7.84266	7.76626	7.92298	7.67968	8.03001	7.67968	7.9856	7.67968	7.93932	7.67968	7.84757	7.9551	7.67968	7.67968	8.02014	7.97456	7.67968	7.9063	7.95215	8.18506	7.8975	8.1271	7.82407	7.67968
AT1G04427	7.90191	7.99155	8.05163	7.85438	7.91173	7.80966	7.79989	7.67968	7.67968	7.83028	7.67968	7.99152	7.84266	7.76626	7.86823	7.87923	7.8001	7.67968	7.91351	7.67968	7.67968	7.9079	7.67968	7.67968	7.67968	7.67968	7.76498	7.67968	7.67968	7.86478	7.96862	7.67968	8.03037	7.67968	7.67968	8.10054
AT1G05785	8.75212	8.66925	8.88164	8.77518	8.78377	8.73837	8.78668	8.84922	8.91711	8.86393	9.00872	8.82213	8.62725	8.75024	8.66476	8.80186	9.54909	9.03018	9.77814	8.56659	9.66857	8.54712	8.41047	9.58403	8.74508	8.5602	9.71753	8.73622	8.22872	9.67168	8.78952	8.97344	8.76954	9.17237	8.94661	9.1132
AT1G05790	10.2192	10.3795	10.2935	10.2954	10.4146	10.4832	10.3611	10.2767	10.2444	10.2455	10.3327	10.3831	10.284	10.2197	10.339	10.5323	10.677	10.5368	10.4748	10.2613	10.5277	10.1945	10.5144	10.2612	10.2631	10.4394	10.2371	10.329	10.5449	10.2583	10.6946	11.0419	10.5898	10.2334	10.4891	10.836
AT1G05805	10.3796	10.5526	10.3769	10.5008	10.1013	10.0936	10.1334	10.3875	10.3231	10.2823	9.96417	10.3444	10.2289	10.2949	10.2073	10.2122	10.2814	10.1727	10.331	10.241	10.3689	10.0725	9.90867	10.2466	9.91221	9.82957	10.3009	10.0772	9.60579	10.2624	10.3063	10.3007	10.2576	10.4707	10.1839	10.5269
AT1G05810	8.25031	8.0702	8.38346	8.21816	8.35913	8.35329	8.25257	8.20024	8.35746	8.28414	8.2165	8.49067	8.51525	8.75024	8.49137	8.31848	8.76449	8.49367	8.96398	8.65135	8.86033	8.39476	8.58971	8.70471	7.67968	8.41025	8.72559	8.51017	8.70803	8.78656	8.44255	8.76669	8.39541	8.57748	8.55656	8.60798
AT1G05820	8.78996	8.68861	8.53549	8.72564	8.56129	8.49453	8.63173	9.03222	8.85311	8.70197	8.62497	8.84122	8.48973	8.61193	8.55773	8.6167	8.61185	8.592	8.86851	8.37677	8.65443	8.27977	8.5449	8.57188	8.522	8.76557	8.72877	8.63087	8.826	8.7616	8.68903	8.6093	8.69936	8.42473	8.78522	8.85962
AT1G05830	11.6818	11.4955	11.3985	11.2952	11.1511	11.2313	11.2455	11.5315	11.5091	11.3825	11.3089	11.3537	11.2073	11.1629	11.205	11.308	11.1302	11.5131	10.9808	11.3236	10.8913	11.1425	11.2475	10.7183	11.0377	11.2247	10.7523	11.0506	11.2269	10.835	11.4286	11.2676	11.5505	11.1309	11.6197	11.2938
AT1G05835	8.70526	9.01853	9.11855	9.1025	9.33464	9.19286	9.17905	8.90798	9.13354	8.99766	9.03097	9.16959	9.0035	8.96166	9.0777	9.17872	8.93431	8.0529	9.28176	9.06015	8.02764	9.13065	9.31011	8.08745	7.95172	9.43907	9.0546	9.23467	7.67968	8.93311	9.26905	9.06285	9.06539	9.31895	9.06003	7.89067
AT1G05840	9.69355	9.77232	9.92021	9.77717	9.66609	9.54796	9.62533	9.63572	9.5503	9.56569	9.62098	9.53372	9.44157	9.62794	9.42616	9.67211	10.6929	9.44425	10.8387	9.86068	10.5669	9.7348	9.60287	10.2503	9.4643	9.63464	10.3545	9.68097	9.14071	10.4474	9.59398	10.1603	9.69607	9.96262	9.87621	9.83467
AT1G05850	12.4756	12.8105	12.8238	12.9178	12.7065	12.7777	12.8427	12.5735	12.7888	12.5819	12.9981	12.7774	13.0201	13.1364	12.941	12.8742	12.6363	12.6344	12.9093	12.9074	12.8503	12.7838	12.6466	13.1751	12.4696	12.7725	13.2822	12.5177	12.4216	13.2775	12.8677	12.9843	12.7746	13.1537	12.5974	13.1508
AT1G05860	10.2602	10.0066	9.9247	10.193	10.14	10.1464	10.2718	10.3114	10.3103	10.4061	10.2059	10.3759	10.2923	10.1623	10.2761	10.1383	9.8496	10.0419	9.83067	9.904	9.82945	10.2403	10.1395	9.66054	9.96283	10.1599	9.73954	10.2787	9.83651	9.84175	10.088	9.92706	9.84342	9.75369	10.1039	10.3545
AT1G05870	9.49293	9.78426	9.83546	9.97498	10.0721	10.1369	9.92054	9.63254	9.79054	9.83376	9.9109	9.64204	9.61347	9.90005	9.73202	10.0591	10.6453	10.3105	10.6273	10.2062	10.5746	10.1008	10.0123	10.4489	9.78591	10.0645	10.5442	10.1552	9.91479	10.6511	10.0248	10.129	9.88905	10.3801	10.1546	9.77484
AT1G05890	12.2472	12.3195	12.2926	12.3442	12.2089	12.1477	12.4266	12.3038	12.1263	12.1749	12.1956	12.2108	11.835	11.8109	11.8929	11.9651	12.4241	12.1353	12.2152	11.9676	12.2065	12.1211	11.8336	11.4869	12.1105	11.84	11.5789	12.0735	12.2776	11.5705	12.1792	12.6969	12.1425	12.1255	12.3158	12.5088
AT1G05894	7.99365	8.23644	8.24367	8.30503	8.36997	8.14643	8.18721	8.48413	8.15064	8.27185	8.2394	8.22506	8.16656	8.31667	8.08594	8.44416	8.34445	8.20604	8.35872	8.51464	8.23387	8.30342	8.35247	8.32698	8.17466	8.36076	8.36627	8.16721	8.49382	8.3722	8.31448	8.40236	8.26866	8.20355	8.39459	8.43251
AT1G05900	9.10244	9.20529	9.01876	9.17011	9.1576	8.97249	9.17499	9.25747	9.39264	9.20866	9.15803	9.19459	9.19062	9.04563	9.21465	9.2096	9.92053	9.22932	9.97205	9.19907	9.96861	9.07469	8.95348	9.95988	9.35931	9.46528	9.90674	9.24047	9.29327	9.77874	9.30465	9.20345	9.09166	9.36196	9.07941	9.66296
AT1G05910	11.3517	11.0088	10.9303	11.0026	11.1016	11.2178	11.1106	11.09	11.1089	11.1042	11.1452	11.2278	11.2255	11.1254	11.2036	11.2255	10.8353	11.1485	10.8491	10.8188	10.6713	11.1434	11.1584	10.7131	10.9974	10.9861	10.6716	10.9426	10.482	10.6356	10.9502	10.6129	10.9526	10.746	10.8852	10.1688
AT1G05920	7.67968	7.67968	7.67968	7.67968	7.67968	7.67968	7.67968	7.67968	7.67968	7.67968	7.67968	7.67968	7.67968	7.67968	7.67968	7.67968	8.81491	7.67968	8.61606	7.67968	8.76884	7.67968	7.67968	8.70471	7.67968	7.67968	8.54895	7.67968	8.20742	8.34168	7.67968	8.36718	7.67968	7.67968	7.67968	8.43251
AT1G05930	7.67968	7.67968	7.67968	7.67968	7.67968	7.67968	7.67968	7.83741	7.67968	7.67968	7.67968	7.67968	7.67968	7.67968	7.67968	7.67968	8.71113	7.67968	8.70483	7.78234	8.82372	7.67968	7.67968	8.59555	7.92808	7.67968	8.3913	7.67968	8.16188	8.30293	7.67968	8.02586	7.81752	7.67968	7.67968	8.1498
AT1G05940	10.0974	9.9905	10.0281	10.366	10.3395	10.4602	10.4252	10.4874	10.4959	10.4207	10.5691	10.4207	10.4023	10.2524	10.3901	10.364	10.5713	10.2989	10.4375	10.3641	10.5022	9.99043	10.2912	10.3675	9.74529	10.5162	10.4575	10.1153	9.89289	10.4721	10.2649	10.2228	10.1636	9.9012	10.5142	10.6282
AT1G05950	9.81709	9.52856	9.4621	9.63447	9.41136	9.40978	9.33059	9.65308	9.59732	9.55492	9.49901	9.73174	9.57312	9.51469	9.57539	9.9535	10.2267	9.85234	10.2308	9.84706	10.1603	9.8436	10.1994	10.3608	9.7561	10.2804	10.3093	9.58693	10.4286	10.4011	9.68796	9.72271	9.73704	9.87541	9.60852	10.384
AT1G05960	11.152	11.2939	11.2022	11.1167	11.2613	11.239	11.2867	11.0451	11.2077	11.1559	11.0631	11.1729	11.1599	11.1031	11.1507	11.2341	11.0672	11.515	10.8757	11.4442	10.8476	11.2577	11.3334	10.8607	11.2055	11.3229	10.7009	11.2588	11.3336	10.8159	11.5994	11.3873	11.4632	11.3108	11.441	11.1154
AT1G05970	9.12451	9.02755	9.15897	9.16145	9.19655	9.03557	9.02724	9.24217	9.17436	9.14055	9.21762	9.05586	9.20528	9.19613	9.28646	8.82098	9.86596	9.13424	10.0701	8.93812	9.70828	8.81503	9.06444	9.7164	9.10863	9.30779	9.73826	9.16877	9.17424	9.77433	9.2447	9.13539	8.95	8.72779	9.15064	9.20234
AT1G06010	9.04914	8.97458	8.91901	9.07461	8.98106	8.9114	9.05935	9.35128	9.28862	9.03702	8.98311	9.05075	9.09841	9.08295	9.17864	9.0806	10.0877	9.04929	10.1082	8.57216	9.90508	8.91368	9.00115	9.93701	8.9624	9.39337	9.94896	9.0097	8.81672	9.96573	9.0251	9.39433	9.20135	8.7917	9.0303	9.72808
AT1G06020	8.0187	8.10398	8.01036	7.93861	7.85518	7.67968	7.67968	8.05429	7.82226	7.67968	7.67968	7.67968	7.67968	7.76626	7.67968	7.8343	8.10403	7.67968	8.30049	7.67968	8.11309	7.67968	7.67968	8.15529	7.67968	7.67968	7.90517	7.67968	7.83281	8.01285	7.87249	8.23274	8.00239	7.67968	7.85649	8.10054
AT1G06030	7.67968	7.67968	7.67968	7.67968	7.67968	7.67968	7.79989	7.67968	7.67968	7.67968	7.67968	7.67968	7.81278	7.76626	7.67968	7.80595	8.86279	7.67968	8.88603	7.67968	9.08905	7.67968	7.81679	8.89534	7.67968	7.81445	8.68308	7.67968	7.83281	8.49204	7.84669	8.34261	7.67968	8.08328	7.67968	8.46027
AT1G06040	10.3679	10.8314	10.9681	11.0964	11.2937	11.2765	11.2404	10.7948	10.8019	10.712	10.8713	10.85	11.2605	11.3989	11.4136	11.3227	11.5279	11.515	11.7354	11.6309	11.5709	11.3124	11.8483	12.2638	11.3836	11.6951	12.0828	11.3101	11.3375	12.1798	11.3766	11.2271	11.1952	10.9652	10.9891	11.5702
AT1G06050	8.60738	8.6822	8.86519	8.81978	8.56947	8.71367	8.70614	8.83314	9.05027	8.85531	8.99172	8.81891	8.72588	8.75979	8.99431	8.83663	9.11245	8.90752	9.16804	8.61007	9.16832	8.54306	8.85442	9.23104	8.8017	8.95832	8.86184	8.7025	9.07044	8.9919	8.75856	8.95578	8.96311	8.89868	8.64147	8.51275
AT1G06060	10.297	10.3139	10.2272	10.2573	10.2481	10.1945	10.1447	10.3702	10.3323	10.4078	10.5047	10.2402	10.1209	10.0606	10.2969	10.1268	10.0509	10.2589	10.1634	10.4791	10.0539	10.3294	10.1793	10.0708	10.2675	10.2114	10.0621	10.5332	10.2548	10.1519	10.1793	10.7036	10.2381	10.5533	10.3531	10.5225
AT1G06070	11.2085	10.936	11.0447	11.0534	10.8699	10.8537	10.9447	11.1953	11.0098	11.022	11.2026	11.2385	11.1901	11.0427	11.1121	11.0731	10.5885	10.9349	10.5696	11.1304	10.5695	11.1552	11.1146	10.5392	11.0768	10.8813	10.3521	10.8799	10.9694	10.424	11.31	11.2106	11.0664	11.1437	10.8756	10.6363
AT1G06080	9.23312	9.42706	9.40941	9.44113	9.72243	10.0425	9.67457	8.87749	9.1186	9.45693	9.3959	9.62017	9.34666	9.46632	9.46585	10.3763	9.64085	10.6165	9.32698	10.0585	9.28454	9.27578	10.4708	9.77255	9.65763	10.1137	9.40311	9.63795	10.6854	9.58074	10.4594	8.95578	10.2801	9.04832	10.4582	9.03055
AT1G06100	8.04198	7.82427	7.82783	7.75785	8.01895	8.12204	7.91989	7.99467	8.17138	7.9927	7.92438	8.06123	7.67968	7.85276	8.08594	8.19007	7.98621	8.32259	8.04351	8.27415	8.19688	7.67968	8.1118	8.02775	7.67968	7.77499	7.9747	7.93517	8.18518	7.94127	7.77614	7.67968	7.84847	7.90406	7.90784	7.67968
AT1G06110	10.1389	10.4907	10.4811	10.4052	10.6039	10.4515	10.3849	10.2279	10.2699	10.3465	10.4426	10.2971	10.1245	10.3471	10.3296	10.3631	11.4837	10.3012	11.2008	10.2787	11.2682	10.3503	10.0703	10.7632	10.7749	10.1482	10.7129	10.8143	10.2743	10.9087	10.2165	10.5209	10.1228	10.2682	10.5048	10.3395
AT1G06130	10.1864	10.2332	10.229	10.318	10.1471	10.1369	10.1315	10.236	10.2973	10.1383	10.2228	10.1156	10.1045	10.1391	10.2263	10.1014	10.7572	10.0696	10.8888	10.2359	10.8004	9.83386	10.1746	10.7619	10.0924	10.2348	10.8447	10.0592	10.0057	10.7363	10.3265	10.5311	10.0691	10.3662	10.0025	10.3644
AT1G06140	8.6713	8.70754	8.62326	8.65011	8.64331	8.61846	8.70614	8.60613	8.5889	8.5892	8.38391	8.64153	8.65299	8.55355	8.57658	8.56759	8.53967	8.65141	8.6616	8.63611	8.45043	8.73772	8.68989	8.47835	8.30398	8.39213	8.48309	8.75029	9.13388	8.60802	8.58986	8.41368	8.56466	8.62856	8.69992	7.67968
AT1G06143	9.03341	8.9627	8.96008	8.93382	9.06339	9.03917	9.17091	9.1881	9.16862	9.18992	9.28962	9.13455	9.06035	8.98456	8.95819	9.16974	8.93175	9.02373	9.02637	8.84509	9.00797	9.28153	9.0135	8.77055	8.94529	8.81024	8.83385	8.98439	8.85331	8.80399	8.97274	9.02466	8.98884	9.10268	8.87121	8.69324
AT1G06150	11.5962	11.5802	11.5854	11.5173	11.5244	11.3565	11.4944	11.6349	11.448	11.3793	11.4409	11.6836	11.5694	11.6995	11.5161	11.4529	10.6295	11.5238	10.6514	11.4458	10.625	11.7959	11.4165	10.6015	12.0179	11.6966	10.7901	11.5757	11.7522	10.8644	11.4831	11.2261	11.4666	11.2432	11.427	11.392
AT1G06148	7.67968	8.00245	7.80066	7.93861	7.97039	7.84744	7.84963	7.90263	7.92642	7.92542	8.15862	7.76986	7.67968	7.87316	7.67968	7.67968	7.88814	7.87957	7.92962	7.67968	7.98672	7.67968	7.67968	7.85403	8.06384	7.8702	8.05053	7.93517	8.28795	8.15869	7.9346	7.67968	7.67968	7.67968	7.67968	7.67968
AT1G06160	8.09441	8.53883	8.33138	8.48172	8.17394	8.2525	8.3109	8.09576	7.98169	8.08633	8.16733	8.13766	7.97687	7.8916	8.08594	7.96166	8.03001	8.20604	7.92962	7.67968	7.93932	8.26757	8.17183	7.67968	8.35902	7.98059	7.96218	8.26642	7.9855	7.98626	8.32852	8.02586	8.61362	8.21519	8.53958	7.67968
AT1G06170	8.04198	7.84662	7.87088	7.81504	7.76747	7.67968	7.84963	8.00748	7.85426	7.87404	7.67968	7.67968	7.81278	7.80211	7.94614	8.19007	10.5371	7.67968	10.4441	8.21019	10.9376	8.36924	7.93595	10.0455	8.8017	7.91293	9.7725	7.7841	8.87987	9.69851	7.999	9.72578	7.81752	10.169	7.67968	9.67955
AT1G06180	10.7318	10.9195	11.0757	11.1587	10.8013	10.9445	11.0096	10.7881	10.5559	10.516	10.3766	10.4921	10.2332	9.97724	10.141	10.3192	9.8543	10.4335	9.86245	10.695	9.60923	10.8231	10.2433	9.39416	10.7534	10.4583	9.38447	11.2486	9.74089	9.46396	10.6534	10.0282	10.5916	9.95321	10.6815	10.0927
AT1G06190	11.0238	11.3073	11.3592	11.247	11.2765	11.3848	11.2775	11.084	11.2466	11.1325	11.0533	11.0379	10.8245	10.6488	10.841	11.2473	10.6998	11.0706	10.4977	11.2325	10.6138	11.3365	10.9053	10.8536	11.0284	10.5752	10.6761	11.189	11.1871	10.7428	11.3261	11.5705	11.3121	11.3507	11.1287	11.4433
AT1G06200	10.6318	10.8855	10.977	10.9923	10.858	10.8458	10.7627	10.8115	10.8142	10.8382	10.7696	10.647	10.6065	10.5386	10.5318	10.7073	11.0393	10.6848	11.0513	10.8171	10.9553	10.7426	10.5218	10.8794	10.8424	10.4723	10.6449	10.9063	10.6584	10.7479	10.784	10.9882	10.6111	11.1722	10.6925	10.8707
AT1G06210	10.814	10.9467	10.8981	11.0628	10.9984	10.9543	10.9924	10.9234	10.8948	10.8873	10.9735	10.6529	10.7693	10.7282	10.7165	10.8915	10.3192	10.7229	10.3976	10.742	10.3808	10.5952	10.4984	10.4104	10.5298	10.397	10.5617	10.7817	10.6792	10.5686	10.7787	10.7446	10.7021	10.8061	10.8144	10.6323
AT1G06220	11.7636	11.7041	11.616	11.5069	11.7197	11.8399	11.6463	11.5922	11.5619	11.5641	11.6734	11.6758	12.0109	11.9495	11.9294	11.6988	11.5251	11.8379	11.444	11.6707	11.6324	11.7016	11.7182	11.606	11.6899	11.6538	11.4525	11.5777	11.7705	11.3413	11.6312	11.4307	11.6648	11.5063	11.6049	11.017
AT1G06230	12.6098	12.6303	12.5978	12.4638	12.5485	12.5728	12.6328	12.5539	12.4355	12.5765	12.5631	12.5927	12.4406	12.4151	12.5203	12.7439	12.0612	12.7567	12.1245	12.6932	12.0948	12.5883	12.4903	11.8578	12.373	12.6384	11.8078	12.3524	12.5061	11.9287	12.674	12.6742	12.7279	12.4395	12.509	12.8614
AT1G06240	9.73509	9.48566	9.62349	9.65882	9.58428	9.6458	9.5267	9.70827	9.69758	9.69643	9.8664	9.8699	9.7018	9.64799	9.61986	9.62835	9.53261	9.63819	9.49911	9.47199	9.558	9.55199	9.52669	9.58403	9.52268	9.54071	9.49538	9.54949	9.2873	9.52821	9.69138	9.40231	9.66978	9.41217	9.64471	9.19004
AT1G06250	8.7832	8.80509	8.83141	8.8076	8.75804	8.75527	8.81588	8.80016	8.66874	8.73213	8.95389	8.77264	8.67386	8.81511	8.70296	8.9084	9.48026	8.78417	9.37609	8.63096	9.49881	8.9056	8.95348	9.56261	8.54927	8.98913	9.48284	9.04483	9.11314	9.43149	8.85567	9.05748	9.09166	8.98682	9.06003	9.64614
AT1G06265	8.84242	8.67251	8.72537	8.61733	8.4266	8.57829	8.43162	8.6821	8.73737	8.69513	8.60356	8.60538	8.60517	8.79398	8.73957	8.50614	9.38541	8.63207	9.35744	8.56659	9.18728	8.78488	8.55001	9.24722	8.67897	8.82467	10.013	8.4452	8.66499	9.52821	8.85921	9.00786	8.76556	8.59056	8.71856	9.1132
AT1G06270	9.57509	9.44587	9.48446	9.46014	9.35522	9.26244	9.58566	9.48031	9.39738	9.38634	9.51538	9.40939	9.314	9.33621	9.32808	9.50925	9.00589	9.29702	8.91457	9.19617	9.14513	9.49423	9.22981	8.94429	9.59564	9.30779	8.91029	9.46864	9.60119	8.94514	9.47018	9.30279	9.16956	9.20046	9.60033	9.05881
AT1G06280	7.67968	7.67968	7.67968	7.67968	7.67968	7.67968	7.67968	7.67968	7.67968	7.67968	7.67968	7.67968	7.67968	7.67968	7.67968	7.85819	8.15181	7.67968	10.5016	7.78234	11.4304	7.67968	7.77665	10.9617	7.67968	7.77499	10.4612	7.67968	8.74906	10.2857	7.77614	7.90662	7.67968	7.79196	7.67968	8.85962
AT1G06290	10.3487	10.562	10.639	10.5937	10.5476	10.663	10.5688	10.2786	10.3853	10.307	10.5724	10.2164	10.4306	10.4086	10.3215	10.5007	10.2591	10.4209	10.2896	10.3476	10.8188	10.4713	10.2868	10.8536	10.5514	10.2469	10.3706	10.3091	10.633	10.3947	10.3286	10.3781	10.508	10.5399	10.4463	10.6997
AT1G06310	9.09498	8.91874	8.72858	8.72295	8.84219	8.8087	8.86627	8.77291	8.86471	8.95153	8.98311	8.93431	8.78602	8.711	9.00608	8.68895	8.38029	8.58167	8.40689	8.82454	8.48314	8.77873	8.63215	8.48735	8.4491	8.53052	8.46567	8.96592	8.22872	8.31613	8.61345	8.34261	8.4505	8.73876	8.48009	8.04447
AT1G06320	7.96639	7.90042	8.08868	8.01965	7.92772	8.06133	8.019	7.95261	7.98169	8.02678	8.14975	8.0042	7.94559	8.05605	8.1524	8.14178	8.32844	8.12524	8.39649	7.67968	8.35155	8.43837	8.10094	8.15529	7.79088	8.32093	8.08747	8.04052	8.2689	8.09244	8.15983	8.35501	8.11408	8.36549	7.94953	8.34165
AT1G06330	7.67968	7.67968	7.76524	7.67968	7.67968	7.67968	7.79989	7.88324	7.78052	7.67968	7.92438	7.67968	7.67968	7.67968	7.67968	7.67968	7.94864	7.67968	8.22889	7.67968	7.67968	7.67968	7.67968	7.89315	7.67968	7.67968	8.06011	7.67968	7.67968	7.94127	7.91573	7.67968	7.67968	7.67968	7.67968	7.67968
AT1G06340	7.8369	7.67968	7.67968	7.67968	7.67968	7.75474	7.67968	7.67968	7.67968	7.67968	7.67968	7.67968	7.67968	7.67968	7.67968	7.91571	7.96173	7.67968	8.28186	7.67968	8.12818	7.9079	7.81679	8.12271	7.67968	7.67968	8.15256	7.67968	7.67968	7.88659	7.67968	7.8108	7.67968	7.67968	7.67968	7.67968
AT1G06350	10.6341	10.0912	10.0135	10.0279	10.0583	10.3665	10.4733	9.85019	10.1212	10.6447	10.8772	10.7371	10.4592	10.3079	10.0955	10.3101	9.38029	10.3012	9.57055	10.0629	9.61187	10.7057	10.6408	10.68	10.2106	10.311	10.6697	10.1411	10.6875	10.7464	10.2955	10.0061	10.2067	10.0946	9.94086	9.62049
AT1G06360	9.51225	9.38689	9.39246	9.22733	9.90346	9.96531	9.95125	9.1117	9.21373	9.78573	9.58733	9.77573	9.62207	9.40908	9.4788	11.0179	10.8082	11.2449	10.3328	10.6784	10.6532	10.5692	10.6116	10.4521	10.4729	10.1808	10.2211	10.1872	11.0026	10.1205	10.441	10.7957	10.2967	10.9652	10.1164	10.7416
AT1G06380	9.70257	9.83323	9.89409	9.64496	9.6516	9.79884	9.67725	9.70526	9.8933	9.66287	9.83588	9.70105	9.82016	9.88712	9.82932	9.65117	9.64223	9.59543	9.41969	9.85899	9.47843	9.72287	9.82443	9.49928	9.86552	9.64159	9.5636	9.64003	9.35132	9.43535	9.7882	9.37006	9.90981	9.50138	9.79418	9.56757
AT1G06390	11.2189	11.4208	11.4166	11.5063	11.4512	11.4164	11.3935	11.2114	11.1665	11.2182	11.0544	11.0116	11.105	11.2346	11.0396	11.2341	11.4253	11.2331	11.343	11.1963	11.3688	11.037	10.9346	11.0855	10.987	11.0831	11.2491	11.066	10.8244	11.2947	11.3604	11.1991	11.4277	11.1635	11.428	10.8978
AT1G06400	11.5396	11.5786	11.6404	11.7991	11.3975	11.3968	11.5622	11.8316	11.714	11.528	11.492	11.7565	11.4818	11.2646	11.4437	11.5568	11.1376	11.5247	11.038	11.7872	10.9824	11.7601	11.8781	10.943	11.5372	11.8876	10.8095	11.7921	11.8775	10.8651	11.6429	12.2815	11.7193	11.8158	11.742	12.2956
AT1G06410	12.6676	12.8004	12.8511	12.722	12.745	12.7618	12.8877	12.8218	12.5466	12.7642	12.6237	12.6997	12.3298	12.271	12.4718	12.8777	11.7533	12.8743	11.5122	12.6729	11.7844	13.0421	12.6993	11.4831	13.0179	12.4237	11.4267	12.8358	12.7906	11.5665	12.5393	12.5577	12.7068	12.5783	12.6616	12.8758
AT1G06420	9.99491	10.434	10.4008	10.3401	9.88048	9.9098	9.87997	9.94609	9.82626	9.58694	9.69199	9.68917	9.67084	9.7967	9.60366	10.5094	9.93272	10.086	10.0614	9.97264	9.81828	10.6153	10.6055	10.6378	10.7769	10.4261	10.5995	9.98632	11.0825	10.5865	10.441	11.0051	10.7306	10.9939	10.6825	11.2526
AT1G06430	9.91601	10.1511	10.0948	10.1391	9.94477	10.0488	10.0833	10.019	10.0324	9.90265	9.93195	9.85423	9.93807	9.91747	9.94513	9.86074	10.6121	9.95798	10.5984	9.73264	10.5899	9.80793	10.0845	10.7039	9.70558	10.1933	10.568	9.90247	10.3365	10.5238	9.8148	10.8356	9.99527	10.1463	9.90083	10.3495
AT1G06440	8.75912	8.69179	8.71568	8.66173	8.54886	8.62404	8.82731	8.60613	8.47635	8.58529	8.44001	8.3247	8.66972	8.49482	8.45583	8.66304	8.76143	8.61228	8.62383	8.56659	8.57341	8.5266	8.5449	8.40191	8.19857	8.44512	8.49165	8.5225	8.83519	8.61232	8.54046	8.80898	8.84946	8.47924	8.48626	8.84253
AT1G06450	8.45672	8.53499	8.52328	8.45216	8.40146	8.40743	8.37408	8.33727	8.36465	8.35832	8.42916	8.52327	8.46329	8.52893	8.64786	8.42905	8.97196	7.87957	8.86556	8.07608	8.41614	8.60938	8.5449	8.9808	7.87219	8.47833	9.30499	8.2573	7.67968	9.192	8.49314	8.40236	8.35599	8.38297	8.45488	7.67968
AT1G06460	9.95481	10.2824	10.2841	10.5039	10.1451	10.1595	10.1315	10.2845	10.3596	9.96024	10.2529	10.0379	10.4962	10.227	10.0467	10.2587	11.12	10.1778	11.0529	10.2398	11.1775	10.1226	9.87622	11.3412	10.0327	9.57586	11.3257	10.194	10.2032	11.4644	10.4362	11.465	10.3327	11.2675	10.2266	11.0415
AT1G06470	10.6711	10.3203	10.4063	10.3794	10.5558	10.5956	10.5934	10.5854	10.6812	10.6937	10.5268	10.6211	10.3439	10.4182	10.5307	10.5252	10.3616	10.7415	10.416	10.3227	10.3327	10.6824	10.3803	10.6529	10.5479	10.5855	10.5257	10.4655	10.6115	10.4939	10.5241	10.2987	10.4803	10.2978	10.5048	10.4317
AT1G06490	9.14137	9.10758	9.05613	8.97396	9.00416	9.08312	9.10362	8.91695	8.99769	8.93034	8.68215	8.97917	8.8662	8.80611	9.00608	9.17648	8.86279	9.11659	9.00598	9.21349	9.00797	8.88096	8.98551	8.53918	9.05951	8.88032	8.7813	8.75493	9.49526	8.72471	9.58844	9.43759	9.595	9.30003	9.53932	8.84253
AT1G06500	10.6167	10.4457	10.4885	10.543	10.2388	10.212	10.454	10.8379	10.6431	10.5464	10.6654	10.6404	10.3831	10.2011	10.2393	10.4176	9.84725	9.66091	9.81643	10.5903	9.53298	10.3192	10.2227	9.44277	9.76896	10.5162	9.92801	10.3438	9.85936	9.93092	10.467	10.2846	10.3121	10.2547	10.4211	9.99285
AT1G06515	10.0918	10.0501	10.0919	10.0663	10.0497	10.076	10.2248	9.8189	9.87888	10.1053	9.96162	9.8673	9.67906	9.62794	9.81163	10.1025	10.2746	9.87161	10.5925	10.1798	9.81603	9.90292	9.92604	9.85122	9.72338	10.2414	10.3905	9.94916	9.59192	10.4589	10.034	9.81751	9.97161	10.1381	9.96431	9.87071
AT1G06510	9.32621	9.25021	9.36133	9.34872	9.12406	9.13197	9.17091	9.10426	9.27822	9.16228	8.94496	9.1487	9.33153	9.25658	9.37392	9.17872	9.33856	9.0804	9.06842	9.22489	9.33192	9.07699	9.16765	9.32487	9.22096	9.47522	9.26786	9.26056	9.26312	9.30069	9.45996	9.17962	9.37329	9.07584	9.4499	8.92516
AT1G06520	7.67968	8.11988	8.02115	8.09194	7.97039	8.12827	8.14338	7.67968	7.78052	7.67968	7.67968	7.96444	7.81278	7.67968	8.00579	8.07783	9.23884	8.0529	10.0407	8.45234	10.3449	8.51824	7.77665	9.6021	8.14949	7.67968	9.31771	8.13305	8.2689	9.28108	7.89521	9.26765	8.03037	9.66251	7.85649	9.59431
AT1G06540	7.98033	7.92991	7.87088	7.75785	8.04075	7.9886	7.94817	7.88324	7.98169	7.9927	7.95704	7.83583	8.20926	8.15185	8.11378	8.19007	8.30078	8.10254	8.43717	8.10151	8.30099	8.0348	8.33191	8.39172	8.19857	8.53052	8.46124	7.99238	8.42197	8.62932	7.96862	8.07195	7.97169	7.95436	7.90784	7.67968
AT1G06550	11.7907	11.7284	11.6548	11.6506	11.7732	11.7661	11.7784	11.8264	11.7707	11.8829	11.9274	11.8332	12.164	12.1194	11.9971	11.9106	11.4984	12.2033	11.8429	12.0378	11.7557	12.1744	12.2435	12.2629	12.2212	12.3949	12.1142	12.3637	12.2573	12.1687	11.7022	11.3186	11.6752	11.5056	11.6885	11.506
AT1G06560	10.3431	10.4362	10.4242	10.3138	10.4921	10.4929	10.4237	10.231	10.1293	10.2141	10.2311	10.2675	10.1805	10.0954	10.1208	10.4552	10.135	10.4145	10.0153	10.0438	9.91761	10.2047	10.2635	9.97342	10.357	10.3204	10.0429	10.4141	10.2632	9.88979	10.5204	10.2806	10.6492	10.5325	10.3578	9.94668
AT1G06570	8.91907	9.26118	9.29834	9.51802	9.29237	9.27412	9.23439	8.87749	8.94587	8.98505	9.12068	8.8783	8.97988	9.05509	9.08497	9.16748	10.232	9.01725	10.5584	9.13641	10.2893	9.35374	9.75747	9.55952	9.10493	9.53319	9.78495	9.23467	9.87063	9.6062	9.49236	11.0594	9.54125	9.60449	9.30722	10.5269
AT1G06580	8.7798	8.73822	8.60498	8.87389	8.82716	8.76951	8.8553	8.86503	8.86086	8.94627	8.83107	8.93431	8.65299	8.77237	8.72406	8.88505	9.04337	8.80854	9.03391	8.65637	8.93922	8.69815	8.74808	8.79562	8.9624	8.60731	8.7813	8.5982	8.80735	8.9511	8.68048	8.77387	8.8531	8.6649	8.77228	9.08635
AT1G06590	9.95234	9.97826	9.92917	9.96141	10.0497	10.0675	10.0852	10.006	10.0438	10.1094	10.0457	10.0673	9.90682	9.85727	10.0907	10.1258	10.1293	10.3468	10.1654	10.1811	10.0197	9.8191	9.95026	9.94391	9.85957	10.0238	9.89197	10.0147	10.0423	9.87079	10.1314	9.49789	10.1439	9.73149	10.1626	9.30752
AT1G06620	8.59059	9.73088	9.60209	9.84051	9.43588	9.37296	8.98931	8.90498	8.62978	8.57346	8.35397	8.66096	8.4302	8.70429	8.98241	8.86717	8.70789	8.63207	8.59232	8.10151	8.58048	9.28344	9.06444	8.68396	9.22096	9.34365	8.67973	9.65039	8.88856	8.51668	9.40325	8.62641	8.98246	8.62856	9.13554	8.1498
AT1G06630	9.73801	9.86377	9.62065	9.59282	9.29823	9.3391	9.1586	9.76692	9.73233	9.45022	9.44664	9.37139	9.69372	9.89536	9.79168	9.33908	10.1111	9.19114	10.1813	9.04021	10.1878	9.43529	9.45595	10.5714	9.44788	9.74461	10.4186	9.21411	9.59656	10.2189	9.56228	9.50156	9.60436	9.63624	9.68759	9.42443
AT1G06640	10.7745	10.9833	10.933	11.2784	8.45561	8.54832	8.56551	10.9289	11.1286	8.33645	8.59484	8.47138	8.3265	8.76295	8.73443	8.6167	8.4466	8.32259	8.54688	8.67616	8.45043	8.10119	8.35247	8.32698	8.40148	8.55044	8.52084	8.56417	8.53376	8.41823	10.0431	10.7169	10.3998	10.4861	10.7434	10.0561
AT1G06645	7.8369	8.00245	8.22434	8.08456	8.0075	8.10931	8.09478	8.12427	8.1399	8.22654	8.27553	7.8812	8.20926	7.99128	8.1001	8.00103	8.52359	8.02535	8.52093	8.00368	8.58048	8.02425	8.19022	8.32698	8.13636	7.89265	8.40588	8.02524	8.20742	8.52151	8.25471	8.69935	8.27646	8.43278	7.67968	8.56181
AT1G06650	9.16969	9.211	9.14848	9.10433	8.91126	8.9744	8.82731	9.23996	9.09732	8.93833	9.35535	8.91404	9.14548	8.97951	8.96227	8.6246	9.02245	8.63207	9.05622	8.93069	9.15291	9.10191	9.36747	9.45966	8.9235	9.26609	9.50778	9.24336	8.97955	9.27888	9.08355	9.39833	9.12572	9.31582	9.21757	8.89293
AT1G06660	10.066	10.0789	10.1499	10.1526	10.1747	10.0943	10.1872	10.039	10.065	10.1608	10.2112	10.1199	9.97253	10.0045	10.1579	10.0153	9.75831	10.1287	9.81773	10.0049	9.84932	10.2995	10.4007	9.88044	10.5004	10.2458	9.53223	9.97512	10.1618	9.69695	9.98182	9.80315	10.0199	9.5795	10.2164	10.1744
AT1G06670	11.6703	11.5523	11.4031	11.4174	11.6015	11.6954	11.6957	11.5414	11.3993	11.607	11.702	11.6406	11.7627	11.6195	11.7201	11.7499	11.773	11.9138	11.5407	11.6521	11.5779	11.4959	11.7702	11.4027	11.6509	11.7268	11.4282	11.5551	11.847	11.392	11.7388	11.3882	11.6535	11.4565	11.6135	11.2074
AT1G06680	12.6743	13.1967	13.3428	13.4112	13.1482	13.1706	13.0245	12.9314	13.1959	12.971	12.9129	12.44	13.3991	13.1277	13.3994	13.2976	13.6811	12.9879	13.6422	13.3626	13.875	13.2886	13.5927	14.6744	13.2143	13.4328	14.2192	13.3247	13.8048	14.3462	13.3144	14.0104	13.4049	14.0718	13.3605	13.8811
AT1G06690	9.27637	9.23357	9.19191	9.33683	9.11951	9.18974	9.30183	9.2177	9.31677	9.13174	9.25193	9.19234	9.2872	9.07374	9.21142	9.10477	9.94371	9.32204	9.84983	9.25014	9.99634	9.05616	9.49485	10.134	9.12331	9.19052	10.0601	9.24336	8.95553	9.95551	9.3232	9.41024	9.32502	9.52269	9.16849	9.17759
AT1G06700	11.3679	11.4139	11.4777	11.5182	11.4166	11.4738	11.4915	11.409	11.3781	11.3284	11.392	11.1556	10.9663	11.0061	11.0257	11.3201	12.4325	11.6076	12.2131	11.6051	12.1951	11.2384	11.2765	11.5375	11.2062	11.2377	11.6118	11.4235	11.3349	11.6161	11.5735	12.2006	11.6046	12.117	11.742	12.2867
AT1G06710	9.76396	9.6047	9.43769	9.28649	9.6041	9.5788	9.45523	9.52103	9.66947	9.47189	9.61765	9.72159	9.52958	9.52414	9.47105	9.45573	9.66006	9.48382	9.37053	9.29638	9.32193	9.5596	9.71759	8.92283	9.50703	9.49485	9.23144	9.36915	8.86224	9.32845	9.56981	9.21285	9.33669	9.37992	9.50433	8.63012
AT1G06720	12.0357	12.2041	12.0486	11.7556	12.0087	12.1495	12.0877	11.9805	11.8015	11.8297	11.7133	12.0578	11.7782	11.6293	11.7065	11.9947	11.1817	12.1168	11.136	11.951	11.1539	12.1461	11.9234	11.1241	12.2745	12.0207	11.1452	11.8887	12.2129	11.0925	12.0124	12.1148	12.1668	11.8297	11.8916	12.3452
AT1G06730	10.2333	10.1796	10.1854	10.0995	10.2509	10.3917	10.3238	10.2157	10.2615	10.3947	10.3953	10.2665	10.3097	10.1204	10.2705	10.3578	9.98678	10.2517	9.9651	9.81413	10.0331	10.3243	9.98372	9.88285	10.2182	9.60113	9.78247	9.89737	9.55415	9.87215	10.0366	9.83736	9.84497	9.67894	9.92339	9.64614
AT1G06740	9.46971	9.24285	9.23957	9.13682	9.16855	9.21449	9.15032	9.14097	9.09117	9.18149	9.15312	9.39244	9.21494	9.21256	9.06302	8.91415	8.91626	8.96385	8.7393	9.14862	8.92007	9.16925	8.82153	8.81399	9.37404	8.70239	8.7631	8.99892	8.61967	8.78656	9.07211	8.91953	9.04451	8.93486	8.92086	7.67968
AT1G06750	8.42569	8.19842	8.22434	8.3373	8.2178	8.19698	8.17305	8.37856	8.28046	8.27803	8.27553	8.38289	8.3131	8.28747	8.34528	8.28746	8.39991	8.39367	8.71531	8.45234	8.15689	8.26757	8.49734	8.22805	8.16225	8.42207	8.69638	8.46531	8.64263	8.64184	8.38167	8.51784	8.4505	8.1271	8.43536	7.67968
AT1G06760	11.5332	11.6401	11.644	11.7866	11.8313	11.8407	11.8672	11.387	11.2358	11.8246	12.1037	11.7675	11.7868	11.7417	11.7685	12.003	11.8646	11.6204	11.6912	11.9773	12.0824	11.5748	11.4865	11.5221	11.5414	11.2	11.7771	11.5242	10.7419	11.6044	11.765	11.4064	11.517	11.7134	11.4754	10.9408
AT1G06770	9.81435	9.79255	9.75124	9.63564	9.61014	9.55717	9.70375	9.71425	9.69573	9.65005	9.72147	9.71868	9.45734	9.51627	9.66059	9.7609	9.82827	9.4664	9.62156	9.77312	9.82276	9.62746	9.50089	9.61401	9.68979	9.43499	9.58988	9.66882	9.30511	9.7063	9.73495	9.69787	9.55296	9.74707	9.61462	9.6291
AT1G06780	10.0127	9.96072	9.86628	9.95867	9.95056	9.9877	9.94691	10.0792	9.98861	10.0337	10.1876	10.1102	10.1268	9.99694	10.035	10.0885	9.89807	10.1828	9.82422	10.241	9.94438	10.1832	10.3576	9.79845	10.1123	10.0918	9.78619	9.93599	10.6158	9.74754	10.1375	10.147	10.27	9.91683	10.1996	10.0807
AT1G06790	10.0546	9.89252	10.0188	9.79588	10.1747	9.8816	9.8381	9.89642	9.96315	10.0433	9.91487	9.80334	9.75231	10.0429	9.996	9.88612	9.89239	9.55117	9.84729	9.86913	9.44872	9.95746	10.3216	9.57795	9.9387	10.3901	9.94018	10.2697	9.83266	9.79188	10.1338	9.9659	10.0493	9.85928	10.0983	9.04478
AT1G06800	9.32214	9.02755	9.03058	9.09698	9.06818	8.96481	8.98931	9.40418	9.32684	9.34851	9.43897	9.07106	9.22452	9.21867	9.14486	8.75904	8.61185	8.75914	8.59232	8.8162	8.53708	9.14151	8.96962	8.49624	8.97504	9.0337	8.62773	9.24336	8.88856	8.41823	8.83412	8.91336	9.00772	8.73329	9.02694	8.92516
AT1G06810	7.88258	7.67968	7.67968	7.90058	7.67968	7.75474	7.67968	7.90263	7.67968	7.80266	7.67968	7.67968	7.67968	7.80211	7.83367	7.67968	8.03001	7.87957	8.154	7.67968	8.18391	8.06469	7.67968	8.24142	7.67968	7.9652	8.29607	7.67968	8.60794	8.14077	7.81607	7.97246	7.91824	7.67968	7.98553	8.10054
AT1G06820	10.8639	10.7884	10.7779	10.8501	10.7718	10.7841	10.8352	10.8829	10.8247	10.9514	10.8534	10.8676	10.8132	10.7282	10.7917	10.7817	10.4366	11.0679	10.5188	10.8821	10.5356	11.0406	10.9815	10.5729	11.2145	10.9033	10.5185	10.9136	11.2409	10.5472	10.8059	10.7915	10.8956	10.8754	10.6603	11.2552
AT1G06830	7.67968	7.84662	7.80066	7.87103	7.85518	7.80966	7.79989	7.67968	7.90497	7.76666	7.67968	7.8072	7.77381	7.67968	7.86823	7.76898	7.92032	7.67968	7.8962	7.67968	8.04637	7.67968	7.67968	7.67968	7.67968	7.67968	8.05053	7.67968	7.9855	7.98626	7.77614	7.67968	7.97169	7.67968	7.67968	7.67968
AT1G06840	9.89939	9.79844	9.83426	9.74323	9.80515	9.8298	9.94473	9.80227	9.67325	9.835	9.95138	9.97823	9.81574	9.92667	9.71507	9.65418	9.67764	9.82289	9.36867	9.62137	9.60128	9.80793	9.74266	9.35087	10.1781	9.6329	9.46539	9.84699	9.59656	9.51019	9.95703	9.58997	9.97861	9.40346	9.95185	9.47403
AT1G06850	9.85756	9.85929	9.91345	9.78656	10.0433	9.94339	9.99812	9.78259	9.83295	10.0962	9.96672	10.1798	9.94209	9.85968	9.71293	10.0788	9.53412	9.81626	9.59245	9.83157	9.42747	10.0002	9.52669	9.3799	9.73219	9.6791	9.63805	10.0993	9.09909	9.79912	9.78027	9.67574	9.78	9.85522	9.80473	9.44451
AT1G06870	10.2855	10.1654	10.079	10.162	10.1855	10.2141	10.1239	10.26	10.0872	10.1144	10.1876	10.0241	10.066	10.0791	10.1364	10.2142	10.1274	10.0887	10.0407	10.073	10.0762	10.2376	10.0908	10.0749	10.2572	9.96444	10.084	10.0256	10.0939	10.0567	10.0035	9.76504	10.0467	10.2117	10.2151	9.88485
AT1G06890	11.1833	11.11	10.9951	11.3004	11.3207	11.3571	11.4344	11.2184	11.2621	11.3878	11.4839	11.3108	11.0811	10.9429	11.0387	11.2524	11.3383	11.3539	11.3813	11.4147	11.4092	11.2344	11.1672	11.347	11.141	11.399	11.29	11.2279	11.3922	11.3564	11.2196	11.2199	11.1694	11.1722	11.467	11.6654
AT1G06900	10.7718	10.6336	10.53	10.3572	10.6068	10.7767	10.86	10.5099	10.2891	10.615	10.531	10.6587	10.5529	10.415	10.5411	10.4528	10.5823	10.6165	10.4667	10.1811	10.5656	10.5477	10.0819	10.3891	10.3976	9.91914	10.3034	10.3079	10.3961	10.3233	10.6196	10.2437	10.6198	10.3704	10.4089	10.1573
AT1G06910	9.40487	9.32141	9.23372	9.35019	9.18801	9.20373	9.19514	9.49463	9.37833	9.28263	9.45806	9.19234	9.44157	9.35259	9.28039	9.29144	9.28236	9.28174	9.48736	9.3911	9.46069	9.11969	9.13248	9.54395	9.44512	9.13893	9.41982	9.09215	9.21955	9.46584	9.39462	8.93176	9.27468	9.0602	9.37082	9.31864
AT1G06920	7.77048	8.00245	7.76524	7.67968	7.67968	7.80966	7.67968	7.77078	7.88123	7.90958	7.88656	7.8072	7.67968	7.76626	7.67968	7.67968	8.0196	7.82108	8.11151	7.67968	8.08115	7.67968	8.12239	8.32698	7.67968	8.08281	8.3814	7.67968	7.67968	8.39562	7.9346	7.67968	7.67968	7.97629	7.67968	8.1498
AT1G06950	12.6804	12.6737	12.6832	12.4265	12.5939	12.6721	12.5722	12.5194	12.5428	12.4137	12.346	12.4785	12.4287	12.1943	12.3496	12.4756	11.9709	12.4998	11.7878	12.4981	11.9342	12.6666	12.5629	11.9401	12.8692	12.4822	11.7939	12.5156	12.8618	11.9256	12.5335	12.7006	12.5873	12.6859	12.5435	12.4623
AT1G06960	10.1335	10.1247	10.1095	10.1745	9.80257	9.68166	9.80459	10.25	10.1583	9.7584	9.99439	9.83304	10.5086	10.3361	10.3161	9.76643	10.3283	9.70518	10.3051	9.59456	10.1655	9.97515	10.2296	10.6907	10.3556	10.2974	10.5062	9.80927	10.0324	10.5042	9.96119	9.99867	10.3154	9.91099	10.1343	10.2353
AT1G06970	7.67968	7.82427	7.97558	7.83596	8.04075	7.82975	7.97371	7.67968	7.98169	7.76666	7.88656	7.67968	7.81278	7.76626	7.86823	7.67968	7.97423	7.67968	8.01	7.67968	8.00783	7.67968	7.67968	8.21432	8.19857	7.67968	7.87031	7.95558	7.67968	8.07139	7.87249	8.02586	8.00239	7.67968	7.98553	7.67968
AT1G06980	7.67968	7.67968	7.67968	7.67968	7.80381	7.75474	7.67968	7.67968	7.67968	7.67968	7.67968	7.67968	7.67968	7.85276	7.83367	7.67968	7.82715	7.67968	8.02155	7.67968	7.84402	7.67968	7.67968	8.04875	7.67968	7.67968	8.16744	7.67968	7.67968	8.15869	7.67968	7.67968	7.67968	7.67968	7.67968	7.67968
AT1G06990	7.67968	7.67968	7.67968	7.67968	7.67968	7.67968	7.67968	7.67968	7.67968	7.67968	7.67968	7.67968	7.67968	7.67968	7.67968	7.8343	7.88814	7.67968	7.87737	7.67968	8.1706	7.67968	7.77665	9.56569	7.67968	7.77499	9.81436	7.67968	8.69746	9.44879	7.67968	7.67968	7.67968	7.67968	7.67968	7.67968
AT1G07000	9.08748	9.2129	9.13575	9.1207	8.98624	9.1369	9.08613	9.18579	9.06619	9.06326	9.1105	9.04561	9.21253	9.25264	9.27734	9.22042	8.97932	8.97068	8.77575	9.00265	8.85519	9.20248	9.07897	8.45065	9.11965	8.83535	8.57988	9.16877	9.14071	8.53108	9.00997	8.9617	9.00147	9.01185	8.9997	8.69324
AT1G07010	10.2884	10.3115	10.3737	10.396	10.4163	10.4385	10.6015	10.5116	10.2246	10.4029	10.439	10.5003	10.337	10.1623	10.4468	10.4184	10.0679	10.6072	10.1186	10.43	10.0445	10.494	10.8196	10.2899	10.4344	10.7215	10.1182	10.515	10.299	10.2501	10.4214	10.2354	10.4976	10.0706	10.4044	10.3244
AT1G07020	10.0523	10.1339	10.2245	9.91324	10.198	10.1191	10.1353	9.75973	9.90599	9.95233	10.0006	10.251	10.1068	9.90821	9.95049	10.0119	9.24077	9.51796	9.31145	9.78933	9.26714	10.2093	9.89255	9.10626	9.66921	9.71391	9.30316	10.3191	8.98743	9.14344	9.92752	9.701	9.74374	9.83264	9.71038	8.63012
AT1G07030	10.1875	10.2758	10.2083	10.2883	10.2619	10.438	10.2632	10.1215	10.2033	10.0496	10.0835	10.1476	9.9686	10.0913	10.05	10.1712	10.1341	10.3908	10.0517	10.0701	10.1358	10.2047	10.0908	10.1557	10.148	10.2814	10.1297	10.1844	10.0716	9.95423	10.4165	10.2867	10.323	10.1282	10.4679	10.1744
AT1G07040	9.47331	9.59509	9.63054	9.71057	9.68609	9.66702	9.52065	9.53488	9.54612	9.62109	9.73823	9.62802	9.67413	9.59577	9.48394	9.69562	10.8924	9.63819	10.8239	9.72137	11.2244	9.66843	9.79457	11.0186	9.59808	9.84887	10.8165	9.83989	10.1678	10.8221	9.69478	10.4243	9.37104	10.2024	9.65851	10.7639
AT1G07050	8.87688	8.64945	8.63046	8.48172	8.09928	8.24283	8.27662	8.99979	9.34918	8.96971	8.55897	8.44651	8.83216	8.50779	8.67585	8.56759	9.01539	8.42005	9.02384	8.36205	9.08493	9.27962	8.37889	9.76731	8.84083	8.49437	9.48441	8.56994	9.60119	9.49742	8.50925	9.21285	8.46216	9.845	8.74582	9.19004
AT1G07060	8.03054	8.01299	7.93605	7.85438	7.89455	7.96011	8.019	7.99467	7.94614	7.90958	8.04906	7.8812	8.13895	8.003	8.08594	8.01311	8.4466	7.9244	8.20758	8.01942	8.36118	8.07414	8.00069	8.10546	7.67968	7.9652	8.04069	7.88838	8.13735	8.15869	8.12007	8.20146	7.97169	8.17942	7.98553	7.67968
AT1G07070	9.96709	10.0694	9.92806	10.2769	10.4559	10.5227	10.2684	10.4925	10.4533	10.3499	10.4291	10.2402	10.2589	10.1498	10.3175	10.2748	10.0151	10.0049	10.3539	10.0095	10.0744	9.88423	10.1493	10.474	10.0063	10.2359	10.4078	10.3389	9.83651	10.424	9.9161	9.94014	10.0846	9.99413	10.016	10.1801
AT1G07080	11.4354	11.2959	11.4231	11.5938	11.2304	11.029	11.1412	11.6962	11.7281	11.2926	11.3362	11.3647	11.4676	11.3579	11.4606	11.2756	11.5198	11.4643	11.5463	11.7466	11.4457	11.4688	11.5217	11.3751	11.152	11.955	11.4592	11.307	11.5615	11.3736	11.6659	12.3483	11.5725	11.7609	11.7342	12.3477
AT1G07090	7.86119	8.28884	7.99919	8.17171	8.4743	8.48129	8.43162	7.77078	8.09409	7.98046	7.99979	7.99152	7.84266	7.85276	7.98721	8.51523	8.30642	8.36618	8.67625	8.39823	9.27413	8.38974	8.81031	9.525	8.52891	9.02493	9.3498	8.17806	9.03351	9.16312	8.32154	8.45718	8.32114	8.01583	8.23568	8.48698
AT1G07110	10.5037	10.7274	10.5766	10.6903	10.7532	10.7181	10.6282	10.5474	10.6171	10.6206	10.5444	10.6323	10.7773	10.7497	10.6412	10.8405	11.4343	10.8718	11.4731	10.8297	11.5027	10.2977	10.7089	11.5693	10.6682	10.9867	11.3338	10.5096	10.8318	11.4146	10.9942	11.2943	11.0784	11.0462	10.9002	11.4794
AT1G07119	8.29102	8.37174	8.26233	8.29548	8.39113	8.42574	8.35373	8.19238	8.27217	8.35293	8.1025	8.53234	8.51525	8.23078	8.52528	8.38706	8.23478	7.99536	8.16203	8.06272	8.19688	8.41933	8.35918	8.02775	7.67968	8.39823	8.12125	8.41745	7.67968	8.04911	8.40669	8.15049	8.18375	8.33834	8.13458	7.67968
AT1G07135	8.1041	8.17827	8.38844	8.35935	8.3481	8.26669	8.3109	8.45411	8.46411	7.85355	8.09238	8.11064	8.03107	7.90854	8.21035	8.3124	8.55542	8.30734	8.5761	8.39116	8.6672	8.08336	8.18111	10.1379	7.67968	8.63874	8.53703	8.20923	8.8711	9.00044	8.3943	8.49817	8.12473	8.6825	8.53384	8.69324
AT1G07140	12.5534	12.5237	12.5097	12.3767	12.6105	12.6876	12.6392	12.5159	12.3632	12.5323	12.3757	12.37	12.2374	12.1874	12.2705	12.4896	11.4437	12.4969	11.4041	12.42	11.4873	12.6584	12.514	11.7011	12.6928	12.2841	11.5487	12.6781	12.4665	11.6118	12.463	12.1717	12.4841	12.4294	12.3962	11.878
AT1G07150	8.24322	8.35702	8.39338	8.3373	8.44126	8.36131	8.2997	8.07558	8.17138	8.31952	8.51655	8.29979	8.23324	8.07525	8.17643	8.52866	8.32301	8.35199	8.28186	8.49035	8.22183	8.39975	8.64129	8.12271	7.97345	8.43943	8.1747	8.12105	8.54662	8.18435	8.38802	8.52749	8.35599	8.29023	8.34359	7.9778
AT1G07160	7.67968	7.95624	7.80066	7.75785	7.80381	7.86343	7.91989	7.67968	7.88123	7.67968	7.67968	7.67968	7.67968	7.67968	7.67968	7.67968	7.96173	7.67968	7.95903	7.67968	8.06416	7.67968	7.81679	7.9551	7.67968	7.93158	7.88847	7.67968	7.94465	7.67968	7.67968	7.8108	8.03037	7.67968	7.90784	7.67968
AT1G07170	10.3413	10.4529	10.4988	10.3011	10.4819	10.5014	10.2854	10.3313	10.4246	10.4811	10.0893	10.3777	10.0769	10.0771	10.1441	10.3382	10.3447	10.2684	10.4795	10.3974	10.1603	10.3945	10.3054	10.3197	10.7029	10.5367	10.3126	10.3693	9.90389	10.4791	10.2976	10.2846	10.1817	10.3007	10.3693	10.6484
AT1G07180	7.67968	8.00245	7.99919	7.88634	7.67968	7.87813	7.97371	7.80849	7.78052	7.92542	7.98621	7.83583	7.86784	7.85276	7.83367	7.89824	8.20188	8.16738	8.054	8.00368	8.33183	7.96559	7.98581	8.85551	7.67968	7.93158	8.82529	7.7841	8.11137	8.56822	7.89521	8.23274	8.00239	7.83843	7.67968	7.67968
AT1G07200	10.3226	10.3664	10.3453	10.3633	10.2955	10.2964	10.4114	10.0633	10.2663	10.1963	10.146	10.1274	9.99715	10.074	10.17	10.2259	10.4976	10.2708	10.2675	9.97109	10.5316	10.3436	10.0793	9.8732	10.3597	9.94815	9.93577	10.3824	10.5517	9.76694	10.2437	10.769	10.2161	10.5013	10.4321	10.2515
AT1G07210	11.5213	11.6602	11.5724	11.6624	11.6881	11.7053	11.7179	11.5117	11.4996	11.6066	11.5661	11.5049	11.5442	11.4844	11.5583	11.5461	10.6667	11.5247	10.7537	11.5649	10.641	11.5316	11.5258	10.8369	11.4458	11.2916	10.7669	11.7938	11.3257	10.8531	11.5822	11.2874	11.5572	11.6107	11.6431	10.9244
AT1G07220	10.3065	10.4935	10.4893	10.3201	10.5974	10.5065	10.5757	10.252	10.3323	10.4493	10.4551	10.4267	10.386	10.5452	10.624	10.2279	9.93383	10.2849	9.81122	9.82288	9.81153	10.6405	10.3054	9.78038	10.4188	10.2995	9.80951	10.5835	10.4212	9.81349	10.098	9.91916	10.1948	10.0213	10.3142	9.99285
AT1G07230	10.529	10.8209	10.664	10.6253	10.5356	10.4374	10.4099	10.5784	10.5071	10.5833	10.7185	10.7289	10.7722	10.8308	10.7487	10.3728	11.271	10.3265	11.1395	11.0065	11.283	10.3929	10.4689	10.9296	10.3066	10.727	10.9835	10.4987	10.3312	10.9316	10.5972	11.1182	10.6268	10.8598	10.4321	11.1635
AT1G07240	9.19276	9.3787	9.43274	9.24846	9.21762	9.25064	9.24208	9.45301	9.30916	9.33006	9.42349	9.37717	9.61174	9.4108	9.49924	9.23753	9.49899	8.93607	9.13886	9.20486	9.22063	9.55199	9.47248	9.11081	9.50703	9.52181	9.05916	9.79644	9.40123	9.01171	9.16307	9.43759	9.10028	9.24467	9.22882	8.92516
AT1G07250	10.593	10.3572	10.4157	10.499	10.8057	10.7133	10.7651	10.6733	10.6246	10.7365	10.9071	10.8563	10.7262	10.5994	10.7011	10.6583	10.5243	10.5581	10.0593	10.5952	10.4569	10.7889	10.7893	10.2575	10.786	10.7927	10.0036	10.8359	10.7576	10.0327	10.3475	10.7228	10.3033	10.4407	10.5877	10.2988
AT1G07260	10.3742	10.1192	10.1918	10.2747	10.0889	9.94083	10.1762	10.4883	10.4481	10.5368	10.4091	10.3499	10.151	10.1983	10.2761	9.34876	9.14016	9.27661	9.06112	9.51495	8.98556	9.84482	9.39842	8.67694	9.6669	9.10679	8.84795	9.82196	9.54453	8.6251	9.58844	9.16994	9.74207	9.49058	9.99645	9.16501
AT1G07270	9.10491	8.79096	8.78744	8.85541	8.69732	8.85066	8.87171	8.94628	9.20262	8.95676	8.94197	9.16498	8.97088	8.97698	8.9744	9.09275	8.80329	9.24	8.86556	8.75113	8.71047	8.77254	8.99804	8.91192	8.8551	9.0012	8.76616	8.88044	8.74906	8.86746	8.89737	8.50807	8.89926	9.05625	9.06003	8.69324
AT1G07280	10.8543	10.7906	10.788	10.7189	10.3124	10.4117	10.2178	11.0315	10.7424	10.7656	10.9344	10.681	10.6406	10.7237	10.7811	10.3578	10.6802	10.3128	10.5614	10.5317	10.5643	10.4521	10.1296	10.5758	10.9479	10.2643	10.4477	10.5907	10.594	10.3599	10.6913	10.8809	10.5071	10.5952	10.5719	10.6644
AT1G07290	8.86449	8.61538	8.49826	8.72831	8.80261	8.74565	8.76265	8.68592	9.03737	8.87814	8.72079	9.03004	8.78237	8.68384	8.79909	8.86717	8.94195	8.80854	8.86851	9.12407	8.89065	8.4047	8.74808	8.93362	9.14496	8.73847	8.88905	8.58702	9.09909	8.75798	8.72242	8.73738	8.5846	8.72225	8.91713	8.84253
AT1G07300	9.16268	8.99563	8.80528	8.9965	8.89726	8.81992	8.68647	9.03753	9.15122	9.12285	9.12573	9.07106	8.90232	9.27989	9.10293	9.03312	9.29161	8.99089	9.42681	9.0301	9.23514	8.94535	9.01043	9.1465	9.11232	9.33479	9.22166	9.06536	9.65981	9.30285	8.87674	9.33691	8.96311	9.0363	9.06653	9.58546
AT1G07310	10.8847	10.9788	11.0551	11.0633	10.8681	10.7651	11.0793	10.8936	10.8463	10.7787	11.1441	10.9627	11.0946	10.8081	10.9969	11.063	10.2089	10.6582	10.1872	10.9663	10.41	10.6405	10.4965	10.2792	10.339	10.4583	10.158	10.6029	9.87063	10.1171	11.0085	11.1843	10.8325	11.0589	10.5945	10.1047
AT1G07320	12.1598	12.1358	12.3254	12.2045	12.2333	12.3167	12.2812	12.1259	12.3343	12.2449	12.2163	12.1224	12.4857	12.0604	12.3182	12.5486	12.3844	12.4589	12.1102	12.3764	12.3174	12.5209	12.5372	12.8018	12.5024	12.1646	12.2853	12.1486	12.892	12.5363	12.4599	12.8575	12.3671	12.9837	12.3984	12.8425
AT1G07330	7.67968	7.84662	7.67968	7.67968	7.87586	7.82975	7.79989	7.80849	7.78052	7.67968	7.67968	7.67968	7.84266	7.67968	7.67968	7.67968	7.87	7.67968	7.80477	7.67968	7.96402	7.67968	7.77665	8.00536	7.67968	8.09378	7.93529	7.86046	7.67968	7.98626	7.81607	8.00029	7.8975	7.67968	7.82407	7.67968
AT1G07340	7.67968	7.67968	7.67968	7.67968	7.67968	7.80966	7.67968	7.67968	7.67968	7.67968	7.67968	7.67968	7.67968	7.67968	7.67968	7.76898	8.58601	7.67968	8.56786	7.67968	9.77028	8.18788	7.67968	11.3874	7.67968	7.67968	11.5459	7.67968	9.10614	11.1098	7.67968	7.94164	7.77717	7.79196	7.67968	8.04447
AT1G07350	11.27	10.8593	10.8111	10.8496	10.157	10.1494	10.0615	11.2033	10.9274	10.2573	10.4832	10.3742	10.341	10.4022	10.2161	10.2472	10.57	10.4688	10.7854	10.4629	10.49	10.0968	10.4698	10.5451	10.3179	10.7522	10.6364	10.1872	10.2548	10.3797	10.9948	11.1227	11.1934	10.7332	11.3014	10.7227
AT1G07360	12.3007	11.9463	12.1037	12.1569	12.0644	11.9721	12.2499	12.4686	12.3063	12.1431	12.4226	12.9385	12.5824	12.0028	12.3235	12.5402	10.899	12.2462	11.0391	12.6277	11.1598	12.1622	12.052	11.19	11.7505	12.3039	10.9537	11.8916	11.9376	10.8631	12.5223	12.4099	12.2641	12.5076	11.995	11.8438
AT1G07370	11.0795	10.4659	10.6149	10.5752	10.5528	10.5534	10.4328	10.8029	10.9586	10.8118	10.9058	10.965	11.0652	11.0097	11.066	11.0029	10.1971	11.101	10.3772	10.9813	10.1792	10.6296	11.1116	10.4584	11.0326	11.0335	10.1335	10.9749	10.9644	10.3046	10.8014	10.0877	10.7046	10.5399	10.4409	10.5443
AT1G07380	9.32418	9.36046	9.30572	9.31117	9.22594	9.17557	9.14615	9.1904	9.1914	9.04184	9.20125	8.94287	9.18569	9.38821	9.20819	9.04582	8.96205	8.97746	8.85665	8.86122	8.90547	8.89745	8.89317	8.74479	8.72358	9.06523	9.07273	9.11828	8.98743	8.98617	9.20207	9.15033	9.40222	9.19699	9.31763	8.77091
AT1G07390	8.7832	8.80229	8.95756	8.70393	8.77099	8.78816	9.05482	8.73768	8.78037	8.63097	8.6662	8.85994	8.64449	8.81511	8.75984	8.72468	8.73977	8.80854	8.83248	8.59942	8.80759	9.06314	8.66814	8.83201	9.1662	8.88706	8.86735	8.62551	8.98743	8.63351	8.75065	8.69155	8.8923	8.77089	8.90585	8.40359
AT1G07400	9.10985	8.88317	9.08779	9.13504	9.19442	9.09682	9.05482	8.92879	9.15414	9.18571	9.37174	9.18556	9.05758	9.01432	9.20494	9.20742	8.73032	9.0804	9.03891	8.98159	8.99008	9.24269	9.28396	9.48293	8.9624	9.41851	9.45093	9.11828	8.79789	9.28984	9.00079	9.0412	9.1313	9.12887	8.99278	9.09986
AT1G07410	9.10244	8.71686	8.78444	8.6646	8.83019	8.9114	8.98447	8.82337	8.98753	9.13174	8.62918	8.8661	8.68614	8.7341	8.68679	8.73166	8.70789	8.69791	8.79504	8.8162	8.958	8.88373	8.68989	8.9601	8.79669	8.82824	9.08612	8.67253	8.43693	8.95998	8.77417	8.47797	8.51785	8.9481	8.6952	8.82512
AT1G07420	10.2293	10.5282	10.3088	10.5239	10.4936	10.4279	10.3738	10.4991	10.5588	10.3549	10.5617	10.5655	10.6692	10.7584	10.6272	10.4561	11.0378	10.3579	11.2117	10.4177	11.159	10.2547	10.3617	11.1787	10.3842	10.4058	11.3164	10.2528	10.508	11.4015	10.4603	10.2541	10.5004	10.2441	10.6463	10.7453
AT1G07430	8.38762	8.4791	8.4455	8.6646	8.35364	8.48129	8.18721	8.49387	8.71959	8.47166	8.93897	8.63759	8.44694	8.48161	8.33662	8.52421	10.1369	8.49367	10.0119	8.57216	10.2476	8.51402	8.66373	9.76204	9.13057	8.62542	9.90674	8.35045	9.2992	9.69068	8.44255	10.5022	8.5697	9.86131	8.25368	10.0746
AT1G07440	8.84242	8.86489	8.89515	9.14568	8.73156	9.04454	8.93477	9.13372	9.22199	9.13174	9.14076	9.21244	9.51845	9.31401	9.30746	8.95352	10.5803	8.86308	10.6013	9.07972	10.6088	9.16925	9.31481	11.203	9.22429	9.27549	10.9663	8.96219	9.61951	10.9879	9.3209	10.0306	9.13961	9.97383	9.02694	10.05
AT1G07450	8.18276	8.27191	8.23086	8.03701	8.21075	8.12827	8.24014	8.2797	8.09409	8.12984	8.04906	8.20273	8.51022	8.32234	8.25234	8.30006	8.33382	8.25902	8.34183	8.33931	8.34177	8.55917	8.57997	8.92283	8.36774	8.32775	8.71272	8.2573	8.22872	8.9117	8.27787	8.21734	8.27646	8.64692	8.24476	7.89067
AT1G07470	10.6863	10.5397	10.6718	10.8357	10.7679	10.5967	10.6334	10.8954	10.7095	10.7855	10.5217	10.6234	10.5766	10.6271	10.697	10.526	10.6135	10.8855	10.5516	10.684	10.6737	10.5383	10.5411	10.5915	10.9307	10.7462	10.4015	10.5814	10.633	10.3703	10.6282	10.6916	10.6611	10.7639	10.5788	10.9952
AT1G07473	7.67968	7.67968	7.67968	7.92659	7.89455	7.67968	7.67968	7.77078	7.67968	7.85355	7.67968	7.85996	7.67968	7.67968	7.67968	7.80595	8.15181	7.82108	8.4709	7.67968	8.2795	7.67968	7.67968	8.00536	7.67968	7.67968	8.23567	7.67968	7.67968	8.26145	7.91573	8.27646	8.03037	8.29023	7.67968	7.67968
AT1G07480	10.3056	10.2484	10.3363	10.1768	10.158	9.98027	10.1578	10.3638	10.242	10.2057	10.1941	10.474	10.2343	10.2578	10.2422	10.1974	10.3568	10.1287	10.3772	10.2023	10.3018	10.0613	10.1407	10.1751	10.298	10.1328	10.1297	10.225	9.95048	10.153	10.1734	10.393	10.2172	10.0878	10.2618	10.5529
AT1G07485	8.08448	8.28884	8.28038	8.20694	8.23838	8.1862	8.15845	8.31869	8.38576	8.27185	8.12202	8.3247	8.1754	8.21732	8.11378	8.10644	7.93488	7.67968	8.04351	7.78234	7.84402	8.16583	8.20794	7.67968	7.67968	8.12504	7.85021	8.35825	7.67968	8.08205	7.77614	8.16809	8.09194	7.67968	8.03263	8.1498
AT1G07510	11.8416	11.7026	11.5503	11.5919	11.6047	11.6966	11.6418	11.7356	11.5951	11.7812	11.8227	11.924	11.5433	11.5004	11.6386	11.5227	11.0496	11.446	11.2587	11.5499	11.1908	11.6306	11.6855	11.1445	11.5678	11.7137	11.1351	11.5348	11.6084	10.961	11.4807	11.6267	11.5604	11.8439	11.6366	11.593
AT1G07530	10.5522	10.7906	10.7603	10.7241	10.7147	10.7021	10.6413	10.5345	10.6695	10.5331	10.3925	10.5349	10.4953	10.5683	10.6098	10.6955	11.401	10.56	11.2444	10.5151	11.3415	10.5642	10.7622	10.5258	10.8209	10.8291	10.7493	10.7354	10.6605	10.6996	10.7329	11.5436	10.7883	10.8763	10.8891	11.1038
AT1G07540	7.88258	7.79776	7.76524	7.90058	7.80381	7.67968	7.67968	7.92046	7.88123	7.85355	7.67968	7.8072	7.67968	7.80211	7.67968	7.80595	8.23478	7.67968	8.0642	7.67968	8.12818	7.67968	7.67968	7.89315	7.67968	7.67968	7.9747	7.67968	7.67968	7.81061	7.67968	8.11305	7.84847	7.87405	7.9681	7.67968
AT1G07570	10.0292	10.1565	10.2607	10.3046	10.4014	10.2673	10.2424	10.0644	10.2926	10.1849	9.90425	10.1664	10.05	10.0974	10.0858	10.5753	10.829	10.6724	10.664	10.9449	10.6471	10.2547	10.79	10.5987	10.3264	10.6441	10.607	10.2774	10.6202	10.4501	10.5833	10.8342	10.5165	10.6609	10.5448	10.4457
AT1G07590	9.77391	9.95968	10.3461	10.0888	9.78562	9.88605	9.75767	10.1127	10.3068	9.66145	9.63583	10.4094	9.85637	9.66352	9.82149	9.7733	10.4244	9.30709	10.6216	9.85899	10.1252	9.70947	9.7542	10.337	9.42002	10.1842	11.0222	9.96058	9.39579	10.8932	10.1092	9.77689	10.032	9.44358	10.0454	9.15228
AT1G07610	8.35901	8.62575	9.03058	8.76753	8.76777	8.98201	8.7926	8.24504	8.45165	8.1916	8.20864	8.37168	8.55913	8.27536	8.34528	8.72468	8.15181	8.52786	8.01	8.74209	8.06416	8.30919	8.53459	8.67694	8.16225	8.63432	8.79619	8.85994	8.11137	8.59497	8.76249	8.16809	8.99517	7.67968	8.8353	7.67968
AT1G07615	10.115	10.2264	10.2467	10.1215	10.14	10.2044	10.2284	10.1752	10.0706	10.1981	10.0264	9.8699	9.88883	10.045	10.1456	10.1036	10.2452	9.96097	9.95343	10.0888	9.8624	10.1128	10.1817	9.82636	10.3137	10.2523	9.87126	10.2277	10.5403	9.68121	10.0234	10.3629	10.0782	10.3021	10.3238	9.98635
AT1G07620	7.67968	7.67968	7.67968	7.67968	7.67968	7.67968	7.67968	7.67968	7.67968	7.80266	7.67968	7.67968	7.67968	7.67968	7.67968	7.67968	8.40473	7.67968	8.38592	7.93086	8.36118	7.67968	7.67968	8.49624	7.67968	7.94892	8.19586	7.67968	7.67968	8.09244	7.67968	7.67968	7.67968	7.67968	8.00201	7.67968
AT1G07630	9.29322	9.35544	9.33295	9.39368	9.23214	9.18818	9.34821	9.32903	9.37352	9.33932	9.36152	9.2936	9.52403	9.45642	9.46585	9.21394	9.64085	9.25583	9.67204	8.8162	9.67109	9.25056	9.31948	9.71913	9.19391	9.20305	9.55769	9.22297	9.59192	9.70163	9.19437	9.46811	9.21175	9.4351	9.18315	9.30752
AT1G07640	9.56177	9.86823	9.56113	9.73568	9.7293	9.44676	9.7875	9.68403	9.53351	9.50449	9.49718	9.28116	9.40737	9.80804	9.32516	9.67211	9.35612	9.40334	9.25335	9.76221	9.48136	9.23674	9.41144	8.85551	9.27319	9.42058	9.22949	9.38716	9.68165	9.47708	9.95703	9.67892	9.81842	9.46315	9.78533	8.78933
AT1G07650	10.533	10.2408	10.1836	10.3152	10.4519	10.445	10.5577	10.3937	10.5637	10.5032	10.4118	10.6315	10.6422	10.7727	10.613	10.7025	10.9462	11.0272	10.6337	10.6522	10.6856	10.5383	10.9367	10.7707	10.3909	10.7354	10.6449	10.5343	11.0809	10.6534	10.6059	10.9821	10.4697	10.8696	10.6149	10.992
AT1G07660	10.7478	10.568	10.4404	10.6839	10.6799	10.6228	10.5674	10.9319	11.0434	10.9158	10.7963	10.9633	10.7337	10.8449	10.9835	10.869	11.0525	11.097	11.1903	10.9895	11.2089	10.4483	10.9491	11.4439	10.5786	11.0944	11.1041	10.8126	11.0793	11.2374	10.6634	10.5578	10.6955	10.7691	10.922	10.9826
AT1G07670	11.3544	11.3477	11.4101	11.3528	11.5341	11.5817	11.4434	11.2827	11.1785	11.2363	11.4479	11.268	11.4291	11.521	11.4449	11.2548	11.0128	11.3616	10.8294	11.4312	11.1037	11.5661	11.3907	11.0855	11.3124	11.3742	10.9384	11.6594	11.4545	10.8906	11.2296	11.1071	11.326	11.3473	11.2745	10.9441
AT1G07690	7.67968	7.67968	7.67968	7.67968	7.67968	7.75474	7.67968	7.67968	7.67968	7.67968	7.67968	7.67968	7.67968	7.67968	7.67968	7.67968	7.67968	7.67968	7.83286	7.67968	7.98672	7.67968	7.67968	7.9261	7.67968	7.67968	8.03057	7.67968	7.67968	8.01285	7.67968	7.67968	7.67968	7.67968	7.67968	7.67968
AT1G07700	9.20185	9.34871	9.54165	9.74215	9.62956	9.66069	9.4837	9.44377	9.45277	9.36848	9.63583	9.39623	9.62035	9.60168	9.5489	9.51262	9.79927	9.54707	10.0701	9.5105	9.98255	9.44531	9.77373	10.399	9.76469	9.7901	10.3	9.48759	9.59656	10.4527	9.7333	9.32423	9.47475	9.4464	9.63875	8.92516
AT1G07705	10.649	10.5377	10.3865	10.4402	10.6089	10.7378	10.6723	10.4107	10.5568	10.5739	10.6298	10.5483	10.727	10.6926	10.4616	10.6	10.5193	10.529	10.6556	10.542	10.4927	10.5266	10.4218	10.6184	10.3882	10.0238	10.5832	10.3572	10.1827	10.6247	10.5286	10.0135	10.4049	10.3801	10.4343	9.81997
AT1G07710	8.25731	8.53883	8.34215	8.44075	8.51031	8.42574	8.47614	8.44381	8.39265	8.37947	8.1025	8.39392	8.29241	8.45445	8.37058	8.57599	8.42365	8.6418	8.46618	8.89269	8.64147	8.43366	8.60884	8.44118	8.71264	8.64313	8.61693	8.29291	8.57172	8.63769	8.64539	8.55571	8.7413	8.30017	8.8353	8.48698
AT1G07720	8.61564	8.50757	8.58248	8.52051	8.56129	8.536	8.52619	8.77636	8.40621	8.66008	8.54509	8.49067	8.60068	8.44982	8.53188	8.99143	9.50979	8.84781	9.42148	8.78206	9.73965	8.59044	8.78359	9.50576	8.75037	8.8066	9.22949	8.42449	9.18737	9.19437	8.68903	9.3863	8.8198	9.71799	8.68568	9.5123
AT1G07728	7.88258	7.84662	7.76524	7.90058	7.67968	7.80966	7.88777	8.06508	8.05598	8.01581	7.88656	8.18728	7.86784	7.93911	7.78859	7.87923	8.22837	7.67968	8.25601	7.98712	7.96402	7.67968	7.67968	7.85403	7.67968	7.91293	8.25449	7.82732	7.67968	8.28944	8.08763	7.86504	7.98743	7.67968	7.88379	7.89067
AT1G07740	9.11964	9.24285	9.10108	9.05944	9.00416	9.22212	9.12083	9.01883	8.88375	8.94627	9.14572	8.97917	9.08226	9.05509	9.28343	9.04329	8.76143	8.82444	8.31856	8.93812	8.57341	9.21873	8.78746	8.44118	8.87381	8.53555	8.47877	9.19016	8.73898	8.54522	8.86274	8.94983	9.07715	9.17946	9.04692	8.48698
AT1G07745	9.24627	9.18408	9.07208	9.44113	9.26866	9.35004	9.21493	9.34727	9.40913	9.48504	9.43319	9.63738	9.2528	9.3562	9.57539	9.50586	10.0448	9.47514	10.0253	9.53698	9.89665	9.30422	9.36747	9.7327	9.53813	9.3281	9.66147	9.29697	9.53969	9.66367	9.29762	9.68843	9.53535	9.09888	9.5607	9.2963
AT1G07750	9.99371	9.58262	9.56706	9.6496	9.30985	9.44173	9.35171	10.0541	9.91229	9.68673	9.73823	9.7813	9.88184	9.95388	9.66946	9.28331	10.0887	9.35619	10.4268	9.66548	10.7056	9.59987	9.41144	11.6144	9.51227	9.82358	11.9224	9.32422	10.2292	11.4065	9.50429	9.84017	9.29412	9.99778	9.18023	10.2988
AT1G07770	13.0686	13.2697	13.4959	13.2341	13.3271	13.134	13.1009	13.2284	13.2173	13.0573	12.9198	13.0217	13.0263	13.0058	13.3401	13.3399	13.0163	13.6384	12.9928	13.6604	12.869	13.1997	13.6854	13.1432	13.6759	13.8295	13.0398	13.9132	14.3569	13.1285	13.3805	13.5781	13.5588	13.5693	13.665	14.0135
AT1G07780	9.627	9.51688	9.33295	9.4762	9.33464	9.42905	9.39285	9.46947	9.53562	9.48504	9.45236	9.69066	9.3847	9.39869	9.31042	9.50755	9.71861	9.82949	9.55467	9.42267	10.1895	9.34653	9.45178	10.1359	9.93307	9.40181	9.76245	9.37432	10.0554	9.64752	9.57543	9.3536	9.37554	9.22448	9.47287	9.78247
AT1G07790	13.4431	13.1143	13.1576	13.1213	12.9827	12.9769	13.0988	13.3842	13.2381	13.2731	13.3322	13.7677	13.2773	12.8562	13.2185	13.7586	11.895	13.6921	12.5501	13.9323	12.1205	13.5131	13.2051	12.287	13.4197	13.1947	12.4291	13.0699	13.131	12.3388	13.5427	12.8109	13.2656	13.1291	12.8521	13.1818
AT1G07795	7.67968	7.67968	7.76524	7.81504	7.83169	7.67968	7.67968	7.67968	7.67968	7.76666	7.83998	7.8072	7.81278	7.67968	7.67968	7.93197	8.39018	7.67968	8.77575	7.67968	8.87055	7.891	7.98581	8.87278	7.67968	7.67968	8.84233	7.82732	7.89613	8.78656	7.67968	8.23274	7.67968	7.67968	7.67968	8.46027
AT1G07810	11.2425	11.2359	11.1643	11.1277	11.2128	11.2827	11.1144	10.9603	10.9841	11.0121	11.1842	11.122	11.0539	11.1802	11.0379	11.265	11.2223	11.4295	11.0181	11.0789	11.2776	10.9788	10.9277	10.9802	11.0377	10.7277	10.851	11.0072	11.2887	10.7778	11.1799	11.0743	11.3175	11.1325	11.2422	10.6159
AT1G07820	12.4862	12.4247	12.3743	12.83	12.7141	12.6721	12.598	12.7257	12.8107	12.813	12.7194	12.6985	12.743	12.5609	12.812	13.1369	12.7151	13.0129	12.9542	12.9985	12.7876	12.4391	12.9736	12.8279	12.4847	12.8524	12.8101	12.6179	12.6208	12.8881	12.8245	12.2572	12.9181	12.5862	12.7811	12.6517
AT1G07830	10.0477	10.2247	10.4071	10.3781	10.3898	10.2266	10.1726	10.3322	10.1855	10.1589	10.1236	10.1952	10.3841	10.2897	10.2956	10.272	11.1528	10.1366	11.0992	10.5663	10.8529	10.1402	10.3365	10.7441	10.3236	10.3702	10.7753	10.4565	10.3731	10.6914	10.2604	10.4005	10.323	10.2577	10.3461	10.5225
AT1G07840	10.9003	10.6405	10.6614	10.7178	10.7213	10.752	10.6634	10.9746	10.5916	10.8741	10.7675	10.912	10.6326	10.5445	10.602	10.6914	10.2958	10.861	10.2619	10.9083	10.3034	10.7944	10.7322	10.1478	10.8854	10.7971	10.2282	10.5825	10.8557	10.2917	10.7455	10.9337	10.6855	10.5521	10.7106	11.098
AT1G07850	7.67968	7.82427	7.85072	7.87103	7.76747	7.86343	7.67968	7.67968	7.78052	7.76666	7.81059	7.67968	7.67968	7.8296	7.86823	8.04693	7.98621	7.67968	7.94474	7.67968	8.00783	7.76602	7.67968	8.02775	8.22138	7.91293	7.99825	7.93517	8.02144	7.9063	7.87249	7.67968	7.91824	7.67968	7.67968	7.67968
AT1G07870	10.2562	9.90882	9.85805	9.95411	9.87191	9.81207	9.79241	10.0214	9.97819	10.1353	9.93455	10.2114	10.0376	9.97172	9.9487	9.976	10.0479	10.1573	9.93216	10.0275	10.0817	9.63604	9.87023	9.89719	10.1844	9.86206	9.80951	9.89907	9.98867	9.95551	9.80392	9.971	10.0021	9.78628	9.82899	9.83467
AT1G07880	8.81655	8.78238	8.90848	8.94454	9.06818	8.85497	8.97472	8.8524	9.05667	8.84951	8.80037	8.89335	8.97988	9.21256	8.99825	8.74202	8.82354	8.68881	9.03391	8.62058	8.88567	9.36802	8.89317	9.16393	9.31704	9.01313	9.43793	8.96219	9.041	9.47522	8.89737	8.65142	8.87111	8.73329	8.98581	8.43251
AT1G07885	7.86119	7.67968	7.99919	7.87103	7.67968	7.75474	7.84963	8.0198	7.67968	7.90958	7.67968	7.67968	7.99132	7.9791	7.94614	7.67968	7.96173	7.67968	8.0838	7.67968	7.79592	7.95233	8.04162	7.9813	7.67968	7.67968	8.09618	7.67968	7.67968	8.06042	7.91573	8.02586	7.67968	7.67968	7.92956	8.04447
AT1G07890	13.0242	12.8839	12.9198	13.1089	13.0806	13.1773	12.9666	13.3244	13.2138	13.0567	13.2307	13.1805	13.5789	13.4657	13.3834	13.3292	13.4968	13.3705	13.7039	13.5103	13.8273	13.1618	13.8593	14.0744	13.1979	13.911	13.8024	13.5386	13.5113	13.8593	13.2806	13.3127	13.1705	13.5673	13.282	13.4197
AT1G07902	8.75912	8.40484	8.48543	8.53075	8.69031	8.70613	8.57314	8.54527	8.59413	8.48516	8.41254	8.69116	8.56386	8.44982	8.42605	8.58842	9.05482	8.42005	9.00598	8.20038	8.62163	8.37443	8.44651	8.84383	8.44139	8.39213	9.0007	8.53464	8.22872	8.98617	8.60879	8.62641	8.44459	8.50863	8.72316	8.56181
AT1G07910	10.2009	10.0722	10.0649	10.0655	10.0993	10.1399	10.1047	10.238	10.1842	10.058	10.1293	10.0949	10.0841	9.99912	10.0063	10.1518	10.0828	10.2637	9.90204	9.94116	10.1979	10.1177	10.1222	9.86591	10.0586	10.1494	9.80096	10.0757	10.0522	9.6262	10.0917	10.18	10.338	10.2517	9.97511	9.6031
AT1G07920	13.658	13.4945	13.4555	13.5498	13.6431	13.669	13.6131	13.6963	13.814	13.7432	13.8993	13.8677	13.8867	13.8976	13.8938	13.742	13.4739	13.8356	13.9424	13.9643	13.8605	13.5847	13.9915	14.0234	13.7503	14.2102	13.8281	13.9028	14.0037	13.7131	13.672	14.0164	13.5752	13.9254	13.8098	14.4811
AT1G07930	12.7483	12.6518	12.7458	12.6765	12.7189	12.7943	12.6746	12.759	12.8018	12.7292	12.8414	12.9116	13.0508	12.8704	13.0054	12.7722	12.7289	13.4124	12.9181	12.9631	13.3385	12.6173	12.8569	13.3589	13.4903	12.8622	12.6779	12.9062	13.3092	12.7326	12.7392	12.9035	12.7221	12.9171	12.787	13.4045
AT1G07940	12.6723	12.5475	12.5645	12.7045	12.7363	12.6939	12.781	12.9998	13.0968	12.9632	12.9634	13.2219	12.8649	12.7751	13.0019	12.7007	12.9955	13.1761	13.2912	13.031	13.1397	12.8801	13.1273	13.4685	13.1851	13.2881	13.1876	13.2109	13.377	13.2625	12.6738	13.0326	12.6877	13.0421	12.8981	13.6213
AT1G07950	9.87471	9.8043	9.85687	9.6634	9.90346	9.7554	9.73995	9.75251	9.85612	9.76627	9.77406	9.75179	9.86917	9.71037	9.75291	9.85561	9.50671	9.952	9.50245	9.54351	9.50744	9.85568	9.9559	9.51221	10.0116	9.71881	9.61844	10.0652	10.2235	9.58587	9.6445	9.47936	9.73704	9.52533	9.7085	9.03055
AT1G07960	10.5586	10.5593	10.5315	10.4605	10.5098	10.4231	10.4191	10.5838	10.5192	10.6771	10.4327	10.3688	10.2954	10.3563	10.347	10.3885	10.216	10.331	10.4977	10.2101	10.2557	10.5074	10.3638	10.4755	10.5972	10.5561	10.5818	10.6932	10.4653	10.638	10.1411	10.104	10.3251	10.1754	10.3921	10.3936
AT1G07970	10.8107	10.7422	10.9119	10.8144	10.8278	10.7301	10.8261	10.9734	10.7594	10.7269	10.7626	10.7644	10.7889	10.642	10.7792	10.8659	10.5768	10.7314	10.5008	10.7499	10.3464	10.5585	10.7226	10.2356	10.4779	10.5108	10.373	10.7528	10.734	10.3282	10.7741	10.7065	10.806	10.7712	10.9987	10.3936
AT1G07980	10.1227	10.0305	10.1173	10.2624	10.1698	9.99671	10.0127	10.1647	10.1983	10.2823	10.3356	10.2451	10.2599	10.1293	10.2014	10.1944	9.89011	10.0447	9.7768	10.2088	9.74916	10.3487	10.0793	9.83885	9.95174	10.3521	9.93687	10.3584	10.2463	9.8277	10.103	10.0807	10.0599	10.3424	10.3796	10.0375
AT1G07985	7.86119	7.79776	8.02115	8.09194	7.76747	7.84744	7.99717	7.98131	7.98169	7.80266	7.67968	7.67968	7.67968	7.67968	7.67968	7.67968	8.22837	7.67968	8.14582	7.67968	8.11309	7.92362	7.67968	7.67968	7.67968	7.67968	7.9207	7.93517	7.67968	7.86478	7.77614	8.69935	8.00239	8.32902	7.92956	8.23496
AT1G07990	11.841	11.8015	11.7222	11.7282	11.6513	11.6013	11.7446	11.871	11.7122	11.8184	11.7889	11.8227	11.5357	11.4323	11.6322	11.7909	11.3856	11.7839	11.4871	11.6586	11.4533	11.7638	11.7197	11.0155	11.6237	11.9066	11.1757	11.6199	11.6062	11.1237	11.7102	12.0259	11.8221	11.8939	11.8378	11.7891
AT1G08000	10.6638	10.478	10.5372	10.5305	10.5837	10.4672	10.5054	10.5417	10.6458	10.516	10.4506	10.7045	10.6073	10.459	10.6369	10.6482	10.1595	10.7331	10.033	10.5813	10.134	10.3545	10.6959	10.1478	10.4627	10.6548	9.89197	10.5268	10.6772	9.83052	10.6509	10.5004	10.5746	10.4114	10.8236	10.4824
AT1G08010	11.3944	11.0447	11.116	11.1916	11.0572	11.0821	11.0216	11.3634	11.2532	11.3029	11.4479	11.4627	11.2533	11.2798	11.2862	11.4614	10.6635	11.3572	10.9356	11.6357	10.6997	11.0114	11.413	10.7026	10.7492	11.337	10.8218	11.0246	11.1871	10.8604	11.4397	11.308	11.2846	11.3151	11.3672	10.9952
AT1G08030	10.4396	10.2041	10.2334	10.2522	10.3299	10.2673	10.3786	10.4799	10.4428	10.4757	10.385	10.4872	10.2181	10.331	10.3615	10.2289	10.3552	10.4503	10.246	10.0945	10.208	10.5045	10.1419	10.3353	10.3334	10.1588	10.3034	10.3328	10.5357	10.2817	10.2073	9.99368	10.2254	10.0946	10.2355	10.4364
AT1G08035	7.9362	7.92991	8.05163	7.92659	8.06128	8.02287	8.09478	8.04316	7.90497	7.90958	8.3478	7.9004	8.00512	7.87316	7.96742	7.94723	8.30078	8.20604	8.36425	8.16972	8.38002	7.95233	8.02852	8.5223	7.67968	7.9652	8.3913	7.88838	7.67968	8.49703	8.01314	8.02586	8.11408	7.79196	8.01767	7.67968
AT1G08040	11.3221	11.3442	11.3399	11.343	11.255	11.2171	11.2005	11.3888	11.2656	11.3801	11.287	11.4441	11.1239	11.2163	11.1485	11.063	11.231	11.1243	11.3187	11.3394	11.3408	11.4691	11.2341	11.4187	11.5508	11.4638	11.4107	11.4493	11.4021	11.277	11.031	11.2696	11.01	11.0246	11.0462	11.8678
AT1G08050	8.45672	8.44947	8.53952	8.55412	8.61303	8.52977	8.5807	8.61446	8.41289	8.42952	8.67819	8.31237	8.47398	8.64143	8.5119	8.40838	9.4692	8.36618	9.58934	8.24766	9.55248	8.70151	8.5449	9.21463	8.4937	8.59811	9.08834	8.56417	8.9636	8.86097	8.55059	9.07351	8.35599	8.63472	8.60012	9.38324
AT1G08060	11.2748	11.2184	11.0979	11.1713	11.2889	11.3201	11.3178	11.1494	11.1531	11.18	11.451	11.3376	11.1096	11.1587	11.1884	11.4071	10.6967	11.3756	10.7886	11.33	10.7572	11.0542	11.1079	10.4442	10.8797	11.2802	10.4507	11.0616	10.7399	10.4826	11.37	11.1435	11.2759	11.09	11.299	11.1663
AT1G08065	7.67968	7.67968	7.67968	7.67968	7.67968	7.67968	7.67968	7.67968	7.67968	7.67968	7.67968	7.67968	7.67968	7.67968	7.67968	7.76898	9.07735	7.67968	10.8912	8.07608	12.3064	8.1347	7.67968	12.225	8.56912	7.93158	11.6776	7.67968	9.041	11.4701	7.77614	8.39084	7.87454	8.14076	7.7818	9.17759
AT1G08070	8.86137	8.9262	8.86242	8.79775	8.69732	8.70865	8.80431	8.72684	8.71056	8.80492	8.78992	8.69487	8.69019	8.66643	8.77967	8.47819	8.83491	8.69791	8.87731	8.88492	9.12145	8.91902	8.74404	8.78942	8.44139	8.76937	8.73827	8.82621	8.70803	8.69406	8.7971	9.05748	8.82356	8.72779	9.09529	8.97165
AT1G08110	11.3865	11.5883	11.6113	11.6157	11.415	11.4783	11.571	11.4393	11.4159	11.4924	11.5854	11.4146	11.4341	11.3798	11.4048	11.1814	12.0376	11.4562	11.8377	11.3052	11.9888	11.6872	11.2547	11.7231	11.4426	11.1442	11.4462	11.3808	11.6349	11.528	11.3188	11.7537	11.3116	11.5568	11.5172	11.7619
AT1G08115	8.22137	8.24852	8.52328	8.49606	8.32542	8.31587	10.451	8.50824	8.54584	8.34199	8.88649	8.2323	8.60963	8.26299	8.43362	8.60066	8.1442	8.10254	8.26259	8.94916	7.91197	8.18064	8.6041	8.06859	8.06384	8.53052	7.9867	9.88882	8.28795	8.15869	8.30011	8.6677	8.00239	8.74419	8.32823	8.69324
AT1G08125	11.0817	10.9793	11.0854	10.9423	11.031	10.9709	11.0716	11.0016	10.9446	11.1057	11.0026	11.0725	10.7209	10.694	10.8185	11.0305	10.5013	10.9305	10.5418	10.9457	10.4258	11.171	10.7762	10.4442	11.0267	10.8533	10.459	11.1455	11.0479	10.3561	10.8089	11.0396	10.8963	10.9679	10.8684	10.9952
AT1G08130	11.1592	11.0789	11.0791	10.8751	10.9989	11.0653	11.0196	11.1655	11.1448	11.1301	11.37	11.2018	11.3637	11.0655	11.1447	10.9472	11.0052	10.7814	11.0294	11.1311	11.0407	10.8697	10.6893	11.1192	10.7388	10.6564	10.9793	10.8213	10.4749	10.969	10.8119	10.4726	10.7798	10.85	10.4604	10.3693
AT1G08135	7.67968	7.67968	7.67968	7.67968	7.67968	7.67968	7.67968	7.67968	7.67968	7.67968	7.67968	7.67968	7.67968	7.67968	7.67968	7.67968	7.67968	7.67968	7.67968	7.67968	7.79592	7.67968	7.67968	7.89315	7.67968	7.67968	8.06011	7.67968	7.67968	8.06042	7.67968	7.67968	7.67968	7.67968	7.67968	7.67968
AT1G08160	8.25731	8.26034	8.36828	8.29065	8.23161	8.28053	8.35373	8.32495	8.2009	8.33645	7.98621	8.05054	8.0552	8.21732	7.92298	8.76576	8.6369	8.10254	8.5761	8.089	8.63491	8.15053	8.39802	8.30381	7.67968	8.55533	8.5949	7.86046	8.18518	8.60802	8.99152	8.97344	9.04451	8.79684	8.99278	8.10054
AT1G08165	7.67968	7.67968	7.90584	7.79021	7.67968	7.67968	7.67968	7.77078	7.82226	7.98046	8.06036	8.05054	7.91004	8.0143	7.89735	7.76898	8.04993	7.67968	7.95903	7.67968	7.91197	7.67968	7.81679	7.85403	7.67968	7.67968	8.05053	7.67968	7.9855	8.07139	7.67968	8.13217	7.77717	8.03393	7.67968	7.67968
AT1G08170	7.67968	7.67968	7.76524	7.83596	7.89455	7.75474	7.84963	7.86178	7.67968	7.92542	7.67968	7.97829	7.67968	7.76626	7.86823	8.00103	7.90481	7.99536	7.87737	7.67968	7.84402	7.67968	7.67968	7.9261	7.67968	7.94892	7.9207	7.67968	7.67968	7.97204	7.67968	7.67968	7.67968	7.67968	7.98553	7.67968
AT1G08180	8.7486	8.9262	8.94231	8.79775	8.97847	8.90529	8.88786	8.61859	8.54584	8.71214	8.71319	8.66861	8.72976	8.78786	8.73957	9.14927	8.95456	9.04929	9.23052	9.32794	9.05566	8.8754	8.77191	9.35087	8.79166	8.80294	9.45255	8.68764	8.9474	9.44113	9.0518	9.38226	9.07129	9.34065	8.92829	8.95639
AT1G08190	12.0499	11.9026	11.9094	11.878	11.9284	12.0438	12.1397	12.0406	11.8878	11.9761	11.9801	12.103	11.6605	11.6749	11.6815	11.9773	11.2327	12.1685	11.1705	11.7396	11.2744	11.9886	11.8333	11.0581	12.0008	11.7098	10.9621	11.7749	11.9013	10.8139	11.8825	11.8425	11.944	11.8782	11.8284	11.7342
AT1G08200	11.9684	11.8297	11.9972	12.0409	11.9845	12.0964	12.0872	11.85	11.9901	11.9715	11.9408	11.9075	11.9509	12.1057	12.0752	12.0795	11.7467	12.182	12.1767	12.0545	12.2239	12.0125	11.8951	12.4538	12.1097	12.1373	12.3775	11.8998	11.6486	12.3777	12.1605	12.0492	12.0548	12.0126	11.8037	12.1255
AT1G08210	11.1384	11.0518	11.1032	11.1475	11.0686	10.9969	11.1181	11.1655	11.1148	11.1851	11.0596	11.1989	10.8224	10.8508	11.0532	11.0447	10.6954	11.0626	10.3069	10.9349	10.3235	10.9009	10.8426	10.1576	10.7304	10.9582	10.1104	11.0624	10.8466	10.0291	11.0576	10.945	11.0264	10.9041	11.1978	10.7639
AT1G08220	9.09498	9.03427	9.08332	9.11527	9.05374	9.03737	9.01318	9.16006	9.05985	8.98759	8.94197	9.16959	9.07682	9.3196	9.08859	9.06831	9.45643	9.05559	9.594	9.09895	9.32527	9.14798	9.09616	9.33608	9.533	9.0624	9.31227	9.02036	8.9392	9.38007	9.21981	8.85603	9.27957	8.80702	9.05677	8.73291
AT1G08230	9.96219	9.85592	9.70299	9.77613	9.78168	9.91242	9.80459	10.0107	10.0762	9.82629	10.1449	10.0916	10.0672	10.0355	10.0012	10.1508	11.1496	10.0419	11.1994	9.85048	11.1556	10.0321	10.3	11.2195	9.99013	10.4309	11.1369	9.64003	10.0876	11.145	10.1326	10.6811	10.0743	10.2831	10.2253	10.2936
AT1G08260	11.2965	11.0146	10.9227	10.6909	10.864	10.9514	11.1585	11.0502	11.0856	11.187	11.1651	11.1051	11.1313	11.0615	11.0888	10.9702	10.3176	11.151	10.0808	10.5603	10.2686	11.0998	10.9948	10.0853	10.8356	10.8632	10.238	10.6468	10.7119	10.012	10.9942	10.3986	11.0472	10.7691	11.0469	10.1969
AT1G08270	8.90421	8.48323	8.66213	8.57681	8.44126	8.41847	8.36399	8.70476	8.87237	8.78025	8.33529	9.10571	8.88607	8.77237	8.69222	8.93403	9.03876	8.44545	9.13659	8.93069	8.72838	8.81206	8.67254	8.64092	8.54254	9.0624	9.29028	8.74093	8.63123	9.18485	8.7664	8.62641	8.93337	8.45639	8.58945	9.00152
AT1G08280	9.36225	9.35376	9.45888	9.242	9.31753	9.33221	9.23053	9.31051	9.30916	9.25322	9.28086	9.11057	9.49589	9.50038	9.31042	9.45219	9.21546	9.48382	9.29571	9.08295	9.3286	9.33199	9.16231	9.11533	9.55086	8.81024	9.02448	9.31882	9.18737	9.17524	9.42245	8.98504	9.22205	9.30953	9.01	8.43251
AT1G08290	8.44653	8.43197	8.4128	8.53413	8.59746	8.76479	8.46745	8.37856	8.5889	8.44856	8.42916	8.44651	8.36503	8.45445	8.47736	8.15018	8.11237	8.33746	8.21478	8.41903	8.15689	8.55517	8.40427	8.12271	8.43359	8.3	8.16006	8.51017	8.54662	8.10256	8.34223	7.94164	8.32114	8.24863	8.20747	7.67968
AT1G08300	9.3201	9.46745	9.28346	9.36487	9.32136	9.20989	9.39285	9.2618	9.35654	9.31132	9.43319	9.19234	9.16325	9.17945	9.26815	8.93683	9.55502	9.25058	9.27774	9.27213	9.39332	9.14583	9.08186	9.21049	9.56346	9.32362	9.26786	9.28589	8.87987	9.192	9.35049	9.15526	9.33901	9.48241	9.45914	9.28497
AT1G08310	7.99365	7.76319	7.85072	8.1063	8.06128	7.80966	7.97371	7.99467	8.10602	7.94028	8.02532	8.12884	7.92846	8.04607	7.89735	8.01311	8.41897	7.96215	8.42722	8.63611	8.42487	8.00209	8.19916	8.30381	8.09442	8.23215	8.46124	7.88838	7.67968	8.37814	7.96862	8.36718	7.84847	8.16688	8.20747	8.23496
AT1G08315	7.67968	7.67968	7.85072	7.67968	7.67968	7.67968	7.67968	7.67968	7.88123	7.67968	7.67968	7.76986	7.77381	7.67968	7.83367	7.67968	7.87	7.67968	7.76815	8.01942	7.67968	7.67968	7.67968	7.67968	7.67968	7.67968	7.8003	7.67968	7.67968	8.02537	7.67968	7.86504	7.67968	7.67968	7.67968	7.67968
AT1G08320	8.11357	7.90042	7.93605	8.06937	8.1423	8.30287	8.05883	8.03168	7.92642	7.83028	7.67968	7.91805	7.96167	7.85276	8.02335	9.46452	11.1614	8.81652	11.3256	9.38617	11.3318	8.49691	8.89662	9.60509	8.75037	9.11221	9.9631	8.04052	9.39579	9.92437	8.66749	10.566	8.52319	10.6643	8.71394	10.7565
AT1G08340	7.9362	7.90042	7.87088	8.02844	7.76747	7.87813	8.09478	7.93704	7.99797	7.90958	7.81059	8.08174	8.07784	7.9791	7.67968	7.98847	8.4511	7.9244	8.5883	8.01942	8.57341	8.1347	8.15269	8.32698	7.67968	8.43369	8.42014	7.7841	8.37496	8.42377	8.27787	8.47797	8.13511	8.70544	8.21705	8.67272
AT1G08350	9.93116	9.93237	9.82583	9.89328	9.86082	9.85913	9.82145	9.83396	9.94028	9.90383	9.84148	10.0043	9.74299	9.85	9.83905	9.83224	9.95244	9.93083	9.88239	9.98811	9.81828	9.75445	9.64287	9.72729	9.85957	9.62591	9.73697	9.82917	9.54453	9.68753	9.75943	9.56932	9.81368	9.4464	9.88612	10.2353
AT1G08360	12.7743	12.9956	13.0819	13.2025	13.2663	13.3021	13.0804	13.2764	13.0456	12.939	13.021	12.9591	13.3425	13.0605	13.2173	13.2502	13.4967	13.1168	13.6019	13.3363	13.4399	12.9095	13.3544	13.6862	13.1559	13.2892	13.6226	13.2879	12.9814	13.7121	13.1278	13.2042	13.3206	13.2375	13.2494	12.7219
AT1G08370	12.029	11.8532	11.996	11.9805	11.846	11.7684	11.9771	12.2211	12.0165	11.8663	12.0133	12.5427	12.3192	11.7423	12.0724	12.1457	10.9394	12.1007	11.4703	12.4186	11.3527	12.0364	11.9815	11.3553	11.7714	12.5129	11.3045	12.0218	11.7952	11.1569	12.2393	12.506	11.9608	12.3655	11.9037	12.6046
AT1G08380	11.211	11.6776	11.6725	11.9164	11.5226	11.5661	11.3403	11.576	11.8828	11.5378	11.4864	11.4273	12.3408	11.9156	12.0842	11.9631	12.8474	11.6438	13.3424	12.3203	13.2645	11.6891	12.0272	14.3562	11.6192	12.1753	14.1217	11.7371	12.3846	14.129	12.1573	13.1346	11.989	13.1293	11.8779	13.5159
AT1G08390	8.65968	8.70441	8.7026	8.50313	8.70081	8.65408	8.7126	8.60613	8.6096	8.58529	8.90843	8.8349	8.56386	8.64505	8.78943	8.5462	8.76753	8.52786	8.83554	8.93441	8.66084	8.48382	8.42873	8.62607	7.99365	8.74239	8.79914	8.6147	8.28795	8.71334	8.67617	8.76669	8.65531	8.65895	8.62621	8.04447
AT1G08400	9.3934	9.23357	9.33295	9.20579	9.27662	9.14832	9.25352	9.19958	9.08497	9.11389	9.07676	9.35585	9.30957	9.09436	9.28039	9.39975	9.31712	9.41713	9.1878	9.3357	9.09724	9.15226	9.21203	9.03083	9.4643	8.9037	9.00789	9.08551	9.21955	8.84786	9.10048	8.64317	9.2917	8.74419	9.09213	8.67272
AT1G08410	10.3477	10.3107	10.3721	10.2322	10.3097	10.349	10.1872	10.2816	10.1791	10.3558	10.2944	10.1581	10.4601	10.3053	10.331	10.1753	10.3151	10.3355	10.198	10.029	10.1878	10.0141	10.2758	10.1159	10.1156	10.1599	10.089	10.3328	10.4604	10.0484	10.2582	10.1559	10.1501	10.2195	10.0786	9.85641
AT1G08420	11.7814	11.6028	11.5334	11.6045	11.6065	11.8176	11.7843	11.7311	11.6856	11.8479	11.7432	11.7188	11.4876	11.5427	11.5033	11.8321	11.0535	11.9293	11.2943	11.8141	11.2791	11.6723	11.5746	11.0581	11.506	11.7063	11.2131	11.5904	11.6907	11.097	11.7412	11.7678	11.7321	11.7686	11.7166	12.4924
AT1G08440	8.37633	8.34702	8.43168	8.44838	8.23161	8.19698	8.37408	8.28639	8.48839	8.39994	8.65811	8.4859	8.85612	8.92233	8.70828	8.34218	7.90481	8.07851	8.25601	8.04887	7.96402	8.66725	8.51353	8.06859	8.87381	8.5888	8.21615	8.30148	8.16188	8.24691	8.46548	8.16809	8.34917	8.28011	8.3204	8.46027
AT1G08450	11.9268	12.2369	12.2532	12.1265	12.1254	12.0865	12.2427	12.0629	11.8817	12.1359	12.0771	11.9842	11.8145	11.7454	11.8951	11.9725	10.961	12.2974	10.9974	12.2798	10.9156	12.2817	12.1222	10.7403	12.3309	12.3811	10.8361	12.2414	12.3581	10.7763	12.0388	12.0141	12.1404	12.0457	12.2291	12.3861
AT1G08460	10.2572	10.6092	10.621	10.6022	10.3386	10.2918	10.4865	10.1815	10.3032	10.3148	10.3615	10.1134	9.99587	9.99368	10.0842	10.0413	10.2026	10.053	10.0231	9.98195	10.1126	10.3865	9.94177	9.59911	10.3936	9.76834	9.67098	10.444	9.98525	9.59269	10.1769	10.7604	10.2496	10.2577	10.2047	10.2407
AT1G08465	8.8982	8.96031	8.97754	9.06516	9.07769	9.25803	8.91938	8.74127	8.96691	8.81401	8.76505	9.00089	8.96786	8.83577	9.00217	9.93788	9.683	9.949	9.23679	9.66941	9.91136	9.3926	10.0652	10.054	9.19733	9.77304	9.84193	8.98072	10.2632	9.79478	9.85747	10.0854	9.83877	10.0929	9.76565	9.67128
AT1G08470	10.3254	10.1025	10.3769	10.1223	10.2313	10.2898	10.3401	10.245	10.2783	10.3397	10.6431	10.4773	10.2964	10.2104	10.2747	10.3027	10.2823	10.4831	10.5349	10.1268	10.5759	10.1595	10.2076	10.5642	9.56847	10.3089	10.4078	10.1622	10.1128	10.2168	10.0689	10.2059	10.2621	10.2978	10.1479	10.715
AT1G08480	10.5999	10.6336	10.6136	10.8472	10.6153	10.6844	10.6659	10.8631	10.9674	10.6804	10.8252	10.9151	10.9777	10.97	11.0249	10.8647	11.2634	10.7715	11.553	11.0977	11.3534	10.6105	11.1049	11.5829	10.3459	11.2463	11.5738	10.9426	10.8113	11.6519	10.963	11.0099	10.9913	10.8402	10.8269	11.0566
AT1G08490	9.80055	9.83437	9.83306	9.80616	9.93427	9.94763	9.92718	9.6779	9.70498	9.84242	9.90825	9.77991	9.9082	9.94826	9.88664	9.85946	10.1265	9.99625	10.1217	9.96797	10.1724	9.79539	9.9851	10.3809	9.40298	9.90933	10.1211	9.99268	9.93988	10.0579	9.95981	9.55886	9.94752	9.69746	9.76925	9.66296
AT1G08500	8.25731	8.13521	8.12256	8.28086	8.16623	8.39241	8.20096	8.29952	8.17138	8.30796	8.44001	8.37731	7.97687	8.09354	8.27217	8.55483	8.62982	8.46997	8.36974	8.18016	8.56627	8.22924	8.45812	8.43157	8.33212	8.16349	8.42949	8.29291	8.16188	8.34168	8.45981	8.36718	8.40176	8.24863	8.68087	8.46027
AT1G08510	12.1588	12.09	12.1297	12.2217	11.9942	11.9832	12.0213	12.4499	12.358	12.1996	12.3264	12.4578	12.355	12.3648	12.3838	12.3253	11.9706	12.2654	11.9936	12.5294	12.1698	12.2103	12.4628	11.8682	11.8585	12.8124	11.8643	12.28	12.4258	11.8068	12.4341	13.3945	12.3509	13.0508	12.4862	13.2374
AT1G08520	11.1772	11.4102	11.3966	11.3464	11.3573	11.5129	11.254	11.2069	11.1161	11.23	11.2742	11.0435	11.4972	11.346	11.361	11.4121	11.5383	11.2891	11.3821	11.272	11.5146	11.1349	11.1607	11.7089	10.9738	11.2067	11.5459	11.372	11.3872	11.6305	11.4997	11.7322	11.6098	11.6493	11.5508	11.202
AT1G08530	9.84421	9.64243	9.61497	9.62389	9.66896	9.55488	9.4837	9.88731	9.80426	9.76103	9.42349	9.8516	9.64585	9.72249	9.61063	9.45396	9.50517	9.63436	9.50078	9.4993	9.5906	9.84966	9.4006	9.81375	10.0874	9.68748	9.69114	9.94424	10.1588	9.86118	9.44135	9.76206	9.40222	9.80544	9.52195	9.81255
AT1G08540	10.7786	10.9887	10.8826	10.9184	10.8162	10.9154	10.9955	11.0349	10.9161	10.8839	10.8025	10.5909	10.9535	10.5768	10.8223	10.8963	10.4608	10.836	10.5711	11.0543	10.5356	11.0431	10.9025	10.9726	11.233	10.8778	10.8206	10.853	11.1986	10.8841	11.0246	11.2973	10.9443	11.0916	11.1105	11.309
AT1G08550	10.4011	10.4565	10.4526	10.5382	10.5083	10.4672	10.5438	10.4874	10.6812	10.6562	10.399	10.4146	10.4165	10.411	10.4894	10.6682	10.7584	10.6183	10.673	10.878	10.4982	10.5563	10.6254	11.0038	10.627	10.929	10.8246	10.569	11.2325	10.8591	10.6978	11.3051	10.729	11.0384	10.7926	11.4839
AT1G08560	11.7887	12.2241	12.2777	12.1773	12.0961	12.0722	12.0796	11.6531	11.6674	11.8264	11.7375	11.8537	11.9762	11.8803	11.8404	12.2867	10.8381	12.0883	10.4763	12.2704	10.6844	12.0367	12.1007	10.8237	11.8722	11.8502	10.9731	11.8177	12.1281	11.0409	12.1593	11.4235	12.1335	11.7896	11.8967	10.8775
AT1G08570	10.3841	10.9216	10.8948	10.8463	10.5764	10.5999	10.6042	10.2116	10.4555	10.3354	10.5073	10.4673	10.2027	10.6569	10.5061	10.2161	11.5481	10.4293	11.2885	10.4887	11.5848	10.1354	10.2181	11.006	10.1496	10.0017	10.8973	10.3729	10.5056	10.9763	10.6791	11.3012	10.6406	10.8142	10.7302	10.8395
AT1G08580	11.0899	10.87	10.9915	10.7667	10.9205	10.7613	10.7854	11.1686	11.3122	11.0041	10.909	11.1889	11.1565	10.9711	11.0912	11.0135	10.9709	11.2959	11.2013	11.0803	10.9186	11.1017	11.3786	11.3353	11.3902	11.3951	11.1406	11.2909	11.5323	11.2651	11.1614	10.9475	11.2307	11.0504	11.0169	11.566
AT1G08590	7.8369	7.67968	7.67968	7.75785	7.76747	7.82975	7.94817	7.92046	7.85426	7.67968	7.67968	7.67968	7.84266	7.67968	7.78859	7.76898	7.96173	7.67968	8.07413	7.67968	7.84402	7.67968	8.0149	7.803	7.67968	8.08281	7.85021	7.86046	7.67968	7.84001	7.84669	7.94164	7.67968	8.44861	7.85649	7.67968
AT1G08600	11.6162	11.5493	11.3379	11.3275	11.3983	11.6154	11.5825	11.6052	11.3677	11.6988	11.699	11.7057	11.5211	11.4565	11.4648	11.5227	10.7746	11.5315	10.7099	11.3908	10.8188	11.4789	11.3023	10.6516	11.2921	11.4634	10.6475	11.3119	11.4376	10.5751	11.2798	11.1315	11.3646	11.2726	11.2949	11.1607
AT1G08610	9.92739	9.71969	9.78034	9.59524	9.68325	9.51157	9.67189	9.73205	9.68454	9.82004	9.52618	9.61067	9.67084	9.49074	9.56342	9.57183	9.73412	9.61505	9.67785	9.7401	9.49881	9.69321	9.58238	9.39416	9.70109	9.81453	9.5942	9.73615	9.82494	9.56868	9.80235	9.73799	9.95038	9.9265	10.0085	9.85641
AT1G08620	11.2209	11.0386	11.0442	11.0612	11.0199	10.9996	11.0889	11.1256	11.0599	11.0324	11.1495	11.1046	11.1437	10.9214	11.0492	10.843	10.6731	10.9216	10.5741	10.7675	10.7617	10.9703	10.8876	10.3574	10.9078	10.7808	10.407	10.9442	11.0043	10.4339	11.0078	11.0313	10.998	10.8081	10.9049	10.0437
AT1G08630	10.7346	11.2589	11.2225	11.1954	11.1438	11.3778	11.0898	10.7518	10.7252	10.644	10.8101	10.6565	10.7516	10.3965	10.9294	10.8915	11.0128	10.9082	11.1022	10.7473	10.9553	11.1687	10.8768	11.0744	11.7142	10.5171	10.609	11.567	11.1943	10.6333	10.7083	11.5187	10.6207	10.7826	10.7443	11.6115
AT1G08640	10.1367	10.0006	9.89867	10.1573	10.0731	10.3152	10.1296	10.0781	10.3787	10.2	9.93195	10.0241	10.0438	10.0637	10.0333	10.2308	10.925	10.3082	10.9674	9.7695	10.7114	9.90755	10.3141	11.1806	10.372	10.3089	10.9437	10.0801	9.98867	11.0285	10.047	9.89784	10.1165	9.73596	10.4679	10.4317
AT1G08650	11.5801	11.3951	11.3512	11.2398	11.1142	11.1946	11.1567	11.2717	11.3743	11.2027	10.8204	11.1417	10.6597	10.7237	11.0896	11.3089	11.2166	11.03	10.9629	11.3224	10.8392	10.933	10.9708	10.5887	10.7071	10.9595	10.5547	10.8108	10.5334	10.6223	11.2636	11.8169	11.2318	11.8297	11.4728	11.4569
AT1G08660	11.0828	10.9669	10.7833	11.0451	11.0151	10.9834	10.9426	11.109	11.1473	11.2748	11.2212	10.9974	11.012	11.2785	11.0881	10.994	11.6163	10.9783	11.5574	10.948	11.3841	10.8924	11.1846	11.3046	10.854	11.5175	11.3249	11.1323	11.3362	11.2972	10.9737	11.3678	10.9422	11.3256	11.1818	11.6074
AT1G08670	7.67968	7.67968	7.67968	7.67968	7.67968	7.67968	7.67968	7.67968	7.67968	7.67968	7.67968	7.67968	7.67968	7.67968	7.67968	7.67968	8.22187	7.67968	8.1777	7.67968	8.08115	7.67968	7.67968	8.1393	7.67968	7.67968	7.88847	7.67968	7.94465	7.88659	7.67968	7.67968	7.77717	7.67968	7.67968	7.67968
AT1G08680	11.085	11.2305	11.2053	11.102	11.2267	11.3314	11.2582	11.0109	11.0246	11.0803	11.1337	11.1909	11.2132	11.1061	11.1044	11.3536	10.9489	11.1772	10.9858	11.5087	11.0508	11.091	11.032	10.8176	11.2226	11.18	10.7753	10.8411	10.673	10.6763	11.3334	11.2322	11.3041	11.1722	11.1927	10.8672
AT1G08700	11.0272	10.8451	10.7833	10.7606	10.9505	10.979	11.0503	10.9258	10.9869	11.0484	11.1937	11.0059	11.0261	10.886	11.0093	10.8499	10.5762	10.7798	10.306	10.9977	10.3525	10.8885	10.9974	10.2952	10.9729	11.0472	10.2371	10.8882	10.6542	10.1673	10.9112	10.7747	10.86	10.8598	10.9503	10.5048
AT1G08710	9.83613	9.64905	10.0167	9.76561	9.95056	9.68477	9.64196	9.79247	9.89966	9.70331	9.79161	9.9541	9.6856	9.62649	9.73202	9.82304	9.62134	9.7374	9.52229	9.904	9.44872	10.1624	10.011	9.36548	10.1319	9.88805	9.43465	10.0993	9.81326	9.51563	10.0142	10.0233	10.009	10.2682	9.9377	9.84195
AT1G08720	9.77815	9.82174	9.73449	9.70172	9.60863	9.69716	9.82862	9.60192	9.57709	9.65576	9.35122	9.47845	9.77685	9.84025	9.73623	9.73151	9.97079	9.79614	9.83067	9.44641	9.9646	9.60427	9.63028	9.86835	9.69884	9.4081	9.86661	9.49929	9.75324	9.80056	9.73	9.64996	9.70987	9.75808	9.85619	9.71211
AT1G08730	8.88302	8.77372	8.76926	8.76497	8.76777	8.86354	8.73169	8.97198	8.79289	8.83488	8.75054	8.84122	8.69423	8.63049	8.73957	9.12372	8.98906	8.95698	8.96932	9.15468	8.92969	8.78181	8.85442	8.80178	8.35902	8.85636	8.83101	8.54063	8.63123	8.7688	9.01301	9.21752	8.80844	9.06805	8.72316	9.00152
AT1G08750	9.25062	9.17431	9.14848	9.29116	9.38633	9.27847	9.30546	9.32289	9.24911	9.20866	9.15066	9.29771	9.54973	9.50676	9.41806	9.2975	9.95026	9.50951	9.98585	9.45577	9.92384	8.92435	9.22476	10.0791	9.28589	9.41019	9.89197	9.14066	9.16095	9.90053	9.46201	8.97926	9.49935	9.09126	9.4146	9.75167
AT1G08760	10.3348	10.3416	10.3363	10.3068	10.2738	10.3684	10.3865	10.3684	10.2058	10.4398	10.5243	10.3233	10.2071	10.3001	10.2831	10.0368	10.0877	10.1778	10.0776	10.4444	10.0482	10.2267	10.3097	9.81375	10.3137	9.98984	9.93908	10.2619	10.0554	9.95935	10.2726	10.361	10.3165	9.93418	10.3461	9.48371
AT1G08770	8.83922	8.93361	8.94231	9.0765	9.05616	9.02289	8.99412	8.93465	8.93159	8.90869	8.78992	8.70952	8.8662	8.99457	9.14486	8.8821	9.40732	8.89293	9.38163	8.80778	9.29485	8.83558	8.90689	9.2592	8.76087	8.907	9.23144	8.97335	8.95553	9.33267	8.89054	8.84282	8.91646	9.3283	9.04361	9.05881
AT1G08780	10.5135	10.1963	10.4579	10.3291	10.3729	10.4729	10.5011	10.7188	10.5782	10.725	10.697	10.5181	10.3509	10.2774	10.1731	10.3911	10.1715	10.4831	10.3976	10.4855	10.1689	10.4475	10.3301	10.3145	10.3094	10.3193	10.3134	10.4429	9.89657	10.4267	10.4498	10.4334	10.3294	10.2712	10.0085	10.5137
AT1G08800	8.82957	8.85961	8.91376	8.8647	9.04156	8.82438	8.80431	8.67055	8.67349	8.82301	8.85427	8.86302	8.72198	8.82697	8.92498	8.75566	9.07064	8.62224	8.94505	8.78206	9.08493	8.58274	8.64583	9.04055	8.61359	8.73453	8.94387	8.93567	8.37496	8.94813	8.71005	8.92567	8.73719	9.11772	8.8353	8.9409
AT1G08810	7.9362	7.82427	7.80066	7.67968	7.87586	7.67968	7.79989	7.86178	7.82226	8.04773	8.08199	8.02816	7.67968	7.76626	7.89735	7.85819	8.24112	7.67968	8.20758	8.04887	8.34177	8.00209	8.14282	8.12271	7.67968	7.9652	8.23567	7.86046	8.89718	8.31613	7.9842	9.0302	7.81752	8.44861	7.67968	8.40359
AT1G08820	10.6303	10.8126	10.8094	10.7509	10.7513	10.7721	10.6876	10.6025	10.6283	10.8197	10.8074	10.7296	10.8838	10.9571	10.8052	10.8511	10.8376	10.7229	10.9968	10.716	11.0015	10.7865	10.8098	10.8333	10.9542	10.8896	10.9022	10.8832	10.7731	10.7862	10.7969	11.0605	10.9933	10.7193	10.9072	10.9857
AT1G08830	12.3907	12.5882	12.6312	12.9062	12.7211	12.7763	12.5766	12.4673	12.6319	12.4519	12.521	12.4067	12.59	12.6846	12.5869	12.5541	12.5557	12.4308	12.8158	12.6122	12.6199	12.7925	12.8368	12.9639	12.4804	13.0019	13.1255	13.0924	12.7275	13.0035	12.6489	12.3356	12.5454	12.71	12.6664	12.2649
AT1G08840	10.066	9.84689	9.82825	9.73676	9.97236	9.98027	10.0714	9.84075	9.85612	9.99912	9.92933	9.81422	9.65423	9.7967	9.85829	9.90112	9.92609	10.1444	9.77143	10.1811	9.82276	9.63033	9.77857	9.80101	10.0586	9.60648	9.74467	9.59342	9.82494	9.6328	9.80235	9.35774	9.80255	9.57444	10.001	9.8051
AT1G08845	9.52783	9.34194	9.41277	9.4036	9.35336	9.3197	9.40958	9.40034	9.4138	9.25718	9.19889	9.30794	9.38678	9.32331	9.46063	9.3449	9.45803	9.38939	9.60479	9.3612	9.53298	9.09517	9.46837	9.46636	9.39149	9.35245	9.70309	9.17185	9.35132	9.6262	9.48434	9.39833	9.49732	9.3032	9.39291	9.90579
AT1G08860	9.10244	9.09289	9.06527	8.97189	9.01427	8.87414	8.82731	9.14577	9.02759	8.86679	8.70168	9.00892	8.8425	8.77549	8.8228	8.67794	9.10595	8.67961	9.2115	9.22773	9.35816	8.64959	8.45234	9.25522	8.79669	8.49965	9.14445	8.69757	8.71846	8.98617	8.7664	8.63483	8.77745	8.88009	8.54529	8.77091
AT1G08880	11.8613	11.747	11.6988	11.8498	12.0812	12.1256	11.8782	11.8458	12.035	12.0468	12.0265	12.1227	11.915	12.0209	12.0233	12.1346	11.756	11.9675	11.9324	11.9973	11.9224	11.6605	11.8602	12.1017	11.5788	11.6233	11.9715	11.8585	11.4852	11.945	11.7501	11.3415	11.8641	11.5069	11.6753	11.3065
AT1G08890	8.33516	8.44077	8.35796	8.48172	8.26465	8.1028	8.32189	8.38989	8.57835	8.30796	8.02532	8.28692	8.11955	8.16719	8.22117	8.44912	8.81491	8.24195	8.93407	8.45882	9.05989	8.42414	8.41661	8.47835	8.61975	8.14468	8.56842	8.39587	8.28795	8.61661	8.27026	8.89462	8.2446	8.64085	8.43536	9.09986
AT1G08900	8.19072	8.05213	8.27443	8.20124	8.07114	7.97941	8.14338	7.93704	8.17138	8.04773	8.28935	8.18728	8.36503	8.16719	8.12704	7.98847	9.02947	8.12524	8.80454	8.37677	8.92007	8.01336	8.0149	8.50503	8.57562	8.12504	8.36114	7.99238	7.67968	8.36017	8.17849	8.69935	8.01667	8.28011	7.92956	7.67968
AT1G08910	11.379	10.9803	10.9517	10.9631	11.1011	11.1745	11.2941	11.2139	11.2448	11.3255	11.2905	11.3421	11.3321	11.4171	11.3629	11.5841	10.9494	11.5818	10.9924	11.6872	10.9396	11.1282	11.6016	10.7581	11.0368	11.7896	10.799	10.9513	11.5997	10.6527	11.5844	11.6696	11.5827	11.4254	11.5691	11.2552
AT1G08920	8.42039	8.35702	8.26233	8.4925	8.15839	8.23299	8.21436	8.41739	8.54029	8.54101	8.20065	8.39392	8.21738	8.26299	8.39492	8.26802	8.66122	8.27559	8.63152	7.78234	8.78008	8.22924	8.35247	8.44118	8.01262	8.22406	8.52492	8.15611	8.24918	8.71715	8.26254	8.46765	8.26076	8.31956	8.38042	8.40359
AT1G08930	8.72719	9.17823	9.29834	9.17528	8.90008	8.92151	9.00845	8.8959	8.68757	8.82599	8.78288	8.95136	9.12481	9.12787	9.1206	8.79215	8.84895	8.6022	8.78866	8.30763	8.65443	8.86419	8.94039	9.13325	9.6669	8.98913	8.72239	9.16568	8.99525	9.01171	8.7017	8.75945	8.87468	8.4867	8.79376	9.01614
AT1G08940	8.61152	8.67575	8.58628	8.88978	8.59352	8.68309	8.75039	8.8396	8.70601	8.61979	8.57261	8.66096	8.72976	8.87581	8.67585	8.69259	8.54759	8.56059	8.56786	8.40524	8.66084	8.83558	8.7236	8.5223	8.41772	8.91028	8.60231	8.73148	8.69746	8.57724	8.76249	8.79509	8.51246	8.71668	8.72774	8.8074
AT1G08960	9.72924	9.46593	9.38217	9.5051	9.51313	9.63614	9.59427	9.58879	9.66947	9.64287	9.23833	9.54381	9.77685	9.57033	9.70865	9.81112	9.34913	9.73386	9.34041	9.86068	9.38065	9.6474	9.76237	9.23104	9.42844	9.59755	9.30681	9.51778	9.46472	9.39013	9.77229	9.42984	9.59312	9.35287	9.65458	9.05881
AT1G08970	11.0312	11.4047	11.2742	11.4149	11.268	11.2413	11.2335	11.1968	11.137	11.0948	11.1	11.2859	11.3866	11.1521	11.2265	11.361	11.2253	11.2879	11.3451	11.5699	11.2405	11.1481	11.2048	11.1531	10.917	11.2843	11.2249	11.0594	11.0979	11.174	11.3472	11.6559	11.3574	11.5669	11.236	11.5868
AT1G08980	10.0671	10.3211	10.2677	10.2862	10.0292	10.1746	9.99393	9.93606	10.1842	9.93406	10.0974	9.92206	10.4528	10.3981	10.2761	10.0368	11.0158	10.0221	10.4898	9.79111	10.8892	10.054	9.92316	10.8967	9.99373	9.88948	10.4454	10.4036	10.5919	10.4634	10.3201	11.2312	10.1889	10.8657	10.5079	10.2135
AT1G09000	10.3245	9.9762	9.93474	9.89136	10.0422	9.98934	9.94473	10.1572	10.3138	10.2066	10.1168	10.2578	10.1636	10.1204	10.1286	9.62681	9.38541	9.92472	9.61549	9.77131	9.37106	9.96301	9.92316	9.27499	10.1384	10.1796	9.34097	10.0455	10.078	9.23626	9.87385	9.2587	9.82942	9.51474	9.9057	9.70405
AT1G09010	10.7657	11.1199	11.1084	10.9719	11.0342	11.0197	10.8943	10.7469	10.7986	10.7911	10.8929	10.7838	10.9909	10.8177	11.1641	11.0436	11.7166	11.0997	11.5222	10.9865	11.5133	10.7822	10.809	11.0519	10.5334	10.8398	11.148	10.8221	11.1595	11.1558	11.0855	11.3253	11.1237	10.9912	11.101	10.7341
AT1G09020	11.2361	11.0194	11.0085	11.1016	11.1694	11.2801	11.3593	11.1723	11.2034	11.3076	11.5106	11.4294	11.3767	11.2448	11.3277	11.2747	10.7656	11.1945	11.0067	11.4973	11.0608	11.2468	11.253	10.9683	11.1667	11.456	10.9814	11.1558	10.7059	10.9897	11.2856	11.198	11.1723	11.2297	11.1856	11.2604
AT1G09040	9.39915	9.4365	9.40096	9.37358	9.39713	9.29571	9.4837	9.45485	9.35164	9.34117	9.40582	9.3201	9.44157	9.31027	9.51184	9.34876	9.6058	9.38471	9.45486	9.67137	9.55525	9.66843	9.37417	9.4895	9.59564	9.39971	9.30316	9.45905	9.90389	9.29202	9.50429	9.44145	9.63203	9.4548	9.28878	9.31864
AT1G09050	9.03868	8.93115	9.05383	8.92951	9.06818	8.9744	8.88786	8.99704	8.84136	8.87248	9.35947	9.05586	8.95263	9.20848	9.11709	8.81782	9.23884	9.06184	9.32505	8.93812	9.53017	9.05147	8.93709	9.33608	9.27638	9.03078	9.28099	8.99168	9.23842	9.15578	9.00079	9.09972	9.18026	9.08358	9.29672	8.84253
AT1G09060	10.9443	11.0261	10.872	10.8821	10.877	10.8733	11.0076	10.8822	10.8158	10.8965	10.9569	10.9283	10.9484	10.9478	10.9918	10.764	10.9346	10.7381	10.9176	10.4531	10.9602	10.8088	10.7418	11.0186	10.6145	10.6677	10.94	10.8282	10.6458	10.8782	10.7946	10.6765	10.6372	10.7257	10.7346	10.3595
AT1G09070	10.6921	10.8248	10.7183	10.8756	10.8811	10.9116	10.8578	10.5948	10.7364	10.7568	10.93	10.681	10.9657	11.0227	10.7526	10.7882	10.9028	10.5329	10.6287	10.9708	10.9055	10.8402	10.879	11.1636	10.6527	10.9983	10.7966	10.629	11.1536	10.7312	10.9084	10.8082	10.58	10.9107	10.5519	10.9826
AT1G09080	7.67968	7.79776	7.85072	7.83596	7.83169	7.96992	7.67968	7.90263	7.96448	7.67968	7.67968	7.67968	7.67968	7.67968	7.78859	7.67968	8.0196	7.67968	8.22188	7.67968	8.15689	7.80176	7.81679	8.32698	7.67968	7.67968	8.23567	7.67968	7.67968	8.02537	7.67968	8.13217	7.67968	8.39999	7.67968	8.19422
AT1G09100	10.7036	10.6986	10.7045	10.5718	10.5401	10.6844	10.8778	10.6224	10.7095	10.6657	10.657	10.6732	10.6269	10.6407	10.4332	10.4765	10.0192	10.2919	10.1071	10.3664	10.1533	10.6194	10.2868	10.0067	10.3404	10.2259	10.0327	10.4372	9.90753	9.96827	10.4036	10.1559	10.3455	10.3635	10.1573	10.0623
AT1G09130	11.2154	11.5316	11.5398	11.5224	11.4769	11.5372	11.4972	11.181	11.45	11.3272	11.1958	11.2742	11.531	11.4272	11.4951	11.6652	11.3411	11.5516	11.5203	11.785	11.5601	11.5363	11.6294	12.0673	11.5169	11.6947	11.7688	11.727	11.8587	11.7504	11.5691	11.9659	11.5101	11.9196	11.6073	11.6887
AT1G09140	11.0135	10.9892	10.8848	11.0497	10.9628	10.7827	10.7361	10.786	10.9505	10.9563	10.7461	10.7549	10.9865	11.2563	11.0763	10.8467	12.2523	10.9896	12.1438	11.182	12.1231	10.9666	11.0708	11.8193	11.3131	11.185	11.7942	11.1281	11.1132	11.7968	10.8746	11.5518	11.1059	11.1015	10.9943	11.4109
AT1G09150	10.8479	10.8764	10.8562	10.9468	10.9119	10.8414	10.783	10.8979	10.8598	10.9475	10.9882	10.8095	10.9105	10.9582	10.8335	10.7513	11.0168	10.8058	11.2764	10.9271	11.0717	10.7901	10.7692	11.347	10.8807	10.9155	11.2929	10.7976	10.9928	11.3869	10.7463	10.7647	10.5628	10.6564	10.8732	10.957
AT1G09155	7.67968	7.67968	7.67968	7.67968	7.67968	7.67968	7.67968	7.88324	7.67968	7.67968	7.67968	7.67968	7.67968	7.8296	7.67968	7.67968	7.96173	7.67968	8.0327	7.67968	8.06416	7.67968	7.67968	8.00536	7.67968	7.67968	8.07856	7.67968	7.67968	8.02537	7.67968	8.20146	7.67968	7.67968	7.67968	8.10054
AT1G09157	7.67968	7.82427	7.8891	7.67968	7.67968	7.86343	7.79989	7.67968	7.67968	7.76666	7.67968	7.67968	8.0552	7.67968	7.67968	7.67968	7.67968	7.67968	7.80477	7.67968	7.93932	7.82917	7.67968	7.85403	8.06384	7.67968	7.88847	7.67968	7.67968	7.77228	7.67968	7.67968	7.67968	7.67968	7.85649	7.67968
AT1G09160	11.1353	11.0575	11.0422	11.0026	11.0546	11.1452	11.1255	11.1341	11.0822	11.1734	11.1017	11.1293	11.1863	11.1967	11.2265	11.1932	10.7272	11.1166	10.734	10.9685	10.702	11.0871	10.9802	10.8677	11.0817	11.0059	10.7016	11.0034	10.7099	10.7945	10.9777	10.5856	11.0427	10.9116	11.0721	10.5952
AT1G09170	7.8369	7.82427	8.07975	7.91395	7.91173	7.96992	7.99717	7.90263	7.78052	8.01581	7.67968	8.0042	7.67968	8.02522	7.89735	8.04693	8.52765	7.82108	8.62768	8.31571	8.72245	7.95233	8.08978	8.83201	7.67968	7.9652	8.52084	8.02524	8.13735	8.62086	7.91573	8.04964	7.67968	7.67968	7.67968	8.51275
AT1G09180	8.69033	8.51155	8.65867	8.81249	8.33117	8.49453	8.45866	8.50348	8.50024	8.46251	8.44001	8.57184	8.25618	8.37116	8.4184	8.4188	8.67481	8.63207	8.80454	8.54393	8.92489	8.28577	8.44063	8.87847	8.22138	8.46743	8.87554	8.37356	8.02144	8.60802	8.42486	8.39084	8.42656	8.69405	8.26246	8.87642
AT1G09190	10.0116	9.8378	9.91345	9.70947	9.93661	9.89313	9.90041	9.93857	9.98117	9.85591	9.84706	9.75746	9.57668	9.6236	9.75911	9.79369	8.88183	9.77228	8.90893	9.86238	8.82904	9.78655	9.63569	8.89534	9.88518	9.3976	8.9615	9.83811	9.86313	8.85116	9.7217	9.80891	9.72522	10.0844	9.84605	9.67128
AT1G09195	9.62222	9.59371	9.54918	9.48547	9.4768	9.39151	9.52065	9.48928	9.47733	9.47684	9.69356	9.53203	9.44157	9.43972	9.58252	9.40528	9.66955	9.49674	9.38714	9.43222	9.79107	9.59103	9.25966	9.29827	9.66921	8.97384	9.25839	9.30795	9.12701	9.26781	9.37716	9.7319	9.42616	9.48241	9.47287	8.89293
AT1G09200	13.0449	12.8643	12.7703	12.9754	12.913	12.9657	12.8244	12.9258	12.9919	13.2603	13.1599	13.1912	13.0905	13.1015	13.1699	13.1626	12.1946	12.9543	12.7555	13.2142	12.4474	12.997	13.1979	12.9202	12.9685	13.2555	12.8335	13.0004	12.9577	12.8226	12.9501	12.3198	12.8325	12.9365	12.7296	12.8716
AT1G09210	13.9621	13.9459	13.9817	13.8068	13.9115	13.9014	14.0069	14.0088	13.9203	13.8725	13.7494	13.7538	13.5613	13.6734	13.6266	13.8405	13.7907	14.0717	13.8522	13.8393	13.8104	14.5083	14.1112	14.2679	14.6865	14.1798	14.1628	14.56	14.6149	13.9375	13.5738	14.0148	13.6104	14.3807	13.8825	15.2051
AT1G09220	8.8738	8.77081	8.75693	8.68168	8.67612	8.69084	8.73169	8.82337	8.71056	8.72882	8.83441	8.72035	8.79687	8.64865	8.74468	8.52421	8.53967	8.30734	8.43221	8.54393	8.55908	8.99358	8.44651	8.51371	8.74508	8.30706	8.60966	8.69757	8.37496	8.50692	8.74268	8.6596	8.76954	8.68829	8.52806	8.19422
AT1G09230	10.5774	10.5309	10.4594	10.4434	10.3585	10.3844	10.3434	10.576	10.4449	10.4788	10.3083	10.8379	10.5183	10.4805	10.4749	10.6374	10.4984	10.7194	10.638	10.8667	10.4013	10.531	10.5976	10.4678	10.5775	10.7545	10.4507	10.4722	10.563	10.4303	10.6484	10.7915	10.5315	10.6	10.6206	10.4128
AT1G09250	9.49823	9.77232	9.93697	10.0114	9.7293	9.82516	9.83099	9.39649	9.32433	9.33748	9.11306	9.38483	9.54244	9.46303	9.42884	9.38487	8.88721	9.37054	9.15243	9.64961	9.05989	9.94403	9.52865	8.97567	10.1828	9.75257	9.27912	9.92101	9.60119	8.8803	9.59949	9.06285	9.55684	9.11772	9.4312	9.43452
AT1G09260	7.67968	7.67968	7.67968	7.67968	7.67968	7.67968	7.67968	7.67968	7.67968	7.67968	7.67968	7.67968	7.67968	7.67968	7.67968	7.67968	7.87	7.67968	7.92962	7.67968	8.14277	7.87262	7.67968	8.37087	7.67968	7.67968	8.39619	7.67968	7.67968	8.26858	7.67968	7.67968	7.67968	7.67968	7.67968	7.67968
AT1G09270	11.1012	10.936	10.9036	10.9815	10.9672	11.0717	11.0296	11.0406	10.9601	11.0204	11.0791	11.0534	11.0413	10.8647	10.9835	10.8367	10.9012	10.7944	10.8787	10.9828	10.8831	11.0025	10.8883	10.7052	10.8071	10.7454	10.7657	10.9481	10.8575	10.7479	10.8653	10.7125	10.8288	10.8051	10.7652	10.6363
AT1G09280	10.0603	10.1062	10.1584	10.1053	10.1757	10.0065	10.0969	10.0437	9.97968	10.0133	10.0373	10.1188	9.97122	10.0512	10.0317	10.0547	10.6426	9.949	10.3114	10.0658	10.3719	9.80293	10.2319	10.2244	9.74529	10.077	10.0621	10.1182	9.94696	10.0412	10.1687	10.2643	10.1611	10.2133	10.238	9.17759
AT1G09290	9.64749	9.64509	9.69767	9.72155	9.66465	9.67122	9.58278	9.74378	9.70866	9.72644	9.81179	9.56705	9.53143	9.55665	9.57539	9.62835	9.9183	9.60332	9.80598	9.77855	9.70583	9.55808	9.67294	9.61104	9.27	9.67405	9.68043	9.64211	9.37376	9.73394	9.54325	9.59678	9.46644	9.61679	9.54577	9.39367
AT1G09300	9.34637	9.70208	9.52032	9.52315	9.68325	9.53517	9.50539	9.40801	9.42308	9.48667	9.59413	9.5012	9.64753	9.55206	9.61063	9.69998	9.80049	9.59148	9.8511	9.6536	9.75388	9.5164	9.90429	10.0001	9.54578	9.99776	9.9191	9.60202	9.93276	9.79623	9.71837	9.56584	9.7587	9.70434	9.67604	9.56757
AT1G09310	12.1877	11.6269	11.7452	11.9893	11.5635	11.8828	11.7994	11.8691	12.1207	12.2266	12.5623	12.1737	13.1441	13.0071	12.6114	12.2475	11.1307	12.2219	11.5552	12.2762	11.2744	13.0155	13.1583	12.5286	12.8486	13.1296	12.8759	12.6508	13.2106	12.9598	12.1194	12.2726	12.1913	12.0966	11.7742	12.1949
AT1G09320	10.1708	10.2476	10.318	10.1822	10.2499	10.186	10.2195	10.0575	10.0831	10.1608	10.0846	10.2033	9.93134	9.81055	9.98563	10.2568	10.1255	10.1496	9.91779	9.62544	10.0061	10.2222	9.89696	9.81375	9.72117	9.76048	9.76119	10.0949	9.9256	9.68437	9.96672	10.0258	10.2031	9.98678	10.1759	9.94668
AT1G09330	10.2582	10.0256	10.1706	10.4196	10.2619	10.2924	10.2459	10.3472	10.5262	10.3191	10.3014	10.2333	10.3666	10.4174	10.4156	10.5299	10.3438	10.3082	10.5815	10.3057	10.4042	10.1088	10.1853	10.5801	9.77958	10.1623	10.6124	10.3414	9.77758	10.7129	10.1687	9.89784	10.2542	10.2456	10.2925	10.408
AT1G09340	10.8401	10.7562	10.8865	10.8719	10.7876	10.6418	10.6672	10.8418	10.9819	11.0978	10.96	10.6106	11.2287	10.7801	11.042	10.7758	11.4493	10.5715	11.3842	10.5161	11.586	11.0176	11.1495	12.385	11.1897	11.0968	11.9186	11.0026	11.6795	12.011	10.6559	11.3215	10.7475	11.4049	10.9972	11.3705
AT1G09390	10.2621	9.76992	9.81491	10.0271	9.54049	9.48143	9.49304	10.3266	10.3357	9.96587	10.2186	10.137	9.88044	9.76338	9.96289	9.39233	9.36481	9.17437	9.38897	9.40091	9.25303	9.6726	9.25474	9.0011	9.17667	9.09311	9.21378	9.66882	9.54453	9.09006	9.73988	9.89784	9.43261	9.8734	9.4842	9.83467
AT1G09400	8.0743	7.95624	7.8891	7.90058	7.67968	7.86343	7.67968	8.05429	7.88123	8.01581	7.972	8.0042	7.84266	7.9664	7.86823	8.02476	8.0595	7.9244	7.85652	7.67968	7.84402	7.87262	7.89635	7.67968	7.67968	7.98059	7.9207	7.67968	7.67968	7.84001	7.84669	8.00029	7.67968	7.67968	7.85649	7.89067
AT1G09410	8.56474	8.56146	8.79044	8.58	8.60528	8.57829	8.5578	8.7798	8.50024	8.68476	8.59044	8.80918	8.64449	8.59294	8.72406	8.52421	8.66464	8.6418	8.56371	8.23854	8.58748	8.35343	8.45812	8.42182	7.99365	8.56504	8.6313	8.58136	8.66499	8.51181	8.40052	8.49817	8.64622	8.52994	8.63132	8.27279
AT1G09415	10.5257	10.617	10.8011	10.8246	10.4897	10.4165	10.5466	10.9227	10.7804	10.601	10.3672	10.4929	10.3229	10.2261	10.4774	10.3192	10.1697	10.5696	10.0097	10.3974	9.73727	10.8518	10.5475	9.93931	10.5526	10.683	9.80341	10.8265	11.1986	9.95423	10.7155	11.0266	10.8167	10.7019	10.8178	11.4479
AT1G09420	10.6326	10.8008	10.6102	10.5648	10.5182	10.3801	10.4748	10.7434	10.7501	10.4941	10.3132	10.553	10.7773	10.6985	10.7753	10.3516	10.6821	10.2373	10.5265	10.2575	9.98255	10.922	10.6263	9.84629	10.4842	10.5648	10.5638	10.6566	10.2576	10.4103	10.7664	10.4496	10.8091	10.6451	10.6612	9.38324
AT1G09430	10.6971	10.766	10.7981	10.8496	10.7279	10.6957	10.7251	10.6864	10.8566	10.689	10.5781	10.5894	10.7715	10.7115	10.7387	10.5631	10.9641	10.7074	10.7544	10.6775	10.808	10.6201	10.5356	10.6447	10.6878	10.2621	10.3722	10.6029	10.6813	10.5546	10.7408	11.1446	10.5491	11.0691	10.7926	10.804
AT1G09440	8.62788	8.45378	8.52328	8.42915	8.49253	8.52348	8.51807	8.42808	8.54029	8.63466	8.52138	8.50948	8.71414	8.80007	8.70296	8.68163	8.83491	8.6418	8.76923	8.53235	8.75172	8.69477	8.65929	9.3799	8.72901	8.70647	9.28657	8.58702	8.72878	9.28546	8.74667	8.6677	8.6732	8.68829	8.53958	8.65169
AT1G09450	10.7028	10.3703	10.3833	10.3429	10.3088	10.1428	10.2735	10.5	10.5617	10.6344	10.5494	10.5341	10.4537	10.5076	10.6562	10.3036	9.77336	10.5251	9.90812	10.2088	9.73008	10.3619	10.5227	10.0976	10.5751	10.4508	10.0347	10.0875	10.5357	10.0472	10.3671	9.70724	10.3771	10.0391	10.3739	9.67955
AT1G09460	8.92495	9.26662	9.34011	9.24846	9.43762	9.40849	9.49304	9.0611	8.87237	8.95676	9.15066	8.84436	8.8662	8.8814	9.00217	9.74978	9.25796	9.85234	9.28176	9.92028	9.22791	8.96083	9.32414	8.84969	8.64988	9.5199	9.09496	8.79125	9.04844	9.13597	10.1092	9.72271	10.1303	9.70205	10.0204	9.6291
AT1G09470	10.3642	10.078	10.1461	10.0764	10.1106	10.1739	10.1353	10.2299	10.1583	10.1791	10.2723	10.4547	10.4926	10.3769	10.3576	10.6983	9.95461	10.8106	9.93929	10.5593	9.78418	10.5185	10.368	9.79845	10.5716	10.2392	9.89426	10.3303	10.8037	9.77285	10.5513	10.0499	10.5445	10.3253	10.4902	9.94668
AT1G09480	8.25031	8.15724	8.33138	8.21816	8.2582	8.28053	8.11161	8.25917	8.35018	8.05776	7.67968	7.83583	8.00512	8.003	8.12704	8.5107	8.39506	8.73341	8.33609	8.07608	8.33183	8.37443	8.61824	8.46924	8.27442	8.24797	8.29607	8.27539	8.59605	8.3479	8.44835	8.41368	8.47365	8.59056	8.59481	8.40359
AT1G09490	9.63334	9.71719	9.53862	9.61441	9.57193	9.65007	9.50231	9.62776	9.56274	9.65861	9.58733	9.68468	9.67906	9.61924	9.72569	9.76367	9.78081	9.67584	9.89225	9.59872	9.8732	9.34472	9.50289	10.0645	9.66921	9.57586	10.0347	9.67693	9.38483	10.1596	9.61044	9.38226	9.58557	9.34372	9.53066	9.43452
AT1G09500	7.9362	8.23029	8.11435	8.14021	7.87586	8.07565	7.88777	8.25917	8.16113	8.04773	8.07133	8.06123	7.67968	7.80211	7.78859	7.8343	7.97423	7.9244	7.94474	8.01942	8.00783	7.67968	8.00069	8.06859	7.67968	8.19037	8.07856	8.04052	7.67968	7.99984	7.96862	7.90662	8.00239	7.67968	8.01767	7.67968
AT1G09520	10.0717	10.1006	10.1241	9.94953	10.0237	9.92885	10.0106	10.0095	9.96012	9.98923	9.98314	10.1026	9.92458	9.85364	10.0433	9.98069	10.3109	10.0968	10.2087	9.69662	10.2718	9.91332	9.72433	9.90903	9.42564	9.60292	9.90674	9.97833	9.55894	9.88032	9.99133	10.0451	9.94895	9.88936	10.0556	9.72808
AT1G09530	9.98651	10.0799	10.1231	10.0755	10.1044	10.0049	10.0209	9.90805	10.0107	9.92715	10.0623	9.92081	10.1905	10.0771	9.95404	10.0379	9.9889	9.82289	9.96742	9.9089	9.96861	10.0321	9.89255	9.78815	10.2334	10.0844	9.78495	10.0934	10.0748	9.77138	9.92182	10.076	10.0076	9.93418	10.0671	9.55853
AT1G09560	9.80332	9.90232	9.99878	10.1367	9.88778	9.8949	10.0168	9.83804	10.0309	9.7584	10.0385	9.85423	10.2322	10.0491	10.068	10.1477	9.75326	10.0193	9.7928	10.6089	9.89242	9.82281	9.90137	9.95306	9.42002	10.3224	9.95985	9.85933	9.37931	10.1183	10.4224	10.3066	10.3885	10.4301	10.0983	10.1225
AT1G09570	10.8349	11.1493	11.3416	11.2216	11.0875	11.0911	11.063	10.5506	10.6422	10.5368	10.546	10.6091	10.7049	10.607	10.6867	11.1888	11.8612	11.2741	11.5297	10.9962	11.7635	10.6153	10.5246	10.6156	10.6382	10.4451	10.5941	10.5999	10.8075	10.6419	11.3452	11.6748	11.3892	11.5081	11.3376	11.0384
AT1G09575	8.29753	8.44947	8.4811	8.38484	8.46033	8.33279	8.54216	8.23783	8.21036	8.35293	7.99979	8.16313	8.241	8.27536	8.23177	8.59252	8.83774	8.6418	8.8626	8.40524	8.85001	8.2976	8.3178	8.71151	7.99365	8.61642	8.51674	8.51017	8.20742	8.64184	8.4822	8.72991	8.52319	8.97408	8.54529	8.78933
AT1G09580	9.72483	9.65037	9.6064	9.65191	9.75643	9.71045	9.63367	9.664	9.64265	9.7584	9.69981	9.74037	9.63231	9.73847	9.66725	9.636	9.6143	9.88114	9.57055	9.48572	9.65336	9.45195	9.80249	9.80612	9.7964	9.78702	9.72275	9.65039	9.42277	9.65239	9.69648	9.68843	9.72183	9.72025	9.77642	9.61183
AT1G09590	13.2396	13.2068	13.3468	13.1687	13.3629	13.254	13.0637	13.2058	13.178	13.097	13.1411	13.1811	13.4114	13.3391	13.2742	13.3222	12.7963	13.5416	13.0977	13.4883	12.8929	13.353	13.5653	13.3099	13.7584	13.5518	13.1572	13.5749	13.6916	13.0995	13.2186	13.0868	13.3227	13.2141	13.4577	13.1542
AT1G09600	9.57509	9.44742	9.45402	9.51158	9.57193	9.66596	9.56241	9.6825	9.62314	9.65291	9.64726	9.80334	9.70019	9.51311	9.87349	9.65569	8.99631	9.71601	9.02384	9.6635	9.05141	9.78401	9.97544	9.04055	10.0151	9.88948	9.12535	9.69299	10.119	9.192	9.55471	9.43759	9.73367	9.76464	9.75296	9.40401
AT1G09620	12.0804	12.0185	12.0555	11.9123	12.1212	12.1927	12.1185	11.8675	11.84	11.8538	11.956	11.9368	12.0572	12.0994	12.0025	12.0258	12.0987	12.0948	12.0541	11.8746	12.1018	11.8616	11.9561	11.9379	11.9491	11.8728	11.8211	11.9288	11.6201	11.7624	12.0488	11.992	12.0449	11.9321	12.2047	11.6809
AT1G09630	9.98891	9.86712	10.0083	10.0305	9.90705	9.9753	9.84517	9.8421	9.95709	10.0932	9.94493	10.0628	10.2192	10.1174	10.1487	10.0733	9.87751	9.98166	10.0818	10.2231	9.94234	10.1148	9.9375	10.179	9.84356	9.93027	10.2202	10.044	9.70737	10.1706	10.0535	9.82605	9.88456	10.2149	10.013	9.77484
AT1G09640	12.4325	12.4242	12.6263	12.5279	12.6555	12.6168	12.4657	12.487	12.4298	12.3576	12.4812	12.3224	12.8213	12.671	12.6293	12.7867	13.2437	12.775	13.2961	13.0479	13.1111	12.3478	12.9957	12.8354	12.6456	13.1036	12.9254	12.7633	12.7802	12.8837	12.7933	12.9996	12.8709	13.0085	12.9226	13.3047
AT1G09645	9.35036	9.31968	9.40266	9.26446	9.30405	9.29856	9.26485	9.26396	9.25179	9.27681	9.40385	9.34603	9.52774	9.3562	9.45013	9.3155	9.40732	9.4664	9.67495	9.89248	9.67862	9.22276	9.18352	9.7327	9.11599	9.22282	9.83837	9.49462	9.03351	9.97839	9.35945	9.45676	9.41968	9.25132	9.46831	10.2299
AT1G09650	8.98476	8.57254	8.57484	8.57361	8.66532	8.64328	8.68647	8.84602	8.97038	8.83488	8.8277	9.17646	9.13001	8.90887	8.89063	8.5462	9.37687	8.76756	9.59245	8.74662	9.41207	8.75688	9.00115	9.53451	8.90572	9.18293	9.36726	8.94712	8.78833	9.58758	8.83775	9.01349	8.51246	8.57748	8.70462	9.41427
AT1G09660	11.4311	11.3614	11.3707	11.4155	11.561	11.6254	11.48	11.3826	11.4025	11.4977	11.4205	11.4901	11.275	11.3219	11.4407	11.6076	11.4515	11.8449	11.6234	11.6688	11.4608	11.5161	11.5097	11.5976	11.5277	11.7017	11.501	11.6846	11.8793	11.4924	11.431	11.8545	11.4828	11.9399	11.6431	12.0734
AT1G09680	8.71994	8.88317	8.76619	8.57361	8.82108	8.77421	8.73797	8.71954	8.82948	8.59696	8.42916	8.93431	8.7102	8.69071	8.38691	8.62853	8.54759	8.75064	8.46618	8.45234	8.38002	8.86981	8.79895	8.51371	8.53576	8.59347	8.48738	8.6623	8.88856	8.39562	8.7971	8.69935	8.8198	8.36549	8.91338	8.34165
AT1G09690	13.4924	13.6066	13.7361	13.5722	13.7044	13.6098	13.5563	13.5868	13.5627	13.5007	13.5343	13.6827	13.7417	13.7712	13.75	13.6564	13.8123	13.857	13.8684	13.8695	13.8188	13.6278	13.906	14.0484	13.7435	13.8301	13.8479	13.9388	13.9739	13.8239	13.6026	13.4809	13.7932	13.5572	13.8482	13.6051
AT1G09700	9.4497	9.76631	9.82099	9.70283	9.7497	9.8083	9.65019	9.73646	9.67136	9.64431	9.60427	9.62959	9.75231	9.60756	9.7022	9.8773	10.1072	10.4166	10.0517	10.0497	10.3837	9.73348	9.86572	10.433	10.4122	9.87512	9.7899	9.73035	10.2435	9.94263	10.03	9.94533	10.129	10.0585	9.90408	10.9408
AT1G09710	9.15798	9.23915	9.1735	9.16666	9.11723	9.09341	9.11226	9.30636	9.07249	9.1962	8.91461	9.39812	9.37216	9.4039	9.24328	9.12607	9.76209	9.19114	9.57213	9.28027	9.56349	9.44365	9.4179	9.61697	9.21425	9.61888	9.75486	9.23757	9.35132	9.5565	9.25206	9.55886	9.3156	9.4351	9.4146	9.56757
AT1G09720	7.67968	7.67968	7.67968	7.67968	7.67968	7.67968	7.67968	7.67968	7.67968	7.67968	7.67968	7.67968	7.67968	7.67968	7.67968	7.67968	8.09551	7.67968	8.02155	7.67968	7.96402	7.67968	7.67968	7.803	7.67968	7.67968	7.82739	7.67968	7.67968	7.92441	7.67968	7.8108	7.67968	7.67968	7.67968	7.9778
AT1G09730	11.2401	11.1707	11.1408	11.2344	11.2364	11.2114	11.1926	11.2606	11.3012	11.3229	11.1958	11.2942	11.26	11.1531	11.2855	11.2336	11.2434	11.2175	11.119	11.2218	11.1325	11.122	11.1666	10.7479	11.0669	11.3229	10.8084	11.2049	11.2437	10.8153	11.2351	11.4728	11.3507	11.3037	11.4601	11.4817
AT1G09740	8.23604	8.42752	8.50669	8.53075	8.4743	8.59862	8.50987	8.38425	8.35018	8.40496	8.37803	8.50948	8.37123	8.32796	8.55773	8.36502	8.54759	8.54983	8.55534	8.63611	8.6283	8.39975	8.42269	8.31551	8.16225	8.32775	8.26062	8.26642	8.20742	8.34168	8.63639	8.23274	8.50704	8.16688	8.65149	8.34165
AT1G09750	12.6944	12.6727	12.5455	12.4266	12.7788	13.1146	12.6905	12.5022	12.4625	12.8861	13.4683	13.303	13.0567	12.3963	13.3122	12.7886	11.6827	12.5096	11.0529	12.6236	11.5582	11.9593	11.3986	11.1909	11.8151	11.5002	10.6914	11.9478	11.0108	10.7137	12.5618	12.3525	12.3671	12.7132	12.3968	12.1908
AT1G09760	11.6049	11.3947	11.3798	11.4559	11.4885	11.4039	11.5669	11.5166	11.5672	11.5367	11.5051	11.566	11.3321	11.3822	11.3004	11.3592	11.2815	11.3441	11.3888	11.4186	11.0379	11.5413	11.3557	11.0291	11.4496	11.5113	11.2435	11.4824	11.2057	11.374	11.3964	11.0605	11.2549	10.8352	11.3335	10.9376
AT1G09770	13.1939	13.1742	13.1504	13.1218	13.052	13.0595	13.1351	13.332	13.0693	13.107	13.1084	13.1504	13.0786	12.8618	12.9976	13.049	12.4101	13.0587	12.1207	12.9928	12.3275	13.1586	13.1392	11.8543	12.941	12.9388	11.7862	12.9566	13.2116	11.7861	13.0614	13.4854	13.2008	13.24	13.1487	13.1389
AT1G09780	12.1832	12.1568	12.2136	12.1175	12.3493	12.5165	12.3514	12.0384	12.0176	12.065	12.0538	12.0285	12.0702	12.1482	12.1852	12.1467	11.0739	12.1168	11.0889	12.4565	11.2081	12.3006	12.2421	11.1014	12.412	12.0207	11.383	12.4964	11.9384	11.1967	12.1158	11.8872	12.1759	12.0466	12.0633	11.6135
AT1G09794	8.70895	8.7352	8.78744	8.65594	8.73156	8.79276	8.61747	8.7232	8.79703	8.87531	8.58158	8.81891	8.90554	8.87019	8.69222	8.58842	8.90316	8.69791	9.26967	8.9637	9.02119	8.73449	8.67691	9.1017	9.10121	9.01016	9.18169	8.83476	9.31683	9.17765	8.83049	8.64317	8.75351	8.82208	8.53958	9.39367
AT1G09795	10.9286	10.6992	10.7718	10.8429	10.8687	10.9074	10.8006	10.9417	11.0869	10.8525	10.8252	11.0368	11.067	10.7541	10.8641	11.0662	10.8725	11.1062	11.0034	10.9131	10.9582	10.9483	10.8646	11.4147	10.8588	10.7941	11.1406	10.8724	11.1432	11.166	11.0582	11.2001	10.9744	11.4571	10.9669	11.098
AT1G09800	9.65839	9.3754	9.32394	9.42182	9.65451	9.55257	9.60848	9.42884	9.5648	9.62401	9.42154	9.74894	9.44355	9.51785	9.59431	9.50077	9.79927	9.63819	9.74283	9.52601	9.71801	9.72951	9.64108	9.48293	9.21425	9.5722	9.67369	9.50626	10.0291	9.61624	9.37936	9.28096	9.33669	9.40637	9.39048	9.28497
AT1G09810	10.0918	9.86823	9.9247	9.95411	9.89504	9.85459	9.99812	9.96224	10.0165	10.153	10.2154	10.1809	10.0201	10.0238	10.1192	10.0755	9.86596	10.1182	10.132	10.1904	10.0388	10.2322	10.2041	10.2575	10.509	10.2846	10.3101	9.99109	9.94342	10.2083	9.97772	10.1492	10.1708	10.0356	9.77642	9.90579
AT1G09812	9.60456	9.14448	9.20802	9.35462	9.26064	9.06049	9.32703	9.85019	9.70313	9.54562	9.44664	9.78961	9.7738	9.92895	9.4342	8.91987	8.51131	8.84781	8.86556	9.42267	8.67979	9.49103	9.25966	8.77055	9.37697	9.50647	9.07497	9.48994	9.20679	9.192	9.22734	8.94384	8.93672	9.15445	8.90206	8.77091
AT1G09815	11.1284	10.9375	10.8641	10.8988	10.9995	10.8784	10.916	11.2813	11.2114	11.2313	11.2197	11.1914	11.1056	11.0554	11.1425	10.9489	10.3142	10.8901	10.4563	11.0205	10.3235	10.8466	10.8912	10.5873	10.8854	10.9088	10.3992	10.9957	11.2227	10.3797	10.6409	10.4388	10.6905	10.5338	10.9158	10.7341
AT1G09820	9.99132	10.0176	10.0177	9.82648	9.89625	9.83073	9.91386	10.0343	9.84127	9.91903	9.86914	10.0043	9.82748	9.73184	9.8716	9.94991	9.4881	9.96691	9.38897	9.46969	9.32527	9.93161	10.0311	9.40825	9.71228	9.64504	9.21773	9.84522	9.93988	9.33056	9.94866	9.63028	9.89947	9.4548	9.53066	8.78933
AT1G09830	10.6907	10.4259	10.4759	10.4774	10.6765	10.6326	10.5452	10.4646	10.6749	10.5602	10.5335	10.597	10.7744	10.5952	10.5399	10.4991	9.80293	10.3887	9.86371	10.3154	9.78418	10.3336	10.5264	9.91608	10.5443	10.3491	10.0439	10.6615	10.7059	9.87761	10.3244	10.1403	10.4312	10.4733	10.3853	10.5003
AT1G09840	11.4769	11.3018	11.3849	11.2358	11.3421	11.2595	11.3781	11.2495	11.2255	11.2506	11.3551	11.4689	11.446	11.3862	11.3144	11.3391	10.7841	11.4044	10.9194	11.4339	10.9872	11.3979	11.0614	10.7274	11.1109	11.1956	10.8264	11.0653	10.9961	10.7151	11.3251	10.9387	11.3046	11.0572	11.161	10.9112
AT1G09850	9.71301	9.77711	9.88719	9.92451	9.83707	9.93657	9.82385	9.51754	9.63098	9.51729	9.80892	9.56869	9.76464	9.61779	9.7997	9.80444	10.1398	9.78597	10.1412	9.95384	9.96058	9.68226	9.84141	10.1078	9.47512	9.90651	10.0275	9.75529	9.85558	9.95166	9.8827	9.63358	9.82786	10.3094	9.92019	9.91956
AT1G09860	7.9362	7.91563	7.82783	7.81504	7.76747	7.67968	7.84963	7.86178	7.85426	7.9677	7.67968	8.09161	7.94559	7.93911	7.67968	7.94723	8.27174	7.67968	8.20028	8.2827	8.00783	7.96559	7.67968	7.85403	8.04757	7.67968	7.99825	7.67968	7.67968	7.95709	7.67968	8.04964	8.11408	8.113	8.03263	7.67968
AT1G09870	10.7887	10.895	11.0526	10.964	10.9108	10.8418	10.9128	10.9929	10.8287	10.7403	11.0311	10.793	10.742	10.5725	10.7507	10.8653	10.9797	10.8454	11.0853	11.0684	10.9747	10.9314	10.5701	10.8369	10.9389	10.5991	10.8487	10.6989	10.2177	10.9029	10.7871	10.9362	10.8578	11.0393	10.8061	11.3115
AT1G09880	8.31664	8.51155	8.38346	8.42131	8.50148	8.63509	8.42236	8.14227	8.39265	8.43911	8.59921	8.53683	8.77135	8.53723	8.71357	9.02543	8.91365	9.03659	10.6259	8.75113	10.7605	8.86981	8.89662	10.6043	8.88761	8.85636	10.2291	8.71226	9.38483	10.0779	8.80836	9.74102	8.68638	8.80194	8.88676	9.48371
AT1G09890	8.09441	7.88408	7.98762	7.79021	7.89455	8.0309	7.88777	7.77078	7.82226	7.98046	8.06036	7.85996	7.77381	7.85276	7.83367	8.20514	8.23478	8.16738	8.054	8.57216	8.39832	7.95233	8.08978	8.22805	7.67968	8.21585	8.34021	7.86046	8.42197	8.32262	8.26254	8.13217	8.28415	8.33834	8.07404	8.04447
AT1G09900	10.141	10.1155	10.2798	10.0755	10.1951	10.145	10.0734	10.0837	9.99305	10.0538	10.0671	10.0379	10.1033	10.0002	10.1925	10.3036	9.72897	10.3995	9.47889	10.2525	9.62759	10.1898	10.2802	9.66908	10.3989	10.0354	9.61136	10.0978	10.2264	9.59608	10.3763	10.1403	10.2956	10.1249	10.1878	9.94668
AT1G09910	9.7908	9.71969	9.59776	9.63798	9.55001	9.36358	9.57409	9.73205	9.66947	9.61815	9.79596	9.7245	9.70662	9.61779	9.68266	9.20086	10.1426	9.38	10.0242	9.34085	10.0595	9.66704	9.28155	9.58403	9.55086	9.4929	9.59276	9.5891	9.30511	9.59946	9.53941	9.9786	9.52346	9.60201	9.59828	10.1744
AT1G09920	10.208	10.3556	10.4079	10.437	10.4535	10.2464	10.1391	10.3444	10.3897	10.3234	10.3132	10.2529	10.4926	10.2515	10.3862	10.2596	10.3744	10.38	10.7234	10.6455	10.5553	10.3652	10.3967	10.8128	10.2106	10.6185	10.8989	10.4246	10.716	10.8511	10.3464	10.5775	10.3251	10.4591	10.3309	11.0745
AT1G09930	7.67968	7.67968	7.76524	7.83596	7.67968	7.67968	7.67968	7.67968	7.67968	7.80266	7.67968	7.76986	7.89001	7.67968	7.67968	7.67968	8.91365	7.67968	8.85665	7.67968	9.17973	7.97826	7.77665	9.28669	7.67968	7.77499	9.11459	7.67968	7.9855	9.01171	7.67968	8.20146	7.67968	8.14076	7.67968	8.56181
AT1G09932	7.67968	8.0702	8.05163	8.08456	8.08074	8.00619	7.94817	7.80849	7.90497	8.08633	8.06036	7.67968	7.77381	7.87316	7.78859	8.18235	8.09551	7.67968	7.87737	7.82482	7.67968	7.891	7.91698	7.67968	7.67968	7.93158	8.00938	7.97456	8.34162	7.88659	8.15983	7.86504	8.09194	7.67968	7.67968	7.67968
AT1G09940	9.12208	9.13841	9.2239	9.26922	9.19655	9.10021	9.17905	9.26612	9.13057	9.21279	8.99457	8.94571	9.10108	9.16465	9.07405	8.93963	9.29345	9.15162	9.06112	8.76451	9.28108	9.14151	9.27673	9.2592	8.94097	9.2708	9.09716	9.16258	9.50527	9.1158	9.19437	9.39433	9.16418	9.5306	9.21191	9.38324
AT1G09950	8.05307	7.92991	7.99919	7.91395	7.99562	8.02287	7.99717	8.12427	7.98169	8.03741	8.20864	7.96444	8.03107	8.0143	8.02335	7.76898	7.8001	7.82108	7.83286	7.67968	7.79592	8.12656	8.16236	8.06859	8.12284	8.14468	7.96218	7.95558	8.05388	7.94127	8.08763	8.00029	7.91824	7.67968	8.12316	7.67968
AT1G09960	10.3642	10.1502	10.128	10.2566	10.1065	10.0837	10.3155	10.3076	10.2843	10.3939	10.3606	10.4059	10.0251	10.1449	10.0794	9.91103	9.95678	9.86201	9.86621	9.93956	9.86456	9.94516	9.83988	9.48293	9.7604	9.50647	9.52768	9.75529	9.75733	9.66688	10.1734	9.80603	10.0846	9.64586	10.1546	10.0987
AT1G09970	11.3665	12.8765	12.885	13.1456	12.7424	12.6593	12.5129	11.6564	11.2394	11.4217	11.4549	11.1739	11.1863	10.9754	11.3668	11.9474	11.1564	12.0512	11.0433	11.8307	10.9592	12.0219	11.9581	10.8188	12.5913	12.2159	10.765	12.4826	12.1569	10.6558	12.4415	11.9836	12.4415	11.5087	12.7314	11.4861
AT1G09980	11.0419	10.7683	10.8076	10.6354	10.6621	10.9099	10.8833	10.7552	10.739	10.8971	10.8319	10.994	10.7925	10.694	10.8052	10.9443	10.9201	10.8764	10.7668	10.8487	10.8285	10.8219	10.8248	10.7594	10.7336	10.6539	10.7197	10.626	10.2771	10.8042	10.8208	10.428	10.6207	10.1945	10.5984	10.304
AT1G10010	7.80807	7.92991	7.67968	7.93861	8.0075	7.90465	7.88777	7.67968	7.88123	7.83028	8.06036	7.8072	7.67968	7.87316	8.04004	7.80595	7.76485	7.96215	7.67968	7.67968	7.84402	7.67968	7.87351	8.00536	7.67968	7.67968	7.82739	7.67968	7.67968	7.77228	7.67968	7.67968	7.67968	7.67968	7.67968	7.67968
AT1G10020	10.619	10.2651	10.2227	10.3187	10.2095	10.4147	10.2921	10.4178	10.3242	10.443	10.5584	10.4429	10.3822	10.5299	10.4942	10.4057	10.5378	10.2873	10.5478	10.1268	10.4845	10.2812	10.5134	10.0582	10.1528	10.3722	10.1505	10.1326	10.5962	10.1171	10.0522	10.6443	10.1328	10.6631	10.2531	9.99932
AT1G10030	9.27424	8.99099	9.04459	9.25969	9.23626	9.32388	9.18309	9.28535	9.4138	9.2066	9.07939	9.28532	9.20528	9.09662	9.22107	9.28535	9.51744	9.34653	9.77008	9.14862	9.67862	9.04912	9.29592	9.98904	8.9279	9.08204	9.86545	9.15324	8.391	9.83615	9.37055	8.68367	9.30848	8.64085	9.22321	9.36209
AT1G10040	9.57675	9.40151	9.54617	9.67252	9.57812	9.47039	9.49614	9.60355	9.65421	9.43329	9.34291	9.56705	9.23875	9.32701	9.45802	9.27922	9.23304	9.66091	9.27573	9.43222	9.10131	9.49742	9.53257	8.93362	9.5932	9.46528	9.05231	9.66271	9.88181	9.16798	9.51415	9.35774	9.54712	9.34065	9.49542	9.75167
AT1G10050	9.73946	9.71969	9.62913	9.63798	9.62213	9.7554	9.75263	9.60843	9.45502	9.76496	9.48798	9.69215	9.56955	9.59429	9.58725	9.66616	9.28792	9.55526	9.05131	9.57566	9.28108	9.85328	9.64823	8.85551	9.63415	9.57403	8.98618	9.77229	9.9256	8.75798	9.54325	9.39833	9.49324	9.49328	9.64273	9.32966
AT1G10060	9.03868	9.64905	9.6666	9.61203	9.71691	10.0282	9.72714	9.07908	9.06302	9.02244	8.95093	8.94287	9.39917	9.31401	9.19842	10.9011	11.457	11.012	11.0899	10.5952	11.3046	9.89594	10.466	11.0855	9.89683	10.1899	10.8498	9.92935	10.8702	10.8926	10.4254	10.9438	10.7298	11.0991	10.6245	10.62
AT1G10070	8.22137	8.59425	8.49826	8.77009	8.35913	8.3286	8.50158	8.4592	7.92642	8.45789	8.4507	8.26706	8.13895	8.36063	8.39492	8.60066	10.8244	8.56059	10.8781	8.68589	10.7806	8.43837	8.58485	8.83201	7.67968	8.41025	9.05688	8.71226	8.66499	9.02009	8.83775	11.7141	8.74946	9.29684	8.76354	11.2289
AT1G10090	9.09747	9.11589	9.11421	9.22569	8.99139	9.05343	8.92966	9.08922	9.16285	9.16658	9.03372	8.89633	8.9618	9.21664	9.0556	9.06335	10.1641	9.06184	10.2299	8.68104	10.0817	8.97859	8.93378	9.65482	8.65578	8.95832	9.656	9.08883	8.83519	9.43535	9.06345	9.36186	9.03543	9.24133	9.17144	9.68777
AT1G10095	9.83883	9.79961	9.81491	9.7518	9.62659	9.60116	9.53273	9.67636	9.63488	9.80236	9.59244	9.56705	9.65757	9.65366	9.74876	9.66616	9.86943	9.50527	9.68508	9.65757	9.6861	10.1256	9.63209	9.40825	9.77747	9.49679	9.59995	9.75149	9.25084	9.50291	9.73824	9.71963	9.50542	9.46592	9.59622	9.20234
AT1G10100	7.77048	7.67968	7.67968	7.85438	7.67968	7.75474	7.67968	7.67968	7.67968	7.67968	7.94123	7.67968	7.84266	7.76626	7.67968	7.67968	7.88814	7.9244	7.87737	7.67968	7.93932	7.67968	7.95359	8.15529	7.67968	8.10446	8.16006	7.93517	7.67968	8.03744	7.81607	7.8108	7.67968	8.09841	7.67968	8.19422
AT1G04763	7.67968	7.76319	7.67968	7.75785	7.67968	7.75474	7.84963	7.67968	7.82226	7.83028	8.04906	7.67968	7.67968	7.67968	7.67968	7.67968	7.67968	7.87957	7.95903	7.67968	7.8809	7.76602	7.67968	8.02775	7.67968	8.02258	7.93529	7.67968	7.67968	7.9063	7.67968	7.86504	7.67968	7.67968	8.00201	7.67968
AT1G10110	8.97921	8.88317	8.90317	8.82461	8.83621	8.90529	9.02257	8.64697	8.92438	9.03702	9.00872	8.95136	8.82869	8.79398	8.80864	8.71056	8.98906	8.67961	8.93957	8.79501	8.76884	8.97102	8.87926	8.77688	8.43359	8.96144	8.69967	8.65714	8.45159	8.74334	8.93083	8.68367	8.7413	8.39153	8.78093	8.53767
AT1G10120	11.4761	11.3331	11.4912	11.5771	11.129	11.0881	11.1087	11.6185	11.6045	11.4197	11.4966	11.5057	11.4994	11.4649	11.3916	11.3075	10.6115	11.3637	10.8691	11.3573	10.747	11.5058	11.3892	11.1974	11.7909	11.5019	11.1201	11.6752	11.6856	11.1132	11.2084	11.3576	11.0562	11.1737	11.1065	11.6555
AT1G10130	10.7283	10.6761	10.571	10.6951	10.7481	10.7887	10.7459	10.8313	10.6302	10.6164	10.6531	10.7831	10.8565	10.8343	10.8251	10.7346	11.4128	10.881	11.4797	10.7692	11.4311	10.5332	10.721	10.8309	10.4201	10.8944	10.9922	10.529	10.5585	10.9177	11.0431	11.3349	10.9085	10.9841	10.8401	10.9602
AT1G10140	7.86119	7.99155	8.12256	8.12019	8.05116	8.03876	8.05883	7.86178	7.98169	7.92542	7.67968	7.8072	7.92846	7.9791	7.89735	8.18235	8.4946	8.0529	8.55534	8.45234	8.67352	8.0348	8.19916	8.1393	7.67968	7.93158	8.14494	8.29291	7.94465	8.10256	8.20518	9.00221	7.8975	8.31956	8.22645	8.43251
AT1G10155	7.86119	8.20496	8.14632	7.85438	7.89455	8.01463	8.09478	7.67968	7.94614	7.87404	7.67968	7.67968	7.81278	7.9531	7.86823	7.67968	7.97423	8.02535	7.97262	7.93086	8.08115	7.67968	7.67968	7.9813	8.12284	7.89265	8.18891	7.99238	8.28795	8.09244	7.9842	7.97246	8.30662	7.99669	8.18776	8.40359
AT1G10170	11.2819	11.7968	11.7518	11.5546	12.1836	12.1639	12.2973	10.9811	11.019	11.0152	11.0723	11.0127	10.9257	10.8973	10.9784	11.0984	11.2469	11.4097	10.7393	11.2561	11.1256	11.1292	11.4452	10.5377	11.4938	10.943	10.7657	11.4348	11.8008	10.5263	11.9141	11.7825	11.9082	11.0513	11.7755	10.2135
AT1G10180	11.5265	11.423	11.2738	11.3028	11.3514	11.3364	11.3451	11.5019	11.3539	11.4875	11.4958	11.4478	11.3143	11.2802	11.4552	11.2482	10.8076	11.3363	10.693	11.3004	10.765	11.5323	11.3366	10.6447	11.5127	11.004	10.485	11.1721	11.1101	10.5969	11.2803	10.7704	11.3861	10.985	11.1071	10.7932
AT1G10200	11.0026	11.1776	11.1008	11.2631	11.089	11.142	11.0066	11.1063	11.0755	10.8477	11.1656	10.8385	11.0946	11.3088	11.1671	11.251	11.2976	11.1636	11.2921	11.1445	11.379	11.2344	11.2596	11.7231	11.3406	11.0649	11.8393	11.1379	11.3126	11.7354	11.0594	11.3762	11.1806	11.6488	11.1958	11.158
AT1G10210	8.92788	8.95068	8.91376	8.91424	8.83019	8.73349	8.8442	8.82337	9.18575	8.91415	8.8477	8.91404	8.87619	8.95909	8.9744	8.78889	9.63391	8.61228	9.66475	9.30963	9.61975	8.82094	8.99492	9.23511	9.05563	9.235	9.28099	8.8176	9.23217	9.45069	9.03407	9.29411	8.95329	9.04032	8.95745	9.22656
AT1G10225	7.67968	7.9685	7.96302	8.08456	8.3481	8.44004	8.21436	7.67968	7.78052	7.87404	7.67968	7.67968	7.77381	7.67968	8.07125	9.04076	9.09942	9.10466	9.06599	9.05685	8.88567	9.25448	9.91304	8.32698	9.533	10.2359	8.19586	9.06875	9.20679	8.28944	8.99152	8.84282	8.96311	8.72225	9.08897	8.60798
AT1G10230	10.7657	10.7895	10.8181	10.6281	10.5013	10.5321	10.4328	10.7023	10.5559	10.5939	10.7439	10.7129	10.6123	10.3679	10.785	10.9384	10.3051	10.7566	10.1724	10.9464	10.3615	10.6869	10.7638	10.4007	11.1371	10.5526	10.3818	10.7528	10.8935	10.3675	10.5368	10.4388	10.5969	10.3635	10.5857	10.1631
AT1G10240	9.66458	9.7651	9.61212	9.68271	9.62956	9.67122	9.7374	9.75251	9.76616	9.64861	9.86914	9.75463	9.88324	9.91284	9.8602	9.72441	10.3308	9.7374	10.1029	9.59039	10.2411	9.76352	9.77373	9.83387	9.76683	10.0095	10.0811	9.77603	9.79356	10.1034	9.85747	9.75609	9.83566	9.86131	9.83413	9.52169
AT1G10270	11.4624	11.5443	11.4762	11.3994	11.6389	11.7393	11.7355	11.391	11.3814	11.4205	11.5388	11.5579	11.5958	11.3282	11.3674	11.5556	10.38	11.2211	10.2517	11.4507	10.3837	11.2647	11.575	10.2094	11.3019	11.4313	10.2256	11.199	10.9354	10.1034	11.5157	11.2963	11.5468	11.3417	11.3231	10.5827
AT1G10280	9.14137	9.04094	8.91901	8.95725	9.02676	9.09341	9.12083	9.15294	9.18007	9.20037	9.45616	9.14635	8.97689	9.20232	9.19842	9.02285	8.95205	9.0804	9.07808	8.74662	9.11745	8.97859	8.93378	9.0011	9.33534	8.99819	9.04542	8.93182	8.70803	9.15823	9.10328	8.86257	8.8531	8.82705	9.1596	8.58523
AT1G10290	12.2601	12.0937	12.0793	12.055	12.2706	12.3653	12.3001	11.9467	11.9496	12.1663	12.2137	12.2427	12.4315	12.329	12.3444	12.4091	11.775	12.3804	11.8066	12.3519	11.7156	12.2479	12.4521	11.6553	12.2494	12.3949	11.6025	12.2106	12.2016	11.5909	12.1336	12.1378	12.2268	12.2041	12.1851	11.5681
AT1G10300	7.86119	8.18508	8.09741	8.1133	8.1423	8.1028	8.28828	8.16799	7.98169	8.23325	8.30948	8.30611	8.1754	8.04607	8.12704	8.47819	8.55152	8.29168	8.64293	8.33155	8.60131	8.37957	8.33884	8.60329	8.4491	8.56985	8.60966	8.20923	8.826	8.58615	8.29279	8.75216	7.91824	8.7917	8.28801	9.25028
AT1G10310	10.8866	10.7244	10.8046	10.7463	10.7253	10.5545	10.7002	10.994	10.9505	10.9683	10.7192	10.7385	10.5279	10.4206	10.5143	10.7719	10.1595	10.7091	10.4227	10.7692	10.246	11.0638	10.7893	10.5047	11.0536	11.1945	10.3722	11.1386	11.3947	10.3379	10.6425	10.8992	10.7586	10.9312	10.9713	11.6614
AT1G10320	11.3258	11.1776	11.1146	11.0799	11.166	11.1748	11.4027	11.3919	11.2585	11.3547	11.2727	11.2859	11.0015	10.9982	10.8823	11.4419	10.7614	11.5277	10.8189	11.4235	10.8058	11.4349	11.4577	10.57	11.2679	11.6068	10.7705	11.2036	11.7385	10.5313	11.2744	11.5745	11.283	11.4449	11.5293	11.5744
AT1G10330	8.48645	8.37174	8.38844	8.35935	8.36997	8.39241	8.44976	8.56314	8.43897	8.642	8.40124	8.60126	8.55913	8.33904	8.58276	8.23401	8.53568	8.52786	8.46618	7.78234	8.60814	8.49257	8.70691	8.45065	8.53576	8.39823	8.33486	8.38851	8.30638	8.28257	8.43081	8.21734	8.50158	8.36549	8.28801	8.1498
AT1G10340	7.95172	8.10398	8.04176	8.1133	7.85518	7.67968	7.94817	8.13336	7.82226	7.92542	7.83998	7.85996	7.89001	7.76626	7.78859	7.98847	7.84993	7.67968	7.8962	8.00368	7.8809	7.87262	7.67968	7.85403	7.92808	7.98059	7.88847	7.7841	7.67968	7.67968	7.96862	7.8108	8.03037	8.16688	8.21705	7.67968
AT1G10350	9.87209	9.89033	9.91908	9.90757	9.87682	9.87981	9.93818	9.79668	9.90441	9.88487	10.0481	9.82635	9.70019	9.65648	9.72992	9.84527	9.82588	9.72675	9.90812	9.93477	9.83167	9.84724	9.45178	9.97342	9.99553	9.58675	9.77375	9.78349	9.72842	9.85704	9.69138	9.9112	9.86796	9.73149	9.84266	9.5123
AT1G10360	8.71994	8.98399	9.04691	9.05562	8.78694	8.86354	8.63173	8.95205	9.14536	8.90595	9.01153	8.81244	9.03514	8.84159	9.19842	8.98342	10.1034	8.95698	9.92619	8.76451	10.0576	8.84425	8.98235	10.1098	8.60738	9.21298	10.048	8.8305	9.31683	10.1262	9.07784	9.77689	9.10028	9.67894	9.00314	9.37271
AT1G10370	9.94491	9.67649	9.62913	9.94585	10.0626	10.2471	9.88682	9.89252	10.0452	10.0133	10.1898	9.8686	10.3509	10.4166	10.1594	10.3772	10.3895	10.6402	10.7433	10.4748	10.8923	10.0162	11.1979	11.5035	9.97382	11.304	11.4436	10.1664	10.7999	11.4444	10.3412	10.3086	10.2473	10.3324	10.3739	10.5312
AT1G10380	8.45672	8.36687	8.35796	8.47809	8.33687	8.25727	8.40347	8.43336	8.50024	8.52002	8.60356	8.4859	8.3265	8.26921	8.35383	8.5966	8.77359	8.27559	8.93957	8.68104	8.82904	8.18788	8.48635	8.30381	8.16225	8.45636	8.80502	8.16721	8.11137	8.73221	8.47109	8.79509	8.7413	8.80194	8.53384	8.95639
AT1G10385	7.67968	7.84662	7.67968	7.81504	7.67968	7.67968	7.67968	7.67968	7.85426	7.76666	7.67968	7.67968	7.67968	7.9791	7.67968	7.67968	8.11237	7.9244	8.20758	8.21981	8.37067	7.67968	7.67968	8.44118	7.67968	7.67968	8.24829	7.67968	7.67968	8.23949	7.95215	8.16809	7.67968	7.97629	7.7818	8.30822
AT1G10390	12.7387	12.6248	12.6076	12.6384	12.5189	12.5459	12.599	12.7107	12.5126	12.6348	12.6132	12.57	12.6283	12.5591	12.5137	12.584	12.1041	12.5741	12.1431	12.6891	12.1092	12.6098	12.5504	12.0541	12.7947	12.6473	12.0975	12.5771	12.5739	12.057	12.5245	12.6576	12.5636	12.4865	12.7118	12.7799
AT1G10410	10.9304	11.1271	11.1254	11.3528	11.2216	11.1363	10.9863	11.141	11.0197	10.9802	10.9211	10.8557	11.0694	10.9247	11.0564	10.5624	10.5575	10.7566	10.5425	10.8264	10.756	11.1486	11.0067	10.6114	11.2418	11.345	10.8119	11.3849	10.9644	10.7693	10.8617	10.4708	10.8205	10.1479	11.0426	11.0139
AT1G10417	9.02545	9.0298	8.7964	9.00859	8.86576	8.75527	8.71901	8.95778	9.12759	9.11838	8.98886	9.17417	8.96786	8.856	8.92498	8.77905	8.69481	8.90025	8.78866	8.86918	8.74594	9.00591	8.67691	8.64825	8.87381	8.78817	8.73511	8.67759	8.78833	8.57724	8.6041	8.6179	8.78919	8.30017	9.01	8.43251
AT1G10430	10.4812	10.4442	10.3387	10.4811	10.3421	10.4243	10.3802	10.3152	10.3809	10.3849	10.4622	10.313	10.3479	10.3876	10.3536	10.3622	10.2044	10.1573	10.0658	10.4919	10.0292	10.2882	10.37	9.96441	10.2152	10.1364	10.0285	10.4508	10.1252	10.0108	10.2704	10.1713	10.172	10.4733	10.2816	9.85641
AT1G10450	10.8421	10.7637	10.7615	10.735	10.8711	10.9905	11.0056	10.7614	10.6504	10.77	10.8074	10.793	10.8083	10.7313	10.9145	10.7679	10.7876	10.8931	10.5644	10.9036	10.6422	10.8547	10.8022	10.5583	10.787	10.4963	10.396	10.6488	10.5874	10.3561	10.8603	10.4935	11.0853	10.3924	10.7539	10.3644
AT1G10460	8.76606	8.56517	8.75693	8.883	8.84517	8.80418	8.82731	8.73408	8.64948	8.82301	8.8277	8.81568	8.78965	8.60439	8.70828	8.63632	8.0196	8.35199	8.154	8.69551	8.04637	9.23476	8.79514	8.25447	8.81164	9.00718	8.10471	9.00253	9.14071	8.18435	8.34898	8.00029	8.2446	8.46409	8.55656	7.9778
AT1G10470	10.1357	9.94399	10.1955	10.6265	10.0774	9.9185	9.77267	10.0949	10.1279	10.0591	10.1168	10.031	10.7925	10.616	10.3772	9.271	9.09065	9.25583	9.81253	9.20197	9.28108	10.4598	10.2227	9.18533	11.0018	10.7484	9.65463	10.5783	10.266	9.51563	9.84995	9.13036	9.48506	9.61924	9.47059	9.23848
AT1G10490	10.9887	10.7274	10.7664	10.6839	10.7926	10.8759	10.8272	10.728	10.7069	10.932	10.6858	10.9078	10.9138	10.8554	10.9012	10.9627	10.7517	10.9231	10.7616	11.0493	10.6808	10.7147	10.9882	10.5887	10.8882	11.074	10.5886	10.8841	10.83	10.6388	10.8703	10.4115	10.7891	10.5114	10.7052	10.7713
AT1G10500	9.38762	9.61152	9.70299	9.80616	9.56102	9.67122	9.61131	9.67174	9.52077	9.46194	9.63747	9.36753	9.58023	9.61779	9.73833	9.70865	9.86712	9.29195	9.96393	9.62544	9.9746	9.51483	9.76074	9.92542	9.51227	9.61712	10.4567	9.84876	9.46472	10.4294	9.67767	9.81178	9.69433	9.56426	9.8629	9.38324
AT1G10510	10.2913	10.1849	10.1328	10.1792	10.159	10.369	10.2052	10.408	10.3173	10.36	10.2529	10.1993	10.2767	10.2515	10.2493	10.2472	10.5953	10.3734	10.5696	10.3837	10.6483	10.3478	10.2879	10.7196	10.4016	10.1681	10.5547	10.134	10.299	10.5119	10.1687	10.2333	10.1745	10.2786	10.1261	10.4503
AT1G10520	8.87688	9.07155	8.86519	8.93812	8.73491	8.73349	8.91419	9.01342	8.94232	9.14055	9.07676	8.9928	8.77871	8.82697	8.83213	8.98074	9.0248	8.87812	8.83858	8.67125	8.79118	8.84712	8.73999	8.83794	8.522	8.91356	8.76921	8.99168	8.69746	8.63351	8.78952	8.72237	8.74946	9.0602	9.18606	9.07267
AT1G10522	10.6228	10.7591	10.9421	10.701	10.7383	10.766	10.8589	10.4423	10.8629	10.6917	10.448	10.3848	10.5409	10.4559	10.7427	10.7869	10.6222	10.9466	10.6415	10.9341	10.4215	10.9612	11.1985	11.1338	10.9676	11.2214	10.9469	10.8547	11.3593	11.0125	11.0462	11.4163	11.1243	11.4654	11.0067	11.8746
AT1G10530	8.19856	8.08745	8.10597	8.01965	8.01895	8.00619	8.12778	8.20024	8.21036	8.14607	7.90626	8.25342	7.86784	8.11103	7.83367	7.85819	7.88814	7.82108	8.0642	8.12545	7.96402	7.96559	7.89635	7.89315	7.67968	8.17262	8.02014	7.99238	7.67968	8.10256	7.89521	8.02586	7.77717	7.87405	8.04696	8.23496
AT1G10540	10.4335	10.3954	10.1659	10.3298	10.2247	10.1087	10.1926	10.3973	10.4846	10.4414	10.4109	10.3937	10.3568	10.2676	10.3875	10.2142	11.2205	10.5446	11.1612	10.2487	11.1402	10.0098	10.5059	10.6986	10.7252	10.9155	10.9511	10.2554	10.6137	10.8498	10.4699	10.0784	10.5898	9.82016	10.6023	10.7565
AT1G10550	7.67968	7.79776	7.67968	7.83596	7.67968	7.67968	7.67968	7.67968	7.67968	7.67968	7.98621	7.67968	7.67968	7.76626	7.67968	7.67968	7.98621	7.9244	7.87737	7.67968	7.84402	7.67968	7.67968	7.9813	7.67968	7.93158	7.96218	7.86046	7.67968	7.94127	7.67968	8.00029	7.67968	7.67968	7.67968	7.67968
AT1G10560	8.08448	8.0232	7.67968	7.88634	8.11701	8.09618	7.88777	8.07558	8.0282	8.12984	8.20065	8.06123	8.07784	8.06577	7.92298	7.8343	8.1442	8.1468	8.12034	7.67968	8.11309	8.1347	8.18111	8.34931	7.79088	8.11488	8.26669	8.20923	8.30638	8.18435	8.01314	8.04964	8.01667	7.93049	7.98553	7.67968
AT1G10570	10.4804	10.2783	10.22	10.258	10.4835	10.5193	10.4792	10.4748	10.4396	10.5624	10.6737	10.581	10.1883	10.2897	10.3875	10.2897	11.298	10.5329	11.1104	10.3664	11.1282	10.1266	10.0377	10.7644	9.7964	10.3224	10.7937	10.0271	10.4162	10.7493	10.2245	10.3165	10.3624	10.2441	10.3578	10.3142
AT1G10580	12.0749	12.0804	11.9592	11.9225	11.9321	12.0843	12.182	12.072	12.0085	12.0286	11.9591	12.1926	11.8239	11.6947	11.8274	12.0439	10.9061	11.976	10.9527	11.8418	10.9435	12.0734	11.83	10.7287	11.8881	11.8762	10.9212	11.9793	11.8369	10.8511	11.992	11.8291	11.8433	11.7997	11.8632	11.8351
AT1G10585	7.67968	7.79776	7.97558	7.90058	7.67968	7.86343	7.79989	7.67968	7.67968	7.80266	7.67968	7.67968	7.67968	7.67968	7.67968	7.67968	7.67968	7.67968	7.76815	7.67968	7.67968	8.04504	7.98581	7.89315	7.67968	7.9652	7.85021	8.18867	7.67968	7.67968	7.91573	7.67968	7.87454	7.67968	7.67968	7.67968
AT1G10590	11.3087	11.3284	11.348	11.5662	11.5052	11.5301	11.4307	11.4251	11.4207	11.4781	11.5401	11.4673	11.3463	11.4523	11.5419	11.491	11.7941	11.5306	11.9865	11.6319	11.8693	11.4318	11.4729	11.849	11.484	11.6958	11.8472	11.5618	11.4021	11.8614	11.5377	11.5858	11.5536	11.4049	11.6464	11.6053
AT1G10600	9.23752	9.17627	9.24539	9.43289	9.28846	9.27557	9.29818	9.36324	9.28083	9.24324	9.1702	9.39623	9.28267	9.20848	9.30448	9.19867	10.0192	9.28174	9.74145	9.07324	9.95655	9.17136	9.09046	9.79331	9.23754	9.27782	9.75359	9.40994	9.15424	9.87079	9.33008	9.41812	9.43689	9.41794	9.53066	9.31864
AT1G10610	9.00123	9.04316	9.11203	9.08399	9.06098	9.04988	9.05027	9.20186	9.08497	9.01998	8.94795	8.82213	8.77135	8.873	8.83675	9.16748	10.3887	9.04929	10.1853	8.76893	10.2845	9.06778	9.20175	9.66624	9.26679	9.06523	9.69114	9.13112	9.5152	9.80056	8.9759	9.971	9.12572	9.76027	9.39534	10.2884
AT1G10630	10.8966	10.8759	11.013	10.9347	11.1171	11.0702	10.9181	10.938	11.0537	11.0184	11.1332	11.0195	11.2381	11.3761	11.2766	11.0953	11.6678	11.2331	11.9801	11.4426	11.9779	10.8834	11.2127	11.8688	11.1371	11.3315	11.8839	11.1155	11.1886	11.9446	11.0329	11.1865	11.1551	11.21	11.1406	11.7135
AT1G10640	12.3443	12.544	12.4684	12.3955	12.4484	12.5584	12.338	12.0549	12.0691	12.3026	12.4812	12.4396	12.504	12.0758	12.5781	12.5726	11.9822	12.6424	11.6514	12.5273	11.8174	12.2035	11.6513	12.0439	12.1899	11.8164	11.8219	12.495	11.846	11.8173	12.3371	12.1969	12.3355	12.5756	12.4924	12.162
AT1G10650	9.92739	9.85929	9.87562	9.79692	9.94477	10.076	10.0474	9.87153	9.89011	10.1314	10.1549	10.2481	10.23	10.2114	10.1082	10.3954	9.64223	10.3512	9.75789	10.0643	9.74916	10.4857	10.4861	9.98682	10.3733	10.4328	9.92356	10.3129	10.5173	9.91251	10.0444	9.46434	10.1089	9.66487	10.0204	9.65458
AT1G10657	10.1216	10.1146	10.0558	10.0245	10.0951	10.0974	10.1428	10.0273	10.3311	10.0819	10.1066	10.326	10.5554	10.3285	10.5131	10.4167	9.73412	10.7246	9.9452	10.493	9.93415	10.1963	10.5665	10.9363	10.3949	10.3409	10.5406	10.2978	10.9023	10.8357	10.3661	10.0807	10.3603	10.2727	10.2962	10.1342
AT1G10660	9.67533	9.87822	10.082	9.93197	9.98369	10.0089	10.0353	9.78825	9.75557	9.68812	9.66181	9.93571	9.80092	9.88002	9.86211	9.85689	10.7728	10.0363	10.3976	9.98503	10.5912	9.78019	9.89402	10.3387	9.79431	9.68581	10.2282	9.87329	9.62406	10.2887	10.1495	10.2123	10.0573	10.177	10.16	9.97326
AT1G10670	12.4061	12.3874	12.3343	12.4621	12.5802	12.6555	12.5175	12.3662	12.4081	12.4327	12.6274	12.4481	12.5617	12.6529	12.5332	12.6839	12.4986	12.8253	12.8751	12.7316	12.916	12.68	12.8948	13.2419	12.7517	12.8165	13.0739	12.7327	12.9021	12.9892	12.6052	12.766	12.564	12.8409	12.4957	12.9353
AT1G10682	9.46065	9.35376	9.42778	9.44386	8.93597	9.34321	9.12934	9.58052	9.75557	9.57636	10.0006	9.77294	10.33	10.1652	9.66059	8.98876	9.08402	8.72466	9.33083	8.86122	9.25303	9.75185	9.25474	9.08325	9.68297	9.39337	9.91124	9.4734	10.1588	10.2273	9.36834	9.27654	9.21175	9.3032	9.14161	9.28497
AT1G10690	9.5784	9.68165	9.58324	9.52059	10.0149	9.96447	9.86616	9.72467	9.5832	10.0241	10.0694	9.75179	9.81722	9.57486	9.86971	9.46627	9.1996	9.41713	9.27975	9.41063	9.41207	9.24466	9.27914	9.23916	9.02812	9.41228	9.47653	9.29697	8.70803	9.42955	9.47424	9.49051	9.15877	9.13256	9.1596	9.05881
AT1G10700	9.51747	9.63978	9.60065	9.61679	9.6747	9.6628	9.60848	9.47851	9.31424	9.31509	9.24061	9.22783	9.33153	9.4039	9.38232	9.35069	9.25607	9.53052	9.34421	9.22205	9.53298	9.59103	9.32181	9.67474	9.74746	9.36336	9.58554	9.68499	9.18082	9.5442	9.3392	9.3157	9.24239	9.35591	9.58795	9.08635
AT1G10710	9.48227	8.89347	8.89246	8.70393	9.1331	9.13526	9.10362	9.20868	9.38073	9.5157	9.57878	9.63894	9.34236	9.22675	9.19842	8.7691	8.67817	8.7759	8.89181	8.7864	8.67352	9.15012	8.87575	8.44118	9.20413	8.36715	8.49165	8.88044	8.58398	8.43472	8.6975	8.43577	8.44459	8.67668	8.57864	8.98669
AT1G10715	8.0743	7.99155	7.90584	7.83596	8.04075	8.12204	7.91989	7.92046	8.0282	8.09541	8.04906	7.99152	7.92846	7.90854	8.00579	7.85819	7.67968	8.0529	7.83286	7.67968	7.79592	8.16583	7.67968	7.85403	8.18676	8.03546	7.67968	8.13305	7.67968	7.81061	7.67968	7.67968	7.84847	7.67968	7.90784	7.67968
AT1G10720	9.75105	9.73459	9.8039	9.76983	9.7375	9.67122	9.6392	9.82165	9.78015	9.86078	9.69981	9.68917	9.60133	9.77373	9.78361	9.74279	10.3816	9.70518	10.3024	9.9219	10.2718	9.92706	9.8521	10.1693	9.57594	9.94815	10.2415	9.66882	10.0876	10.2685	9.50033	9.50522	9.69953	9.74928	9.69903	9.91269
AT1G10730	9.26571	9.2129	9.30572	9.01459	9.15318	9.02107	9.19514	9.1313	9.19702	9.11838	9.31123	9.15337	8.94029	9.17945	9.28948	9.22257	9.11461	9.16873	9.12513	9.35361	9.29143	9.23476	9.00425	9.1596	9.15917	9.0366	9.21378	9.22883	9.05582	9.16312	9.26664	9.37821	9.23734	9.18299	9.02357	9.76716
AT1G10740	10.4046	10.3893	10.4389	10.3305	10.435	10.4746	10.64	10.4466	10.1829	10.5302	10.3004	10.4163	10.0463	10.0781	10.2393	10.2279	9.90822	10.2589	10.1029	10.4166	10.0891	10.3251	10.1247	9.93239	10.0857	9.91774	10.1133	10.3241	9.64206	10.0555	10.2922	10.097	10.3219	10.3367	10.2189	9.66296
AT1G10747	7.80807	7.67968	7.87088	7.85438	7.87586	7.82975	7.91989	7.67968	7.85426	7.92542	7.77226	7.85996	7.92846	7.93911	7.89735	7.76898	7.82715	7.67968	7.8962	7.67968	7.93932	7.92362	7.67968	8.26721	7.67968	7.93158	8.35076	8.10871	7.83281	8.15869	7.999	7.67968	7.67968	7.67968	7.67968	7.67968
AT1G10750	9.55674	9.43179	9.45564	9.39936	9.41666	9.39807	9.61974	9.50526	9.50574	9.42301	9.28743	9.51671	9.37635	9.69403	9.36829	9.2975	8.94702	9.25058	8.83858	9.33828	8.96727	9.78655	9.50289	8.73823	9.89683	9.32586	9.15492	9.23175	9.75733	9.28765	9.29526	8.82266	9.43689	8.96979	9.52195	9.22656
AT1G10760	11.8876	12.1344	11.9183	11.9632	11.9267	11.9727	11.7367	11.7861	12.0329	11.7198	11.7725	11.7349	12.1213	12.1597	12.1921	11.5811	12.9017	11.6903	12.7357	11.4752	12.9177	12.2615	11.7301	13.418	12.3099	11.7025	13.0052	12.2747	12.3459	12.8818	11.6228	12.5977	11.7027	12.5724	11.6249	12.1397
AT1G10780	10.2283	9.95864	10.002	10.0426	10.0357	9.99098	10.0694	10.1346	10.0381	10.2609	10.1168	10.2857	10.1636	10.1983	10.2219	10.0875	9.56093	10.1625	9.74969	9.904	9.57441	10.1747	10.3544	9.85368	10.4201	10.2359	9.91012	10.1636	10.1886	9.95037	9.82867	9.60692	10.0049	9.9012	10.0278	9.531
AT1G10790	7.86119	7.79776	7.82783	7.9819	7.91173	7.92834	7.99717	7.86178	7.82226	8.06752	7.67968	7.99152	8.03107	8.11103	7.92298	7.97537	7.93488	7.9244	7.91351	7.67968	8.00783	8.02425	8.02852	7.89315	8.14949	7.67968	7.88847	8.02524	8.20742	8.01285	7.96862	7.8108	7.67968	7.97629	8.22645	7.67968
AT1G10810	8.06384	8.05213	7.94988	8.01062	7.92772	7.87813	7.91989	7.98131	8.04236	7.94028	7.67968	7.96444	7.84266	8.07525	8.02335	7.97537	8.13645	7.9244	8.04351	8.04887	8.18391	8.0348	8.04162	8.04875	7.67968	8.04789	8.12125	8.05518	7.67968	8.10256	8.07621	8.07195	8.03037	8.113	8.06075	8.10054
AT1G10820	10.8822	10.7678	10.677	10.8007	10.6947	10.6615	10.7446	10.9447	10.8606	10.8665	10.7837	10.8838	11.02	10.9024	10.9893	10.6837	10.7192	10.7005	10.7479	10.6099	10.6026	10.7607	10.7097	10.5525	10.581	10.8751	10.6043	10.7381	10.7119	10.5322	10.6766	10.3986	10.7617	10.8422	10.7789	10.4914
AT1G10830	9.52783	9.77472	9.47493	9.56591	9.72381	9.59338	9.45203	9.51929	9.43	9.58844	9.62098	9.60271	9.73517	9.45973	9.61986	9.71153	9.35612	9.69791	9.51571	9.99883	9.70338	9.69594	9.60102	9.86591	9.48318	9.76677	9.76874	9.59558	9.65539	9.65562	9.53556	9.90052	9.52744	9.75148	9.51537	9.84195
AT1G10840	12.3665	12.5891	12.5972	12.4576	12.5328	12.5304	12.4225	12.1145	12.1178	12.2028	12.2605	12.0128	12.2499	12.315	12.2033	12.3819	12.3091	12.4158	12.2706	12.4436	12.1959	12.054	12.2429	12.1682	12.4058	12.1211	12.1217	12.361	12.1333	12.0636	12.2063	12.3112	12.3269	12.3508	12.3222	12.5196
AT1G10850	11.7847	11.5815	11.609	11.5916	11.7401	11.6925	11.7056	11.7713	11.5406	11.6855	11.6779	11.707	11.5438	11.5155	11.5878	11.9983	10.9925	12.0968	10.8625	12.0031	10.7572	11.8602	12.0596	10.814	11.8166	11.7574	10.7681	11.7525	11.5659	10.7862	11.8972	11.3955	12.0184	11.5746	12.1377	11.3849
AT1G10865	9.60456	9.78307	9.71621	9.97947	9.80774	9.79409	9.90939	9.94484	9.63683	9.88128	9.61432	9.60431	9.54791	9.51942	9.5586	9.7187	9.81385	9.51796	9.98585	9.7929	9.48429	9.92592	9.67468	9.46301	9.57096	9.72207	9.71361	9.77416	10.0158	9.761	9.70831	10.1778	9.69259	10.1166	9.44758	10.2884
AT1G10870	10.8498	10.8098	10.7646	10.7147	10.8562	10.9125	11.0186	10.7594	10.7978	10.905	10.8326	10.8869	10.7472	10.5789	10.7859	10.9035	10.7266	11.2079	10.7045	10.9708	10.6312	10.7564	11.1012	10.7144	11.1934	10.9848	10.8043	10.9169	11.1506	10.5347	10.925	10.9438	10.8834	10.9894	11.0568	10.7859
AT1G10880	7.88258	7.84662	7.92142	7.81504	7.94272	7.75474	7.84963	7.67968	7.78052	7.67968	7.67968	7.67968	7.67968	7.67968	7.78859	7.67968	7.99773	7.82108	7.85652	7.67968	7.79592	7.67968	7.98581	7.67968	7.67968	7.67968	7.85021	7.91296	7.67968	7.84001	7.77614	8.04964	7.67968	7.67968	8.08689	8.10054
AT1G10890	11.8222	11.756	11.788	11.7727	11.7427	11.7109	11.8144	12.2071	11.8682	11.9904	11.9603	12.0215	11.5785	11.5056	11.6481	11.6691	12.0331	11.6938	12.1109	11.7618	11.8569	12.0096	11.6484	11.4793	11.6968	12.1764	11.6387	11.9708	11.9554	11.6424	11.5774	12.583	11.6863	12.2479	11.8616	12.9067
AT1G10900	9.7866	9.93237	9.82704	9.83752	10.129	10.161	10.0969	9.7496	9.78362	9.95233	10.0191	9.78546	9.86208	9.78782	9.87726	10.0469	9.15064	10.0669	9.06356	9.85729	9.12145	10.0162	9.87023	8.85551	10.1057	9.63638	9.13175	9.97191	9.60579	9.06368	9.93602	9.04665	9.97301	9.06805	9.86791	8.98669
AT1G10910	10.3496	10.2775	10.4296	10.3075	10.2628	10.2996	10.1835	10.2737	10.4502	10.3988	10.1887	10.2104	10.2673	10.3319	10.4677	10.286	11.1682	10.369	10.8739	10.0643	11.0984	10.3881	10.2846	10.7118	10.4161	10.3662	10.7309	10.3253	10.482	10.837	10.2814	10.6946	10.3926	10.5774	10.4211	10.4959
AT1G10920	9.56845	9.78544	9.70962	9.77088	9.55001	9.65857	9.59997	9.5722	9.464	9.62255	9.64889	9.55714	9.70983	9.40735	9.84678	9.35262	9.36134	9.50101	9.19863	9.45577	9.25303	9.79916	9.74266	9.21049	9.96283	9.73821	9.28843	9.69896	9.74913	9.23397	9.66902	9.77394	9.89947	9.56426	9.83413	9.6031
AT1G10930	11.1969	10.8495	10.9217	10.8071	10.9382	10.8637	10.8018	10.9531	11.0119	10.9999	11.0504	11.1402	10.9625	10.9489	11.0093	11.0382	10.426	11.1772	10.5448	10.9426	10.4386	11.1297	11.0938	10.6071	11.4445	11.0716	10.5694	11.0543	11.3231	10.5322	10.8275	10.5578	10.9812	10.9796	10.8724	11.2155
AT1G10940	11.098	10.936	10.8937	10.9697	10.9432	10.8853	10.7639	11.0502	11.1486	11.1242	10.9936	11.2195	11.3252	11.3286	11.1387	11.089	11.5839	11.0327	11.7887	11.1872	11.5867	10.9226	11.207	11.7542	10.9161	11.4388	11.7616	10.9241	11.1886	11.6891	11.1845	11.2596	11.0536	11.2653	11.068	12.0422
AT1G10950	12.2869	12.2041	12.1251	12.1282	12.2581	12.3415	12.3569	11.8939	12.0287	12.0838	12.2188	11.9075	12.1085	12.2578	12.2302	12.1311	12.2191	12.3249	12.1908	12.0601	12.3128	12.1163	11.9862	12.2492	12.0819	11.9008	12.2565	12.1328	11.6222	12.2661	12.1041	11.953	12.2389	12.201	12.2006	11.8334
AT1G10960	11.4753	11.8817	11.9762	12.3622	12.2282	12.2264	12.1921	11.9295	11.93	11.929	12.4275	11.9905	12.6966	12.0113	12.2267	12.1639	10.7148	11.732	10.9024	12.1211	11.3015	11.9757	12.0285	11.8496	11.3856	11.9521	11.3985	12.1727	11.8333	11.4505	12.1468	12.0682	11.9635	12.4555	11.5018	11.6906
AT1G10970	9.42	9.38526	9.38217	9.37936	9.29237	9.15318	9.23439	9.45301	9.34918	9.33932	9.35122	9.5588	9.49209	9.60462	9.58014	9.35262	9.86247	9.24	9.77948	9.3357	9.68361	9.54741	9.75747	9.90903	9.66459	9.66048	9.92021	9.61906	9.52506	9.68279	9.34598	9.43372	9.25741	9.64825	9.45221	9.57655
AT1G10980	9.79916	9.25936	9.202	9.1207	9.56414	9.47654	9.40625	9.6149	9.63294	10.0219	9.68727	10.0252	10.0757	10.2215	10.081	9.88864	10.2276	9.57149	10.3328	9.5862	10.0445	9.23476	10.0959	9.88525	9.59564	9.96039	9.81436	9.35085	9.70312	9.84455	9.2447	9.85135	9.28929	10.0515	9.23996	10.7227
AT1G10990	9.34837	9.07799	9.24346	9.26605	9.1376	9.21755	9.13356	9.35128	9.28343	9.77018	9.73064	9.94555	9.40941	9.4039	9.47364	9.04076	8.20188	9.06806	8.25601	9.20775	8.14277	8.97607	8.76007	8.1857	9.14138	8.95518	8.22274	8.80452	8.92261	8.19261	9.09768	8.53701	8.91304	8.09841	8.8189	8.04447
AT1G11000	9.20412	9.4365	9.45402	9.38367	9.65887	9.71146	9.77763	9.01883	9.25712	9.37923	8.88332	9.40189	9.25976	9.21256	9.17864	9.90484	9.87981	10.086	9.73037	10.0687	9.75388	9.63604	9.89402	10.0666	9.7964	10.1305	9.88166	9.68699	10.0423	9.92962	9.68796	9.71654	9.91715	9.66251	9.98887	9.94668
AT1G11020	9.49647	9.36713	9.55068	9.62978	9.61014	9.43541	9.49614	9.53488	9.54821	9.48012	9.51358	9.23869	9.49019	9.59725	9.48138	9.42173	10.0088	9.34168	10.0175	9.50155	10.0762	9.43361	9.53842	9.86348	9.31088	9.4929	9.7936	9.57822	9.35697	9.82345	9.45173	9.66613	9.70126	9.46037	9.68567	9.46427
AT1G11040	7.67968	7.67968	7.67968	7.67968	7.67968	7.67968	7.67968	7.67968	7.67968	7.67968	7.67968	7.67968	7.67968	7.67968	7.67968	7.67968	7.76485	7.67968	8.01	7.67968	8.12818	7.67968	7.67968	7.9813	7.67968	7.67968	8.08747	7.67968	7.67968	7.98626	7.67968	7.67968	7.67968	7.67968	7.67968	7.67968
AT1G11060	9.81298	9.77591	9.64592	9.73568	9.58275	9.78453	9.5914	9.61167	9.55653	9.62255	9.9629	9.63583	9.64079	9.71308	9.66725	9.78693	10.3242	9.73386	10.4293	9.75672	10.3419	9.50378	9.64287	10.2392	9.45885	9.71228	10.2693	9.79276	9.48008	10.2887	9.63384	9.60355	9.77185	9.75588	9.82555	9.81997
AT1G11080	9.06464	9.52273	9.68829	9.38511	8.82413	8.91748	8.92453	9.08416	9.15995	8.68128	8.67819	8.56323	8.53016	8.32234	8.61299	9.00464	8.80036	8.73341	9.10421	8.93069	8.92489	8.51824	8.47519	8.33825	8.58208	8.55533	8.96649	8.38108	9.26312	8.75434	9.24223	9.57624	9.43047	9.21767	9.50654	9.2963
AT1G11100	8.56911	8.32127	8.24996	8.36796	8.40656	8.5043	8.51807	8.54074	8.39265	8.60845	8.34158	8.57611	8.59163	8.60439	8.52528	8.46863	8.53168	8.592	8.63152	8.66632	8.64147	8.36402	8.62754	8.39172	8.3932	8.34117	8.3764	8.38108	8.16188	8.39562	8.55059	8.41368	8.29174	7.97629	8.71394	8.69324
AT1G11110	7.67968	7.67968	7.67968	7.67968	7.67968	7.67968	7.67968	7.67968	7.67968	7.67968	7.67968	7.67968	7.67968	7.67968	7.78859	7.67968	8.52359	7.82108	8.779	7.67968	8.52961	7.76602	7.67968	8.50503	7.67968	7.67968	8.22924	7.67968	7.67968	8.40134	7.67968	8.11305	7.67968	8.05113	7.67968	8.37336
AT1G11112	8.39872	8.31065	8.46796	8.41735	8.54467	8.57239	8.51807	8.25215	8.43897	8.43433	8.44001	8.42072	8.29241	8.28747	8.36226	8.53748	8.49037	8.61228	8.50762	8.61534	8.58048	8.17329	8.37889	8.46001	8.71264	8.13497	8.62415	8.19906	8.02144	8.57274	8.28538	8.15049	8.38901	8.31956	8.34359	8.34165
AT1G11120	10.4601	10.0837	10.1891	10.0166	10.3712	10.3126	10.4068	10.3313	10.4192	10.5508	10.5175	10.5444	10.5673	10.4705	10.5764	10.6389	10.3217	10.4398	10.4433	10.4694	10.3896	10.1785	10.2478	10.5001	9.813	10.4788	10.5934	10.0607	9.80148	10.6341	10.6213	9.91916	10.3197	10.0929	10.4376	10.0058
AT1G11125	10.3551	10.3688	10.3155	10.3747	10.5006	10.2872	10.2424	10.3086	10.2358	10.349	10.5535	10.2043	9.95143	9.71443	10.312	10.0016	9.66955	9.68324	9.35179	10.1637	9.31858	9.68775	9.64645	8.94959	9.81506	9.6958	9.06143	10.0531	9.57789	9.04755	9.97086	9.87889	10.0923	9.7755	10.1411	9.45443
AT1G11130	11.8365	11.729	11.643	11.5604	11.6784	11.7922	11.7702	11.6181	11.667	11.656	11.7489	11.7923	11.8495	11.8034	11.8101	11.78	10.8467	11.7839	10.638	11.5071	10.747	11.5987	11.5689	10.6406	11.5555	11.3688	10.6838	11.3785	11.3439	10.7457	11.687	11.0396	11.6059	11.1839	11.5075	10.7491
AT1G11160	9.92991	9.78188	9.57591	9.34279	9.72656	9.77972	9.78258	9.73058	9.79226	9.87168	10.0505	9.932	9.93673	9.90821	9.90888	9.74279	8.9939	9.77571	9.01367	9.63153	9.00353	9.97624	9.72935	9.16393	9.70333	9.72531	9.19584	9.80562	9.27527	9.02287	9.59766	8.96759	9.58178	9.50138	9.78711	9.08635
AT1G11170	8.25031	8.29985	8.43632	8.54419	8.2036	8.20228	8.3433	8.54527	8.48839	8.47166	8.37803	8.43631	8.15754	8.24389	8.33662	8.15843	8.24738	8.18709	8.4756	8.2827	8.48314	8.30919	8.19916	8.20022	8.01262	8.22406	8.30741	7.7841	7.9855	8.20872	8.12007	8.55571	8.17442	8.14076	8.14572	8.19422
AT1G11175	9.4679	9.62236	9.55068	9.79382	9.68751	9.47531	9.68792	9.67328	9.72146	9.4883	9.63583	9.38864	9.6921	9.74902	9.76937	9.06335	10.2434	9.27145	10.1165	8.86122	10.1655	9.8191	9.53257	9.47633	9.18014	9.56487	9.75866	9.89053	9.37931	9.68121	9.20462	10.3724	9.30371	9.49599	9.12331	9.79006
AT1G11180	9.08998	9.3638	9.30019	9.41064	9.12859	9.08656	9.10794	9.06369	9.32934	9.06326	8.99742	9.28532	9.34451	9.3417	9.1206	9.20524	9.716	8.80048	9.65002	9.55432	9.6736	9.19632	8.85082	9.42217	8.87381	9.22037	9.45255	9.18409	8.66499	9.30069	9.24961	9.70413	9.1506	9.51208	9.35336	9.81255
AT1G11185	7.67968	7.92991	8.10597	7.95009	7.76747	7.78582	7.99717	7.83741	7.67968	7.67968	7.67968	7.67968	7.67968	7.87316	7.92298	7.67968	7.76485	7.67968	7.76815	7.67968	7.67968	7.891	7.89635	7.803	7.67968	7.67968	7.87031	7.67968	7.67968	7.95709	7.87249	7.8108	7.93731	7.67968	7.67968	7.67968
AT1G11190	7.88258	7.86629	8.02115	7.83596	8.01895	7.86343	7.67968	7.83741	7.67968	7.80266	8.0128	7.9004	7.89001	7.67968	7.78859	8.04693	7.90481	8.20604	8.04351	7.88486	8.06416	7.67968	7.77665	7.67968	8.13636	8.05989	7.9747	7.67968	8.49382	8.09244	8.06444	8.09302	8.10316	8.03393	7.98553	7.67968
AT1G11200	9.19731	9.09921	9.24733	9.13326	9.27065	9.3183	9.27978	9.07653	9.13057	9.24324	9.18941	9.37909	9.44948	9.37053	9.33971	9.12607	9.50825	9.22932	9.55467	9.48344	9.558	9.00345	9.25474	9.56877	8.82147	9.26373	9.5016	9.25486	8.81672	9.50474	9.18403	9.15033	9.31086	8.92145	9.45914	9.05881
AT1G11210	9.18359	9.79726	9.7703	9.86521	9.58582	9.70637	9.61974	9.24437	9.13947	9.14929	9.16778	9.1487	9.04642	9.02889	9.20169	8.97265	9.25796	9.19667	9.17687	9.43934	9.14122	9.65586	8.82524	9.21049	9.79431	9.07647	9.01266	9.59558	9.6642	8.98041	9.45379	9.59678	9.44116	9.39469	9.61259	9.6031
AT1G11220	10.1183	10.2905	10.1251	10.4254	10.1708	10.1229	10.1258	10.2619	10.0817	10.2947	10.0974	9.95775	9.93941	9.914	10.1066	10.159	9.20756	9.98751	9.13202	9.98195	9.12145	10.1691	10.159	9.20634	10.0134	9.91074	9.02448	10.2264	10.1974	9.15332	9.97223	9.70413	9.89054	9.91488	10.2266	9.8492
AT1G11240	12.528	12.377	12.5011	12.4529	12.416	12.1851	12.4169	12.7408	12.5198	12.5273	12.2812	12.3129	12.0276	11.9422	12.1939	12.3697	11.4721	12.5381	11.4512	12.4046	11.2705	12.4969	12.4671	11.4035	12.4826	12.5618	11.1708	12.6724	12.8	11.1851	12.1622	12.2937	12.2439	12.284	12.4023	13.011
AT1G11260	10.3084	10.7861	10.6692	10.8061	10.7259	10.6879	10.7015	10.4466	10.5101	10.4453	10.5998	10.474	10.6957	10.8343	10.5775	10.3516	11.6229	10.4729	11.4315	10.637	11.727	10.6765	10.8188	10.4521	10.2705	10.9803	10.6844	10.6537	10.9128	10.6899	10.6248	12.0206	10.6905	10.9524	10.7364	11.5744
AT1G11270	8.91315	8.90618	8.94231	8.87389	8.86576	8.68826	8.88251	8.66666	8.86471	8.97997	8.83775	8.89633	8.8076	8.82402	8.81339	8.84589	9.18149	8.46997	9.18126	8.87708	9.16064	8.83848	8.7236	8.96531	9.08246	8.92007	9.21773	8.75029	8.9474	9.07959	8.77417	8.90091	8.99201	8.70544	8.82714	8.78933
AT1G11280	10.5688	10.6518	10.6007	10.7515	10.5356	10.507	10.5988	10.5963	10.5897	10.6488	10.5158	10.4888	10.6131	10.5254	10.6856	10.6439	10.602	10.4952	10.6115	10.544	10.6113	10.6915	10.8128	10.4266	10.6224	10.6677	10.5886	10.7655	10.7556	10.5187	10.5638	10.4134	10.6014	10.7236	10.6668	10.6997
AT1G11290	9.54831	9.36213	9.32575	9.29116	9.29042	9.29856	9.38947	9.49641	9.30661	9.36848	9.3939	9.23869	9.34666	9.27411	9.35694	9.33713	8.89255	9.07425	8.65044	8.98866	8.83958	9.40986	9.33109	8.74479	9.49649	9.20554	8.8646	9.30247	8.89718	8.81088	9.09768	9.23141	9.47475	9.34065	9.35084	8.69324
AT1G11300	8.47667	8.62575	8.616	8.70941	8.66894	8.57829	8.67982	8.61859	8.50609	8.41981	8.44001	8.61355	8.47927	8.45445	8.49828	8.82413	8.87372	8.88555	8.72909	8.80354	8.85001	8.20898	8.62291	8.54749	8.45673	8.87012	8.52898	8.67253	8.72878	8.59057	8.67184	8.89462	8.61836	8.54382	8.73229	8.92516
AT1G11303	9.82801	9.7651	9.74868	9.76666	9.58428	9.65007	9.81184	9.42696	9.45727	9.64431	9.52079	9.61701	9.50346	9.38821	9.36829	9.91718	9.97186	10.2324	9.47889	9.94593	9.73248	9.89594	9.92748	9.08325	9.68979	9.79625	9.0408	9.59773	9.85179	9.1158	10.2188	10.6704	10.23	10.6428	10.3391	10.5399
AT1G11310	10.8166	11.1776	11.1506	11.0868	11.0273	11.0402	11.0076	10.6563	10.7226	10.8009	10.6408	10.6645	10.7997	10.8254	10.8604	10.7973	11.0922	11.0148	11.0945	11.1956	11.0508	10.795	10.4746	10.977	10.9335	10.891	10.9896	10.9128	10.6584	11.0303	11.0594	11.0524	11.0349	10.8559	11.1273	11.1966
AT1G11320	9.22871	9.44119	9.4228	9.2989	9.27065	9.24469	9.26485	9.31051	9.25712	9.22303	9.02821	9.03526	9.11958	8.99457	9.1585	9.3886	9.00589	9.20218	8.81395	9.00958	8.88065	9.40643	9.48474	8.84969	9.34739	9.22771	8.87282	9.42982	9.21955	8.91479	9.42668	9.3157	9.40002	9.25132	9.26191	8.9409
AT1G11330	9.23312	9.48716	9.28159	9.37069	9.38453	9.49358	9.36902	8.93465	8.98071	9.12508	9.02545	9.03526	9.34666	9.44475	9.3426	9.58461	9.8543	9.70155	9.48228	9.40091	9.71559	9.58362	9.50689	9.53767	9.49118	9.30323	9.2118	9.45423	9.36819	9.30069	9.43089	9.66613	9.61365	9.73373	9.44758	9.38324
AT1G11350	9.45519	9.54589	9.51878	9.5038	9.39713	9.48387	9.56826	9.26827	9.30916	9.55338	9.66342	9.48198	9.49779	9.54591	9.7755	9.37736	9.30807	9.6496	9.08527	9.59248	9.20593	9.71753	9.52275	9.08325	9.83345	9.75098	9.07048	9.81472	9.67296	9.13347	9.66381	9.66934	9.57225	9.65777	9.39048	9.22656
AT1G11360	10.5053	10.6537	10.598	10.7525	10.5676	10.6181	10.6927	10.8015	10.7269	10.6528	10.7403	10.7576	10.6082	10.5445	10.5932	10.5244	10.4533	10.5523	10.5546	10.4705	10.6176	10.5692	10.2635	10.3162	10.4766	10.2782	10.4085	10.5835	10.4701	10.4285	10.4784	10.7561	10.5203	10.746	10.5689	10.0623
AT1G11370	8.27104	8.00245	8.06124	8.23453	8.08074	8.16389	8.14338	8.54527	8.45791	8.38464	7.94123	8.31857	8.15754	8.14398	8.08594	8.10644	8.11237	8.0529	8.34183	8.03446	8.33183	8.27977	8.05426	8.02775	7.99365	8.23215	8.16006	8.06927	7.67968	8.14982	7.9346	8.18506	7.84847	7.67968	8.38754	7.67968
AT1G11380	9.17202	9.17823	9.25311	9.25168	9.30792	9.27702	9.19514	9.41563	9.29121	9.29419	9.29831	9.1833	9.38885	9.31401	9.39895	9.3641	9.75705	9.17999	9.8086	9.28566	9.68361	9.32281	9.35396	9.75145	9.27319	9.56302	9.69514	9.37432	9.25084	9.78167	9.38592	9.43372	9.37104	9.29045	9.29672	9.39367
AT1G11390	9.6365	9.5387	9.55815	9.66111	9.72793	9.66912	9.45523	9.65777	9.65613	9.54562	9.2918	9.53541	9.582	9.64941	9.62445	9.76228	9.70685	9.75496	9.65593	9.49253	9.76094	9.50853	9.55196	9.63458	9.77109	9.68078	9.69114	9.63587	9.74502	9.57214	9.78027	9.77983	9.55878	9.76682	9.69141	9.54942
AT1G11400	10.7367	11.0324	10.9931	10.9293	10.981	10.9167	10.9636	10.8638	10.7416	10.7301	10.399	10.5932	10.6212	10.5553	10.582	10.8715	10.6088	10.9924	10.3984	10.5077	10.4428	10.7992	10.8448	10.3162	10.7167	10.6515	10.1849	10.9386	10.815	10.3656	10.9126	10.9261	11.0179	10.7785	11.0818	10.0561
AT1G11410	8.5289	8.44077	8.29788	8.53075	8.37533	8.33694	8.38403	8.55871	8.45791	8.5892	8.53096	8.52782	8.71414	8.58521	8.51862	8.66679	9.0035	8.46997	8.94777	7.95093	9.05141	8.60186	8.62754	9.05974	8.64988	8.73847	8.83385	8.47189	8.32426	8.98041	8.70588	8.82943	8.83103	9.04032	8.46127	8.87642
AT1G11420	10.0489	9.98745	9.97849	9.76666	9.9331	9.94253	9.97063	10.1204	9.83462	10.0273	10.0706	9.8956	10.0949	10.0544	9.99083	9.5524	8.95706	9.61115	8.93131	9.62748	8.98556	9.93047	9.59917	9.0111	10.1368	9.20055	9.11026	9.89396	9.2992	9.19674	9.54708	8.81584	9.83411	9.32519	9.59209	9.31864
AT1G11430	11.202	11.3342	11.5267	11.4568	11.3254	11.4164	11.2925	11.3741	11.5377	11.2277	11.18	11.351	11.4707	11.0144	11.3044	11.5767	10.6295	11.5306	10.7784	11.7837	10.8686	11.6703	11.4529	11.528	11.7216	11.3249	11.2418	11.4	11.513	11.3001	11.7843	12.03	11.5586	12.0962	11.2422	11.6456
AT1G11440	9.26998	9.47507	9.46371	9.59645	9.47847	9.534	9.53273	9.46035	9.1186	9.269	9.21064	9.27907	9.18816	9.25067	9.42616	9.49052	9.34385	9.37054	9.36307	9.22489	9.34183	9.78655	9.71421	9.55331	9.86156	9.5313	9.60709	9.76476	9.94342	9.48081	9.44551	9.82321	9.26731	9.63383	9.59828	9.39367
AT1G11450	7.95172	7.90042	8.03161	7.87103	7.67968	7.78582	7.67968	7.88324	8.04236	7.80266	7.67968	7.9004	7.67968	7.67968	7.67968	7.87923	7.87	7.67968	7.67968	7.67968	7.91197	7.67968	8.02852	8.06859	7.67968	7.67968	8.16006	7.67968	7.67968	8.32262	7.96862	8.00029	8.00239	7.97629	7.88379	7.67968
AT1G11460	7.88258	7.84662	7.67968	7.95009	7.80381	7.78582	7.67968	8.04316	8.06911	7.67968	7.67968	7.67968	7.67968	7.67968	7.86823	7.67968	7.67968	7.67968	7.67968	7.67968	7.8809	7.891	7.91698	7.85403	7.67968	7.67968	7.87031	7.67968	7.67968	7.95709	7.67968	8.04964	7.67968	8.21519	7.92956	8.34165
AT1G11470	7.67968	7.67968	7.67968	7.67968	7.67968	7.67968	7.67968	7.67968	7.67968	7.67968	7.67968	7.67968	7.67968	7.67968	7.67968	7.67968	7.93488	7.67968	8.054	7.67968	7.96402	7.67968	7.67968	7.9551	7.67968	7.67968	7.96218	7.67968	7.67968	7.9063	7.67968	7.67968	7.67968	7.67968	7.67968	8.37336
AT1G11475	10.7156	10.8981	10.9469	10.8429	10.7963	10.6765	10.5743	10.9104	11.007	10.7694	10.7844	10.9997	10.9834	10.6953	10.6636	10.5753	11.1569	10.7896	11.6817	10.8667	11.2752	11.0124	10.7583	12.0723	11.0326	10.9797	11.8998	10.8865	10.9388	11.7972	10.7664	10.7957	10.7829	10.8676	10.7275	11.6809
AT1G11480	11.4645	11.597	11.6117	11.5567	11.6365	11.6297	11.6769	11.5339	11.4036	11.4252	11.6816	11.4787	11.6129	11.5045	11.4951	11.3889	11.3302	11.4653	11.1479	11.4491	11.3863	11.4453	11.5816	11.0824	11.6315	11.4903	11.0613	11.512	11.2873	11.0542	11.5111	11.6559	11.5662	11.505	11.5696	11.2262
AT1G11490	7.77048	7.67968	7.67968	7.85438	7.67968	7.78582	7.91989	7.88324	7.67968	7.76666	7.67968	7.8072	7.67968	7.8296	7.67968	7.80595	7.92032	7.67968	8.01	7.67968	7.8809	7.93838	7.87351	7.85403	7.67968	7.67968	7.76498	7.67968	8.02144	7.9063	7.67968	8.26227	7.91824	7.67968	7.67968	7.67968
AT1G11500	7.77048	7.76319	7.85072	7.67968	7.83169	7.80966	7.67968	7.67968	7.78052	7.83028	7.67968	7.76986	7.67968	7.80211	7.67968	7.76898	7.90481	7.82108	8.0327	7.67968	8.06416	7.76602	7.67968	7.85403	7.67968	7.67968	7.88847	7.67968	7.67968	8.07139	8.05229	7.97246	7.81752	8.21519	8.07404	7.89067
AT1G11510	7.67968	7.67968	7.67968	7.67968	7.67968	7.75474	7.67968	7.67968	7.67968	7.67968	7.67968	7.67968	7.67968	7.67968	7.67968	7.67968	8.39018	7.67968	8.54262	8.27415	8.70442	8.06469	7.67968	8.85551	7.67968	7.67968	8.45679	7.67968	7.94465	8.41823	7.67968	7.90662	7.67968	7.67968	7.67968	8.04447
AT1G11520	7.8369	7.67968	7.76524	7.85438	7.80381	7.78582	7.79989	8.0198	7.78052	7.76666	7.77226	7.83583	7.89001	7.80211	7.86823	7.8343	7.8001	8.65141	7.67968	7.67968	7.98672	7.80176	7.67968	8.06859	8.09442	7.81445	7.8003	7.86046	8.70803	7.81061	7.67968	7.94164	8.00239	7.79196	7.7818	8.67272
AT1G11530	8.53347	8.82727	8.81407	8.91205	8.40656	8.58123	8.61747	8.65094	8.77193	8.60464	8.24682	8.39937	8.7489	8.55758	8.47026	8.15018	9.12959	8.51664	9.20936	8.12545	9.07665	8.68455	8.36582	9.0357	9.02812	8.53555	9.17352	8.86819	8.18518	9.20146	8.4128	9.33691	8.54937	8.99104	8.6614	9.5123
AT1G11540	7.67968	7.82427	7.67968	7.75785	7.67968	7.67968	7.67968	7.67968	7.67968	7.85355	7.67968	7.67968	7.67968	7.67968	7.67968	7.67968	8.04993	7.67968	8.129	7.67968	8.14277	7.891	7.67968	8.10546	7.67968	7.67968	7.9747	7.67968	7.67968	8.07139	7.84669	7.90662	7.67968	7.67968	7.67968	8.23496
AT1G11545	8.55149	8.80229	8.91901	8.9965	8.99652	9.04988	8.9796	8.41198	8.55683	8.58137	8.58158	8.82853	8.63159	8.86737	8.60103	8.93963	8.40473	8.91473	8.44697	8.83281	8.42487	8.96083	8.84721	8.78317	8.95815	8.69417	8.68643	8.89253	8.65388	8.67035	8.84495	8.68367	8.90962	8.56419	8.84742	8.78933
AT1G11570	7.90191	7.84662	7.90584	7.99177	8.05116	7.80966	7.67968	7.95261	7.94614	7.92542	8.03739	7.76986	7.67968	7.92431	7.78859	7.80595	8.09551	7.67968	8.16993	8.01942	8.06416	7.95233	8.05426	7.9261	7.67968	7.84471	8.16744	7.93517	8.20742	8.26145	8.06444	7.97246	8.18375	8.05113	7.92956	7.9778
AT1G11580	8.83602	9.86265	10.1992	10.0604	9.56102	9.85004	9.59712	9.20414	9.25179	8.61225	8.83441	8.6648	8.71807	9.50676	9.18857	9.36028	8.50717	8.62224	8.55534	8.7191	8.51443	9.8736	9.27188	8.51371	9.26679	9.49485	9.14234	9.72062	9.45437	9.02287	9.51807	8.82943	9.10598	8.89407	9.36834	8.8074
AT1G11590	7.8369	7.84662	7.67968	7.67968	7.85518	7.96011	7.67968	7.67968	7.67968	7.67968	7.67968	7.67968	7.67968	7.80211	7.83367	8.06781	7.67968	7.82108	7.67968	7.67968	7.79592	7.67968	7.67968	7.85403	7.67968	7.67968	7.76498	7.67968	7.67968	7.77228	7.77614	7.67968	7.77717	7.67968	7.67968	7.67968
AT1G11592	9.8549	9.77711	10.003	9.88174	9.83833	9.8418	9.88454	9.75685	9.7957	9.85347	10.0564	9.80743	9.87341	9.71172	9.78361	10.1497	9.34385	9.98166	9.36307	10.032	9.3286	9.76867	9.78499	9.24319	9.87735	9.66898	9.34804	9.90924	9.72424	9.29202	10.0142	9.84297	9.92444	10.0844	9.82038	9.39367
AT1G11600	12.0424	11.7703	11.4714	11.4707	11.4386	11.6874	11.6105	11.5573	11.6008	11.7925	11.9056	11.9267	11.8141	11.6604	11.646	12.0772	11.1564	12.1123	10.5726	11.8175	10.9901	11.5226	12.0172	10.5288	10.9887	11.501	10.377	11.0178	11.3478	10.4554	11.8093	11.5053	11.8221	11.7209	11.6817	11.1183
AT1G11620	7.67968	7.67968	7.67968	7.67968	7.67968	7.67968	7.67968	7.67968	7.67968	7.67968	7.67968	7.67968	7.67968	7.67968	7.67968	7.67968	8.20188	7.67968	8.1777	7.67968	8.25716	7.67968	7.67968	8.57188	7.67968	7.67968	8.57226	7.67968	7.67968	8.3722	7.67968	7.90662	7.67968	7.67968	7.67968	7.67968
AT1G11630	10.3661	10.2273	10.3713	10.3011	10.2592	10.203	10.2477	10.2825	10.354	10.3	10.0881	10.3848	10.1681	10.0585	10.2493	10.2625	9.44028	10.2251	9.22632	10.241	9.30508	10.2812	10.2879	9.44616	10.1007	9.7652	9.22363	10.3229	10.235	9.42372	10.1191	9.76504	10.0769	9.96637	10.332	9.68777
AT1G11650	12.6036	12.8358	12.8768	12.7364	12.897	13.0226	12.9438	12.633	12.6882	12.7021	12.8989	12.8152	12.9624	12.6788	12.8269	13.0096	12.4162	12.9106	12.6425	13.2571	12.662	12.7047	12.8224	12.5857	12.6981	13.0063	12.6163	12.7333	12.6982	12.4933	12.9781	13.3368	12.8852	13.1682	12.887	13.3034
AT1G11660	10.8841	10.6999	10.7183	10.7131	10.7014	10.904	10.9095	10.9116	10.9941	10.9337	10.8067	11.0692	10.8476	10.7954	10.7635	10.7032	10.3656	10.9052	10.4914	10.6969	10.5277	10.8082	10.6653	10.5318	10.7061	10.7262	10.6177	10.612	10.7654	10.5937	10.7939	10.7661	10.828	10.8352	10.6898	10.7189
AT1G11670	10.0941	9.92918	9.72277	9.95411	10.3229	10.4105	10.2231	10.1572	10.1077	10.3139	10.4417	10.4488	10.2974	10.3646	10.4989	10.3614	10.2548	10.5791	10.1422	9.78754	10.2147	10.4074	10.6893	10.6611	10.5016	10.5108	10.4271	10.2593	10.7615	10.4131	10.1179	10.0877	9.80255	10.3466	10.2518	10.0561
AT1G11680	11.5479	11.6279	11.7135	11.6764	11.7488	11.7515	11.7185	11.6316	11.5643	11.616	11.8019	11.9172	11.917	11.8635	11.8831	12.0795	11.4808	11.9101	11.5214	12.195	11.6029	12.1954	12.1845	12.0185	11.8755	12.042	11.7592	11.9383	11.9126	11.6757	12.0182	12.2706	11.976	12.1903	11.9409	11.8964
AT1G11700	9.26571	9.09289	9.01876	9.32029	9.26866	9.3183	9.29453	9.42884	9.53562	9.58241	9.81464	9.86209	9.76157	9.67609	9.53175	9.19867	9.46602	9.13424	9.56581	9.17857	9.51031	9.55808	9.64823	9.89482	9.45885	9.75416	9.98669	9.44208	9.60579	9.75354	9.10328	9.44145	8.8923	9.48514	9.06976	9.56757
AT1G11710	9.23972	9.02531	9.05383	8.98016	9.19229	9.19753	9.03189	8.9804	9.10039	9.25718	9.03919	9.16498	9.00642	8.85026	9.05187	9.54258	8.94449	9.28174	8.99564	9.12717	8.92007	9.21469	9.36523	8.89534	9.26358	9.22282	8.91553	9.31611	9.65539	8.82111	9.02209	9.20345	8.97926	9.248	9.18896	9.23848
AT1G11720	10.7395	10.9808	10.9014	10.7309	10.8418	11.0024	10.903	10.4714	10.3853	10.5932	10.7207	10.4181	10.4042	10.4705	10.5025	10.7882	10.6884	10.8074	10.538	10.3429	10.5899	10.7122	10.6636	10.491	10.5562	10.2921	10.3209	10.5988	10.1648	10.3937	10.5876	10.4261	10.6963	10.3593	10.7824	10.2461
AT1G11730	9.69204	9.6088	9.55068	9.51029	9.7524	9.55142	9.70637	9.31465	9.62707	9.74651	9.5667	9.69958	9.66753	9.85	9.65389	9.41444	9.44515	9.57551	9.36494	9.44405	9.42133	10.0023	9.76074	9.33235	10.2091	9.81605	9.48284	9.68699	10.0423	9.58587	9.45791	9.24967	9.54321	9.13256	9.55432	9.15228
AT1G04877	8.19072	8.0702	8.03161	8.23453	8.2178	8.27595	8.12778	8.25215	8.37176	8.2656	8.29613	8.50482	8.11955	8.35531	8.23177	8.22694	8.4466	8.12524	8.41203	8.29113	8.19688	8.18788	8.16236	8.46001	8.4937	8.199	8.3814	8.09599	7.67968	8.44549	8.21377	8.04964	8.23633	7.67968	8.19771	7.67968
AT1G11735	7.67968	7.79776	7.96302	7.67968	7.76747	7.91679	7.84963	7.67968	7.82226	7.83028	7.86475	7.67968	7.94559	7.87316	7.67968	7.87923	8.03001	7.67968	7.92962	7.67968	8.02764	7.67968	7.67968	7.9813	7.67968	7.67968	8.06011	7.97456	7.67968	8.01285	7.9842	7.67968	7.67968	7.67968	7.67968	7.67968
AT1G11740	7.99365	7.67968	7.67968	7.87103	7.76747	7.90465	7.91989	7.90263	7.92642	7.92542	7.67968	7.83583	8.00512	7.92431	7.94614	7.8343	8.39506	7.87957	8.16203	7.67968	8.15689	7.87262	8.14282	8.12271	7.67968	8.32775	8.12125	7.88838	7.94465	8.07139	7.67968	7.94164	7.93731	7.67968	7.67968	8.10054
AT1G11750	10.7568	10.8109	10.9314	10.9979	10.8211	10.9053	10.8329	10.8733	11.0385	10.8203	10.6593	10.9253	11.2334	11.005	11.2201	11.2236	10.9126	10.974	11.0045	11.5226	10.9738	11.0406	11.2602	11.4594	10.8844	11.3142	11.333	11.0432	11.294	11.2298	11.3225	11.4571	11.1729	11.5272	11.1623	11.3609
AT1G11755	9.29322	9.41754	9.5157	9.23387	9.40248	9.36492	9.40958	9.27042	9.25446	9.42301	9.24515	9.30794	9.4155	9.43635	9.4099	9.32538	9.89239	9.35619	9.76332	9.4346	9.77956	9.47164	9.30067	10.1058	9.60295	9.20802	10.4355	9.43474	9.50527	10.0472	9.42033	9.55184	9.43261	9.61434	9.41936	9.7976
AT1G11760	9.53811	9.54158	9.52032	9.58066	9.63695	9.69098	9.56241	9.59209	9.63098	9.74252	9.71993	9.60271	9.54427	9.57033	9.68266	9.68685	9.83779	9.55117	9.71779	9.80356	9.84273	9.42179	9.58238	9.55952	9.42844	9.58675	9.60281	9.56283	9.54453	9.59269	9.75294	9.57969	9.78648	9.70663	9.36088	9.50284
AT1G11780	9.18818	9.14044	9.1735	9.20412	9.21553	9.1036	9.18712	9.16714	9.24374	9.31886	9.13577	9.29153	9.30957	9.04087	9.16525	8.93683	9.30626	9.2453	9.3134	8.93069	9.33853	9.09065	9.13797	9.30975	8.98339	9.0161	9.3392	9.06875	9.07044	9.25664	9.18922	8.80206	9.05052	8.63472	9.34579	8.63012
AT1G11790	9.68751	9.64243	9.6829	9.72483	9.85087	9.79314	9.90041	9.69469	9.62903	9.78959	9.77553	9.60431	9.43161	9.59429	9.71079	9.87856	9.81385	9.99334	10.0297	9.904	9.92177	9.80917	9.80249	10.2076	10.1496	9.92749	10.1904	9.79644	9.80148	10.2072	9.78027	9.47187	9.79615	9.58955	9.93612	9.6031
AT1G11800	10.7078	10.2307	10.1356	10.0847	10.0889	10.1711	10.2989	10.3332	10.3483	10.5279	10.4657	10.3535	10.1395	10.1154	10.2044	10.0701	9.6143	10.053	9.55946	9.85899	9.62759	9.95634	9.98372	9.6258	9.93682	9.64504	9.61985	9.98473	9.6642	9.48822	9.82098	9.63688	9.61735	10.0159	9.59622	9.59431
AT1G11820	11.2149	10.8386	10.8584	10.9125	11.0629	10.9721	10.8877	10.8593	11.0434	11.1325	11.1608	11.1984	11.3439	11.3765	11.3604	11.0874	11.3415	11.019	10.9979	11.1879	10.8954	10.9553	11.2212	10.8188	10.9452	11.1332	11.0201	10.945	10.6626	11.064	11.2368	10.5226	11.1334	10.6233	11.2829	10.3345
AT1G11840	13.7688	13.7037	13.6967	13.7293	13.4865	13.5907	13.4007	13.6711	13.8598	13.5466	13.5884	13.4998	13.7182	13.844	13.6637	13.3492	13.1241	13.212	13.3548	13.3324	13.4278	14.102	13.5796	14.0705	13.9308	13.6266	13.9392	14.0246	13.6168	14.0087	13.4876	13.4552	13.2771	13.6073	13.2094	13.5432
AT1G11850	7.99365	7.90042	8.0706	7.92659	7.85518	7.91679	8.11161	8.2661	8.34282	8.25289	7.86475	7.96444	8.18409	7.90854	8.16457	8.38706	9.95135	8.12524	10.0074	8.36945	10.0426	8.34807	8.63673	10.5873	7.67968	8.35429	10.396	7.99238	9.21318	10.493	8.17849	9.3536	8.30662	9.68824	8.09934	9.56757
AT1G11860	12.2513	12.1822	12.2142	12.167	12.228	12.3003	12.1097	12.2238	12.2414	12.3846	12.1683	12.0532	12.7335	12.2473	12.4907	12.1678	12.6911	12.1616	12.6982	12.3893	12.9433	12.415	12.6273	13.4009	12.3763	12.4668	13.0484	12.3188	12.7344	13.105	12.2305	12.941	12.2149	13.0185	12.0922	12.6566
AT1G11870	9.75967	9.71969	9.71621	9.82648	9.77243	9.85822	9.79485	9.812	9.82626	9.8238	9.83728	9.81693	9.85065	9.58237	9.77956	9.85303	10.0569	9.8262	9.98585	9.94116	10.1216	9.68912	9.80407	10.037	9.48318	9.88088	10.0015	9.54276	9.61951	9.96827	9.87681	10.138	9.73199	10.1048	10.001	9.91269
AT1G11880	9.23972	9.04758	8.89246	9.1207	9.17508	9.1036	9.24972	9.20868	9.21925	9.1962	9.26537	9.23869	9.23639	9.25264	9.18857	9.18984	9.87406	9.29195	9.94755	8.82869	9.79336	9.00345	9.22981	9.75676	8.9624	9.30094	9.77625	8.96219	8.95553	9.75205	9.24223	8.83615	9.04149	9.12887	9.27542	9.43452
AT1G11890	10.4762	10.184	10.1973	10.1335	10.2369	10.1882	10.2871	10.3275	10.4491	10.4532	10.3181	10.5317	10.3879	10.2827	10.2335	10.3418	10.2452	10.3036	10.5554	10.5972	10.3096	10.2047	10.3054	10.5047	10.1238	10.5447	10.6076	10.225	10.3808	10.5263	10.4718	10.1268	10.2845	10.4394	10.0411	10.5869
AT1G11900	8.27778	8.43197	8.29788	8.22913	8.31376	8.34517	8.26473	8.16799	8.32019	8.21974	8.4346	8.41545	8.30628	8.24389	8.21035	8.00103	8.1881	8.25902	8.01	7.67968	8.02764	8.43837	8.10094	7.89315	7.67968	8.09378	8.19586	8.09599	8.22872	8.07139	8.4367	8.04964	8.26866	8.1271	8.04696	7.89067
AT1G11905	9.51225	9.50804	9.62065	9.63447	9.54843	9.534	9.60848	9.69621	9.67514	9.56569	9.45046	9.76733	9.41347	9.44643	9.44484	9.3679	9.6682	9.4664	9.57527	9.60701	9.64054	9.68501	9.28636	9.44616	9.25388	9.38913	9.57972	9.3948	9.07044	9.66688	9.46814	9.41812	9.25492	9.554	9.24548	9.42443
AT1G11910	13.3984	13.2952	13.2753	13.4106	13.1295	13.1417	13.1118	13.4368	13.4839	13.2993	13.4215	13.2878	13.4694	13.4787	13.5022	13.0799	13.9358	13.2008	14.0767	13.2591	14.1012	13.1989	13.431	13.9599	13.1101	13.5414	13.8856	13.3559	13.1865	13.8912	13.2036	13.8394	13.2288	13.4785	13.3619	14.1308
AT1G11915	7.96639	8.06127	8.01036	8.06937	8.04075	7.96992	7.94817	7.88324	7.88123	8.01581	7.67968	7.8812	7.94559	8.07525	8.00579	8.14178	8.25357	8.25902	8.24936	7.93086	8.12818	7.95233	8.15269	7.9813	7.67968	8.23215	8.12125	7.82732	7.67968	8.07139	8.10954	8.07195	8.05624	7.95436	7.67968	7.67968
AT1G11920	7.67968	7.67968	7.67968	7.67968	7.67968	7.67968	7.67968	7.67968	7.67968	7.67968	7.67968	7.67968	7.67968	7.67968	7.67968	7.76898	7.67968	7.67968	8.53833	7.67968	9.07249	8.01336	7.67968	8.76418	7.67968	7.67968	8.74766	7.67968	8.08368	8.38402	7.67968	8.20146	7.67968	7.67968	7.67968	7.67968
AT1G11930	11.6215	12.0875	11.9477	12.2086	11.8134	11.8947	11.8371	12.1203	11.8269	11.9039	11.9186	11.6205	11.7502	11.6518	11.7815	11.4634	11.6697	11.4511	11.5183	11.5133	11.6559	11.8985	11.4743	11.4869	11.72	11.6997	11.5659	12.2462	11.8305	11.604	11.7074	12.1093	11.7019	11.8113	11.7077	11.6536
AT1G11940	9.69656	9.56298	9.69098	9.71057	9.68892	9.64259	9.6985	9.86091	9.75734	9.93751	9.93455	9.90575	9.75849	9.8681	9.7446	9.59726	10.0599	9.70155	10.1279	9.76038	10.0595	9.81663	9.72265	10.2151	9.77322	10.0082	10.1449	9.6063	10.1096	10.0768	9.63741	9.701	9.73704	9.97568	9.81171	9.89187
AT1G11950	10.3477	10.2136	10.0426	10.0166	10.1738	10.2141	10.2735	10.3057	10.354	10.4918	10.622	10.3407	10.3239	10.415	10.5096	9.8633	9.64774	9.97872	9.59089	9.7695	9.65845	10.1917	9.73436	9.64618	10.2705	9.59935	9.54577	10.2197	9.59656	9.64752	9.80235	9.16507	9.96739	9.30003	9.62473	9.44451
AT1G11960	10.1062	9.79255	9.96225	9.82446	9.90825	9.95523	9.90041	9.91191	9.97519	9.96587	9.99439	10.1497	9.93673	9.95612	9.86211	9.95111	9.80901	10.0107	9.84729	9.84706	9.84712	10.0098	10.1309	9.95761	10.1238	9.98586	9.90674	9.7946	9.60579	9.82345	9.97223	9.57969	9.84806	9.63141	9.88612	9.72808
AT1G11980	7.67968	7.67968	7.67968	7.67968	7.67968	7.67968	7.67968	7.67968	7.67968	7.67968	7.67968	7.67968	7.67968	7.67968	7.67968	7.67968	7.88814	7.67968	8.0642	7.67968	8.40729	7.67968	7.67968	8.63353	7.67968	7.67968	8.52492	7.67968	7.67968	8.36621	7.67968	7.67968	7.67968	7.67968	7.67968	7.9778
AT1G12000	11.9262	12.0493	11.9301	12.0852	12.3528	12.4681	12.2596	12.0048	11.9185	12.1157	12.2296	12.0145	12.1159	12.1197	12.2783	12.4191	11.5254	12.3376	12.2329	12.5352	12.0067	12.0008	12.3766	12.259	12.0331	12.689	12.3338	12.4307	12.0107	12.1771	12.1374	12.1345	12.1896	12.1991	12.0504	12.2943
AT1G12010	7.98033	7.90042	8.16888	8.12019	7.80381	7.90465	7.67968	8.05429	8.10602	8.09541	8.0128	7.97829	8.07784	7.93911	8.00579	7.76898	8.29509	7.87957	8.38057	7.88486	8.33183	7.9079	7.67968	8.06859	7.67968	8.03546	8.26669	7.93517	7.67968	8.26145	7.77614	8.54642	7.67968	7.67968	7.94953	7.67968
AT1G12013	7.88258	7.67968	7.67968	7.92659	7.67968	7.89181	7.99717	7.96732	7.98169	7.9677	7.67968	7.8072	7.84266	7.8296	7.78859	7.85819	7.93488	7.67968	8.02155	7.67968	7.91197	7.80176	7.77665	8.02775	7.67968	7.89265	7.90517	8.05518	8.02144	7.98626	7.67968	7.86504	7.81752	7.67968	7.88379	7.67968
AT1G12020	9.64593	9.57844	9.64592	9.76243	9.70718	9.66807	9.49304	9.67636	9.58523	9.6371	9.74276	9.55382	9.68397	9.56731	9.66503	9.58142	9.15895	9.71601	9.00855	9.7081	9.0124	9.22877	9.45595	9.35454	9.68525	9.5667	9.10591	9.47815	9.15424	9.03116	9.59949	9.3536	9.57607	9.21082	9.6799	9.35138
AT1G12050	11.0317	11.2601	11.0859	11.1686	11.1026	11.1946	11.0483	11.1352	11.1168	11.0545	11.2067	11.0506	11.1148	11.1455	11.0019	11.049	10.8591	11.1648	11.0791	11.3306	11.1867	11.1954	11.2212	11.5441	11.057	11.1889	11.4548	11.4654	11.4699	11.3285	11.1379	11.4925	10.9422	11.3375	10.9488	11.2734
AT1G12060	8.73438	8.64275	8.83141	8.87618	8.84517	8.88463	9.05935	8.75898	8.78037	8.66008	8.9299	8.63363	8.88279	8.75024	8.62478	8.82098	8.91365	8.76756	9.09715	8.68589	8.80215	8.83267	9.02571	9.12433	8.89217	8.98913	9.06822	8.89653	8.92261	8.9055	8.92091	8.85603	8.65078	8.96117	8.92086	9.21452
AT1G12080	8.64789	9.12002	9.59487	9.36923	9.57037	9.91416	9.35519	8.95205	8.81339	8.7155	9.24061	8.78275	9.1222	9.40043	8.88625	10.3328	10.2746	9.63052	10.3866	10.0512	10.2829	10.629	11.834	11.7082	11.6243	11.6626	11.906	10.3229	12.2504	11.637	9.39028	11.116	9.25492	11.285	9.56704	11.506
AT1G12090	10.3496	11.5566	11.6728	11.913	11.9165	12.3861	11.7767	10.5562	10.997	10.7694	11.0705	11.034	11.275	10.9164	11.348	12.4255	12.0721	12.1136	11.9573	12.6472	12.1555	11.0663	11.9154	13.6137	11.4895	11.6986	13.2476	11.119	11.547	13.1333	12.6942	12.2052	12.5101	12.4271	12.0113	12.3849
AT1G12100	8.1319	8.0958	8.18334	8.2556	8.2582	8.35329	8.09478	8.15101	8.10602	8.13803	8.32252	8.46153	8.43583	8.28144	8.41067	8.08759	8.12857	8.24195	8.16993	7.9696	8.18391	7.97826	8.281	8.1393	7.67968	8.17262	8.08747	8.30148	8.46594	8.14077	8.13035	7.67968	8.01667	8.06755	8.08689	8.58523
AT1G12110	7.8369	8.05213	7.87088	8.01965	8.09012	8.22295	8.2997	8.05429	7.94614	8.19878	8.08199	8.12884	8.3131	8.04607	8.1993	8.4638	8.11237	8.30734	8.22188	8.2827	8.30099	8.055	8.55001	8.43157	8.48646	8.3345	8.47006	8.10871	8.46594	8.20073	8.13035	7.8108	7.8975	8.08328	7.67968	8.1498
AT1G12120	11.6929	11.7023	11.6963	11.6705	11.7327	11.4938	11.6655	11.7518	11.6036	11.6749	11.6902	11.5744	11.5756	11.4702	11.7626	11.4324	11.0388	11.5948	10.9054	11.4208	10.9336	11.8006	11.5367	11.0165	11.9624	11.6542	10.97	11.8056	11.9144	11.0726	11.5422	11.537	11.6665	11.5639	11.5779	11.9775
AT1G12130	7.77048	7.82427	7.92142	7.90058	7.76747	7.89181	7.88777	7.67968	7.85426	7.76666	7.98621	7.83583	8.03107	7.85276	7.86823	7.67968	7.90481	7.67968	7.87737	7.67968	7.67968	7.67968	7.98581	7.67968	7.67968	7.93158	7.76498	7.88838	7.67968	7.67968	7.81607	7.67968	7.67968	7.67968	8.01767	7.67968
AT1G12140	9.22871	9.22984	9.19999	9.41064	9.25459	9.20527	9.211	9.25093	9.21649	9.16013	9.19416	9.19684	9.16828	9.27604	9.14486	9.25648	9.40565	9.04929	9.55147	9.08617	9.5017	9.32832	9.13523	9.55952	9.61022	9.19052	9.53072	9.35611	9.32265	9.44113	9.23729	9.39433	9.23987	9.26451	9.22882	8.87642
AT1G12160	7.77048	7.86629	7.76524	7.83596	7.89455	7.86343	7.94817	7.67968	7.90497	7.98046	7.67968	7.67968	8.04334	7.85276	7.83367	7.67968	8.15181	7.9244	8.09325	7.67968	7.8809	8.01336	7.67968	7.9813	8.26422	7.98059	7.82739	7.97456	7.67968	7.97204	7.67968	7.8108	7.8975	7.67968	7.67968	7.67968
AT1G12200	8.61974	9.0298	8.62326	8.70393	8.55303	8.60718	8.7126	8.46928	8.5889	8.57346	8.78288	8.64936	8.58707	8.94088	8.41067	8.72117	9.36308	8.52786	9.44617	8.75113	9.50457	8.71153	8.67254	8.9601	8.71813	8.63874	9.31409	8.68764	8.9392	9.44496	8.96322	9.42204	8.97283	8.99523	8.61066	9.20234
AT1G12210	8.25031	8.11201	8.15396	8.02844	8.11701	8.14643	8.25257	8.06508	8.04236	8.10428	7.67968	8.26029	8.10951	8.0358	8.07125	7.98847	7.94864	8.10254	7.97262	8.13693	7.91197	8.10119	8.17183	7.67968	7.67968	7.77499	7.8003	8.12105	8.08368	7.84001	8.27787	8.11305	8.10316	7.67968	7.82407	7.67968
AT1G12230	11.3495	11.4775	11.5489	11.5656	11.2867	11.366	11.2616	11.395	11.3522	11.1948	11.3714	11.3439	11.6558	11.5358	11.4696	11.5419	11.9551	11.2936	11.9143	11.5792	12.0806	11.0925	11.207	12.2991	10.9729	11.1613	12.0022	11.1393	11.434	12.2398	11.5626	12.1203	11.3988	12.1639	11.3312	12.0896
AT1G12240	9.68143	10.1173	10.1086	10.4098	10.1044	10.5137	10.1781	9.70376	9.87565	9.65433	9.99688	9.53878	9.7336	9.96394	9.91438	10.2888	10.2016	10.2684	10.1714	10.0845	10.4301	10.0978	9.91739	10.9115	9.89102	10.4742	10.6819	10.0302	9.73259	10.4713	10.2835	10.5937	10.1913	10.6541	10.3332	10.7676
AT1G12244	9.37793	9.49316	9.38389	9.65076	9.67183	9.60116	9.57989	9.64522	9.60133	9.65433	9.71377	9.44259	9.36583	9.23678	9.57777	9.57343	9.59867	9.75844	9.42504	9.55432	9.45172	9.24269	9.53842	9.44277	9.37111	9.48114	9.5636	9.54276	9.48516	9.67804	9.54517	9.42204	9.58178	9.39175	9.74199	9.34057
AT1G12250	9.88256	10.132	10.0909	10.0485	9.95287	9.9628	9.94036	9.64048	9.90915	9.92946	9.86914	9.89688	9.80984	9.7967	10.0012	9.92696	10.4488	9.87161	10.228	10.011	10.3719	9.80042	9.74597	10.6392	10.1671	10.0251	10.4155	9.99268	10.0057	10.5993	9.95006	9.9659	9.76693	10.0087	10.2766	10.3395
AT1G12260	7.98033	7.9685	8.09741	8.08456	8.09012	8.15232	7.97371	7.95261	8.11761	8.04773	7.81059	8.06123	8.10951	8.19646	8.188	8.38706	8.08681	7.96215	8.20758	8.44581	8.30099	8.18064	8.27335	8.04875	7.67968	8.41025	8.12929	8.18867	8.73898	8.20872	8.37527	8.53701	8.43262	8.60342	8.08689	8.27279
AT1G12270	12.0129	12.0278	11.9668	11.9743	12.0463	12.1036	11.9883	12.0089	11.9933	12.0663	12.199	12.1078	12.1435	12.0347	12.0693	12.0858	11.0223	11.8847	11.2407	12.0608	11.1116	11.9168	11.8512	11.0176	11.7909	11.7723	11.2995	11.825	11.29	11.2506	11.901	11.5477	11.8851	11.8522	11.5538	11.4905
AT1G12280	8.40964	8.4791	8.72215	8.5375	8.39631	8.54526	8.41298	8.47921	8.57303	8.41981	8.55897	8.31237	8.40724	8.70091	8.51862	8.28105	9.05709	8.44545	8.92297	8.36205	8.95334	8.77564	8.66814	8.8079	8.47175	8.45076	8.85353	8.41745	8.93094	8.96879	8.58505	8.70709	8.50704	8.62856	8.38754	8.90918
AT1G12290	8.63995	8.64611	8.59005	8.65303	8.60916	8.60434	8.73797	8.6268	8.78874	8.48516	8.46644	8.67241	8.51022	8.54134	8.60103	8.80186	8.79152	8.592	8.7725	8.19037	8.68601	9.0108	8.70269	8.46001	8.71813	8.5602	8.6133	8.56417	8.391	8.52151	8.73058	8.6179	8.62775	8.60978	8.60012	8.1498
AT1G12300	9.16502	9.12413	8.99227	9.1386	9.04645	9.13032	9.1586	8.82664	9.10039	9.16228	9.43319	9.00625	9.16828	9.14749	9.23698	9.11191	9.05025	9.22932	8.9532	9.06344	9.14513	9.15654	9.47862	8.99606	8.99988	8.92007	8.93878	9.01326	8.88856	8.89298	8.97904	8.90091	8.83844	8.80194	9.24824	9.08635
AT1G12320	9.12451	9.06939	8.99471	9.28024	8.82413	8.85282	8.92966	9.10177	9.23292	8.99515	9.10281	8.66096	8.96786	9.41938	8.9864	9.33323	10.2187	9.01072	10.4277	9.22489	10.2557	9.04204	8.91029	9.77255	8.51502	9.08482	10.3634	8.89653	9.27527	10.222	9.25206	10.0258	9.27713	9.9265	9.21191	9.83467
AT1G12330	11.7063	12.0259	11.9908	11.9962	11.875	12.1366	12.0039	11.6512	11.5081	11.5969	11.9208	11.7991	11.7677	11.5441	11.6236	13.0824	12.3379	12.9998	12.2069	12.7404	12.2694	12.2672	12.6246	11.8288	11.6387	12.4631	11.8231	11.7722	12.5401	11.7712	12.7759	13.0483	12.598	13.1339	12.5517	12.5633
AT1G12340	9.316	9.0298	9.21002	9.13504	9.15539	9.1913	9.15032	9.25529	9.13651	9.2271	9.24061	9.06854	8.98583	9.25067	9.38511	9.19647	9.66413	9.52634	9.67204	9.04356	9.89453	9.19838	9.38746	9.90431	9.69658	9.15726	9.64775	9.35611	9.08486	9.99841	9.20716	9.30279	9.28687	9.20392	9.12638	9.92639
AT1G12350	11.2532	11.0831	11.1155	11.0326	11.2778	11.2556	11.2327	11.2119	11.3594	11.4046	11.2557	11.1288	11.0083	10.9325	10.9868	11.1952	11.3347	11.3005	11.4242	11.0712	11.2146	11.3651	11.1881	11.4801	11.6136	11.1139	11.388	10.9481	11.2043	11.4544	11.0117	10.5693	11.1817	10.5606	11.1843	11.466
AT1G12360	11.2065	11.3377	11.3163	11.369	11.2058	11.1566	11.1819	11.1399	11.2792	11.131	11.1194	11.2562	11.2775	11.1685	11.2215	11.0651	11.6589	11.2982	11.6539	11.2542	11.6837	11.0698	11.0677	11.3661	11.4299	11.089	11.3853	11.0163	10.9711	11.3494	11.3925	11.5745	11.2665	11.2697	11.2636	11.5972
AT1G12370	10.6645	10.3595	10.237	10.3103	10.4598	10.4057	10.4762	10.3955	10.2627	10.5581	10.5732	10.4623	10.2159	10.2252	10.3403	10.426	9.20557	10.2755	9.32118	10.0831	9.2601	10.0898	10.2006	9.42908	10.4461	10.0251	9.34628	10.0084	10.0587	9.36584	10.0431	9.40629	10.0704	9.85725	10.1206	9.76716
AT1G12380	10.7156	10.368	10.3543	10.4033	10.4277	10.3452	10.4733	10.587	10.6623	10.6351	10.6585	10.7691	10.7715	10.8962	10.7407	10.3569	9.84135	10.1287	10.0208	10.1198	10.1252	10.9773	10.7808	10.3455	10.781	10.7138	10.5825	10.5927	10.5962	10.5953	10.2279	10.4334	10.0467	10.6898	10.0983	10.2674
AT1G12390	8.71263	9.0298	8.97506	9.08025	9.11951	8.96095	8.9796	8.59771	8.72852	8.74521	8.6417	8.38843	8.63159	8.7341	8.79909	8.74887	8.53168	8.75914	8.45664	8.56099	8.86545	8.73125	8.47519	8.61095	8.63796	8.46743	8.46567	8.97704	8.02144	8.44549	8.61345	8.68367	8.65531	8.71668	8.82303	8.46027
AT1G12400	8.65184	8.70441	8.68932	8.81493	8.76454	8.84416	8.8553	8.96064	8.85311	8.77397	8.74319	8.94003	8.77871	8.64143	8.71883	8.5462	8.67817	8.8323	9.04636	9.05685	8.88065	8.65315	8.74808	8.93897	8.79669	8.76174	8.9565	8.27539	8.16188	8.94215	8.82317	8.5649	8.82356	8.52291	8.74133	9.20234
AT1G12410	10.5774	10.7445	10.7803	10.7893	10.7513	10.7997	10.6504	10.4492	10.6087	10.5975	10.5013	10.5213	10.6763	10.7819	10.7246	10.8733	10.6228	10.7781	11.0023	10.9955	11.0305	10.7736	10.9333	11.5722	11.0735	10.8139	11.3669	10.795	10.7999	11.2646	10.9021	11.0313	10.7233	11.0237	10.7565	11.1802
AT1G12420	10.0784	10.1284	10.0146	10.1311	10.1471	10.0683	10.1372	10.1411	10.0424	10.2113	9.89221	10.065	9.88324	9.88358	9.91621	10.2122	9.83304	10.3059	9.86245	10.1811	9.87963	10.3226	10.1805	9.54081	10.4331	10.1945	9.7344	10.0317	10.3312	9.72785	10.135	9.89515	9.79775	10.0515	9.92019	10.0375
AT1G12430	12.9324	12.3164	12.1821	12.0485	12.1718	12.0495	12.2746	12.8953	12.7428	13.0482	12.8858	13.0494	12.688	12.8246	12.8523	11.684	11.0783	11.7236	11.2813	11.3818	11.1445	12.2672	11.7312	11.2917	12.5958	11.7998	11.4316	12.2007	11.9596	11.3559	11.5198	11.1015	11.6446	11.4062	11.6187	10.8911
AT1G12440	10.7071	10.7821	10.7999	10.7407	10.6217	10.6854	10.6465	10.6383	10.7962	10.7307	10.8641	10.7617	10.8572	10.8613	10.7576	10.746	11.8008	10.5753	12.0914	10.852	12.1083	10.3652	10.3576	11.8572	10.357	10.3338	11.7578	10.6429	10.4212	11.7986	10.7924	11.49	10.7282	11.1564	10.5877	10.992
AT1G12450	9.32621	9.10966	9.29093	9.33832	9.30792	9.09682	9.19514	9.35128	9.51221	9.33378	9.30263	9.3201	9.41347	9.29328	9.53421	9.3886	9.25226	9.27145	9.34421	9.47658	9.42441	8.98611	9.25966	9.29827	9.60052	9.35683	9.37417	9.14066	8.88856	9.43921	9.30932	9.62365	9.22972	9.37098	9.35084	9.54024
AT1G12460	9.53811	9.31622	9.33116	9.17356	9.41842	9.52696	9.35171	9.14337	9.22473	9.4636	9.24968	9.2936	9.33153	9.3544	9.44484	9.58142	10.1024	9.72675	9.85363	9.3612	10.0927	9.43864	9.9375	9.60509	8.9235	9.66048	9.66691	9.17799	9.53969	9.67804	9.67422	9.54478	9.72183	9.80966	9.79065	9.23848
AT1G12470	10.8822	10.8673	10.9069	10.7657	10.9415	10.9588	10.8522	10.9221	10.7904	10.9067	11.002	10.834	11.0676	10.9247	11.0159	10.8733	10.7481	10.7715	10.8282	10.9083	10.8306	10.939	10.6678	10.6706	10.8816	10.8125	10.8281	10.8749	10.7059	10.875	10.8348	10.8054	10.8152	10.7545	10.7151	10.9012
AT1G12480	7.67968	7.84662	7.82783	7.87103	7.76747	7.80966	7.67968	7.80849	8.01343	7.98046	7.86475	7.83583	7.84266	7.8296	7.67968	8.06781	8.03001	7.82108	8.20028	7.67968	8.06416	7.9079	7.77665	8.17074	7.67968	7.67968	8.12929	7.67968	8.08368	8.11244	7.999	7.90662	7.67968	8.28011	7.67968	7.67968
AT1G12500	11.0536	10.3147	10.3905	10.4592	10.5228	10.5653	10.6749	10.9092	11.0667	10.8891	10.8367	11.1099	10.6918	10.5973	10.5987	10.7066	9.94371	10.6671	9.83965	10.6644	9.76328	10.4405	10.8248	10.2132	10.5739	10.859	10.2529	10.2671	10.5852	10.2252	10.6349	10.0854	10.5969	10.1834	10.3762	10.8569
AT1G12520	11.4711	11.642	11.5976	11.5529	11.4567	11.4048	11.5311	11.416	11.4116	11.4002	11.2588	11.2571	11.2339	10.9971	11.1693	11.1888	11.3902	11.239	11.171	11.1975	11.3122	11.6262	11.4026	11.3106	11.5608	11.3845	11.086	11.7099	11.7914	11.1303	11.3493	12.0259	11.3292	11.6055	11.5324	11.9806
AT1G12530	10.533	10.7173	10.7358	10.6326	10.5439	10.4532	10.4404	10.8069	10.6096	10.6045	10.515	10.5608	10.3279	10.1478	10.335	10.5768	9.52505	10.3887	10.0242	10.4333	9.64054	10.707	10.4534	9.8732	10.127	10.6621	9.93908	10.7252	10.2177	9.94392	10.4632	10.5677	10.5212	10.3051	10.313	11.1439
AT1G12540	7.67968	7.67968	7.67968	7.67968	7.67968	7.67968	7.67968	7.67968	7.67968	7.67968	7.67968	7.67968	7.67968	7.67968	7.67968	7.67968	8.00885	7.67968	7.9856	7.67968	8.04637	7.67968	7.67968	7.85403	7.67968	7.67968	7.93529	7.67968	7.67968	7.98626	7.67968	7.67968	7.67968	7.67968	7.67968	7.67968
AT1G12550	8.88912	8.97222	8.88164	9.0537	9.15539	9.11369	8.91938	9.01342	9.01109	9.0609	9.2153	9.01954	9.2458	9.24077	9.08134	9.00464	9.45322	8.96385	9.51076	8.98159	9.73727	8.98111	8.95673	9.65195	8.60113	9.0012	9.30499	9.01326	8.72878	9.47147	8.85921	9.27654	9.02321	9.64106	8.8189	9.47403
AT1G12570	8.58634	8.16436	8.28628	8.42131	8.2582	8.27134	8.50158	8.52234	8.78037	8.82002	8.67421	8.38843	8.93406	8.76924	8.9165	9.62527	11.2245	9.36577	11.255	9.3911	12.6135	8.82094	9.78339	12.6495	8.81164	9.42884	11.9049	8.65195	10.078	11.8166	9.05472	11.2012	9.07129	11.5716	8.92458	11.2888
AT1G12580	10.6273	10.9169	10.8402	10.8568	10.8442	10.8236	10.88	10.6194	10.6105	10.6583	10.6408	10.5593	10.5554	10.6959	10.7093	10.8635	10.7847	10.7896	10.6006	10.8322	10.529	10.5706	10.7969	10.3709	10.4804	10.7492	10.3642	10.7224	10.6957	10.4913	10.8986	10.9513	11.0086	10.3938	11.0125	10.427
AT1G12600	7.99365	8.11988	8.20426	8.05355	8.0075	7.97941	8.03948	7.99467	7.94614	7.9677	7.67968	7.76986	8.14834	7.8916	7.94614	8.04693	8.91104	7.96215	8.80139	8.22926	8.99458	8.08336	8.19022	8.61855	8.23242	8.27086	8.60599	7.91296	8.37496	8.63769	8.15022	8.43577	7.93731	8.47924	8.27111	7.9778
AT1G12610	7.77048	7.90042	8.03161	7.97169	7.92772	7.91679	7.79989	7.95261	7.94614	8.01581	7.98621	7.85996	7.77381	7.93911	7.78859	7.85819	8.04993	7.9244	8.16203	7.67968	8.09743	7.95233	7.84757	8.61855	7.67968	8.05989	7.99825	8.15611	8.58398	8.14077	7.9842	7.86504	7.77717	7.67968	8.04696	7.67968
AT1G12620	9.43122	9.49316	9.38561	9.39936	9.28058	9.37962	9.36558	9.50349	9.36385	9.54718	9.36562	9.52694	9.4632	9.35078	9.39343	9.48364	9.27491	9.63436	9.16582	9.13334	9.23514	9.46675	9.61939	9.08789	9.56095	9.23258	9.02448	9.27189	9.49022	9.13096	9.31859	9.00786	9.37779	9.33449	9.25919	8.78933
AT1G12630	7.88258	7.84662	7.82783	7.75785	7.80381	7.82975	7.67968	7.86178	7.78052	7.87404	7.86475	7.94987	7.91004	7.80211	7.83367	7.85819	7.82715	7.67968	7.8962	7.67968	8.06416	7.82917	8.0149	7.803	7.67968	7.67968	7.9867	7.67968	8.13735	7.98626	7.67968	7.67968	7.67968	7.67968	7.90784	8.04447
AT1G12640	9.43865	9.71593	9.60209	9.75606	9.70997	9.73562	9.65292	9.51054	9.27298	9.35945	9.36152	9.16267	9.45145	9.60462	9.49416	9.59253	9.92609	9.30206	9.97089	9.47199	10.1358	9.46675	9.49284	9.92309	8.54927	9.28713	10.0213	9.49696	8.66499	10.0472	9.59029	9.61364	9.62838	9.34983	9.51096	9.23848
AT1G12650	11.611	11.4941	11.6398	11.413	11.3995	11.2759	11.4972	11.5331	11.2756	11.4636	11.2934	11.1854	11.0188	10.9796	11.0588	11.2534	10.8035	11.5296	10.73	11.2623	10.5899	11.5703	11.0994	10.491	12.086	11.0551	10.6337	11.6458	11.6558	10.5735	11.0425	11.3118	11.1741	11.5472	11.2606	11.679
AT1G12680	10.3179	10.3756	10.3689	10.463	10.2009	10.2832	10.4344	10.4475	10.2234	10.2956	10.6094	10.3325	10.2126	10.2398	10.3242	10.4099	10.4175	10.2541	10.5357	10.3203	10.4982	10.3353	10.2157	10.4724	10.4867	10.1197	10.5026	10.1748	10.2463	10.3947	10.3651	10.5775	10.279	10.402	10.3082	9.8492
AT1G12700	8.82957	8.96509	8.81407	8.82701	8.81189	8.84633	8.8386	8.81679	8.97038	9.00266	8.98311	8.98465	9.01512	8.91428	8.83675	8.83352	9.04796	9.21311	8.84766	8.73297	8.82372	8.98361	8.82524	8.73163	9.28273	8.96766	8.68976	9.05172	9.35697	8.80744	8.75461	8.70709	8.67762	8.80702	8.89826	8.7133
AT1G12710	9.38762	9.50952	9.30204	9.35609	9.465	9.47654	9.26109	9.38096	9.37352	9.32073	9.52797	9.18556	9.26898	9.34897	9.42884	9.30353	9.86479	9.47514	9.61701	9.46507	9.73248	9.44031	9.26701	9.70543	9.1732	9.4472	9.7344	9.60202	9.57789	9.93484	9.20462	9.3536	9.3297	9.14356	9.64273	9.26196
AT1G12730	8.93372	8.98399	8.79044	8.95725	8.91126	8.96288	9.05482	9.04544	9.06619	9.15147	9.00591	9.04045	8.99176	9.02647	9.09578	9.02285	9.74564	9.26106	9.82551	8.74662	9.59328	8.67073	9.20175	9.70543	8.97504	9.18546	9.56213	8.9202	8.87987	9.5442	9.1417	9.30279	8.83844	8.55746	9.15662	9.59431
AT1G12740	7.77048	7.82427	7.76524	7.83596	7.76747	7.87813	7.79989	7.92046	7.82226	7.90958	7.98621	7.8812	7.67968	7.76626	7.67968	7.67968	7.76485	7.87957	7.76815	7.67968	8.02764	7.99041	7.67968	7.9813	7.67968	7.84471	8.20948	7.93517	7.67968	8.12209	7.67968	7.67968	7.81752	7.67968	7.67968	8.23496
AT1G12750	9.2419	9.20146	9.15479	9.21246	9.34964	9.30847	9.24208	9.2177	9.22747	9.38101	9.45616	9.23436	9.38262	9.36875	9.48138	9.26687	9.33323	9.23467	9.20079	9.31489	9.09724	9.35911	9.31481	9.15525	9.23754	9.37416	9.28843	9.32691	8.71846	9.34105	9.25694	9.00221	9.02321	9.04433	9.31504	9.47403
AT1G12760	10.3832	10.5213	10.4533	10.6298	10.5996	10.5126	10.6122	10.3739	10.4691	10.4811	10.6454	10.3715	10.4259	10.5532	10.4232	10.3954	10.8186	10.4038	10.6479	10.5471	10.6689	10.3994	10.4842	10.7351	10.2273	10.4299	10.7247	10.6009	10.4311	10.6718	10.5028	10.8464	10.6398	10.5929	10.7747	10.5399
AT1G12770	10.9194	10.9257	10.9244	10.8314	10.9251	10.8759	10.8888	10.7251	10.8447	10.8161	10.7243	10.8347	10.6755	10.6174	10.8004	10.9472	10.3973	10.7381	10.4068	10.8659	10.5759	10.902	10.879	10.6128	10.7018	10.9555	10.5314	10.9561	11.3323	10.4704	10.9167	11.036	11.0303	11.1714	11.0568	10.8076
AT1G12775	9.05691	8.93361	8.88977	8.97396	8.88307	8.79734	8.8553	8.86503	8.93876	8.91686	8.8477	8.91404	8.97088	8.85026	8.95819	8.75227	8.88452	8.84008	8.67261	8.68104	8.82372	8.78181	8.78746	8.75776	8.77125	8.95832	8.68976	8.87637	8.86224	8.80399	8.77803	8.91336	8.86754	8.73876	8.78093	8.77091
AT1G12780	9.83072	10.2307	10.3502	10.3291	9.90106	9.96614	10.095	9.92213	9.94028	9.84488	9.85815	9.75321	9.87341	9.83412	9.80169	10.1036	11.5605	10.0641	11.4871	10.35	11.5498	9.95188	9.83988	10.7919	9.59564	10.1669	10.8275	10.024	10.1466	10.7911	10.4135	12.1076	10.323	10.8402	10.469	11.6297
AT1G12790	8.57777	8.55399	8.60498	8.61122	8.59352	8.56644	8.67982	8.40102	8.66397	8.41981	8.51169	8.37168	8.59617	8.53723	8.54491	8.4638	9.3117	8.67961	9.3612	8.39823	9.40273	8.55917	8.50817	9.21049	8.40148	8.46743	8.81085	8.26642	8.73898	8.83792	8.61345	8.85603	8.76156	8.74959	8.64147	9.23848
AT1G12800	11.1436	11.0996	11.082	11.043	11.0644	11.2076	11.0581	10.9301	11.0599	11.0298	10.9463	10.9355	11.2439	10.9866	11.1612	11.2241	11.0979	11.1846	10.9147	10.9977	11.094	11.256	10.9848	11.5302	11.2047	10.9067	11.2008	11.074	11.0447	11.2303	11.0156	10.7417	11.0689	11.0589	10.6989	10.8707
AT1G12805	8.17466	8.1918	8.33138	8.08456	8.56129	8.56942	8.41298	7.90263	8.01343	8.45789	8.36007	8.40477	8.53506	8.40175	8.4844	8.50614	7.76485	8.6418	7.95903	8.14813	7.67968	8.51402	8.93709	7.9813	9.39437	8.91356	7.93529	8.80012	8.50737	7.98626	8.55561	7.67968	8.30662	7.97629	8.23568	7.67968
AT1G12810	10.891	11.0063	11.0312	11.3196	11.04	11.1146	11.1338	10.9627	11.0385	11.115	11.1183	11.2127	10.9567	10.7301	10.9563	11.1395	10.2643	10.9319	10.5094	11.1032	10.0177	10.8034	10.9235	10.122	10.7647	11.0323	10.512	10.8799	10.5719	10.5187	11.2235	11.3176	10.9812	10.9561	11.0419	10.7676
AT1G12820	9.98651	9.89252	10.0281	9.88752	9.96894	9.91068	9.89815	9.95977	9.73413	9.83003	9.95009	10.0515	10.1104	10.2086	9.9487	9.88235	10.3728	9.9	10.0242	9.89082	10.0254	9.88658	10.011	9.60807	9.84557	9.75257	10.0551	9.97191	9.57318	10.2419	10.0287	9.76206	9.98974	9.66251	9.88282	9.15228
AT1G12840	10.4135	10.3486	10.4227	10.3927	10.413	10.4849	10.3531	10.3322	10.468	10.2956	10.4054	10.3875	10.8018	10.6966	10.6359	10.4959	10.9589	10.527	11.1494	10.6747	11.2938	10.3336	10.4098	11.5043	10.6572	10.4145	11.4081	10.4107	10.2604	11.5367	10.3794	10.2059	10.3988	10.7702	10.3356	10.6762
AT1G12845	8.8456	8.73822	8.91112	8.94454	9.03665	9.10529	9.06835	8.84282	9.17721	8.90869	8.96861	9.19684	9.58377	9.49557	9.4788	9.52101	9.69498	9.38	9.73592	9.63557	9.75624	9.31541	9.48066	10.1809	9.06337	9.27549	9.94018	9.26907	8.75904	10.0942	9.42245	9.46434	9.47682	9.60449	9.31244	9.39367
AT1G12850	10.1802	10.1127	10.1715	10.1581	10.3881	10.3746	10.2546	10.1368	10.1346	10.3422	10.3596	10.3055	10.3239	10.2086	10.3615	10.4577	10.2285	10.3646	10.2299	10.2625	10.2213	10.2276	10.1309	10.3387	10.3895	9.96579	9.98987	10.1225	9.87437	10.0424	10.2933	10.1669	10.2745	10.1098	10.1384	9.72808
AT1G12860	9.52439	9.25936	9.1673	9.2771	9.10112	9.19753	9.47428	9.52971	9.82121	9.42473	9.40186	9.50984	9.82602	9.35259	9.69138	10.5354	11.4974	10.5368	11.122	10.2321	11.5271	9.74924	10.1853	11.5184	9.76469	9.52561	11.2266	9.20817	10.4939	11.3295	10.289	10.6811	10.4151	10.6279	10.4311	10.3193
AT1G12880	9.35235	9.16841	9.19191	9.44659	9.56414	9.38095	9.45203	9.58384	9.55446	9.85102	9.72453	9.7418	9.90131	9.75164	9.61063	9.10954	9.52353	9.37054	9.71779	9.21635	9.49012	10.1898	10.0177	10.0997	10.4602	10.3612	10.3126	10.5638	10.6584	10.2837	9.03109	9.36186	8.97926	9.40055	9.21757	10.4317
AT1G12890	7.67968	7.67968	7.67968	7.67968	7.67968	7.78582	7.67968	7.67968	7.67968	7.80266	7.67968	7.67968	7.67968	7.67968	7.89735	7.67968	7.96173	7.96215	8.04351	7.67968	7.91197	7.67968	7.67968	8.26721	7.67968	7.98059	8.26669	7.82732	7.67968	8.12209	7.67968	7.67968	7.67968	7.67968	7.67968	7.67968
AT1G12900	10.8613	11.0608	11.1771	11.0722	11.0278	11.1523	10.9203	10.8254	11.1043	10.8741	11.0585	10.857	11.5535	11.2611	11.3706	10.9782	12.0168	10.9825	11.8267	10.7526	12.3443	11.0969	11.4505	13.1506	11.2241	11.0148	12.5496	11.0877	11.3073	12.779	11.2947	11.3301	11.1858	11.7305	10.9616	11.1183
AT1G12910	10.021	10.2162	10.1575	10.3449	10.1689	10.0943	10.1872	9.94108	10.0734	10.0057	10.1483	9.99369	10.0239	9.97834	9.99255	10.0323	10.6833	10.0724	10.3883	9.88585	10.5116	9.73875	10.0164	10.3249	9.94244	9.94267	10.1803	9.94916	9.60119	10.1944	10.1326	9.94014	10.1253	10.0793	10.1302	9.2963
AT1G12920	12.2003	12.2127	12.2815	12.2246	12.3309	12.3396	12.3236	12.3362	12.2504	12.2047	12.0575	12.1874	12.1258	11.862	12.1662	12.3394	11.663	12.3277	11.3741	12.4279	11.3956	12.3611	12.539	11.1617	12.5446	12.447	11.1257	12.4055	12.2559	11.1846	12.346	12.1995	12.4945	12.1678	12.5039	12.1156
AT1G12930	10.9539	10.566	10.6149	10.7189	10.7635	10.7637	10.8712	10.9633	10.8535	10.8885	10.9237	11.0352	10.7322	10.739	10.783	10.8348	10.5596	10.8058	10.4843	10.8289	10.5343	10.8396	10.8529	10.3387	10.9298	10.8875	10.4507	10.8741	10.9005	10.4536	10.8319	10.5073	10.8474	10.614	10.7807	10.9473
AT1G12940	7.8369	7.86629	7.93605	7.85438	8.08074	8.04644	7.84963	7.67968	7.82226	7.80266	7.67968	7.76986	7.89001	7.92431	7.78859	7.8343	7.8001	7.96215	7.91351	7.67968	7.96402	8.00209	8.0149	7.9551	7.67968	7.8702	8.16006	7.67968	7.67968	7.92441	7.81607	7.97246	8.03037	7.67968	7.85649	7.67968
AT1G12950	7.96639	8.07892	8.01036	8.17776	8.10824	8.09618	8.15845	7.86178	7.99797	8.00446	7.94123	8.02816	8.00512	7.76626	7.96742	7.93197	7.87	7.96215	7.97262	7.67968	7.91197	8.32616	8.08978	8.10546	7.67968	7.67968	8.00938	8.00923	7.67968	7.92441	8.05229	7.97246	8.03037	7.67968	8.03263	7.67968
AT1G12970	9.53982	9.47051	9.59487	9.64264	9.4667	9.40978	9.48682	9.48211	9.39027	9.27875	9.54042	9.35585	9.65088	9.38117	9.44749	9.36219	9.72121	9.31707	9.54826	9.25844	9.63796	9.36802	9.3764	9.65482	9.40012	9.28481	9.40815	9.57165	9.37931	9.39812	9.39894	9.72884	9.24992	9.68592	9.36088	9.79006
AT1G12980	9.68599	9.095	8.94487	9.26128	8.94138	8.88463	8.90898	9.80366	9.62903	9.74119	9.777	9.64359	9.28945	9.47615	9.24014	8.44912	8.0595	8.42005	8.0838	8.4779	7.93932	8.88096	8.21657	7.9813	8.34122	8.43943	7.94907	9.1992	7.67968	7.94127	8.66749	8.18506	8.91986	8.21519	8.93932	8.37336
AT1G12990	9.63176	9.57284	9.48919	9.49729	9.46838	9.4605	9.58853	9.56549	9.68079	9.41265	9.47311	9.5012	9.53143	9.40908	9.60133	9.42896	9.87521	9.73031	9.87619	9.59664	9.70093	9.36802	9.77696	9.89482	9.77747	9.7652	9.9631	9.54501	9.50028	9.86256	9.70999	9.64016	9.54517	9.69746	9.55432	9.87071
AT1G13000	9.76681	9.68422	9.64592	9.70172	9.74835	9.7826	9.51152	9.80087	9.951	9.80617	9.93064	9.9984	9.64753	9.69266	9.78563	9.73575	9.716	9.91859	9.69512	9.95384	9.58523	9.82157	9.67119	9.6999	10.3037	9.98187	9.72275	9.58258	9.61951	9.71249	9.92894	9.71345	9.83566	9.61679	9.62875	10.14
AT1G13020	11.6396	11.3171	11.4435	11.3624	11.4477	11.4219	11.3935	11.4962	11.437	11.4598	11.4307	11.5922	11.5064	11.3385	11.4886	11.6283	10.8035	11.5526	10.6978	11.4873	10.6725	11.754	11.512	10.642	11.8077	11.4076	10.6742	11.655	11.1914	10.6649	11.3645	11.2992	11.2731	11.3333	11.3706	11.0804
AT1G13030	10.6755	10.5519	10.5683	10.4196	10.4905	10.4374	10.4733	10.7209	10.6847	10.5449	10.6353	10.7535	10.7315	10.5874	10.6009	10.4503	10.4206	10.5485	10.2905	10.5552	10.3018	10.6262	10.4861	10.1674	10.4512	10.4649	10.0948	10.4452	10.7038	10.0709	10.5149	10.2947	10.4919	10.2607	10.4044	9.81997
AT1G13040	9.34837	9.20719	9.23957	9.08212	9.25459	9.43794	9.39957	9.27042	9.20541	9.29802	9.31976	9.33014	9.36795	9.14965	9.25579	9.06583	8.51952	9.06184	8.2358	8.89269	8.58048	9.30235	8.74404	8.36018	9.21425	8.61642	8.26062	9.19016	8.63123	8.40702	9.27386	8.82266	8.80462	9.10646	8.97526	8.37336
AT1G13050	10.0694	9.86488	9.81735	9.80923	9.75777	9.79314	9.90266	10.1281	9.8837	9.9546	9.98188	10.1274	9.8578	9.66912	9.86971	9.94872	9.4692	9.93388	9.43916	9.89413	9.34183	9.97075	9.86873	9.43251	9.88907	10.0456	9.46699	9.77229	9.84035	9.41982	10.1934	10.2603	9.96316	9.99961	10.1519	9.94668
AT1G13060	12.45	12.4279	12.4737	12.4344	12.4671	12.52	12.4067	12.3591	12.3888	12.4874	12.5266	12.3498	12.4521	12.3342	12.4875	12.3678	11.9957	12.374	12.3891	12.6293	12.1723	12.2457	12.2662	12.3406	12.209	12.4523	12.4288	12.5233	12.2518	12.2517	12.3057	12.4882	12.2702	12.4366	12.4771	12.6537
AT1G13080	7.91968	8.21778	8.10597	8.04537	8.13403	8.12827	7.97371	8.07558	8.0282	7.95434	7.83998	7.99152	8.20101	8.18205	8.02335	8.51973	8.75529	8.27559	8.78223	8.12545	8.55908	8.17329	8.04162	8.73823	8.30398	8.22406	8.57608	7.7841	8.40666	8.51181	8.20518	8.50807	8.21072	8.31956	8.09934	8.65169
AT1G13090	10.3877	10.3726	10.5472	10.4611	10.2801	10.3881	10.1926	10.4283	10.5401	10.4796	10.5576	10.2867	10.4203	10.4805	10.4406	10.1415	10.8753	10.2324	10.6252	10.0245	10.7114	10.3495	10.0921	10.7968	10.6704	10.1161	10.5406	10.7084	10.4237	10.6001	10.2715	11.1093	10.2114	10.8984	10.3875	10.8219
AT1G13100	7.9362	7.92991	7.99919	7.83596	7.80381	7.80966	7.84963	8.06508	7.88123	8.02678	7.67968	8.25342	7.94559	8.0143	7.94614	7.8343	8.33382	7.99536	8.38057	7.67968	8.37067	7.9079	7.84757	8.08745	7.67968	7.94892	7.9747	7.67968	7.67968	8.03744	7.91573	7.97246	7.8975	8.1271	8.01767	8.40359
AT1G13110	8.25031	8.23644	8.24367	8.39312	8.07114	8.14643	8.019	8.15958	8.27217	8.23325	8.64583	8.31237	8.57322	8.41653	8.37058	8.11555	8.33382	8.1468	8.34751	8.13693	8.49895	8.12656	8.55001	8.43157	7.95172	8.17262	8.32403	8.39587	8.63123	8.40702	8.40052	8.43577	8.34228	8.16688	7.7818	8.51275
AT1G13120	10.8007	10.8182	10.7413	10.5382	10.6386	10.662	10.7015	10.8778	10.582	10.6378	10.4901	10.7617	10.5908	10.6461	10.6867	10.7107	10.3422	10.7583	10.4094	10.6682	10.4229	10.7968	10.5879	10.7931	10.4804	10.6126	10.4739	10.6595	10.6772	10.6247	10.6962	10.6551	10.6963	10.6676	10.5669	10.6604
AT1G13130	8.12283	7.90042	7.82783	7.88634	7.92772	7.80966	7.84963	7.77078	7.96448	8.01581	8.30948	8.22506	8.09923	8.04607	8.29132	7.98847	7.82715	8.07851	7.94474	7.67968	7.84402	7.9079	8.10094	7.89315	7.67968	7.91293	7.94907	7.95558	7.67968	7.98626	7.9842	7.67968	7.8975	7.67968	7.67968	7.67968
AT1G13140	9.07485	8.96747	8.92684	9.01856	8.97847	8.76951	8.78668	9.30844	9.05348	8.97229	9.01153	9.24085	9.02661	9.15396	9.11709	9.08304	9.44353	8.97746	9.56264	8.63611	10.0872	9.13935	9.29354	11.5228	9.16971	9.17529	11.6934	9.15948	9.35132	11.3347	8.94391	9.33691	8.98246	9.43793	9.28612	8.58523
AT1G13150	8.50561	8.42304	8.4223	8.47078	8.23161	8.34517	8.43162	8.58492	8.49434	8.49843	8.32894	8.52782	8.46329	8.65936	8.49137	8.3537	8.7826	8.25902	8.80454	8.7777	8.72245	8.5671	8.57011	9.42563	8.53576	8.53052	9.96634	8.45867	8.46594	9.49006	8.49314	8.64317	8.23633	8.42473	8.40156	8.84253
AT1G13160	11.4303	11.1689	11.3085	11.1614	11.4896	11.4647	11.4574	11.4047	11.2436	11.4678	11.3843	11.4985	11.1273	11.1564	11.1113	11.5639	10.8775	11.5827	10.7873	11.3863	10.8264	11.433	11.4379	10.6434	11.6634	11.3728	10.687	11.3411	11.6836	10.6989	11.2357	11.1522	11.3003	11.1729	11.3043	11.1154
AT1G13170	11.0985	10.9917	11.0013	11.0073	11.0478	11.0562	10.9288	10.9964	11.0204	11.0484	10.9173	11.0048	11.1933	11.1431	11.1485	11.1785	10.6115	11.252	10.4667	11.1963	10.3837	11.1042	11.0047	10.4724	11.1987	10.9829	10.5645	11.1448	11.0731	10.6033	10.9216	10.7873	11.1515	10.8618	11.037	10.6723
AT1G13180	9.59807	9.48867	9.39757	9.48283	9.62063	9.6264	9.73995	9.4232	9.60133	9.6371	9.50267	9.83171	9.55517	9.56275	9.61063	9.64966	9.53562	9.63436	9.59089	9.20197	9.46663	9.67536	9.31011	9.69713	9.71005	9.5084	9.65874	9.52464	9.44392	9.72326	9.51611	9.08407	9.36878	9.42082	9.7085	9.63765
AT1G13190	11.113	11.3069	11.4193	11.2769	11.2345	11.3096	11.4149	11.1922	10.9797	11.0968	11.0677	11.2452	11.0753	11.1172	11.1129	11.2412	10.4244	10.8931	10.401	11.2586	10.5197	11.5671	11.023	10.3608	11.3495	10.6482	10.3682	11.1667	10.8863	10.5204	11.2456	11.2455	11.2364	11.1493	10.9351	10.4128
AT1G13195	8.86137	8.87277	8.88436	8.85074	8.99652	9.04988	8.8553	8.82664	8.74177	9.00764	8.77934	8.94003	9.1326	8.99208	9.02922	8.96449	9.36654	9.03018	9.38163	9.18153	9.38065	9.16503	8.94368	9.4563	8.66745	9.01313	9.39637	8.93182	8.77867	9.38209	8.91089	8.92567	8.84213	8.57086	8.88676	8.8074
AT1G13210	9.93493	10.3091	10.1678	10.1134	10.2656	10.321	10.1908	9.93857	9.87403	9.98481	10.1008	9.98301	9.92186	10.0709	10.1255	10.1289	9.7238	10.3012	9.68364	10.1212	9.86673	10.1538	10.1994	9.68318	10.0569	9.87223	9.67369	10.0786	9.65539	9.81491	10.0842	10.0306	10.1064	10.0497	10.238	9.54024
AT1G13220	11.769	11.7204	11.5352	11.55	11.5809	11.5778	11.7074	11.709	11.4768	11.6422	11.5413	11.7004	11.525	11.3765	11.4642	11.7476	10.7578	11.7462	10.6079	11.5368	10.731	11.8222	11.4884	10.5108	11.8161	11.5019	10.4439	11.4692	11.9299	10.4904	11.4672	11.2095	11.4618	11.258	11.4035	11.2989
AT1G13230	7.9362	8.55399	8.57484	8.53075	8.69382	8.79276	8.48472	8.00748	7.85426	7.90958	7.90626	7.8812	7.89001	8.02522	7.94614	9.32341	8.73032	9.53467	8.50762	9.3837	8.60131	8.10119	8.82153	8.36018	8.48646	8.44512	8.21615	8.04052	8.18518	8.26145	9.22734	8.6093	9.49935	8.77614	9.04692	8.90918
AT1G13245	8.56911	8.7795	8.61964	8.4996	8.48347	8.45406	8.7126	8.47921	8.50024	8.27185	7.90626	8.50948	8.1754	8.11103	8.30985	8.45894	8.46882	8.61228	8.34751	8.55535	8.23387	8.24232	8.3178	8.22805	7.67968	8.42791	8.39619	8.35825	8.13735	8.50199	8.73058	8.36718	8.65078	8.38297	8.76354	8.51275
AT1G13250	11.1813	11.21	11.2546	11.3661	11.1842	11.1438	11.2582	11.3222	11.3993	11.2268	11.2197	11.3465	11.3805	11.553	11.3237	11.0932	10.2686	11.0037	10.3832	10.988	10.2263	11.6755	11.3464	10.5772	11.4299	11.3485	10.5512	11.6512	11.5221	10.6869	11.0588	11.0466	10.9765	11.0098	11.086	11.1856
AT1G13260	9.50526	10.5733	10.3841	10.4318	10.199	10.2086	10.0515	9.56549	9.51006	9.67976	9.73974	9.64668	9.85065	10.075	9.85829	9.04582	8.71435	8.99754	8.59633	8.87708	8.72245	10.7476	10.0997	9.21876	11.3454	10.0367	8.99588	11.0638	11.2574	9.20381	9.46814	8.99652	9.51347	9.01597	9.75296	8.95639
AT1G13270	10.9377	11.1289	11.2649	11	10.9683	10.9901	11.0639	10.8438	10.8902	10.9016	10.7432	10.7944	10.8999	10.7465	10.8373	11.1334	10.3242	11.2602	10.5311	11.1478	10.7839	11.2085	10.7146	11.1965	11.0891	10.5517	10.8402	11.058	11.3996	10.8591	11.0657	11.1875	11.0047	11.468	11.0183	11.3511
AT1G13280	10.7478	10.9154	10.9655	11.2373	10.8835	10.9208	10.8111	10.997	11.0742	10.7831	10.889	10.8943	11.2673	11.3476	11.0331	11.1201	11.0258	10.8439	11.2207	11.1452	11.3228	10.933	11.2369	11.8589	10.9569	11.3619	11.9507	11.1413	10.7634	11.9378	11.1242	11.116	10.917	11.5229	10.8915	11.3609
AT1G13290	10.4275	10.0016	9.9666	9.93939	9.77111	9.45427	9.7875	10.9411	10.4106	10.4711	10.41	10.5632	9.51659	9.24672	9.95049	9.52769	9.02947	9.24	8.89755	9.26393	8.89562	9.48137	9.3357	9.03083	9.72117	9.48311	9.02448	9.48288	9.08486	8.96879	9.35945	9.40231	9.40661	9.46869	9.30722	9.81255
AT1G13320	10.9497	10.8148	10.8703	10.8496	10.7901	10.9518	10.9934	11.0247	10.9869	10.8572	11.0068	11.2087	11.0852	10.882	10.9699	10.9645	10.9698	10.7699	11.0545	11.0313	11.068	10.813	10.8075	11.0049	10.7007	10.6193	10.8818	10.629	10.1557	10.941	10.9597	10.6811	10.796	10.8559	10.5569	10.4641
AT1G13330	9.10985	9.05417	8.9005	8.76753	8.93325	8.88255	8.90374	8.9804	9.17436	8.99264	8.9598	8.86302	9.07682	9.29518	9.12759	9.08304	8.78558	8.81652	8.96932	9.05685	8.94865	8.9911	9.02571	8.9601	9.23424	9.07926	9.00311	8.86407	8.65388	9.05025	8.76249	8.88192	8.80079	8.90328	8.77228	9.16501
AT1G13340	7.98033	7.90042	7.8891	7.85438	7.76747	7.82975	7.79989	8.04316	8.01343	7.98046	7.67968	7.76986	7.91004	7.9531	7.83367	7.67968	7.99773	7.99536	8.09325	7.67968	7.96402	7.99041	7.67968	7.9551	8.12284	7.81445	8.06945	7.88838	7.67968	7.92441	7.84669	7.86504	7.98743	7.67968	7.67968	7.89067
AT1G13350	11.6117	11.5272	11.3134	11.3251	11.4105	11.5176	11.6807	11.6405	11.437	11.6779	11.554	11.6242	11.3138	11.2081	11.2532	11.7356	11.9819	11.7984	11.7212	11.4651	11.8264	11.5201	11.5653	11.4384	11.4747	11.7582	11.4764	11.3744	11.9746	11.4851	11.6156	11.7957	11.7409	11.7478	11.6538	11.3897
AT1G13360	10.8014	11.1457	11.1575	11.1606	11.1161	11.197	11.0974	10.5916	10.8182	10.959	11.0387	10.9361	11.0108	11.1441	11.0233	11.3838	10.768	11.3308	10.7234	11.3521	10.9689	11.3647	11.335	10.7518	11.0495	11.1413	10.9325	11.3483	11.3414	10.8187	11.2213	11.401	11.289	11.1485	11.4463	11.2447
AT1G13370	7.88258	7.99155	7.8891	8.00134	7.91173	7.89181	7.91989	7.80849	7.82226	7.76666	8.0128	7.76986	7.67968	7.90854	7.67968	8.01311	8.63336	7.67968	8.85066	8.23854	8.84481	7.67968	7.93595	8.74479	7.67968	8.00919	8.47877	7.67968	8.20742	8.41823	7.9346	8.04964	7.67968	8.113	8.20747	8.23496
AT1G13380	10.3037	10.5268	10.5047	10.6661	10.6217	10.6534	10.6787	10.2942	10.5101	10.4819	10.6985	10.4293	10.5503	10.6001	10.653	10.6	10.3109	10.4314	10.3381	10.5203	10.2164	10.3217	10.2791	10.2392	9.74962	10.4677	10.3	10.5182	9.87437	10.4625	10.7179	10.3986	10.5537	10.4771	10.8019	10.0867
AT1G13390	10.1843	10.2075	10.1873	10.1675	10.2425	10.2023	10.3974	10.3028	10.1583	10.25	10.0409	10.2124	9.88464	9.76078	9.83905	10.0766	10.1426	10.1599	10.3608	10.1501	10.2541	10.3353	10.1097	10.1674	10.2792	10.4432	10.3226	10.0425	10.3206	10.2867	10.2976	10.2037	10.3219	10.1674	10.3106	10.8775
AT1G13400	8.32905	9.25021	9.214	9.242	9.04401	9.26829	9.23053	8.12427	8.21964	8.31377	8.0128	8.24647	8.15754	8.31667	8.35383	10.1984	9.02714	10.1313	9.07808	10.4834	9.08905	9.25448	9.8792	8.73823	9.43681	10.0905	8.72877	9.03789	9.56845	8.74334	10.0128	9.54124	9.87402	9.67894	9.92019	9.38324
AT1G13410	8.92788	9.00714	9.02587	8.83895	9.04156	8.96481	8.91938	8.8396	9.01441	8.90595	8.8477	8.98737	8.88607	8.8617	8.99825	8.94521	8.70789	9.01725	8.71531	8.79501	8.78008	9.12628	8.99492	8.65551	8.97085	8.56985	8.68976	8.80452	9.23217	8.69406	8.91089	8.82943	8.91986	8.98259	9.17731	8.37336
AT1G13420	7.67968	7.67968	7.67968	7.67968	7.76747	7.80966	7.67968	7.67968	7.67968	7.67968	7.67968	7.67968	7.67968	7.67968	7.67968	7.91571	7.67968	7.82108	7.76815	7.67968	8.00783	7.9079	7.84757	7.9551	7.67968	7.67968	8.07856	7.88838	7.67968	8.06042	7.81607	7.67968	8.01667	7.67968	7.67968	7.67968
AT1G13440	13.4769	13.6021	13.7712	13.6629	13.8203	13.8595	13.6222	13.2006	13.343	13.3642	13.404	13.589	13.7027	13.9103	13.7259	13.6503	13.8266	13.775	14.0487	13.8385	14.0218	13.7758	14.0883	14.222	14.273	14.0575	14.218	14.0026	13.832	14.19	13.6066	13.7425	13.7781	13.6492	13.8476	14.2055
AT1G13448	7.90191	7.76319	7.85072	7.9611	7.89455	7.90465	7.88777	7.88324	7.88123	7.76666	7.67968	7.8072	7.89001	7.9531	7.67968	8.06781	8.15929	7.67968	8.32446	7.67968	8.1706	7.67968	7.67968	8.04875	7.67968	7.9652	8.08747	7.86046	7.67968	8.13153	7.84669	8.31702	7.67968	8.20355	7.90784	7.67968
AT1G13450	10.0373	10.2307	10.1537	10.2812	10.2573	10.212	10.3563	10.1116	10.0817	10.1214	10.1043	10.2461	10.244	10.1273	10.2102	10.2152	10.1255	10.0669	9.98813	10.2218	9.99438	10.2084	10.035	9.82887	10.2748	9.98586	9.92356	10.3104	9.93632	10.0009	10.1129	10.0595	10.2801	10.2786	10.1759	10.1342
AT1G13460	9.12693	9.11382	9.0235	9.09143	9.02178	9.1036	9.09491	9.11909	8.97727	9.21484	9.03372	9.1557	9.09574	9.33804	9.26199	8.97535	9.25035	9.07425	9.15018	9.01303	9.33853	8.85569	9.18352	9.28669	8.98339	9.05672	9.38447	9.04828	9.02597	9.40606	8.94716	8.67572	8.83474	8.56419	9.01	8.84253
AT1G13470	8.43096	8.6084	8.43168	8.67602	8.21075	8.27595	8.32189	8.92879	8.47635	8.60845	8.68215	8.56755	8.51022	8.63049	8.73443	8.28746	8.27174	8.07851	8.11151	7.78234	8.08115	8.48382	8.43471	8.00536	8.99578	8.54551	8.11306	8.66743	8.60794	8.06042	8.27026	8.5649	8.32827	8.29023	8.13458	8.04447
AT1G13560	11.3436	11.196	11.1249	11.2787	11.3263	11.3345	11.2683	11.2129	11.3809	11.2687	11.451	11.2671	11.3307	11.3381	11.4278	11.2015	11.3894	11.1993	11.2732	11.4442	11.3318	10.9531	11.0053	11.3063	11.0138	11.0576	11.2576	11.1427	10.252	11.3638	11.2129	10.8315	11.267	10.8212	11.2292	10.7859
AT1G13570	9.4405	9.54158	9.56706	9.64612	9.57037	9.59338	9.54171	9.49641	9.49707	9.57484	9.69512	9.53203	9.56058	9.60903	9.69789	9.64512	10.6628	9.69059	10.5395	9.81939	10.4201	9.47976	9.49284	10.3974	9.6553	9.78392	10.3968	9.38972	9.69458	10.4122	9.6498	9.72578	9.85728	9.49599	9.95654	9.43452
AT1G13580	9.41812	9.17235	9.36133	9.15797	9.20079	9.27992	9.29818	9.23111	9.46176	9.30754	9.24061	9.43529	9.44355	9.4859	9.5489	9.56377	9.96757	9.59148	9.90447	9.4346	10.0482	9.3609	9.66241	10.1179	9.28589	9.56118	10.0285	9.35349	8.99525	9.95423	9.31396	8.99079	9.40442	9.39175	9.17144	9.27352
AT1G13600	8.24322	8.69496	8.64468	8.65594	8.60916	8.55441	8.5578	8.22312	8.39946	8.23988	8.47674	8.33077	8.52025	9.04563	8.49828	8.72117	8.43292	8.45782	8.51652	8.90807	8.4335	8.24874	8.63215	8.21432	8.3932	8.48371	8.41066	8.5225	8.22872	8.53582	8.73463	8.59183	8.72476	8.57086	8.60541	8.67272
AT1G13630	9.79916	9.71091	9.7332	9.61322	9.70159	9.67226	9.79241	9.8189	9.73052	9.84242	9.72453	9.85292	9.54427	9.51311	9.61525	9.64966	9.26553	9.79276	9.27573	9.67724	9.29143	9.86527	9.86271	9.1421	9.99911	9.51608	9.15074	9.70293	9.91116	9.24989	9.82252	9.701	9.73367	9.75148	9.75478	9.6031
AT1G13640	9.95481	9.94924	10.1771	10.0468	10.0784	10.0258	9.9642	9.88861	10.1226	9.93636	9.854	9.95167	10.185	10.0302	10.1145	9.90236	11.5401	10.0447	11.0966	9.66153	11.1522	9.82773	10.0123	10.3742	9.80265	9.64849	10.3093	9.99901	10.1128	10.2675	10.1067	10.8261	10.124	10.5239	10.1878	10.7528
AT1G13650	8.00642	7.91563	7.92142	7.91395	7.80381	7.80966	7.97371	7.95261	8.21036	8.11297	7.67968	7.85996	7.84266	7.8296	8.07125	7.89824	8.15181	7.9244	8.054	7.67968	8.14277	8.26757	8.18111	8.44118	7.67968	8.02258	8.30741	7.97456	8.80735	8.36621	8.02669	8.26227	8.13511	8.19163	7.9681	8.19422
AT1G13670	7.90191	8.10398	8.26233	8.14021	8.03002	8.20228	8.11161	7.77078	8.09409	8.06752	7.86475	7.9004	7.67968	8.0358	8.02335	8.05751	8.06882	7.99536	8.02155	7.95093	7.98672	7.67968	8.1118	7.85403	7.67968	7.8702	8.03057	7.86046	8.35851	8.12209	8.01314	8.02586	8.13511	7.67968	8.24476	8.34165
AT1G13680	7.67968	8.03311	7.93605	7.90058	8.09928	8.21786	7.99717	7.67968	8.10602	7.92542	7.67968	8.08174	7.81278	8.10238	7.94614	8.17451	7.97423	8.07851	7.92962	7.67968	7.8809	8.055	8.04162	7.9813	7.67968	8.24797	7.8003	8.02524	8.28795	7.84001	7.95215	8.00029	8.01667	7.90406	8.13458	7.67968
AT1G13690	10.4082	10.3711	10.5076	10.4792	10.3413	10.3795	10.2769	10.5304	10.3686	10.4303	10.3073	10.5655	10.546	10.5024	10.4493	10.3552	10.1835	9.59148	10.3677	10.4608	9.84273	10.6118	10.3586	10.0045	9.44788	10.5162	10.2031	10.77	9.75733	10.1651	10.3599	10.3046	10.2655	10.3883	10.1759	9.97326
AT1G13700	8.78659	9.57984	9.76144	9.9605	9.33275	9.35953	9.31989	8.66276	8.61975	8.53686	8.81755	8.50948	8.33961	8.36063	8.52528	9.24177	10.583	9.30709	10.4985	9.52821	10.351	8.30342	7.95359	9.53451	8.04757	7.98059	9.62548	8.34256	7.9855	9.38209	9.29526	10.4831	9.30132	9.95132	9.56704	10.0867
AT1G13710	13.667	13.8776	13.9754	13.6568	13.8162	13.7874	13.769	13.2818	13.4042	13.3787	13.3021	13.5269	13.3688	13.0628	13.4446	13.4772	11.7941	13.6189	11.3796	13.481	11.6202	13.7449	12.7962	9.67474	13.5113	12.5144	9.67369	13.7231	12.4576	9.76249	13.6341	12.4335	13.4502	12.3471	13.4838	12.2244
AT1G13730	12.1276	11.9915	12.0491	12.0334	12.1278	12.1238	12.1637	12.1166	11.9076	12.1003	11.978	11.9851	11.6448	11.5534	11.7075	12.1032	10.6647	12.2118	10.8781	11.8826	10.7447	12.2839	12.039	10.9047	12.4702	11.9599	10.8532	12.1035	12.0656	10.6929	11.8534	11.5559	11.934	11.6061	12.0139	12.0808
AT1G13740	9.83072	10.1778	10.1017	9.96957	10.0215	10.1147	10.0615	9.69621	9.62314	9.75181	9.92278	10.0458	9.9686	9.83658	9.73833	9.91103	9.92609	9.59543	9.63062	9.69854	9.40585	9.98717	10.106	9.23916	9.57096	9.80238	9.50469	9.91934	9.37376	9.49006	10.0035	9.89245	10.0936	9.80333	9.86624	9.25028
AT1G13750	8.66744	8.75614	8.84845	8.67602	8.56947	8.71867	8.5807	8.94048	8.55135	8.82002	9.06882	9.05841	8.74129	9.05273	8.93756	8.4923	9.49434	8.53893	9.68652	8.27415	9.48721	8.39476	8.3917	8.7513	8.48646	8.60272	8.80794	8.63619	8.71846	8.73965	8.56059	9.07351	8.61362	9.05229	8.85939	9.38324
AT1G13770	9.69807	9.43021	9.41277	9.42182	9.42718	9.4984	9.55653	9.55198	9.51864	9.66428	9.44664	9.68468	9.65088	9.60609	9.53913	9.54422	10.343	9.61505	10.2242	9.50827	10.2444	9.51011	9.32181	9.9779	9.35634	9.68246	10.0439	9.43964	8.9716	10.2511	9.70999	9.08407	9.28201	8.99941	9.3228	8.98669
AT1G13780	9.37598	9.14246	9.11639	9.30658	9.2342	9.29142	9.12934	9.35528	9.38312	9.42645	9.26314	9.23219	9.06862	8.99706	9.11356	9.15385	9.35088	9.29195	9.18563	9.28835	9.28799	9.01809	9.00735	9.19798	8.91908	9.0337	9.17147	9.02741	8.73898	9.20851	9.03109	9.11003	9.0046	9.00358	9.15363	8.82512
AT1G13790	10.6689	10.7923	10.7904	10.4842	10.5909	10.5909	10.6295	10.614	10.4959	10.6426	10.6283	10.7073	10.6293	10.6468	10.6152	10.5685	10.0151	10.4544	10.1624	10.6858	10.2197	10.9204	10.7731	10.2337	10.8268	10.7704	10.5048	10.5814	11.1132	10.473	10.5195	10.7831	10.571	10.7785	10.6187	11.1467
AT1G13800	9.26998	9.48264	9.4524	9.28649	9.29237	9.33772	9.24208	8.99979	9.10649	9.22913	9.2153	9.19009	9.14548	9.1561	9.20494	9.19647	8.7826	9.19667	8.81082	9.25844	8.65443	9.09742	9.61756	8.82604	9.74962	9.50261	8.98618	9.15011	9.39032	8.8143	9.35945	9.34528	9.45807	9.13991	9.09844	9.57655
AT1G13810	8.96521	9.25021	9.07434	8.89875	9.1331	9.09511	9.1586	8.72684	8.75482	8.99515	9.09765	8.94287	9.06862	9.12566	8.99036	8.99408	9.05025	9.01072	9.15691	9.05354	9.17973	8.99853	8.93709	9.16824	8.94097	8.87693	9.26029	9.09545	8.68677	9.04483	9.10607	8.99652	9.21175	8.86114	8.94661	8.97165
AT1G13820	9.23312	9.18991	9.16106	9.36923	9.19229	9.11369	9.36213	9.28111	9.17436	9.29419	9.37174	9.05841	9.00642	8.97445	9.33391	9.0879	9.41731	9.15735	9.28176	9.25292	9.36785	9.22276	9.53647	9.68598	9.35634	9.36336	9.39128	9.26056	9.31683	9.41982	9.43718	9.55886	9.16148	9.37695	9.00657	9.32966
AT1G13830	7.67968	7.67968	7.80066	7.67968	7.80381	7.75474	7.67968	7.67968	7.67968	7.80266	7.67968	7.8812	7.86784	7.8296	7.67968	7.67968	7.82715	7.67968	7.80477	7.67968	7.84402	7.891	7.67968	7.9813	7.67968	7.67968	7.96218	7.91296	7.67968	8.07139	7.84669	8.00029	8.04354	7.67968	7.67968	7.67968
AT1G13860	10.0362	9.81363	9.85923	9.81738	9.93544	10.0353	9.88225	9.812	9.80767	9.93751	9.9869	9.89178	9.86775	10.2206	10.1594	10.2063	9.98253	10.1752	10.3849	10.0245	10.1603	9.95968	9.9671	10.272	10.2121	10.1257	10.2193	9.91262	9.48516	10.2614	10.0728	9.6821	9.94752	9.87139	9.9377	9.56757
AT1G13870	10.2611	10.0056	10.1173	10.0271	9.83581	10.0675	10.1296	10.3472	10.2033	10.3061	10.1123	10.2733	9.86492	9.89419	9.78967	10.0039	9.8578	10.147	9.88116	10.4586	9.90087	10.1108	10.0029	9.98013	10.0449	9.99248	9.9835	9.93599	10.2235	9.81491	10.213	10.0403	10.0664	9.98678	9.95498	10.4596
AT1G13880	11.0942	11.1118	11.2361	11.1048	11.0331	10.9913	11.0096	11.1483	10.9884	11.1574	11.3672	11.2171	11.0491	10.7758	11.0818	11.244	10.352	11.1535	10.3354	11.1879	10.4583	11.2823	11.1483	10.3675	11.3193	10.9764	10.4248	11.1253	11.0793	10.4572	11.1385	10.9425	11.3148	10.8162	11.0462	10.9857
AT1G13900	9.86418	9.81479	9.83066	9.70947	9.76845	9.87803	9.86616	9.90677	9.87079	9.93291	9.88547	10.0673	10.0188	9.90005	9.96113	9.85303	9.85664	9.8588	9.7538	9.91866	9.8624	9.87122	9.79933	9.87803	9.67381	9.48507	9.78123	9.79091	9.87809	9.91515	9.88857	9.63028	9.81842	9.86333	9.6799	9.55853
AT1G13910	9.32418	8.99099	9.03058	9.17871	9.09181	9.12701	9.19912	9.36918	9.36385	9.34117	9.27646	9.515	9.53878	9.22877	9.2955	9.34683	9.33856	9.3368	10.2318	9.33312	10.4694	9.24466	9.26212	10.3941	9.56597	9.39971	10.0801	9.19016	9.50527	9.95679	9.10607	9.16018	9.41751	9.09888	9.25919	9.36209
AT1G13920	8.65577	8.43197	8.58628	8.69565	8.39631	8.49453	8.54216	8.71587	8.94941	8.74195	8.93897	8.98737	8.94648	8.925	8.74976	8.65927	9.32252	8.90752	9.19215	8.4716	9.35165	9.0108	8.85082	9.11081	9.00803	8.87353	9.16115	8.51017	9.092	9.30069	8.94066	8.98504	9.19611	8.7917	9.07299	8.43251
AT1G13930	12.0259	12.6213	12.4252	12.7959	12.4883	12.6564	12.0985	12.5026	13.0233	11.9016	12.542	12.3317	12.8805	12.7909	12.4839	12.6426	13.3994	12.8103	12.9947	12.6743	13.6628	12.5428	12.313	13.9887	12.2819	12.2188	13.5317	12.3902	13.069	13.3813	12.7283	13.6603	12.6448	13.1661	12.8809	13.2055
AT1G13940	9.95234	9.84802	9.72539	9.80616	9.68325	9.78453	9.88225	9.69013	9.83961	9.75972	10.0811	9.74894	9.95276	9.97614	9.91804	9.89988	9.95786	10.0334	9.62761	9.72702	9.85805	9.94178	10.2923	9.94849	9.83345	9.90792	9.93134	9.72452	9.99209	9.99468	9.85896	9.76206	9.95038	9.55142	9.74932	9.17759
AT1G13950	7.88258	8.05213	7.96302	7.87103	7.80381	8.0309	7.88777	8.03168	7.90497	8.00446	7.67968	7.67968	8.0552	8.003	8.08594	8.00103	7.92032	7.99536	8.154	7.9696	8.18391	7.87262	7.84757	8.50503	7.67968	7.91293	8.45232	8.06927	7.9855	8.45081	7.89521	7.67968	7.84847	7.67968	7.67968	7.67968
AT1G13960	10.0151	9.87601	9.93808	9.98037	9.83959	9.88782	10.0714	9.886	9.99748	9.83128	9.61432	9.96743	9.65088	9.38996	9.74251	9.83877	9.9836	9.92472	9.9381	9.63355	9.98057	9.70678	9.52078	9.23511	9.59075	9.72044	9.21576	9.74576	9.67731	9.26336	9.96534	10.1559	9.86339	9.32519	9.87124	9.98635
AT1G13970	8.95102	8.53113	8.62687	8.64718	8.40656	8.47458	8.46745	8.85873	8.94587	8.86964	8.60356	8.85684	8.53994	8.50349	8.63639	8.67794	8.37529	8.97746	8.34183	9.03348	8.35155	8.64959	8.57011	8.41194	8.33212	8.79558	8.46567	8.50392	8.64263	8.56822	8.7017	8.34261	8.64164	8.05113	8.74582	8.56181
AT1G13980	11.0812	11.0083	10.9785	10.8695	10.8952	10.9263	10.9811	10.8778	10.8708	10.9192	10.8574	10.7337	10.8872	10.9041	10.9665	10.7804	11.3506	10.8041	11.0848	10.386	11.1581	10.8088	10.8053	10.6652	11.0603	10.4048	10.8327	10.6932	10.7556	10.7756	10.9021	10.8206	10.9387	10.8783	10.9251	10.4364
AT1G13990	9.32418	9.74933	10.0292	9.88367	9.56882	9.4863	9.55358	9.61329	9.40209	9.48667	9.46372	9.43712	9.33587	9.32331	9.2985	9.31153	9.65323	9.3319	9.88733	9.53479	9.6861	9.70001	9.56155	9.71093	9.57842	9.63464	9.96093	9.96383	9.95751	9.67486	9.65331	10.4549	9.60994	9.41794	9.8545	10.2025
AT1G14000	10.2903	10.3019	10.3729	10.437	10.3712	10.3893	10.2701	10.1215	10.2675	10.3008	10.3405	10.2999	10.3889	10.2879	10.4906	10.4345	10.0759	10.3821	10.4077	10.2738	10.218	10.3873	10.3439	10.4007	10.0773	10.346	10.4791	10.3066	10.5403	10.4339	10.4273	10.4883	10.3529	10.4354	10.2176	10.5827
AT1G14010	10.3514	10.5397	10.629	10.7199	10.5676	10.5669	10.4237	10.5214	10.4062	10.411	10.4327	10.4146	10.2954	10.4675	10.3215	10.4193	10.5484	10.1392	10.7018	10.4629	10.3911	10.405	10.4495	10.4121	10.5249	10.6466	10.8031	10.7149	10.0124	10.6356	10.5736	10.5888	10.6014	10.7523	10.7275	10.8911
AT1G14020	10.0603	10.054	10.076	10.0663	10.2294	10.1428	10.2195	10.2825	9.99748	10.1724	10.2415	10.1881	10.143	9.90472	10.2161	10.2691	10.0397	10.2493	9.92738	10.1058	9.91969	10.428	10.171	9.86104	10.3882	9.91914	9.82041	10.2645	10.1375	9.89114	10.0791	9.87069	10.0691	10.1754	10.1164	9.66296
AT1G14030	9.87995	9.88043	9.97957	9.95776	9.94709	9.97198	9.90715	9.8326	9.94795	9.78702	9.777	9.59951	9.84201	9.79417	10.0114	9.98186	10.5554	9.78937	10.134	10.014	9.94234	9.91102	9.92028	10.037	9.45063	9.89376	10.4769	10.2515	9.93632	10.511	10.0892	10.0547	10.0704	10.3224	10.1996	9.84195
AT1G14040	9.29113	9.16643	9.20401	9.26764	9.27065	9.3014	9.34471	9.1313	9.07875	9.34117	9.14076	9.09592	9.16325	9.17524	9.18196	9.17424	9.24844	9.14586	9.02384	9.08938	9.31858	9.03252	9.25474	9.19798	9.31088	8.87012	9.0315	9.2022	9.01837	9.24989	9.20462	9.13539	9.26484	9.42082	9.22882	8.8074
AT1G14060	10.674	10.7404	10.8703	10.6016	10.97	10.824	10.7889	10.6338	10.6892	10.765	10.66	10.5678	10.6024	10.5704	10.5976	10.9443	9.82348	10.8392	10.056	10.8692	10.0003	10.9602	10.9579	10.1038	10.5479	11.0582	10.2318	11.119	11.2725	10.2093	10.6543	10.6192	10.8083	10.5509	10.8891	11.0625
AT1G14071	8.0187	8.15724	8.06124	8.05355	7.87586	7.99752	8.09478	7.90263	8.06911	7.9677	7.92438	7.99152	8.16656	8.0143	7.86823	8.08759	8.12857	8.12524	8.02155	7.67968	8.23387	8.02425	7.97015	8.02775	8.24323	7.67968	8.02014	8.08285	7.89613	7.99984	8.13035	7.97246	8.33532	7.67968	8.18776	8.34165
AT1G14080	7.67968	7.86629	7.67968	7.85438	7.80381	7.67968	7.79989	7.67968	7.85426	7.95434	7.67968	8.0042	7.67968	7.85276	7.94614	7.67968	8.12055	7.67968	8.13749	7.67968	8.12818	7.67968	7.81679	7.85403	7.67968	7.77499	8.06011	7.67968	7.89613	7.94127	7.67968	8.00029	7.67968	8.05113	7.90784	7.67968
AT1G14100	7.77048	7.86629	7.87088	7.67968	7.80381	7.67968	7.67968	7.67968	7.90497	7.80266	7.67968	7.67968	7.67968	7.67968	7.78859	7.85819	8.34445	7.67968	8.28186	7.67968	9.14513	7.82917	7.77665	9.45293	7.67968	7.67968	9.29949	7.7841	7.67968	9.16068	7.81607	7.94164	7.67968	7.67968	7.67968	7.67968
AT1G14120	7.67968	8.05213	7.96302	8.06154	7.95691	8.07565	7.88777	7.67968	7.67968	7.67968	7.67968	7.67968	7.81278	7.76626	7.67968	8.58015	7.93488	8.24195	7.91351	8.089	7.84402	7.67968	8.16236	7.67968	7.67968	7.67968	7.82739	7.82732	7.67968	7.67968	8.27026	8.02586	7.97169	8.21519	8.06075	7.67968
AT1G14130	9.82529	9.95655	10.0538	10.0088	9.79607	9.76128	9.92054	9.62616	9.90283	9.73317	9.5667	9.7617	9.78894	9.78654	9.7022	9.79369	9.52201	9.54707	9.6261	9.99272	9.63278	9.88541	9.76074	9.67191	9.61263	9.7901	9.81072	9.90586	9.87063	9.69538	9.56417	9.75908	9.86796	9.74042	9.65458	9.52169
AT1G14140	9.40297	9.36879	9.47173	9.37358	9.26064	9.35818	9.38269	9.15532	9.3393	9.3282	9.30263	9.35975	9.53327	9.53196	9.44219	9.2975	9.7147	9.49674	9.6764	8.95645	9.55248	9.38738	9.44969	9.46969	9.37697	9.35901	9.59276	9.59126	9.1201	9.5565	9.53556	9.24514	9.59688	9.34983	9.51096	9.25028
AT1G14150	8.22137	7.99155	8.16148	7.9611	8.01895	8.14643	8.33269	8.38989	8.38576	8.56948	8.56809	8.11064	8.57322	8.11103	8.30985	8.28105	9.16308	7.9244	9.11356	8.21019	9.27761	8.36924	8.16236	9.5931	8.06384	8.46191	9.54278	8.29291	8.68677	9.64589	8.23871	9.19873	8.25274	9.16524	8.42204	8.65169
AT1G14170	10.4954	10.3163	10.3519	10.1667	10.3712	10.1875	10.2231	10.4586	10.3776	10.4903	10.6752	10.3795	10.6293	10.6828	10.5284	9.82304	9.76961	9.8906	9.66621	10.0049	9.79107	9.97844	9.76563	9.73539	10.0449	9.65536	9.87126	10.2224	9.5637	9.90053	9.91896	9.55536	9.98558	9.36196	9.72349	9.48371
AT1G14180	10.3122	10.2551	10.1817	10.218	10.2067	10.0574	10.0969	10.2999	10.2493	10.2806	10.2186	10.3214	10.1104	10.0185	10.2969	10.3319	9.9283	10.34	9.70792	10.1583	9.74916	9.92478	10.241	9.68878	9.9573	9.91914	9.70441	10.0949	10.1588	9.68595	9.95285	9.94533	10.2923	9.84705	10.0542	9.64614
AT1G14185	7.77048	7.79776	7.85072	7.90058	7.67968	7.82975	7.91989	7.67968	7.98169	7.89256	7.67968	7.93446	7.94559	8.02522	8.1001	7.67968	7.96173	7.87957	7.85652	7.85741	7.84402	7.67968	7.81679	7.9261	7.67968	7.98059	8.16744	7.91296	7.67968	7.99984	7.89521	7.8108	7.84847	7.67968	7.67968	7.67968
AT1G14190	8.15803	8.28884	8.26233	8.28086	8.36997	8.33279	8.2997	8.23053	8.51766	8.24643	8.45598	8.21773	8.39545	8.74382	8.49137	8.08759	8.27174	7.9244	8.28814	8.25663	7.96402	8.37957	8.21657	8.27967	8.65578	8.13497	8.3913	8.23859	8.30638	8.47685	8.16925	8.00029	8.00239	8.25932	7.67968	8.10054
AT1G14200	9.18589	9.58262	9.43769	9.56344	9.28058	9.12037	9.19114	9.43072	9.40444	9.29802	8.93595	9.28946	9.07136	9.13445	9.12759	9.07324	9.58573	8.99754	9.59245	9.13948	9.51601	9.02051	8.91368	9.19798	9.07104	8.8066	9.45577	9.15636	9.041	9.27888	9.20462	10.1131	9.21175	9.5795	9.24548	9.96667
AT1G14205	8.50087	8.64611	8.71893	8.72564	8.57757	8.58707	8.60296	8.63492	8.69222	8.58529	8.68609	8.47138	8.47398	8.22409	8.42605	8.56336	8.59718	8.27559	8.39649	8.26546	8.50673	8.5266	8.37889	8.38138	8.61359	8.52547	8.39619	8.46531	8.63123	8.42377	8.61345	8.58296	8.47365	8.83691	8.6614	8.9409
AT1G14210	8.48645	8.69496	8.83141	8.87846	8.77099	8.72857	8.82161	8.57628	8.84921	8.72219	8.65404	8.55014	8.68206	8.75662	8.68679	8.67794	9.02245	8.54983	9.09478	8.64122	8.94395	8.61312	8.70269	9.20634	9.04	8.81387	9.09055	8.69757	8.61967	9.20616	8.77029	8.93782	8.8273	8.82705	8.798	9.12638
AT1G14230	10.0009	9.94924	9.97418	9.93104	10.1024	10.0566	10.0168	9.87681	9.86592	9.93061	9.93455	9.81151	9.56776	9.84757	9.69789	9.80176	9.72121	10.0503	9.54182	9.56717	9.75152	9.96854	9.66768	9.57183	9.86552	9.34806	9.3392	9.84167	9.40665	9.53356	9.71837	9.59338	9.85421	9.71799	9.98887	9.52169
AT1G14240	8.46677	8.95068	8.83141	9.1243	8.4364	8.76479	8.56551	8.54074	8.54584	8.36898	8.17588	8.43631	9.13519	8.80309	8.68134	8.17451	8.45557	8.2243	8.26908	8.27415	8.14277	9.27001	8.96962	8.66985	9.41719	9.33479	8.89173	9.52236	9.00302	8.6623	8.34898	8.16809	8.30662	8.1271	8.31247	8.1498
AT1G14260	8.42569	8.60488	8.38844	8.48172	8.58159	8.58123	8.68647	8.46426	8.54029	8.45789	8.23188	8.44651	8.57322	8.73735	8.68134	8.55911	8.82639	8.70692	8.9004	9.05354	8.94865	8.34267	8.95997	9.12433	8.86917	8.73058	9.15908	8.16721	8.48001	9.10043	8.38167	8.51784	8.60406	8.6825	8.42204	8.75211
AT1G14270	9.9853	10.095	9.96769	10.0408	10.1269	10.1303	10.1105	10.1083	10.0734	10.0942	10.167	9.93695	10.1522	10.076	10.2607	10.16	11.1523	10.1954	11.1255	10.5572	11.0277	10.0938	10.0883	11.1909	10.0841	10.3481	11.0941	10.1775	10.3471	11.133	10.093	10.5512	10.253	10.5448	10.5768	10.8219
AT1G14280	7.9362	8.01299	8.01036	8.01965	7.89455	8.08261	7.99717	7.90263	7.99797	7.83028	8.0128	7.83583	8.29939	8.06577	8.00579	8.01311	8.3549	8.30734	8.55112	8.15905	8.46697	8.4477	8.24164	8.45065	8.22138	8.19037	8.43411	8.23859	8.61967	8.31613	8.19644	8.23274	8.04354	8.24863	7.67968	8.27279
AT1G14290	9.88646	9.74198	9.74739	9.83652	9.82312	9.76518	9.76519	9.99517	9.81953	9.99583	10.1043	9.95167	9.75231	9.96617	9.80766	9.90856	9.91047	9.99043	9.85363	10.1226	9.92384	9.79791	9.94177	9.95078	9.5044	9.93027	10.0378	9.80562	9.05582	10.1497	9.94165	9.79445	10.0923	9.54625	9.66438	10.0249
AT1G14300	10.345	10.5593	10.6061	10.3653	10.5021	10.6243	10.5097	10.0367	10.1492	10.2445	10.2703	10.1819	10.3499	10.2827	10.1806	10.3596	9.84135	10.475	9.87495	9.84535	9.91761	10.2724	10.2111	9.69157	10.3334	10.1634	9.67909	10.3463	10.0158	9.83334	10.5314	10.069	10.4745	10.1282	10.3154	9.69594
AT1G14310	9.16736	9.12413	9.21201	9.28961	9.18156	9.18504	9.09491	9.4382	9.28862	9.31698	8.87373	9.24301	9.2528	9.16039	9.1206	9.04582	9.0248	9.28174	9.06842	9.01303	9.16449	9.18599	9.22981	9.47633	9.53813	9.39971	9.16115	9.4224	9.83266	9.36789	9.08639	9.40231	9.13961	9.37992	9.36088	9.35138
AT1G14320	14.1888	14.0892	14.2496	13.986	14.2696	14.2684	14.2515	14.1491	14.1527	14.1227	14.1145	14.3214	14.2429	14.159	14.2094	14.2729	14.0412	14.3043	14.376	14.5202	14.0335	14.3539	14.4098	14.4509	14.2764	14.3934	14.3905	14.5023	14.0917	14.4197	14.176	14.027	14.1729	14.0985	14.2374	14.3032
AT1G14330	8.94815	8.93361	8.94997	9.08212	9.08006	9.02653	8.88251	8.84602	8.95644	8.96196	8.99172	9.04045	8.96786	8.99208	8.93338	8.92272	9.09942	9.11659	9.02637	8.97803	9.10941	8.63519	8.95022	9.02593	8.97504	8.98913	9.05688	8.89653	8.75904	9.05565	8.86977	8.70709	8.95	8.79684	9.0762	8.51275
AT1G14340	8.88912	9.23729	9.10985	9.14744	9.26064	9.10697	9.30183	9.1313	9.17149	9.10713	8.89595	9.27489	9.21012	9.27604	9.19842	8.99408	9.66006	9.07425	9.43741	9.31489	9.5906	9.00835	8.93045	9.56877	8.96663	9.14157	9.53977	9.19619	9.42277	9.6328	9.1736	9.18443	9.04451	9.22448	9.34579	9.2963
AT1G14345	9.84555	9.94609	9.84383	10.0954	9.99493	10.0882	10.1143	9.91958	10.1804	10.1657	10.2854	9.87637	10.337	9.93694	10.2407	9.97247	9.95786	9.72675	9.79148	10.2738	10.0632	9.83508	9.9559	10.803	9.65063	9.9536	10.5314	9.86109	9.59192	10.6481	10.135	10.4514	10.073	10.5546	10.1759	10.5003
AT1G14350	11.5088	11.2074	11.1693	11.0098	11.6068	11.4175	11.4471	11.4962	11.5614	11.459	11.7447	11.5989	11.7897	12.1844	11.7045	11.5937	11.0884	11.6267	11.0842	11.5174	10.9592	11.2004	11.5479	11.0038	10.853	11.4299	11.3403	10.9756	11.1268	11.392	11.4392	11.2805	11.4984	11.5793	11.2428	11.0596
AT1G14360	9.88776	9.85479	9.94471	9.91041	9.83075	9.75245	9.70899	9.89772	9.87241	9.94437	9.81749	9.8956	9.86208	10.0376	9.91986	10.0085	10.1417	9.87797	10.4595	10.035	10.246	9.77636	10.0495	10.0582	9.9293	10.4347	10.0275	10.258	9.89289	10.0826	9.60315	10.0184	9.56071	10.4771	9.79418	10.7112
AT1G14370	8.51033	8.45378	8.48543	8.63537	8.4743	8.41113	8.41298	8.78664	8.55683	8.3021	8.57711	8.30611	8.50515	8.65936	8.55773	8.46863	8.4466	8.1468	8.60428	8.51464	8.48314	8.71815	8.30336	8.48735	8.40965	8.63874	8.36114	8.86407	8.9142	8.36621	8.55561	8.62641	8.35599	8.44074	8.32823	8.63012
AT1G14380	11.1457	11.3315	11.2725	11.1456	11.0875	11.0531	11.181	11.1004	10.9549	11.1081	10.9426	11.1914	10.9878	11.0024	11.07	11.1456	10.6281	11.1127	10.6556	11.1736	10.5422	11.0527	10.9166	10.5422	10.8636	10.7545	10.6742	10.971	10.897	10.6899	11.1655	10.9637	11.1213	11.2364	11.0735	10.6484
AT1G14390	7.77048	7.91563	7.98762	8.09918	8.11701	8.11572	8.019	7.67968	7.88123	7.87404	7.67968	7.83583	7.94559	8.003	7.67968	8.11555	8.0595	7.99536	8.0838	8.00368	8.02764	7.67968	7.67968	7.67968	7.67968	7.94892	7.9207	7.93517	7.67968	7.88659	8.10954	7.97246	8.13511	8.09841	7.92956	7.67968
AT1G14400	11.0084	10.9694	11.0206	10.994	10.95	10.9011	10.8203	10.8759	11.0592	10.7403	10.8156	11.1729	11.0443	11.1302	10.991	10.9402	12.0012	11.0719	12.3082	11.3147	12.2403	10.6566	11.0864	12.2678	10.9031	10.9932	12.2981	10.8757	10.7038	12.2208	11.1608	11.351	11.1347	11.2252	10.8458	11.475
AT1G14410	11.1007	10.9768	11.0497	11.1147	10.9875	11.0619	10.9739	11.2333	11.2242	11.0366	11.0038	10.8607	10.8203	10.7746	10.9546	11.1995	10.5207	11.2485	10.5242	11.067	10.3926	10.9677	11.0281	10.8417	10.8645	11.0135	10.5961	11.1448	11.1799	10.6657	11.0272	10.7676	11.1213	10.8696	11.0161	10.9983
AT1G14420	7.67968	7.84662	7.67968	7.83596	7.94272	7.75474	7.67968	7.67968	7.67968	7.83028	7.67968	7.85996	7.81278	7.85276	7.96742	7.87923	7.84993	7.67968	7.76815	7.67968	7.91197	7.95233	7.67968	7.9261	8.19857	7.84471	7.9747	7.88838	7.67968	7.99984	7.91573	8.00029	7.67968	8.03393	7.90784	8.19422
AT1G14430	9.00123	8.78525	8.88436	8.85308	8.89444	8.84633	8.80431	8.92289	8.86855	9.00266	9.24968	8.9928	9.11432	8.7661	9.1206	8.81465	9.61712	8.82444	9.41074	8.29944	9.44268	8.87819	9.02571	9.3691	8.99988	8.7807	8.91291	8.89253	9.1201	8.90861	8.77029	8.94384	8.78138	9.24133	9.21757	9.07267
AT1G14440	11.3931	11.0968	11.1707	11.2766	11.2086	11.2985	11.154	11.5218	11.521	11.4381	11.7613	11.5967	11.9101	11.8088	11.9479	11.7578	11.0037	11.3637	11.3494	11.7597	11.4745	11.3074	11.372	11.1074	11.1536	11.5934	11.2008	11.4121	10.944	11.3787	11.6003	11.4702	11.4038	11.6776	11.2205	11.3825
AT1G14450	8.75912	8.29437	8.40316	8.39722	8.27103	8.24769	8.33269	8.74484	9.02102	8.57743	8.75054	9.41313	8.89585	8.56159	8.60703	8.55053	9.5624	8.66091	9.8422	8.73297	8.86545	8.60186	8.52938	9.04055	8.10887	8.63432	9.88511	8.38851	8.391	9.9072	8.66312	8.6093	8.5747	8.58405	8.8106	8.56181
AT1G14455	7.98033	7.76319	7.80066	7.95009	8.01895	7.96992	7.84963	7.96732	8.1399	7.9677	7.67968	7.85996	8.01835	7.93911	7.89735	7.91571	7.67968	7.67968	7.67968	7.88486	7.67968	7.67968	7.77665	7.89315	7.67968	7.98059	7.93529	7.91296	8.11137	7.67968	7.87249	7.90662	7.81752	8.08328	7.82407	7.67968
AT1G14460	9.86154	10.1311	10.075	9.99995	10.3177	10.3702	10.2424	9.79808	9.80597	9.77927	9.86777	9.87766	9.98684	9.955	9.93256	10.2953	9.96003	10.1129	9.94873	9.9804	10.1533	10.1982	9.90867	10.0791	10.0151	9.87078	10.1007	9.89737	9.9184	10.2604	10.2369	9.98867	10.2644	10.2712	9.95498	9.42443
AT1G14470	8.76606	8.71066	8.6517	8.63239	8.78377	8.92552	8.5807	8.64297	8.78457	8.67427	8.68609	8.6762	8.7489	8.59677	8.70828	8.71056	8.28934	8.52786	7.94474	8.49035	8.36118	8.74735	8.72773	8.08745	8.88761	8.27828	7.99825	8.55249	8.45159	8.1674	8.71419	8.42481	8.75754	8.43278	8.52223	8.1498
AT1G14480	8.94528	8.85429	8.78142	8.70941	8.71118	8.85927	8.77474	8.99704	8.71508	9.01753	8.84108	8.80592	8.76393	8.83284	8.74468	8.75904	9.12746	8.96385	9.02637	8.89269	9.04286	8.69477	8.65929	9.17682	8.82147	9.01016	8.94387	8.63619	9.07767	9.06101	8.91089	8.80206	8.79307	8.70544	8.85143	8.85962
AT1G14490	9.21088	9.14246	9.20602	9.1386	9.31562	9.27412	9.29818	9.27257	9.08807	9.20245	9.17744	9.22126	9.17577	9.06679	9.13799	9.56053	9.1956	9.4664	9.22632	9.33312	9.16449	9.29482	9.38746	8.92283	9.36227	9.2708	8.85908	9.27751	8.99525	8.72847	9.17622	9.47187	9.09741	9.36196	9.40741	9.31864
AT1G14510	11.0032	10.9956	11.1202	11.0372	11.0567	10.9873	11.0493	11.1042	11.1804	11.1464	11.2727	11.2661	11.2652	11.2045	11.2093	11.298	11.5077	11.1598	11.3925	11.286	11.5343	11.0573	11.2458	11.1531	11.0964	11.1004	11.0632	10.9772	10.841	11.1363	11.1753	11.1194	11.2465	11.0307	11.144	10.9211
AT1G14520	7.9362	7.91563	7.82783	8.05355	8.01895	8.01463	7.79989	7.96732	8.18142	7.92542	7.67968	7.94987	8.35245	8.17468	8.1524	8.17451	8.89255	7.96215	9.56581	8.18016	9.65336	8.51824	8.90348	10.9385	8.35902	8.71861	10.637	8.43836	9.11314	10.5051	8.05229	8.47797	8.23633	8.55746	8.17759	8.84253
AT1G14530	9.3583	9.55161	9.34545	9.62861	9.56882	9.42138	9.4129	9.62135	9.60931	9.62401	9.32823	9.3617	9.36583	9.47288	9.35122	9.18984	10.1188	9.63052	10.0765	9.31489	10.0651	9.37861	9.51683	10.0476	9.61985	9.70407	10.1392	9.39226	9.46472	9.97965	9.35945	9.36597	9.52744	9.20392	9.49988	10.1969
AT1G14560	9.94863	9.6726	9.5847	9.76455	9.91302	9.89048	9.85454	9.94484	9.79398	10.1628	9.83166	10.0333	9.74921	9.65083	9.67608	9.87856	9.88783	9.92778	9.79941	9.61523	9.8361	9.92135	9.78018	9.84381	10.0722	9.90933	9.84785	9.66271	10.0908	9.7758	9.62669	9.77689	9.53535	9.94183	9.83071	9.54942
AT1G14570	11.4256	11.4226	11.2434	11.2798	11.369	11.4406	11.368	11.1907	11.146	11.2541	11.5093	11.3696	11.3671	11.3505	11.4111	11.4007	11.5553	11.2637	11.4968	11.3533	11.5848	11.3002	11.2008	11.6288	11.2152	11.353	11.5785	11.42	11.0335	11.4838	11.2587	11.5128	11.3223	11.4642	11.3689	10.8775
AT1G14580	8.98199	8.80509	8.9676	8.99853	9.16199	9.39414	9.10794	8.84602	9.3015	9.07963	9.2036	9.09837	9.33587	9.1899	9.44749	9.12841	9.43213	9.25058	9.06842	9.41305	9.39016	9.41669	9.52865	9.96892	9.10121	9.25423	9.59564	9.02741	9.65981	9.52642	9.14708	9.34528	8.90618	9.45759	8.8106	9.00152
AT1G14590	9.64122	9.49615	9.61497	9.65652	9.68609	9.52931	9.51152	9.6779	9.70498	9.73986	9.558	9.54716	9.55154	9.41424	9.60366	9.52602	9.72768	9.78256	9.69226	9.28027	9.54138	9.51326	9.588	9.525	9.61985	9.67405	9.49849	9.89396	9.53483	9.37805	9.58102	9.66613	9.63567	9.74928	9.77821	9.49331
AT1G14600	9.3057	9.41435	9.37526	9.40924	9.24444	9.17716	9.30546	9.1881	9.23563	9.29419	9.15803	9.13455	8.8991	8.84738	9.11709	9.48881	8.83491	9.25058	8.93131	9.49479	8.78564	8.91635	8.89662	8.40191	9.25388	8.71861	8.67297	8.80012	8.53376	8.57724	9.30699	8.59183	9.10313	8.41658	9.26733	8.98669
AT1G14610	12.5357	12.4517	12.3898	12.2655	12.4888	12.5344	12.5853	12.4408	12.3163	12.4806	12.6668	12.6926	12.6649	12.3735	12.486	12.4191	12.0279	12.4614	11.9754	12.4908	12.065	12.4612	12.4751	11.8867	12.3016	12.3971	11.9349	12.3859	12.2957	11.8974	12.5211	12.4197	12.4623	12.3505	12.2651	12.0793
AT1G14620	10.3895	10.5019	10.5113	10.4338	10.4089	10.3954	10.2598	10.3047	10.3114	10.1839	10.193	10.4293	10.6147	10.5704	10.5108	10.5268	10.933	10.531	10.9321	10.7499	10.7264	10.2609	10.7552	10.8005	10.1952	10.7606	10.7919	10.491	10.6266	10.8309	10.5259	10.4352	10.7594	10.6035	10.5316	10.5356
AT1G14630	10.9563	11.0514	11.1231	11.3138	10.7705	10.5441	10.9426	11.3741	11.0755	10.8965	10.9013	11.2505	10.5374	10.4277	10.5976	10.3962	9.1713	9.99334	9.47719	10.5077	9.10131	11.0668	10.4851	9.03083	10.8948	10.8646	9.5124	11.0298	10.65	9.47894	10.6518	10.6566	10.5296	10.5189	10.5788	10.8911
AT1G14640	9.37598	9.52273	9.42778	9.30811	9.36446	9.3183	9.52972	9.36324	9.29379	9.31698	9.63911	9.46065	9.37216	9.25461	9.42884	9.15385	9.09504	9.44425	8.73251	9.22773	9.36463	9.49263	9.25966	8.8079	9.813	8.75405	8.64542	9.29972	9.59192	8.6251	9.139	9.52696	9.14512	9.52005	9.49765	8.87642
AT1G14642	8.37633	8.01299	8.13062	8.21258	8.13403	8.10931	7.99717	8.22312	8.18142	8.19878	8.3478	8.05054	8.08868	8.11103	8.11378	8.13321	8.73348	8.02535	8.63914	7.88486	8.65443	8.10982	8.18111	8.37087	7.67968	8.31404	8.5568	7.99238	8.02144	8.53582	8.10954	8.11305	8.05624	8.22658	8.35858	8.90918
AT1G14650	12.0949	12.2765	12.264	12.3452	12.4108	12.3172	12.3212	12.2531	12.0945	12.18	12.3948	12.2692	12.3185	12.23	12.3297	12.3079	11.7635	12.2189	11.5835	12.257	11.7417	12.1938	12.2481	11.4493	12.1763	12.2776	11.2937	12.3197	12.1995	11.3165	12.3368	12.4148	12.3504	12.3495	12.3176	11.7891
AT1G14660	9.90708	9.55161	9.65009	9.71607	9.71967	9.56061	9.65292	9.71873	9.76616	9.6909	9.46749	9.68768	9.84633	9.67887	9.72992	9.68097	10.0599	9.81626	9.97089	9.88418	9.87749	9.56564	9.78499	9.74345	9.77535	10.1494	9.83599	9.71082	9.97145	9.80776	9.82406	9.86794	9.86034	9.91877	9.78888	9.75167
AT1G14670	11.1326	11.1733	11.1259	11.036	11.393	11.3617	11.4647	11.0074	11.0564	11.0215	11.1106	11.1834	11.5602	11.3769	11.3713	11.4204	11.3661	11.3485	11.361	11.4689	11.4352	10.9947	11.0139	11.3175	10.7789	11.1828	11.3697	10.9241	10.3071	11.4444	11.4988	11.3128	11.5124	11.4115	11.2931	10.9667
AT1G14680	9.55	9.40312	9.57885	9.38367	9.4149	9.32666	9.44881	9.28747	9.35409	9.49966	9.34291	9.49947	9.34236	9.30275	9.27429	9.2502	9.73669	9.44871	9.97089	9.55432	9.85805	9.45195	9.49082	9.62874	9.76255	9.14682	9.52464	9.252	9.80934	9.44688	9.53749	9.40629	9.38003	9.26779	9.66243	9.52169
AT1G14685	11.2199	10.9406	10.8539	11.0747	11.0991	10.9567	10.9138	11.1182	11.2279	11.2748	11.3195	11.0484	11.0969	11.1806	11.1175	11.0989	11.8092	11.2776	11.7301	10.8724	11.6311	10.8766	10.8037	11.6452	10.7657	11.0286	11.7968	10.8479	10.9319	11.8829	11.031	10.8992	11.0753	11.0315	11.1466	11.2811
AT1G14686	7.88258	7.91563	8.07975	7.88634	7.92772	7.97941	7.67968	8.04316	8.01343	7.95434	8.0128	8.09161	8.10951	8.15958	7.83367	7.85819	7.84993	7.9244	7.67968	7.67968	7.79592	7.76602	7.91698	7.85403	7.67968	7.98059	7.82739	7.67968	8.18518	7.88659	7.84669	7.8108	7.67968	7.90406	7.67968	7.67968
AT1G14687	10.8504	10.6846	10.5801	10.945	10.805	10.7055	10.5729	10.9841	11.0344	11.0094	11.1484	10.8108	10.5348	10.5084	10.8466	10.2191	9.33323	9.99914	9.44267	10.3594	9.28108	10.1586	9.67817	9.25123	10.0274	10.1517	9.26408	10.4554	9.54453	9.18962	9.96672	9.85413	10.3487	9.63383	10.3438	9.67128
AT1G14688	7.86119	7.79776	7.76524	7.85438	7.87586	7.80966	7.84963	7.90263	7.82226	7.92542	7.67968	7.85996	7.67968	7.67968	7.67968	7.80595	8.04993	7.9244	8.24936	7.67968	8.33183	7.87262	7.67968	8.27967	8.03054	7.67968	8.27269	7.86046	7.67968	8.23196	7.67968	7.86504	8.06851	7.67968	7.67968	8.34165
AT1G14690	11.9034	11.9703	11.8532	11.9283	11.8603	11.916	11.9429	11.8704	11.7481	12.0276	11.8328	11.9066	11.6213	11.6441	11.6706	11.9548	11.7008	12.1219	11.9635	12.1701	11.6971	12.0153	11.7663	11.5622	11.8914	11.9593	11.6658	11.9497	11.9478	11.5404	11.8825	11.9387	11.9061	11.7557	12.0267	12.1481
AT1G14700	8.79668	8.76204	8.54352	8.92734	8.44607	8.32015	8.45866	8.92289	8.90611	8.79266	9.13577	8.85374	8.7451	8.96935	8.65353	8.85507	9.93933	8.75064	9.84602	8.80354	9.92384	8.66374	8.75609	9.86348	8.3932	8.45076	9.70309	8.54658	8.86224	9.60956	8.58505	9.81178	8.8888	9.33449	8.52806	9.62049
AT1G14710	13.2339	12.8532	12.8654	12.8874	12.9441	12.9036	12.9715	13.2	13.0466	13.1914	13.3071	13.38	13.1925	12.9853	13.0961	12.9487	11.9475	12.9271	11.9281	12.9354	11.8056	12.99	12.9933	11.8395	13.0704	13.1971	11.7381	13.1721	13.0826	11.5814	12.8541	12.8109	12.877	12.9337	12.9826	12.6348
AT1G14720	10.9268	11.228	11.107	11.1187	11.2377	11.1783	11.0707	10.8618	11.0084	11.0561	10.9833	11.1422	11.3203	11.4112	11.3591	10.547	10.066	10.6072	10.0765	10.5962	9.92177	11.0036	11.0204	10.3908	11.3249	11.1092	10.5342	11.2984	11.2114	10.6581	10.684	10.1778	10.8445	9.99413	10.9072	10.5137
AT1G14730	8.12283	8.17137	8.0706	8.09194	8.01895	8.01463	8.03948	7.83741	7.96448	7.9677	8.0128	8.02816	7.97687	8.13597	7.92298	8.21251	8.36518	8.1468	8.21478	8.21981	8.33183	7.9079	8.33191	8.15529	7.67968	8.03546	8.33486	7.82732	8.32426	8.39562	8.40669	8.41368	8.41427	8.47171	8.37322	8.37336
AT1G14740	11.7967	11.9161	11.8498	11.8412	11.8712	11.7728	11.9523	11.9362	11.7599	11.9428	11.8125	11.8066	11.5702	11.6614	11.6779	11.577	11.7048	11.5592	11.532	11.4731	11.5562	12.052	11.5353	10.9296	12.054	11.7476	10.9989	11.8689	11.7118	10.9946	11.5687	11.9818	11.6254	11.6153	11.8475	11.679
AT1G14750	9.34036	9.16247	9.12934	9.18384	9.27264	9.3014	9.22276	9.31258	9.31677	9.51251	9.44281	9.38292	9.30291	9.37409	9.32808	9.55729	8.93687	9.3319	9.18344	9.49026	9.08493	9.44365	9.56345	8.94429	9.44788	9.28016	8.88367	9.30795	9.41205	9.10814	9.3392	9.32847	9.03543	9.52797	9.36088	8.78933
AT1G14755	7.67968	7.67968	7.67968	7.79021	7.67968	7.67968	7.67968	7.67968	7.67968	7.67968	7.67968	7.67968	7.67968	7.67968	7.67968	7.80595	7.87	7.67968	7.80477	7.67968	7.79592	7.67968	7.67968	8.04875	7.67968	7.67968	8.00938	7.67968	7.67968	8.02537	7.67968	7.67968	7.67968	7.67968	7.67968	7.67968
AT1G14760	8.63594	8.10398	8.10597	8.2556	8.01895	8.17517	8.17305	8.58061	8.55135	8.34748	8.26136	8.50948	7.77381	7.9791	8.16457	8.39781	8.94449	8.20604	9.07808	8.56099	8.99008	8.17329	8.55001	8.91739	8.03054	8.30706	8.81085	7.67968	8.49382	8.85116	8.53535	8.96759	8.41427	8.97834	8.38042	8.9409
AT1G14770	9.44419	9.55873	9.42944	9.48679	9.38272	9.41237	9.19114	9.40992	9.37593	9.51729	9.37174	9.32614	9.4155	9.47941	9.54158	9.50417	10.0917	9.52634	10.0754	9.14558	10.1269	9.38388	9.56536	9.91138	9.02013	9.44517	10.0275	9.37174	9.65096	9.91515	9.66207	9.55886	9.47682	9.42941	9.60852	9.6291
AT1G14780	7.80807	8.0702	8.19739	8.17171	8.18152	8.12204	8.07722	7.93704	7.85426	7.89256	7.92438	7.9004	7.86784	8.003	8.04004	8.03602	8.03001	7.87957	7.94474	7.67968	8.09743	7.9079	8.06647	8.15529	7.67968	7.98059	8.09618	8.05518	7.67968	8.10256	7.9842	7.97246	8.00239	8.05113	7.67968	7.67968
AT1G14790	10.4618	10.6449	10.5192	10.5489	10.4598	10.3325	10.345	10.5932	10.504	10.4602	10.5234	10.3928	10.6326	10.7597	10.7417	10.1497	10.5243	10.134	10.3857	10.3275	10.5937	10.631	10.4766	10.4833	10.4766	10.4174	10.3193	10.8055	10.6792	10.3881	10.2437	10.7504	10.5371	10.5226	10.3977	10.5827
AT1G14800	7.90191	7.76319	7.97558	7.87103	7.99562	7.86343	8.11161	7.92046	7.92642	8.02678	7.92438	7.93446	7.96167	7.85276	7.86823	8.05751	7.82715	7.9244	7.92962	7.67968	7.79592	7.67968	7.87351	8.06859	8.04757	7.77499	7.76498	7.93517	7.9855	7.9063	7.87249	7.94164	7.81752	7.67968	7.67968	8.27279
AT1G14810	10.3151	10.3314	10.2944	10.3511	10.4889	10.662	10.3723	10.1389	10.2333	10.2814	10.2662	10.1809	10.3656	10.203	10.3772	10.3919	10.4366	10.1778	10.544	10.6821	10.3096	10.1879	10.4465	10.4817	10.1544	10.4135	10.6735	10.5958	9.80934	10.6302	10.4737	10.4023	10.311	10.4655	10.4278	9.89885
AT1G14820	10.4405	10.27	10.2137	10.2404	10.1738	10.2002	10.154	10.2951	10.4989	10.2141	10.1066	10.4378	10.2268	10.3745	10.2248	10.131	10.9362	10.38	10.9447	10.3535	10.8445	10.0405	10.2912	10.9452	10.2908	10.2304	10.8779	10.2528	10.4037	10.9454	10.3212	10.3949	10.2879	10.4181	10.4711	10.5615
AT1G14830	11.3021	11.3128	11.3383	11.2969	11.506	11.5018	11.4202	11.1426	11.1181	11.2399	11.287	11.2638	11.3628	11.4096	11.2936	11.5351	11.1924	11.4511	11.4185	11.471	11.4006	11.3444	11.2508	11.3906	11.3145	11.2559	11.4699	11.1482	11.2738	11.3933	11.2252	11.0959	11.2654	11.4907	11.0956	10.8877
AT1G14840	11.0888	11.218	11.2404	11.0288	11.4069	11.3286	11.4065	11.1452	11.1646	11.199	11.3751	11.3996	11.2175	11.2413	11.2357	11.5496	10.893	11.6606	10.8325	11.5973	10.8707	11.3415	11.5358	10.9932	10.987	11.4407	11.0534	11.1869	11.5954	11.0846	11.3771	11.6244	11.5595	11.5502	11.5583	11.4705
AT1G14850	11.5364	11.6124	11.3233	11.2076	11.4622	11.6646	11.5744	11.2998	11.1947	11.3691	11.4016	11.4759	11.4143	11.4069	11.3897	11.3774	11.1862	11.4357	11.1864	11.4491	11.1683	11.3312	11.2981	10.8297	11.1512	11.2474	10.9663	11.1537	11.0778	10.9915	11.444	11.1555	11.5207	11.1908	11.249	10.6802
AT1G14860	7.67968	7.76319	7.67968	7.67968	7.83169	7.75474	7.67968	7.67968	7.67968	7.67968	7.67968	7.67968	7.67968	7.67968	7.67968	7.67968	8.46001	7.67968	8.22889	7.67968	8.55908	7.67968	7.77665	8.04875	7.67968	7.67968	8.06011	7.67968	7.67968	8.10256	7.67968	8.02586	7.67968	8.22658	7.67968	7.67968
AT1G14870	7.98033	8.29437	8.4128	8.30028	8.50148	8.26669	8.15845	7.99467	8.1289	7.89256	8.09238	8.02816	8.18409	7.9791	7.96742	8.15843	8.55931	8.10254	8.72567	8.36205	8.68601	8.22924	7.95359	8.64092	8.26422	8.31404	8.68308	8.28422	8.43693	8.75069	8.19644	8.62641	8.20189	8.23772	8.43536	8.8074
AT1G14880	7.67968	7.86629	7.96302	7.93861	7.67968	7.67968	7.67968	7.88324	7.67968	8.45789	7.67968	7.67968	7.96167	7.67968	7.78859	7.67968	8.0196	7.82108	7.85652	7.67968	7.67968	7.67968	7.81679	7.67968	7.67968	7.67968	7.85021	7.67968	7.67968	7.99984	7.81607	8.02586	7.98743	7.67968	7.67968	8.19422
AT1G14890	10.8179	11.2142	11.2208	11.3346	11.1501	11.066	10.9479	10.8676	10.8198	10.877	11.2269	10.7254	10.8999	10.9587	11.0355	10.3596	10.7291	10.0887	10.504	10.1691	10.2296	10.7038	10.4058	10.4442	10.7114	10.4499	10.6851	11.2402	10.2032	10.6113	10.4728	10.7704	10.5268	10.5126	11.0935	10.5137
AT1G14900	12.7283	12.7318	12.6825	12.7541	12.9513	12.865	12.8539	12.5326	12.5926	12.9957	13.2274	13.0562	12.8967	12.8169	12.9213	13.0194	12.391	12.8818	12.7134	12.9148	12.5265	12.8386	12.7133	12.4714	12.9316	12.7419	12.4376	12.8464	12.4724	12.3146	12.5366	12.3716	12.6287	12.5208	12.7922	12.3354
AT1G14910	10.831	10.9034	10.9432	10.8343	10.8752	10.8909	10.8756	10.7758	10.8335	10.7346	11.0229	10.8538	10.9328	11.0376	10.9657	10.8573	10.7505	10.716	10.9441	10.9925	10.9738	10.7937	10.7808	10.8441	10.814	11.011	10.9793	10.8152	10.6854	10.7486	10.9126	11.0349	10.9056	11.1381	11.068	11.5212
AT1G14920	10.6122	10.6323	10.4863	10.5442	10.3822	10.3465	10.3802	10.5776	10.6385	10.6851	10.8039	10.464	10.736	10.8956	10.8503	10.2112	10.5568	10.2324	10.4803	10.1156	10.6001	10.449	10.4318	10.3215	10.5152	10.0645	10.4007	10.5161	10.3986	10.4465	10.0457	10.2947	10.2312	10.4381	10.3332	10.2674
AT1G14970	10.0431	10.0056	9.89409	9.84747	10.162	10.0852	10.1944	10.0826	10.1544	10.1084	10.0916	9.9431	9.91094	10.0647	9.96818	10.0646	9.90485	10.0419	9.91296	10.0902	9.81828	10.0066	10.1022	9.75676	10.357	10.2392	9.89312	9.96058	10.3705	9.95423	10.0102	9.87343	9.99665	9.83677	10.3508	10.3295
AT1G14980	13.3532	13.3788	13.5363	13.2931	13.5084	13.436	13.2895	13.4911	13.4027	13.3981	13.2388	13.1214	13.3326	13.2032	13.3359	13.2771	12.1566	13.2936	12.5027	13.3212	12.1827	13.4252	13.5612	12.6801	13.6949	13.6513	12.5664	13.8698	13.7753	12.4754	12.9761	13.2415	13.1674	13.2636	13.4541	13.758
AT1G14990	9.69506	9.53147	9.62772	9.68158	9.54843	9.6522	9.66379	9.66089	9.79054	9.61521	9.64074	9.48725	9.84633	9.71577	9.70005	9.50417	9.49589	9.42624	9.65593	9.34341	9.45472	9.80042	9.48066	9.81121	10.2661	9.85621	9.91012	9.72452	9.70312	9.80345	9.54325	9.57624	9.60249	9.68824	9.54362	9.72808
AT1G15002	7.9362	8.0702	8.16888	7.99177	7.92772	7.9886	8.86627	7.93704	8.09409	8.11297	7.88656	8.06123	8.03107	7.9664	7.94614	8.28105	7.87	7.67968	7.92962	8.41217	7.8809	8.06469	8.06647	7.67968	8.19857	8.02258	7.9747	8.30992	7.67968	8.04911	8.10954	8.02586	8.0804	8.03393	8.22645	7.67968
AT1G15010	7.67968	7.86629	8.0706	7.9819	8.31962	8.27134	8.07722	7.83741	7.94614	7.76666	7.67968	7.67968	7.67968	7.80211	7.67968	7.89824	7.82715	7.87957	7.94474	8.11365	8.00783	8.11827	8.04162	8.41194	7.67968	8.19037	8.14494	8.30148	8.05388	8.1674	8.17849	7.67968	7.98743	7.67968	7.82407	7.67968
AT1G15020	10.0431	9.93343	9.91005	9.93847	10.0215	9.9918	9.90491	10.0803	9.92325	9.95006	9.94622	10.0938	9.94477	9.83412	9.98216	9.92452	10.0387	10.0363	9.78882	9.97885	9.76562	10.0436	9.83218	9.56877	9.80887	9.86643	9.58988	9.97191	9.54935	9.62785	9.95146	10.0901	9.96457	9.86737	10.08	10.1047
AT1G15030	10.0523	9.99151	9.96986	10.04	10.0171	9.97032	9.9855	9.92467	9.97369	9.94437	10.1593	9.74037	10.0696	10.075	10.0615	10.1753	10.0769	10.1155	9.96393	10.1405	9.87963	10.0776	9.87323	9.64618	10.4448	10.1423	10.0223	10.2277	9.54453	9.84315	10.2084	10.0379	10.0949	10.1577	10.268	9.77484
AT1G15050	7.80807	7.90042	7.82783	7.88634	7.89455	8.01463	7.88777	8.00748	7.88123	8.01581	7.67968	7.8812	7.91004	7.93911	7.67968	7.94723	7.87	7.82108	8.12034	8.13693	7.96402	7.67968	7.93595	7.67968	7.67968	7.9652	7.9207	7.82732	7.9855	7.86478	7.87249	7.97246	7.67968	7.87405	7.67968	7.67968
AT1G15060	9.92739	9.91528	9.93029	9.98395	9.99045	10.1004	10.1726	10.0179	9.87888	9.98702	10.1449	9.98181	10.0389	10.1024	10.1223	9.91472	10.2355	9.93388	9.97666	9.93317	9.96058	9.6973	9.8999	9.96892	9.50965	9.91914	9.99938	9.99268	9.78559	9.98719	9.95146	10.2458	10.0936	9.98124	9.97511	9.54024
AT1G15080	9.71597	9.77112	9.96769	9.74323	10.0679	9.7554	9.84046	9.64679	9.60133	9.72239	9.51538	9.71576	9.63401	9.77115	9.80766	9.64057	9.4023	9.76538	9.46178	9.98349	9.31858	9.27001	9.50289	9.03083	9.19391	9.66729	9.34275	9.67693	9.18082	9.33267	9.85747	9.36186	9.91128	9.4548	9.73647	9.531
AT1G05153	8.22137	8.32651	8.29788	8.14021	8.50148	8.25727	8.3433	8.00748	8.0282	8.00446	8.08199	8.20273	8.01835	8.0143	8.02335	8.37613	8.00885	7.82108	7.95903	8.21019	7.67968	7.80176	8.15269	7.67968	7.67968	8.03546	8.03057	7.67968	7.67968	7.99984	8.26254	8.07195	8.34917	8.14076	8.13458	7.89067
AT1G15100	9.11475	9.18214	9.19393	9.37648	9.29237	9.25508	9.30908	9.11909	9.24911	9.27486	9.34499	9.01689	9.314	9.39346	9.3426	9.16974	9.25796	9.28686	9.30557	9.14558	9.26714	8.92435	9.30776	9.2592	9.10493	9.35026	9.22754	9.37432	9.39032	9.28984	9.30699	9.36186	9.43261	8.96979	9.43824	9.04478
AT1G15110	10.3431	10.3203	10.3551	10.3422	10.4835	10.3911	10.5011	10.4706	10.4491	10.4239	10.2631	10.3937	9.9607	10.0709	10.2705	10.6302	10.4969	10.7177	10.5889	10.8716	10.36	10.384	10.6661	10.4724	10.437	10.8448	10.5873	10.4677	10.7866	10.6113	10.6188	10.8151	10.488	10.4681	10.5286	11.0415
AT1G15120	10.9473	11.1199	11.1825	11.2318	11.3233	11.1661	11.0571	11.247	11.4196	11.0728	11.2284	11.1157	11.4268	11.199	11.3356	11.0731	11.0383	11.3297	11.4903	11.3177	11.2122	11.0623	11.1962	11.8175	11.1268	11.4095	11.5927	11.3393	11.2311	11.7231	11.105	10.5512	11.2067	10.7785	11.0561	11.9504
AT1G15125	8.48158	8.67575	8.63046	8.66747	8.24507	8.30724	8.47614	8.38425	8.43254	8.40995	8.22425	8.28038	8.4302	8.45445	8.4844	8.47343	8.24112	8.43287	8.50762	8.19037	8.34177	8.41449	8.56012	8.40191	7.67968	8.64313	8.2845	8.4452	8.52068	8.41265	8.68048	8.57398	8.94669	8.17942	8.97173	8.46027
AT1G15130	11.6616	11.7281	11.8501	11.8884	11.7494	11.718	11.8359	11.859	11.6531	11.6007	11.7718	11.9418	11.7314	11.5111	11.7949	11.9218	11.1012	11.7677	11.3486	12.1318	11.3023	11.8178	11.6712	11.0965	11.4534	12.1188	11.0196	11.766	11.7838	10.9042	12.0628	12.4959	11.954	12.1915	11.9574	12.2994
AT1G15140	9.95111	9.95343	10.0405	10.2097	10.1441	10.3055	10.1162	10.0012	10.1817	10.057	9.82176	9.78961	10.1221	9.81928	9.93436	10.3988	9.96865	10.2943	10.1902	10.3118	10.1568	10.0674	10.3021	10.6268	9.68297	10.0893	10.4109	10.1066	10.3859	10.3552	10.213	10.5791	10.0467	10.7268	10.1039	10.4364
AT1G15160	9.19276	8.94096	8.98247	8.97396	8.87156	8.81321	8.98931	8.94339	9.01772	8.92497	9.0199	8.70952	9.13001	9.01432	9.01385	9.22472	9.13171	9.28686	9.09715	9.0469	8.98556	8.71485	9.30067	9.11533	9.40298	9.23015	8.93109	8.8089	9.21955	9.15823	9.34146	9.0412	9.23987	9.07584	8.9997	9.01614
AT1G15165	8.93662	8.80509	8.65519	8.79278	8.8392	8.85066	8.83297	8.7484	8.89871	9.03944	9.12068	8.95136	8.83562	8.86737	8.83675	8.9861	8.46882	9.04929	8.56786	8.88101	8.69219	9.00591	8.99492	8.61855	9.21425	8.66049	8.64891	8.86819	8.81672	8.52631	8.73463	8.79509	8.78138	9.05229	8.76792	8.51275
AT1G15170	8.25731	8.10398	8.21773	8.355	8.32542	8.28957	8.3109	8.39548	8.16113	8.1916	7.67968	8.2323	8.38948	8.13597	8.30066	8.26802	8.51542	7.96215	8.63534	8.58317	8.88567	8.37443	8.24974	9.34719	8.27442	8.41025	9.05002	8.36595	8.7689	9.01171	8.26254	8.36718	8.1929	8.44074	8.29628	8.40359
AT1G15175	8.03054	7.86629	8.05163	8.03701	7.95691	7.96992	8.03948	7.98131	8.17138	8.01581	7.67968	8.11064	8.20926	8.003	7.89735	7.93197	8.40951	8.1468	8.40171	7.67968	8.32173	8.32056	7.81679	8.36018	8.38482	7.93158	8.39619	7.86046	7.67968	8.30293	8.02669	8.18506	7.98743	8.26981	8.26246	8.46027
AT1G15180	8.65184	8.71376	8.78444	8.74944	8.56947	8.66209	8.5578	8.53618	8.76768	8.54101	8.38391	8.53683	8.8182	8.7341	8.99825	8.86717	9.82348	8.92901	9.60785	8.8162	9.87963	8.86137	8.87223	9.58403	8.94097	8.88369	9.33029	8.95091	9.50028	9.30285	9.03109	10.2623	8.83474	9.60696	9.26191	9.67955
AT1G15190	8.70155	9.01171	9.12288	9.14038	9.03665	8.82215	8.95494	8.6549	8.78457	8.75168	8.86405	8.35447	8.50515	8.48161	8.58276	9.01508	10.5589	8.8323	10.6323	9.35868	10.6324	8.73772	8.68559	10.2774	8.97504	8.78817	9.74595	8.50392	8.93094	9.69851	9.11991	10.2826	9.04752	10.3281	9.28612	11.4705
AT1G15200	13.454	13.4368	13.411	13.3085	13.3708	13.3695	13.5413	13.7876	13.5611	13.6638	13.4364	13.6953	13.1179	13.0227	13.1745	13.6343	13.1022	13.6951	13.3394	13.8433	12.8105	13.5661	13.6088	12.9533	13.5359	14.2385	13.1728	13.4353	13.9493	13.0489	13.6018	13.9243	13.6294	13.6815	13.8375	14.8036
AT1G15210	7.67968	7.88408	7.90584	8.06937	7.95691	8.28957	8.14338	7.67968	7.67968	7.67968	7.67968	7.67968	7.67968	7.67968	7.67968	8.86114	8.55152	9.04296	8.43717	9.06344	8.33183	8.11827	8.32489	7.9551	8.07943	8.26333	8.09618	8.13305	7.67968	7.99984	8.68903	8.51784	8.6732	8.31956	8.92458	8.46027
AT1G15215	9.55674	9.44587	9.67478	9.62861	9.80645	9.74258	9.69057	9.77407	9.71964	9.88963	9.79596	9.71136	9.86492	9.62505	9.82541	9.82172	9.93162	9.81958	9.9732	9.55216	9.97061	9.43024	9.6903	9.73808	9.63652	10.2697	9.8336	9.77977	9.86313	9.77285	9.69648	9.90052	9.79454	9.96262	10.016	9.91956
AT1G15220	8.88912	8.86753	8.85964	8.91424	8.80881	8.94339	8.7926	8.89893	8.87237	8.85531	8.69001	8.81891	8.77871	8.72756	8.95819	8.95076	9.35961	9.04929	9.28975	9.09577	9.43966	8.69137	8.76403	9.21463	8.91465	8.94889	9.23921	9.08883	8.55927	9.20851	8.73463	8.92567	9.12572	8.832	9.06003	8.69324
AT1G15230	11.0653	11.2396	11.2208	11.2387	11.0546	10.8951	11.0513	11.3416	11.1785	11.0863	11.2197	11.0122	10.6941	10.7465	10.8223	10.8311	11.112	10.7879	10.9891	10.8364	10.9076	11.0792	10.8653	10.782	10.9852	10.9094	10.806	11.0185	11.2241	10.6511	10.9777	11.94	11.1509	11.277	11.3874	11.5038
AT1G15240	11.4075	11.184	11.1784	11.1402	11.2304	11.3599	11.375	11.3688	11.2844	11.4307	11.4138	11.4828	11.0688	11.0685	11.1044	11.4316	11.6515	11.4973	11.5886	11.4219	11.4663	11.2322	11.238	10.9889	11.013	11.3791	11.0913	11.0102	11.2114	11.1054	11.2652	11.2001	11.1817	11.1179	11.2441	11.1938
AT1G15250	9.37012	9.36713	9.40435	9.63096	9.50497	9.35004	9.39285	9.51754	9.43459	9.48993	9.48798	9.26858	9.5091	9.33804	9.6449	9.60667	10.114	9.4217	10.2823	9.5216	10.01	9.28724	9.43496	10.1828	9.33231	9.78702	10.2598	9.42735	9.83651	10.1273	9.3639	9.971	9.47888	9.89529	9.65064	10.1284
AT1G15260	8.14948	7.90042	7.96302	8.06154	7.95691	8.05396	7.99717	8.23053	8.22876	8.11297	7.98621	8.06123	8.29939	8.25033	8.27217	9.41079	10.677	9.27661	10.3634	9.60494	10.8317	8.24232	8.98235	10.6638	8.28445	8.72661	10.2633	7.86046	9.16095	10.3816	9.10048	10.8261	8.94669	10.9451	9.11715	10.2936
AT1G15270	11.4009	11.2593	11.5292	11.4014	11.2198	11.1734	11.243	11.7325	11.7443	11.464	11.5544	11.874	11.7429	11.547	11.5115	11.3948	11.8002	11.3151	12.5988	11.7058	12.1555	11.5671	11.6546	12.8436	11.8224	11.7491	12.8588	11.7525	11.7424	12.9968	11.5057	11.5802	11.3491	11.6622	11.2514	12.2842
AT1G15280	11.7737	11.7742	11.6453	11.6756	11.733	11.828	11.85	11.8166	11.7532	11.7861	11.8132	11.7215	11.5937	11.5644	11.6722	11.7748	11.207	11.7236	11.123	11.8187	11.2381	11.6178	11.7098	11.0038	11.6476	11.806	10.9809	11.7592	11.4992	10.9757	11.7046	11.7271	11.8127	11.723	11.7827	11.4387
[truncated: 20,596 more rows]
