# Supplementary material for: Rewiring of LEUNIG_HOMOLOG interaction networks marks regulatory shifts from meristem to organ growth in Arabidopsis flowers
Source: Plant J. 2025 Nov 24;124(4):e70585. doi: 10.1111/tpj.70585 (PMC12643531; doi:10.1111/tpj.70585)
Supplement: Supplementary file 7 — Data S6. SEU‐GFP (seu‐1) ChIP‐seq datasets, including peak calls, GO enrichment, and overlap with LUH targets. [file TPJ-124-0-s007.xlsx]

## Sheet: 6A. luhFIS vs FIS 0DAI
Data S6A. DESeq2 differential expression analysis output for luh FIS vs FIS RNA-seq samples at 0 DAI. Includes log₂ fold changes, p-values, and adjusted p-values (padj) for all tested genes.
	baseMean	log2FoldChange	lfcSE	stat	pvalue	padj
AT4G19240	4135.43	-10.5239	0.428664	-24.5504	4.27987e-133	8.82852e-129
AT4G15910	1299.04	3.20984	0.135931	23.6138	2.78295e-123	2.87033e-119
AT4G02970	551.217	7.10438	0.309479	22.956	1.28412e-116	8.82962e-113
AT4G08035	1518.29	2.24763	0.0994596	22.5984	4.49237e-113	2.31671e-109
AT4G07825	1288.64	10.296	0.475282	21.6629	4.58942e-104	1.89341e-100
AT4G02540	497.956	3.10005	0.1549	20.0132	4.22621e-89	1.45297e-85
AT4G16950	471.778	4.20471	0.21765	19.3186	3.74373e-83	1.10322e-79
AT2G36130	1575.93	2.90194	0.152323	19.0512	6.42731e-81	1.65728e-77
AT4G16890	1223.92	2.95509	0.160407	18.4224	8.68032e-76	1.98953e-72
AT5G56750	1147.16	1.97071	0.109457	18.0045	1.79652e-72	3.70587e-69
AT4G11830	1929.6	2.327	0.134639	17.2833	6.28624e-67	1.17884e-63
AT4G13495	1638.85	-3.01845	0.175921	-17.158	5.47861e-66	9.41774e-63
AT4G05040	356.639	8.58458	0.50922	16.8583	9.11833e-64	1.44687e-60
AT2G35810	1166.22	-2.34526	0.147908	-15.8562	1.27316e-56	1.87591e-53
AT2G39110	215.34	-4.35749	0.295454	-14.7484	3.14825e-49	4.32947e-46
AT3G28130	304.814	3.08095	0.211599	14.5603	5.02514e-48	6.47866e-45
AT4G01590	1030.7	1.67327	0.116132	14.4083	4.5879e-47	5.56701e-44
AT4G14716	867.82	2.02397	0.148343	13.6439	2.19467e-42	2.51509e-39
AT4G05520	1542.57	1.26595	0.0934055	13.5533	7.57438e-42	8.22338e-39
AT2G32910	2903.56	-1.40106	0.104157	-13.4514	3.02142e-41	3.11629e-38
AT4G05320	16286.5	1.12819	0.0851245	13.2534	4.31179e-40	4.2354e-37
AT4G11530	414.677	-2.02195	0.15772	-12.8198	1.26988e-37	1.19069e-34
AT2G32700	4876.39	-1.37911	0.108489	-12.7119	5.07858e-37	4.55483e-34
AT2G40960	881.617	-1.81414	0.142992	-12.687	6.98308e-37	6.00196e-34
AT4G09680	847.786	1.69538	0.134073	12.6452	1.18915e-36	9.81194e-34
AT4G16710	711.494	1.95737	0.155222	12.6102	1.8562e-36	1.47268e-33
AT5G20240	1106.8	-1.50965	0.122239	-12.35	4.87396e-35	3.7237e-32
AT4G10950	246.278	-3.07265	0.252948	-12.1473	5.92567e-34	4.36552e-31
AT2G32710	2861.9	1.53181	0.130392	11.7477	7.26035e-32	5.16436e-29
AT3G27990	86.047	5.86959	0.511035	11.4857	1.55683e-30	1.07047e-27
AT2G46430	164.694	-3.39466	0.298867	-11.3585	6.73268e-30	4.48006e-27
AT2G30480	355.085	2.29013	0.205412	11.1489	7.24599e-29	4.67094e-26
AT2G39280	3052.48	1.25352	0.116228	10.7851	4.04991e-27	2.53156e-24
AT1G06640	677.827	4.64431	0.433115	10.723	7.93679e-27	4.8153e-24
AT2G41440	874.736	10.9894	1.02713	10.6991	1.02804e-26	6.05895e-24
AT4G04402	692.326	-10.855	1.0317	-10.5214	6.88453e-26	3.94483e-23
AT2G35660	207.529	-2.41185	0.229956	-10.4883	9.77283e-26	5.44848e-23
AT4G08390	4906.96	-0.951551	0.09099	-10.4577	1.35029e-25	7.32994e-23
AT2G39980	653.712	-2.20452	0.212574	-10.3706	3.37508e-25	1.78516e-22
AT2G33793	1699.62	-0.974078	0.0958864	-10.1587	3.03209e-24	1.56365e-21
AT2G46455	1037.29	-1.47879	0.147185	-10.0471	9.45826e-24	4.75866e-21
AT3G26922	283.23	1.9736	0.199595	9.88798	4.69402e-23	2.30543e-20
AT4G03940	257.651	-2.1985	0.222648	-9.87433	5.37931e-23	2.58057e-20
AT2G43530	594.966	2.00272	0.203692	9.83207	8.19202e-23	3.84057e-20
AT4G24110	1228.95	-1.31838	0.134573	-9.79679	1.16222e-22	5.32762e-20
AT1G68945	481.692	1.75336	0.179994	9.7412	2.01171e-22	9.0212e-20
AT3G61010	622.949	11.6599	1.21276	9.61435	6.95501e-22	3.05251e-19
AT4G09500	340.017	2.06546	0.217065	9.51542	1.80975e-21	7.7774e-19
AT5G65930	2305.39	0.989035	0.104748	9.44201	3.65685e-21	1.53946e-18
AT2G43535	300.239	2.71382	0.287914	9.42579	4.26877e-21	1.76112e-18
AT2G28570	163.785	-3.56293	0.379166	-9.39677	5.62619e-21	2.27563e-18
AT2G40010	270.873	11.1917	1.19407	9.37271	7.06917e-21	2.80429e-18
AT4G07455	139.047	11.2618	1.20254	9.36502	7.60386e-21	2.95948e-18
AT4G02700	279.68	-2.62757	0.282468	-9.30217	1.37611e-20	5.25675e-18
AT2G32150	287.875	-2.8143	0.310053	-9.07684	1.11772e-19	4.19206e-17
AT4G02290	7462.55	-0.774425	0.085623	-9.04459	1.50224e-19	5.53359e-17
AT4G03470	204.988	-10.5656	1.19514	-8.84048	9.53051e-19	3.44904e-16
AT4G02660	341.527	1.92244	0.218559	8.79595	1.41844e-18	5.04477e-16
AT4G09080	328.177	-1.88426	0.215132	-8.75861	1.97671e-18	6.91111e-16
AT4G16957	107.79	2.53635	0.291131	8.71206	2.98406e-18	1.02592e-15
AT2G46450	914.254	-1.43039	0.164404	-8.70047	3.30506e-18	1.11765e-15
AT1G04250	228.721	-1.88351	0.217484	-8.66046	4.69861e-18	1.56327e-15
AT4G11310	164.681	-3.69998	0.427352	-8.65791	4.80485e-18	1.57324e-15
AT4G16990	917.188	-1.43062	0.16847	-8.49183	2.03402e-17	6.5559e-15
AT4G30720	2956	-0.835817	0.1004	-8.3249	8.43983e-17	2.67841e-14
AT4G03935	158.591	-2.48229	0.298431	-8.31779	8.96208e-17	2.80106e-14
AT4G16892	316.96	-1.64405	0.198465	-8.2838	1.19309e-16	3.67329e-14
AT4G10265	205.629	-2.36499	0.287694	-8.22052	2.02626e-16	6.14673e-14
AT5G17030	582.076	-2.01784	0.248862	-8.10827	5.13472e-16	1.53506e-13
AT4G05050	7630.53	0.863003	0.107661	8.01594	1.09295e-15	3.22077e-13
AT4G11010	3419.08	-0.923264	0.115754	-7.97612	1.51005e-15	4.38724e-13
AT3G05945	78.1166	8.55311	1.07451	7.96	1.72044e-15	4.92907e-13
AT4G09760	269.351	4.26691	0.537053	7.94503	1.94141e-15	5.48593e-13
AT3G55780	510.986	-1.24632	0.157781	-7.89908	2.80962e-15	7.83201e-13
AT4G10260	223.585	-5.18017	0.660967	-7.83727	4.60446e-15	1.26641e-12
AT4G04620	498.176	1.34005	0.171092	7.83234	4.78889e-15	1.2998e-12
AT4G30993	947.605	1.00968	0.128957	7.82956	4.89575e-15	1.31155e-12
AT4G27450	982.779	-1.10171	0.14264	-7.72369	1.13009e-14	2.98865e-12
AT3G29644	77.5181	9.45405	1.22496	7.71784	1.18319e-14	3.08949e-12
AT1G43800	1838.76	-3.14559	0.409099	-7.68908	1.48193e-14	3.82116e-12
AT4G13630	324.407	1.31997	0.171896	7.67887	1.60501e-14	4.08741e-12
AT4G16765	470.24	1.31468	0.175128	7.50697	6.0511e-14	1.52222e-11
AT4G10610	1295.26	0.777527	0.103966	7.47865	7.50878e-14	1.86616e-11
AT1G52280	1492.81	0.779661	0.104598	7.45388	9.06312e-14	2.22564e-11
AT1G07350	1440	0.981844	0.1318	7.44948	9.37077e-14	2.27412e-11
AT1G18193	134.381	-8.90032	1.20625	-7.3785	1.60084e-13	3.83978e-11
AT4G11630	752.622	0.980036	0.133128	7.36159	1.81736e-13	4.30902e-11
AT1G01290	1093.37	0.825327	0.112514	7.33533	2.21179e-13	5.18464e-11
AT4G03050	88.8981	-7.76765	1.06045	-7.32486	2.39149e-13	5.54289e-11
AT3G28220	57.1796	9.00818	1.23228	7.3102	2.66754e-13	6.11399e-11
AT4G08990	35.2346	9.28163	1.27324	7.28979	3.10441e-13	7.03711e-11
AT4G08540	1858.59	-0.739864	0.101561	-7.28495	3.21783e-13	7.21494e-11
AT2G47750	332.938	1.2767	0.175699	7.26638	3.69242e-13	8.19003e-11
AT1G79380	1499.3	-0.676123	0.0943391	-7.16694	7.669e-13	1.68158e-10
AT4G12130	846.199	0.980394	0.136819	7.16561	7.74435e-13	1.68158e-10
AT3G27220	1748.96	-0.987393	0.138178	-7.1458	8.94744e-13	1.92258e-10
AT4G00060	2956.52	-0.605854	0.0849808	-7.1293	1.00878e-12	2.14528e-10
AT3G42640	339.805	1.71064	0.243544	7.02396	2.15662e-12	4.53947e-10
AT4G12460	1382.34	0.743686	0.106339	6.99354	2.68035e-12	5.58488e-10
AT3G61220	365.097	1.15421	0.166509	6.9318	4.15509e-12	8.57113e-10
AT2G11035	37.2519	-4.08646	0.59701	-6.84488	7.65411e-12	1.56326e-09
AT2G43520	1031.09	1.32043	0.193376	6.8283	8.59272e-12	1.73775e-09
AT4G03490	26.0223	8.84339	1.29931	6.80621	1.00203e-11	2.00678e-09
AT4G05390	1818.49	-0.887931	0.131213	-6.76712	1.31375e-11	2.60578e-09
AT4G14430	3126.48	-0.696569	0.103116	-6.7552	1.42635e-11	2.80217e-09
AT4G05631	40.5538	8.51943	1.27462	6.68391	2.32654e-11	4.52754e-09
AT4G05715	43.9821	-8.41827	1.25994	-6.68146	2.36573e-11	4.55069e-09
AT4G02825	25.0302	8.71791	1.30499	6.68042	2.38256e-11	4.55069e-09
AT4G16140	2317.06	0.62177	0.0931288	6.67646	2.44789e-11	4.63258e-09
AT1G05370	438.01	-1.16245	0.174508	-6.6613	2.71419e-11	5.08984e-09
AT3G43740	41.2825	6.58263	0.989559	6.65209	2.88965e-11	5.37006e-09
AT4G16860	528.508	1.07263	0.16156	6.63921	3.15378e-11	5.80859e-09
AT2G45650	869.294	-1.26649	0.190893	-6.63457	3.25447e-11	5.941e-09
AT4G12030	46.4486	8.65091	1.3075	6.61637	3.68124e-11	6.66111e-09
AT4G38340	209.758	1.75187	0.264974	6.61147	3.80528e-11	6.82568e-09
AT4G12400	618.115	-1.0167	0.153925	-6.60514	3.97133e-11	7.06212e-09
AT4G13460	1338.92	0.771633	0.117031	6.59343	4.29774e-11	7.57724e-09
AT2G45130	86.8834	-3.02984	0.461098	-6.57093	5.00031e-11	8.74122e-09
AT3G43580	22.508	8.63455	1.31468	6.5678	5.10644e-11	8.84846e-09
AT2G31560	805.813	-0.968082	0.147425	-6.56661	5.14745e-11	8.84846e-09
AT2G29560	1448.58	-0.821387	0.12525	-6.55796	5.45488e-11	9.29944e-09
AT1G01130	1315.68	-0.661108	0.100916	-6.55106	5.71306e-11	9.65975e-09
AT4G01593	22.463	8.63143	1.32382	6.5201	7.02586e-11	1.17829e-08
AT4G03635	170.474	1.34896	0.208888	6.4578	1.06238e-10	1.76732e-08
AT4G11640	285.365	1.12198	0.174834	6.41737	1.38647e-10	2.288e-08
AT4G02330	383.054	-1.14677	0.179116	-6.40241	1.52946e-10	2.49417e-08
AT2G43110	1535.42	0.741807	0.115875	6.4018	1.53558e-10	2.49417e-08
AT2G30500	2676.68	0.64386	0.100749	6.39071	1.6512e-10	2.66101e-08
AT5G04510	2149.19	-0.715148	0.1128	-6.33995	2.29839e-10	3.67528e-08
AT2G34655	29.2392	4.57917	0.72554	6.3114	2.76528e-10	4.38787e-08
AT4G15480	906.918	-0.951775	0.151276	-6.29163	3.14149e-10	4.94677e-08
AT2G45740	1279.92	-0.923668	0.147004	-6.2833	3.3145e-10	5.17966e-08
AT1G02330	2446.15	0.682879	0.109245	6.2509	4.08103e-10	6.32958e-08
AT4G16680	432.375	-1.28363	0.206422	-6.2185	5.01943e-10	7.72693e-08
AT4G16960	53.1975	3.26207	0.525718	6.20497	5.47056e-10	8.35902e-08
AT1G02670	861.476	-0.957433	0.154629	-6.19179	5.9486e-10	9.02263e-08
AT4G14490	243.655	1.14578	0.185206	6.18653	6.15023e-10	9.26036e-08
AT4G02920	1523.49	0.844029	0.136509	6.18294	6.29172e-10	9.40475e-08
AT4G29760	1234.94	-0.714147	0.115617	-6.17682	6.54068e-10	9.70656e-08
AT4G13520	928.765	0.772183	0.125452	6.15521	7.49777e-10	1.10474e-07
AT4G08280	441.564	0.975266	0.158879	6.13842	8.33439e-10	1.2193e-07
AT4G15260	261.907	-1.25295	0.204884	-6.1154	9.63172e-10	1.39918e-07
AT4G09432	18.5335	8.35671	1.37469	6.07899	1.20941e-09	1.74459e-07
AT3G27940	27.0637	8.2575	1.35953	6.07378	1.24937e-09	1.78972e-07
AT1G77760	225.06	-1.13873	0.187624	-6.0692	1.28551e-09	1.82879e-07
AT4G08320	1495.8	-0.754785	0.124479	-6.06356	1.33138e-09	1.88108e-07
AT5G39890	180.231	-1.49896	0.247272	-6.06199	1.34448e-09	1.88666e-07
AT2G47790	1665.52	0.656998	0.108688	6.04478	1.49614e-09	2.0853e-07
AT4G15210	8935.78	1.55913	0.259923	5.9984	1.99267e-09	2.75871e-07
AT4G05450	214.65	1.27452	0.213725	5.96336	2.471e-09	3.39812e-07
AT4G11680	1073.07	-0.836746	0.14071	-5.94658	2.73799e-09	3.74035e-07
AT4G02845	283.825	-1.33371	0.224749	-5.93422	2.95248e-09	4.00683e-07
AT2G26440	2069.68	-0.752164	0.126926	-5.92602	3.10369e-09	4.1845e-07
AT2G32560	908.844	0.889316	0.150109	5.92447	3.13302e-09	4.19661e-07
AT5G15120	1161.99	-0.79589	0.135594	-5.86966	4.36698e-09	5.81174e-07
AT3G27906	657.512	0.772772	0.131699	5.86772	4.41838e-09	5.84246e-07
AT3G57470	2399.99	0.780018	0.133006	5.86454	4.50367e-09	5.9173e-07
AT4G04601	23.4831	-7.58527	1.29434	-5.86034	4.6192e-09	6.01114e-07
AT3G51895	1130.12	-0.899069	0.153476	-5.85804	4.68348e-09	6.01114e-07
AT5G52390	345.895	1.66395	0.284052	5.8579	4.68758e-09	6.01114e-07
AT2G45930	29.587	4.39321	0.749983	5.85776	4.69165e-09	6.01114e-07
AT4G17480	100.912	-1.71739	0.29357	-5.85	4.91584e-09	6.2595e-07
AT4G05120	198.028	1.34279	0.229685	5.84621	5.0291e-09	6.36444e-07
AT3G63300	1162.18	0.6535	0.111957	5.83705	5.31339e-09	6.6832e-07
AT4G12310	31.6428	-7.82304	1.35232	-5.78491	7.25518e-09	9.07029e-07
AT2G36340	990.938	-0.848946	0.146858	-5.78071	7.43853e-09	9.24349e-07
AT5G20700	10646.7	0.590812	0.102349	5.7725	7.81034e-09	9.64741e-07
AT4G02710	2051.56	0.610998	0.106027	5.76267	8.27927e-09	1.01658e-06
AT4G16807	172.685	1.24384	0.216237	5.75219	8.80935e-09	1.07526e-06
AT4G03230	730.335	0.731385	0.127208	5.74951	8.95001e-09	1.08601e-06
AT3G29575	267.94	1.549	0.269599	5.74559	9.16002e-09	1.10499e-06
AT4G02900	321.198	0.945216	0.165131	5.72404	1.0402e-08	1.24752e-06
AT1G10990	455.82	-0.850858	0.149371	-5.69628	1.22453e-08	1.46009e-06
AT4G16520	2574.67	0.755186	0.132611	5.69475	1.23556e-08	1.46477e-06
AT2G40435	625.511	-0.972863	0.17104	-5.68792	1.28598e-08	1.51584e-06
AT4G14730	268.063	-1.07205	0.188739	-5.68007	1.34639e-08	1.57803e-06
AT5G24735	789.079	0.676973	0.119354	5.67196	1.41175e-08	1.64528e-06
AT4G03292	14.3769	7.98547	1.40942	5.66579	1.46347e-08	1.69599e-06
AT2G36026	1207.38	-0.871084	0.15434	-5.64393	1.66215e-08	1.91546e-06
AT4G01580	746.7	0.702175	0.124494	5.64024	1.69816e-08	1.94609e-06
AT4G15953	33.012	2.82557	0.501598	5.63314	1.76958e-08	2.01673e-06
AT4G01915	35.7505	3.80263	0.67559	5.62861	1.81672e-08	2.05908e-06
AT4G05530	1807.78	0.592672	0.105375	5.62443	1.86118e-08	2.09795e-06
AT4G00040	1591.76	0.736209	0.131018	5.61915	1.91898e-08	2.15134e-06
AT3G10040	1462.3	-0.711863	0.127026	-5.60408	2.09366e-08	2.33449e-06
AT4G16190	7423.96	0.456598	0.0814956	5.60273	2.11006e-08	2.34012e-06
AT3G03270	690.519	-0.929319	0.16643	-5.58386	2.35243e-08	2.59497e-06
AT4G13410	110.682	-1.74617	0.314803	-5.54686	2.90847e-08	3.19127e-06
AT4G16250	970.591	0.682013	0.123003	5.54468	2.9449e-08	3.21415e-06
AT3G61490	3171.88	-0.656498	0.118879	-5.52238	3.34436e-08	3.63091e-06
AT2G28815	120.361	-1.72917	0.313838	-5.50976	3.59317e-08	3.88062e-06
AT2G16990	474.099	-1.1241	0.2046	-5.49415	3.92588e-08	4.21787e-06
AT4G12900	74.0215	2.51675	0.458878	5.48456	4.14494e-08	4.43015e-06
AT2G34340	58.6102	2.5981	0.474067	5.48045	4.24241e-08	4.51095e-06
AT1G14900	8268.74	-0.498632	0.0920431	-5.41738	6.04789e-08	6.39774e-06
AT5G41471	38.8148	4.12274	0.761972	5.41062	6.28075e-08	6.61017e-06
AT2G47010	985.614	-0.897831	0.166111	-5.40501	6.48037e-08	6.78563e-06
AT1G69120	5781.27	-0.754648	0.139736	-5.40051	6.64532e-08	6.92321e-06
AT2G41190	118.531	-1.44047	0.266878	-5.39748	6.75825e-08	6.99027e-06
AT4G02830	36.9566	-3.34096	0.619043	-5.39697	6.77746e-08	6.99027e-06
AT4G14455	380.471	0.966877	0.179332	5.39153	6.98598e-08	7.16949e-06
AT4G11900	102.67	2.24193	0.416812	5.37875	7.50046e-08	7.65939e-06
AT3G05255	12.6921	7.80617	1.45195	5.37634	7.60167e-08	7.7245e-06
AT2G34840	178.684	7.69231	1.43183	5.37237	7.77064e-08	7.85749e-06
AT2G34810	1156.34	-1.95084	0.363587	-5.36553	8.07107e-08	8.10779e-06
AT4G12730	2899.46	-0.685004	0.127681	-5.36496	8.09678e-08	8.10779e-06
AT2G38780	1857.99	-0.638389	0.119294	-5.3514	8.72772e-08	8.69737e-06
AT4G15350	32.0208	-4.62733	0.86653	-5.34008	9.29078e-08	9.21395e-06
AT4G11540	16.8553	-7.40372	1.38708	-5.33762	9.41764e-08	9.29508e-06
AT2G34185	55.2849	-2.32135	0.436505	-5.31805	1.04887e-07	1.03029e-05
AT2G38940	231.49	-1.8519	0.348452	-5.31466	1.06859e-07	1.04469e-05
AT1G05350	1088.17	0.7457	0.140713	5.29943	1.16166e-07	1.13032e-05
AT2G43470	39.9406	2.37228	0.449527	5.27728	1.31113e-07	1.26976e-05
AT4G16760	2922.28	-0.645803	0.122453	-5.2739	1.33553e-07	1.28735e-05
AT5G22460	644.585	-0.849425	0.161234	-5.26826	1.37723e-07	1.32137e-05
AT4G08170	824.218	0.789886	0.150419	5.25125	1.51074e-07	1.44276e-05
AT4G16880	17.9848	7.32157	1.39478	5.24928	1.52692e-07	1.45149e-05
AT5G21100	1873.05	-0.496529	0.0950865	-5.22187	1.77126e-07	1.67604e-05
AT4G15920	418.944	0.788046	0.151546	5.20004	1.99249e-07	1.87677e-05
AT2G39675	280.657	0.986871	0.189884	5.19722	2.02293e-07	1.89678e-05
AT1G66650	104.538	1.53622	0.29572	5.19484	2.04891e-07	1.91166e-05
AT3G30305	11.8687	7.7117	1.48471	5.19408	2.05735e-07	1.91166e-05
AT4G16450	1715.14	0.808876	0.155815	5.19127	2.08866e-07	1.93206e-05
AT4G15490	840.48	-0.779383	0.150873	-5.16584	2.39364e-07	2.20429e-05
AT4G15165	259.23	-1.00015	0.193724	-5.16277	2.43322e-07	2.23078e-05
AT1G56220	5051.28	0.550822	0.106776	5.15865	2.48736e-07	2.27032e-05
AT4G04595	47.6947	2.83721	0.552289	5.1372	2.78868e-07	2.53413e-05
AT3G32940	1700.52	-0.56683	0.110919	-5.11029	3.21664e-07	2.91021e-05
AT1G04360	135.435	-1.25389	0.246248	-5.092	3.54314e-07	3.19161e-05
AT4G13180	83.1263	-2.10209	0.413305	-5.08606	3.65578e-07	3.27876e-05
AT3G28940	2726.84	0.665644	0.131365	5.06713	4.03851e-07	3.59709e-05
AT4G02130	2260.62	0.823061	0.162442	5.0668	4.0456e-07	3.59709e-05
AT4G15950	1215.04	-0.573928	0.113365	-5.06267	4.13434e-07	3.65776e-05
AT3G54770	41.8539	-2.34854	0.463956	-5.06198	4.14929e-07	3.65776e-05
AT2G00340	10.9218	7.53231	1.4966	5.03294	4.83009e-07	4.23979e-05
AT3G00470	79.4413	1.854	0.369201	5.02166	5.12257e-07	4.47747e-05
AT4G12100	20.4032	-4.99041	0.995779	-5.01157	5.3989e-07	4.6991e-05
AT1G01760	191.225	-1.06157	0.212031	-5.00668	5.53781e-07	4.79974e-05
AT1G06760	3409.38	-0.581182	0.116202	-5.00148	5.68917e-07	4.9103e-05
AT2G00930	997.949	-0.827907	0.16565	-4.99794	5.79464e-07	4.9805e-05
AT2G32840	1019.96	-0.596221	0.11933	-4.9964	5.84101e-07	4.99952e-05
AT5G44190	620.414	-0.866214	0.173452	-4.99396	5.91549e-07	5.04234e-05
AT2G47730	1549.05	0.624541	0.125162	4.98987	6.04207e-07	5.12773e-05
AT2G16660	746.499	0.926563	0.185717	4.98912	6.06538e-07	5.12773e-05
AT3G60961	53.7415	6.33032	1.27084	4.9812	6.31907e-07	5.3204e-05
AT4G13770	369.304	2.19858	0.443179	4.96094	7.01542e-07	5.88268e-05
AT2G34170	143.414	-1.27584	0.257416	-4.95633	7.18367e-07	5.99938e-05
AT4G10220	13.7511	-6.84543	1.38542	-4.94106	7.76996e-07	6.46285e-05
AT2G43550	622.077	1.08528	0.219989	4.93334	8.0834e-07	6.69656e-05
AT3G55240	1838.11	-0.820105	0.166862	-4.91486	8.8848e-07	7.33102e-05
AT3G61460	1251.23	0.562088	0.114771	4.89746	9.70839e-07	7.97868e-05
AT4G13880	117.079	1.23775	0.253477	4.8831	1.04431e-06	8.54844e-05
AT4G05090	669.428	0.666153	0.136549	4.8785	1.06895e-06	8.71553e-05
AT4G15960	228.303	1.27971	0.262599	4.87326	1.09773e-06	8.91495e-05
AT3G06125	14.3091	4.66748	0.959421	4.8649	1.14517e-06	9.26372e-05
AT3G09260	227.162	1.50711	0.310063	4.86067	1.16989e-06	9.42672e-05
AT4G14385	2007.47	-0.691275	0.142529	-4.85008	1.23414e-06	9.90581e-05
AT4G15160	91.0355	1.93455	0.399366	4.84406	1.27215e-06	0.000101713
AT4G05160	634.426	-0.667646	0.137943	-4.84	1.29842e-06	0.000103412
AT4G03090	2567.59	0.511705	0.106462	4.80648	1.53614e-06	0.000121875
AT2G36570	5566.97	0.638458	0.132965	4.80171	1.57316e-06	0.000124334
AT2G44160	3953.62	0.591938	0.1234	4.7969	1.6114e-06	0.00012687
AT4G07410	2751.81	0.473161	0.0989719	4.78077	1.74627e-06	0.000136966
AT2G00660	10.0617	-6.89504	1.44456	-4.77309	1.81422e-06	0.000141756
AT2G38995	827.185	0.589289	0.123527	4.77054	1.83731e-06	0.00014291
AT2G42750	1188.32	-0.676929	0.141916	-4.76994	1.84284e-06	0.00014291
AT5G24780	26613.1	0.558496	0.117215	4.76471	1.89127e-06	0.000146116
AT1G69040	4323.91	0.374015	0.0789173	4.73933	2.1443e-06	0.000165047
AT4G33560	139.841	-1.97054	0.415962	-4.73732	2.16565e-06	0.000166071
AT5G17860	239.047	-1.09532	0.231947	-4.72229	2.33201e-06	0.000177445
AT2G47470	12654.4	0.558384	0.118255	4.72185	2.33713e-06	0.000177445
AT4G15630	334.896	0.763134	0.161626	4.72162	2.33979e-06	0.000177445
AT5G49470	1073.39	-0.579526	0.122833	-4.71802	2.38151e-06	0.000179948
AT2G40955	13.6542	-6.78745	1.43963	-4.71472	2.42048e-06	0.000182225
AT1G19180	372.274	1.15231	0.244601	4.71097	2.46541e-06	0.000184933
AT2G20850	1495.45	-0.590317	0.125387	-4.70797	2.50196e-06	0.000186994
AT4G01910	8.4092	7.21448	1.53396	4.70317	2.56151e-06	0.000190754
AT2G31220	216.927	1.18206	0.2514	4.70191	2.57743e-06	0.000191249
AT3G60960	321.589	1.27262	0.271113	4.69407	2.67827e-06	0.00019802
AT3G57040	712.467	0.845803	0.180273	4.6918	2.70814e-06	0.000199513
AT1G58360	1045.44	-0.551289	0.11761	-4.68742	2.76675e-06	0.000203105
AT4G04925	535.974	0.720029	0.153708	4.6844	2.80785e-06	0.000204807
AT4G06598	231.29	-1.03407	0.220755	-4.68426	2.80979e-06	0.000204807
AT4G12610	3016.71	-0.482667	0.103199	-4.67706	2.91014e-06	0.000211374
AT5G37130	19855.3	0.369557	0.0790745	4.67353	2.96061e-06	0.000214157
AT1G01140	2565.93	-0.473535	0.101335	-4.67294	2.96921e-06	0.000214157
AT2G24850	23.3313	4.32957	0.928023	4.66537	3.08068e-06	0.000221422
AT5G67300	2055.99	0.596937	0.12805	4.66175	3.13538e-06	0.000224563
AT2G46270	1254.94	0.59636	0.127946	4.66104	3.14615e-06	0.000224563
AT3G60150	12.716	6.83465	1.47132	4.64524	3.39676e-06	0.000241615
AT1G58280	180.788	-1.05463	0.228097	-4.62357	3.77183e-06	0.000267372
AT5G47600	1072.34	-0.666559	0.144312	-4.61889	3.85792e-06	0.000272539
AT3G58900	326.683	-0.787837	0.170757	-4.6138	3.95365e-06	0.000278348
AT3G28640	86.4238	1.46666	0.318288	4.60796	4.06634e-06	0.000285308
AT4G00030	680.037	0.613393	0.133512	4.5943	4.34198e-06	0.000303615
AT1G04390	460.172	-0.658174	0.143565	-4.58449	4.55102e-06	0.000317157
AT4G11980	464.552	-0.708661	0.154709	-4.5806	4.63644e-06	0.000322022
AT4G10180	3778.18	-0.367035	0.0802003	-4.57648	4.72866e-06	0.000327325
AT1G23205	1996.18	-0.66572	0.145983	-4.56027	5.10886e-06	0.00035246
AT3G47990	1745.33	-0.466559	0.10235	-4.55845	5.15329e-06	0.00035434
AT1G05420	671.878	-1.01365	0.222696	-4.55173	5.3206e-06	0.000364629
AT4G02890	7329.69	-0.466472	0.102578	-4.54748	5.4291e-06	0.000370832
AT1G02300	742.165	-0.644039	0.142105	-4.53214	5.83879e-06	0.0003975
AT4G11210	8.22648	7.11957	1.57445	4.52194	6.12753e-06	0.000415785
AT1G69480	163.366	-1.26554	0.280416	-4.51309	6.38902e-06	0.000432107
AT2G29500	89.9307	1.6482	0.365388	4.51083	6.4573e-06	0.000435298
AT2G40590	3460.27	-0.725324	0.161206	-4.49936	6.81577e-06	0.000457966
AT2G28060	955.317	0.550556	0.122591	4.49098	7.08969e-06	0.000474825
AT4G02810	415.204	-0.902483	0.201872	-4.47057	7.80114e-06	0.000520783
AT5G20710	71.5996	4.45614	0.997884	4.46559	7.98482e-06	0.000530207
AT2G32765	1561.84	0.624624	0.139882	4.46535	7.99372e-06	0.000530207
AT3G04530	69.7391	-1.86792	0.418931	-4.45877	8.24316e-06	0.000545
AT3G55450	2293.98	0.397534	0.0894676	4.44333	8.85762e-06	0.000583754
AT1G54020	107.363	2.08899	0.470853	4.43662	9.13842e-06	0.000600342
AT2G40290	5825.11	-0.48188	0.108745	-4.43129	9.36689e-06	0.000613397
AT2G29320	404.522	-0.795228	0.180127	-4.41481	1.01097e-05	0.000659949
AT2G36550	10.5588	-6.38608	1.44723	-4.41263	1.02122e-05	0.000664532
AT3G58875	261.756	1.26587	0.287542	4.40239	1.07063e-05	0.000694497
AT1G11080	146.858	1.19516	0.271708	4.39868	1.08912e-05	0.000704275
AT4G37540	767.955	0.752909	0.171421	4.39217	1.12224e-05	0.000723427
AT2G36680	507.037	0.684539	0.156065	4.38624	1.15326e-05	0.000740973
AT1G62500	38476.8	-0.667496	0.15222	-4.38508	1.15942e-05	0.000740973
AT4G14103	184.114	0.986857	0.225057	4.38493	1.16024e-05	0.000740973
AT4G03930	33.6086	-2.77542	0.634677	-4.37296	1.22571e-05	0.00078037
AT1G31310	1748.38	-0.474981	0.108663	-4.37112	1.23609e-05	0.000784557
AT3G27360	5708.43	-0.428936	0.0981897	-4.36844	1.25137e-05	0.000791817
AT3G63210	1717.32	0.609671	0.139708	4.36388	1.27775e-05	0.000806035
AT1G01770	591.447	-0.744172	0.170585	-4.36248	1.28596e-05	0.000808745
AT2G13610	827.27	-0.595053	0.136615	-4.35569	1.32651e-05	0.000831708
AT4G29310	1989.8	-0.604757	0.138893	-4.35413	1.33596e-05	0.000835097
AT1G74090	204.118	1.16486	0.267602	4.35295	1.34317e-05	0.000837069
AT4G14605	664.586	-0.61163	0.140712	-4.34668	1.38211e-05	0.000858738
AT3G19850	567.39	-0.701713	0.162387	-4.32125	1.55149e-05	0.000961086
AT3G15353	4135.37	0.50643	0.117286	4.31791	1.57512e-05	0.000972802
AT2G03550	2192.38	-0.555331	0.128646	-4.31674	1.58352e-05	0.000975068
AT5G19550	2046.88	-0.532164	0.123437	-4.31122	1.62353e-05	0.000996729
AT4G13170	1504.45	0.491715	0.114267	4.30322	1.68336e-05	0.00103039
AT4G11920	663.784	0.568539	0.132365	4.29523	1.74513e-05	0.00106505
AT4G02020	2404.13	-0.436148	0.102037	-4.2744	1.91657e-05	0.00116622
AT1G05710	984.607	-0.475486	0.111747	-4.25504	2.09015e-05	0.00126811
AT3G43190	67.6852	-2.16116	0.509483	-4.24187	2.21669e-05	0.00134094
AT5G05180	1319.43	-0.457819	0.108016	-4.23842	2.25097e-05	0.00135769
AT5G09470	170.82	-1.29166	0.305151	-4.23285	2.3075e-05	0.00138773
AT3G04520	1622.71	-0.428517	0.101318	-4.2294	2.34311e-05	0.00140505
AT1G19570	2826.55	0.640772	0.151627	4.22598	2.37908e-05	0.00142248
AT2G38750	178.808	1.05683	0.250445	4.2198	2.44524e-05	0.00145781
AT2G40400	806.243	0.492561	0.116752	4.21885	2.45555e-05	0.00145974
AT4G11410	320.805	0.795991	0.188723	4.21779	2.46714e-05	0.00146242
AT4G17470	7.18238	6.88849	1.63572	4.21128	2.53931e-05	0.00150088
AT3G63450	1448.84	-0.472303	0.112243	-4.20785	2.57813e-05	0.00151947
AT4G17680	256.792	-0.888774	0.211363	-4.20496	2.61125e-05	0.00153461
AT4G05010	26.1969	2.28746	0.544697	4.1995	2.67503e-05	0.00156763
AT4G17560	2153.2	0.462632	0.110863	4.17301	3.006e-05	0.00175659
AT4G03400	661.399	0.692514	0.166308	4.16404	3.12663e-05	0.0018188
AT3G55980	325.465	0.686166	0.164794	4.16379	3.13008e-05	0.0018188
AT1G01110	1167.94	-0.493561	0.118613	-4.1611	3.16722e-05	0.00183521
AT2G32550	7.43508	6.90245	1.66059	4.15662	3.22997e-05	0.00186632
AT5G37600	8205.39	-0.483417	0.116329	-4.15558	3.2446e-05	0.00186954
AT3G20880	43.0765	-1.74049	0.41979	-4.1461	3.38182e-05	0.00194318
AT4G15760	64.8252	-1.72384	0.416194	-4.14192	3.44415e-05	0.0019735
AT3G00590	6.3239	6.80423	1.64399	4.13886	3.49029e-05	0.00199324
AT1G24764	2987.4	-0.37298	0.0901274	-4.13836	3.49793e-05	0.00199324
AT4G10470	443.597	0.689114	0.166574	4.13698	3.51912e-05	0.00199979
AT4G04955	1184.36	-0.570214	0.137926	-4.13419	3.56214e-05	0.00201868
AT1G23730	32.1741	-2.04155	0.49401	-4.13261	3.58674e-05	0.00202705
AT2G41210	192.695	0.989007	0.239388	4.13139	3.60569e-05	0.00203219
AT3G57460	62.6104	2.06581	0.500346	4.12876	3.6472e-05	0.00204998
AT3G59845	93.2198	-1.56875	0.380172	-4.12642	3.68453e-05	0.00206534
AT4G27460	316.658	0.822729	0.19976	4.11858	3.81215e-05	0.00213108
AT2G35720	555.715	-0.688376	0.167315	-4.11424	3.8845e-05	0.00216566
AT1G12805	50.6326	-1.98363	0.482413	-4.11189	3.92441e-05	0.00218202
AT2G41050	2353.6	0.514544	0.125254	4.108	3.99099e-05	0.00221307
AT4G09520	600.83	-0.528071	0.128623	-4.10556	4.03339e-05	0.00223058
AT2G43610	7.07237	6.26599	1.52939	4.09705	4.18442e-05	0.00230792
AT3G02550	2982.21	-0.430776	0.105257	-4.09263	4.26503e-05	0.00234541
AT4G01900	2365.95	0.526946	0.128772	4.09208	4.27513e-05	0.00234541
AT4G04910	3249.01	-0.385698	0.0943792	-4.08669	4.37578e-05	0.00239426
AT4G31650	3504.72	-0.380521	0.0931733	-4.08401	4.42657e-05	0.00241564
AT5G15800	120.227	-1.72339	0.422395	-4.08004	4.50276e-05	0.00245074
AT3G28560	314.233	0.800263	0.196338	4.07594	4.58293e-05	0.00248781
AT1G57750	920.118	-0.778408	0.191041	-4.07456	4.61008e-05	0.00249598
AT5G18840	235.16	1.3864	0.340443	4.07234	4.65429e-05	0.00251332
AT5G52310	481.694	2.62283	0.644388	4.07026	4.69609e-05	0.00252927
AT1G53160	8037.87	0.480049	0.117985	4.06872	4.72717e-05	0.00253938
AT2G30870	2635.67	0.637022	0.156685	4.06563	4.79034e-05	0.00256663
AT5G67090	12.5546	5.66472	1.39487	4.0611	4.8842e-05	0.00261013
AT4G03510	339.514	0.657795	0.162036	4.05955	4.91664e-05	0.00262069
AT4G12740	430.737	-0.61171	0.151246	-4.04448	5.24397e-05	0.00278795
AT2G33060	466.973	0.831461	0.205878	4.03861	5.37683e-05	0.00284136
AT1G06630	526.872	0.563345	0.139495	4.03846	5.38024e-05	0.00284136
AT5G25270	2846.61	0.358007	0.0886545	4.03822	5.38574e-05	0.00284136
AT5G21020	1290.02	0.544415	0.135013	4.03233	5.52271e-05	0.00290618
AT4G35750	3688.71	-0.444384	0.110261	-4.03029	5.57071e-05	0.00292398
AT2G34490	338.154	-0.845392	0.209952	-4.02659	5.65907e-05	0.00296283
AT4G02815	33.906	3.01845	0.750349	4.02273	5.75271e-05	0.00300422
AT4G13030	5.7147	6.38022	1.5865	4.02156	5.78143e-05	0.00301074
AT5G18980	509.404	-0.646752	0.160842	-4.02103	5.79438e-05	0.00301074
AT2G42070	500.819	0.679544	0.16924	4.01527	5.93769e-05	0.00307745
AT4G09300	5.94452	6.71403	1.67406	4.01062	6.05592e-05	0.00313086
AT4G34370	1090.28	-0.473873	0.11831	-4.00536	6.19225e-05	0.00319334
AT1G56650	21.6448	3.05792	0.764092	4.00203	6.28013e-05	0.00322713
AT2G43590	31.8615	2.74724	0.686519	4.00169	6.28906e-05	0.00322713
AT1G05630	1241.51	0.410772	0.102722	3.99888	6.36422e-05	0.0032576
AT4G31685	1212.13	-0.567602	0.14198	-3.99776	6.39438e-05	0.00326493
AT3G57540	58.458	-1.67191	0.418602	-3.99404	6.49568e-05	0.00330847
AT4G37260	1965.34	0.469166	0.117498	3.99296	6.52545e-05	0.00331265
AT4G11800	1029.14	0.48009	0.120247	3.99253	6.53723e-05	0.00331265
AT4G13640	3973.74	-0.369925	0.0926667	-3.99199	6.55207e-05	0.00331265
AT4G03320	87.7487	1.26785	0.31779	3.98959	6.61871e-05	0.00333816
AT3G27610	282.988	0.9327	0.234004	3.98583	6.7246e-05	0.00338329
AT1G26560	449.826	-0.650878	0.163442	-3.98231	6.8248e-05	0.00342535
AT3G45060	129.258	1.33936	0.33672	3.97766	6.95968e-05	0.00348457
AT3G59680	313.964	0.636922	0.160621	3.96537	7.32831e-05	0.00366025
AT4G23870	1054.34	-0.727825	0.183721	-3.96157	7.44575e-05	0.00370992
AT2G39470	592.473	0.76501	0.193164	3.96042	7.48174e-05	0.00371888
AT5G58700	1375.75	0.37845	0.0958308	3.94915	7.84298e-05	0.00388812
AT4G08240	310.487	-0.712968	0.180561	-3.94863	7.85993e-05	0.00388812
AT4G39940	100.692	1.72095	0.436146	3.9458	7.95334e-05	0.00391949
AT2G30740	938.334	-0.547449	0.138768	-3.94508	7.97742e-05	0.00391949
AT2G45380	1338.83	0.550468	0.139536	3.94499	7.98035e-05	0.00391949
AT3G56360	816.967	0.756393	0.192149	3.93649	8.26818e-05	0.00405121
AT5G03545	132.571	-3.62894	0.92316	-3.931	8.45942e-05	0.00413509
AT4G34500	1011.55	-0.454799	0.115725	-3.93002	8.49397e-05	0.00414217
AT1G27460	1718.28	-0.377557	0.0961388	-3.92721	8.5938e-05	0.00418097
AT1G06080	355.909	-0.806072	0.205324	-3.92585	8.64243e-05	0.00419473
AT4G16835	137.802	1.04063	0.265425	3.92061	8.83239e-05	0.00427687
AT1G31710	318.072	1.06685	0.272328	3.91751	8.94687e-05	0.00432216
AT3G26395	620.63	0.600939	0.153578	3.91292	9.11868e-05	0.00439486
AT2G29710	78.488	1.67582	0.42857	3.91027	9.21919e-05	0.00443295
AT2G13550	228.316	-0.904959	0.23164	-3.90675	9.35472e-05	0.00448766
AT1G68690	856.749	-0.591726	0.151691	-3.90086	9.58534e-05	0.00458762
AT2G43100	219.98	2.99434	0.768756	3.89504	9.81819e-05	0.00468819
AT3G56450	221.26	0.841778	0.216423	3.88951	0.000100446	0.00478524
AT2G46100	230.275	-1.01774	0.261775	-3.88785	0.000101134	0.00480692
AT5G25770	248.647	-0.918069	0.23638	-3.88387	0.000102808	0.00487524
AT2G35920	2979.83	-0.524278	0.135113	-3.88029	0.000104331	0.00493473
AT1G48970	517.498	-0.588336	0.151641	-3.8798	0.000104541	0.00493473
AT3G28200	567.319	-0.791164	0.204028	-3.87773	0.000105437	0.00496567
AT3G52190	1005.7	-0.57401	0.148474	-3.86607	0.000110604	0.00519713
AT4G15200	851.424	-1.55344	0.4024	-3.86043	0.000113187	0.00530639
AT4G30160	2372.29	-0.382063	0.099353	-3.84551	0.000120303	0.00562722
AT4G02835	9.91709	-6.00478	1.56186	-3.84464	0.000120731	0.00563446
AT4G12770	2279.71	-0.414312	0.107784	-3.84392	0.000121087	0.0056382
AT1G05620	731.636	0.47138	0.122648	3.84337	0.000121357	0.0056382
AT5G46330	487.052	-0.576649	0.150241	-3.83816	0.000123961	0.00574623
AT4G08960	2955.63	-0.396626	0.103439	-3.8344	0.00012587	0.00582164
AT1G04425	1482.58	0.558164	0.145643	3.8324	0.0001269	0.00585614
AT3G58940	798.468	-0.486138	0.127405	-3.81569	0.000135804	0.00625306
AT4G10630	1264.87	-0.508884	0.133614	-3.80861	0.000139749	0.00642038
AT5G39220	1062.33	-0.457822	0.120684	-3.79357	0.000148495	0.00680699
AT2G30000	607.197	-0.625862	0.165112	-3.79053	0.000150325	0.0068756
AT1G06360	441.733	-0.761864	0.201194	-3.78672	0.00015265	0.00696651
AT2G30060	1935.54	-0.502733	0.133125	-3.77638	0.000159122	0.00724586
AT5G59390	35.5866	-1.97043	0.522095	-3.77409	0.000160593	0.0072967
AT3G56080	87.8072	-1.47833	0.391944	-3.77179	0.000162081	0.00734815
AT4G03415	1233.44	0.470514	0.124857	3.76844	0.00016427	0.00743108
AT3G47950	140.165	-1.03746	0.275868	-3.76072	0.000169427	0.00764756
AT2G28830	227.698	-0.881719	0.23464	-3.75775	0.000171449	0.00772194
AT4G21690	233.686	1.03932	0.276664	3.75663	0.000172217	0.00773964
AT1G53310	5973.37	-0.392935	0.104656	-3.75452	0.000173676	0.00778823
AT4G11140	224.139	1.01774	0.271685	3.74604	0.00017965	0.00803867
AT3G10150	234.797	-0.813953	0.21736	-3.74473	0.000180588	0.00806313
AT1G52040	315.249	1.70489	0.455839	3.74011	0.000183939	0.0081828
AT5G52860	1290.08	-0.598952	0.16015	-3.73994	0.000184061	0.0081828
AT4G00440	1588.98	0.484574	0.129611	3.73867	0.000184996	0.00820668
AT5G07770	2544.71	-0.54733	0.146608	-3.73329	0.000188995	0.00836609
AT3G15170	838.911	-0.61247	0.164123	-3.73177	0.000190137	0.00839861
AT4G04970	1876.06	0.359122	0.0964444	3.72362	0.000196387	0.00865613
AT1G70830	3572.25	1.80634	0.485391	3.72141	0.00019811	0.00871345
AT1G32540	305.785	-0.879877	0.236687	-3.71747	0.000201225	0.00883162
AT4G36600	13.4669	5.07483	1.36607	3.71492	0.000203271	0.00888376
AT4G05380	55.1594	-1.95603	0.526537	-3.71489	0.000203293	0.00888376
AT4G09880	8.69646	-5.6258	1.5146	-3.71438	0.000203705	0.00888376
AT3G51330	133.14	0.946869	0.255157	3.71093	0.000206499	0.00898662
AT4G39410	1061.1	0.554165	0.149507	3.70662	0.000210046	0.00911446
AT4G13990	588.263	-0.565502	0.152579	-3.70629	0.00021032	0.00911446
AT1G05520	2293.61	-0.365581	0.0987289	-3.70288	0.000213167	0.00921847
AT5G28463	17.3129	-3.21659	0.868895	-3.70193	0.000213967	0.00923371
AT2G41470	267.628	-0.841427	0.227444	-3.69949	0.000216034	0.00930342
AT4G03205	1717.05	0.379638	0.102727	3.69559	0.000219373	0.00942756
AT1G73010	136.198	-1.42873	0.387538	-3.68667	0.000227206	0.00974389
AT4G04740	855.128	-0.441925	0.119956	-3.68406	0.000229545	0.00982375
AT3G62150	129.735	-0.970343	0.263805	-3.67826	0.000234828	0.0100291
AT3G33520	1717.88	-0.36894	0.100419	-3.67401	0.000238776	0.0101766
AT2G32220	237.565	0.790556	0.21527	3.67239	0.000240293	0.0102201
AT5G10350	3575.82	-0.288843	0.0787055	-3.66992	0.000242626	0.0102981
AT5G06870	433.697	1.74169	0.474689	3.66911	0.000243398	0.0103097
AT2G20340	2018.14	-0.531989	0.145098	-3.6664	0.000245986	0.010398
AT1G54000	245.225	1.06633	0.291699	3.65556	0.000256617	0.0108251
AT2G43180	314.539	-0.638819	0.174805	-3.65447	0.000257716	0.0108493
AT3G53310	615.658	-0.499716	0.136786	-3.65326	0.000258933	0.0108647
AT2G46490	625.743	-0.626197	0.171417	-3.65306	0.000259134	0.0108647
AT2G44210	648.929	-0.535045	0.146559	-3.65071	0.000261513	0.0109422
AT5G41410	223.415	-0.918481	0.251828	-3.64726	0.000265055	0.0110679
AT1G61415	14.1989	3.58353	0.983291	3.64443	0.000267986	0.0111667
AT4G11230	77.457	-1.22209	0.335375	-3.64393	0.000268502	0.0111667
AT2G32590	1177.49	-0.396361	0.108912	-3.63927	0.00027341	0.0113297
AT4G34770	6.06276	6.19404	1.70205	3.63917	0.00027352	0.0113297
AT5G13930	15111.5	-0.435133	0.119639	-3.63706	0.000275769	0.0113999
AT1G35290	73.7232	-1.65426	0.455116	-3.63481	0.000278183	0.0114767
AT1G72810	1029.98	-0.457807	0.125994	-3.63357	0.000279528	0.0115092
AT3G48640	137	1.05396	0.290232	3.63145	0.000281834	0.011581
AT4G04870	332.304	0.634197	0.174744	3.62928	0.00028421	0.0116419
AT1G76790	124.848	1.21994	0.336157	3.62907	0.000284444	0.0116419
AT2G34940	48.3057	1.39506	0.384882	3.62464	0.000289365	0.0118198
AT3G03260	15.504	-3.13767	0.865846	-3.62382	0.000290288	0.0118341
AT4G17600	1548.91	-0.530437	0.146451	-3.62193	0.000292409	0.0118971
AT1G67865	792.086	0.582797	0.161021	3.61938	0.000295307	0.0119913
AT1G01610	2219.9	-0.479867	0.132696	-3.6163	0.00029884	0.012111
AT1G71880	1434.79	-0.547808	0.151666	-3.61193	0.000303926	0.0122929
AT4G03390	2900.1	-0.44034	0.122239	-3.60229	0.000315427	0.0127331
AT4G11690	188.277	0.942409	0.261763	3.60024	0.000317922	0.0128088
AT5G62280	6.40184	5.46886	1.52166	3.59401	0.000325633	0.0130939
AT2G09415	5.12266	-6.36146	1.77178	-3.59043	0.000330138	0.0132492
AT5G54670	2473.13	-0.380434	0.106026	-3.58813	0.000333063	0.0133406
AT1G10650	836.494	-0.415106	0.115729	-3.5869	0.000334638	0.0133777
AT1G06960	896.945	0.477284	0.13334	3.57945	0.000344314	0.0137379
AT2G34240	66.7819	1.24606	0.348165	3.57893	0.000345007	0.013739
AT2G07680	397.492	-0.881245	0.246362	-3.57703	0.00034752	0.0137894
AT2G28560	174.946	-0.941537	0.263229	-3.57688	0.000347724	0.0137894
AT4G09020	7090.85	0.325791	0.091093	3.57646	0.000348278	0.0137894
AT4G02120	1724.03	-0.334923	0.0936933	-3.57467	0.000350665	0.0138573
AT2G21970	1233.58	-0.359411	0.100696	-3.56927	0.000357975	0.0141191
AT2G28950	11601.5	0.52752	0.147909	3.56653	0.000361739	0.0142404
AT3G27340	1357.59	0.540275	0.151516	3.56579	0.000362759	0.0142533
AT2G41200	128.727	0.912169	0.255906	3.56446	0.000364602	0.0142985
AT4G00380	1121.43	-0.435077	0.122189	-3.5607	0.000369869	0.0144556
AT3G18080	4693.11	0.484082	0.135955	3.5606	0.00037001	0.0144556
AT2G48000	427.287	0.585824	0.164583	3.55944	0.000371647	0.0144921
AT2G46480	5.13958	6.14797	1.73159	3.55048	0.000384528	0.0149661
AT1G02305	1434.87	0.427293	0.120406	3.54875	0.000387057	0.0150362
AT1G48100	829.132	-0.646753	0.182345	-3.54686	0.000389857	0.0151165
AT5G20410	336.413	-0.645904	0.182849	-3.53245	0.000411722	0.0159343
AT2G04965	309.562	0.883556	0.250884	3.52177	0.000428683	0.0165597
AT5G42470	609.725	-0.463945	0.131927	-3.51669	0.000436962	0.0168276
AT4G01660	723.752	0.447574	0.127278	3.51652	0.00043725	0.0168276
AT1G21400	915.409	-0.500406	0.142452	-3.51281	0.00044339	0.0170321
AT3G58770	1889.76	-0.497402	0.141757	-3.50884	0.000450072	0.0172567
AT4G01790	180.993	0.896195	0.25561	3.50611	0.000454714	0.0174023
AT1G64780	422.973	-0.657242	0.187551	-3.50433	0.000457758	0.0174863
AT4G02940	606.797	-0.442442	0.126281	-3.50363	0.000458968	0.0175002
AT2G19110	2487.35	-0.384302	0.109782	-3.50061	0.0004642	0.017667
AT1G03720	35.8281	-1.90608	0.54508	-3.49689	0.000470715	0.017882
AT3G15790	4656.53	0.333185	0.095344	3.49456	0.000474852	0.018006
AT2G05165	7.78789	4.20273	1.20343	3.4923	0.000478885	0.0181256
AT5G22220	831.377	-0.398971	0.114717	-3.47789	0.000505383	0.0190737
AT3G49110	267.912	0.848164	0.243888	3.47767	0.000505784	0.0190737
AT3G28950	552.556	0.595847	0.171464	3.47505	0.000510762	0.0192263
AT4G17500	306.06	0.890157	0.256896	3.46505	0.000530135	0.0199174
AT3G28040	5250.1	-0.427884	0.123519	-3.4641	0.000532001	0.0199174
AT1G64770	717.561	-0.529731	0.15292	-3.4641	0.000532018	0.0199174
AT1G52890	33.0584	2.43487	0.703706	3.46007	0.000540026	0.0201805
AT2G30750	144.977	1.31783	0.380964	3.4592	0.000541776	0.0202093
AT2G16870	205.702	-0.802774	0.232142	-3.45812	0.000543958	0.0202541
AT1G75040	27.0158	2.96566	0.858421	3.45479	0.000550724	0.0204691
AT5G58650	115.122	-0.983391	0.285101	-3.44927	0.000562109	0.0208502
AT5G54940	580.291	0.496284	0.143916	3.44843	0.000563861	0.0208502
AT5G49730	142.48	-0.93912	0.272339	-3.44836	0.000564011	0.0208502
AT1G68590	2859.52	0.486715	0.141404	3.44201	0.000577418	0.0213077
AT3G10530	1663.55	0.34531	0.100442	3.43789	0.000586256	0.0215952
AT2G45750	34.5534	-1.71831	0.500532	-3.43296	0.000597024	0.0219526
AT1G54820	379.64	-0.604815	0.176522	-3.4263	0.000611871	0.0224585
AT3G16150	254.862	-0.718816	0.209837	-3.42559	0.000613463	0.0224769
AT4G04200	968.554	-0.437285	0.12781	-3.42137	0.000623059	0.0227881
AT5G54510	1555.15	0.596857	0.174535	3.41969	0.000626918	0.0228886
AT5G15537	87.1477	1.12639	0.329748	3.41591	0.000635702	0.0231683
AT1G09480	21.7463	2.7247	0.798289	3.41318	0.000642093	0.0233368
AT3G18010	13.1932	2.93314	0.859411	3.41297	0.000642588	0.0233368
AT1G71840	2604.63	0.305374	0.0894952	3.41218	0.000644446	0.0233632
AT3G55220	853.869	0.5381	0.157882	3.40824	0.000653829	0.0236617
AT4G04340	3461.55	-0.309259	0.0907985	-3.40599	0.000659243	0.0238118
AT5G25230	13.3897	-4.42292	1.29874	-3.40556	0.000660291	0.0238118
AT2G33570	1388.43	-0.51355	0.150819	-3.40508	0.000661438	0.0238118
AT5G24420	457.078	2.45474	0.721318	3.40312	0.0006662	0.0239414
AT5G24850	2808.4	-0.318084	0.0935139	-3.40146	0.000670266	0.0240149
AT2G46710	558.045	-0.556078	0.163502	-3.40104	0.000671307	0.0240149
AT4G10790	1719.14	0.353895	0.104066	3.40066	0.000672222	0.0240149
AT4G13500	83.1714	1.41712	0.416752	3.40039	0.000672902	0.0240149
AT4G33700	2837.32	0.293822	0.0864346	3.39935	0.000675451	0.0240643
AT1G16850	33.9462	2.28494	0.672905	3.39564	0.000684688	0.0243513
AT4G04565	67.6009	-1.62582	0.478926	-3.39473	0.00068696	0.024356
AT5G41080	566.472	-0.572376	0.168612	-3.39464	0.000687181	0.024356
AT4G15010	689.881	-0.503436	0.148345	-3.39369	0.000689574	0.0243888
AT2G41110	642.896	-0.600278	0.176899	-3.39334	0.000690471	0.0243888
AT5G02565	41.0918	1.61008	0.474549	3.39286	0.000691659	0.024389
AT2G29360	245.801	0.86831	0.256102	3.39048	0.000697709	0.0245232
AT3G13650	212.336	0.847413	0.249943	3.39042	0.000697844	0.0245232
AT2G21370	798.856	0.534308	0.157646	3.38928	0.00070076	0.0245838
AT5G47590	484.087	-0.56642	0.167225	-3.38717	0.000706182	0.0247319
AT3G61750	316.43	-0.644923	0.190498	-3.38546	0.000710599	0.0248445
AT4G14365	38.1012	1.73354	0.51217	3.38469	0.000712593	0.024872
AT2G33640	655.188	-0.452458	0.133718	-3.38368	0.00071521	0.0249212
AT4G00400	627.652	-0.566039	0.167404	-3.38128	0.000721489	0.0250976
AT3G23150	703.186	-0.457929	0.135732	-3.37378	0.000741446	0.0257484
AT4G10420	70.23	1.3394	0.397151	3.37254	0.000744795	0.0258136
AT3G14610	831.193	-0.442381	0.131186	-3.37215	0.000745828	0.0258136
AT2G41680	3922.51	0.290626	0.0862327	3.37025	0.000750991	0.0259488
AT1G11670	1036.02	-0.391594	0.116264	-3.36814	0.000756784	0.0260804
AT5G15780	58001.7	-0.499815	0.14842	-3.36756	0.000758354	0.0260804
AT3G12220	28.6755	1.87712	0.557426	3.36748	0.000758591	0.0260804
AT2G26180	1259.42	-0.400934	0.119121	-3.36578	0.000763282	0.026159
AT5G42900	3431.2	0.437374	0.129949	3.36573	0.000763415	0.026159
AT1G05680	9.23423	-3.62343	1.07733	-3.36335	0.000770038	0.0263422
AT4G10410	12.7765	-4.25816	1.26651	-3.36213	0.000773432	0.0264145
AT3G55290	43.1701	1.92818	0.573691	3.361	0.000776604	0.0264667
AT2G42840	70013.9	-0.50449	0.150116	-3.36067	0.000777527	0.0264667
AT3G55940	21.8236	-2.09268	0.622792	-3.36015	0.000778997	0.0264731
AT4G04350	1839.57	-0.327416	0.097491	-3.35843	0.000783871	0.0265949
AT3G52500	3644.69	-0.410538	0.122307	-3.35663	0.000788986	0.0267245
AT5G49990	1763.36	0.301682	0.0899433	3.35414	0.000796132	0.0269223
AT2G34150	623.653	-0.512851	0.153084	-3.35012	0.000807758	0.0272708
AT4G13800	449.209	-0.548686	0.164054	-3.34455	0.000824157	0.027779
AT2G34640	4079.22	0.347539	0.104123	3.33776	0.000844571	0.0284206
AT1G77120	1805.23	-0.42693	0.127939	-3.33697	0.00084697	0.0284549
AT5G64330	570.839	0.49857	0.14949	3.33514	0.000852558	0.0285857
AT1G05200	400.191	-0.619826	0.185866	-3.33479	0.000853634	0.0285857
AT1G61800	590.412	-0.608773	0.182683	-3.3324	0.00086101	0.0287859
AT2G31530	970.478	0.450818	0.135328	3.3313	0.000864411	0.0288529
AT2G44650	1374.43	0.471647	0.141719	3.32804	0.000874589	0.0291454
AT1G55570	19.7513	-2.38036	0.716765	-3.32098	0.000897012	0.0298427
AT4G11060	1370.91	0.511114	0.153924	3.32055	0.000898407	0.0298427
AT2G01220	1908.11	0.411782	0.124182	3.31596	0.000913299	0.0302886
AT1G11700	498.975	-0.591287	0.178751	-3.30788	0.000940043	0.0311255
AT3G62240	1659.56	0.343774	0.104002	3.30545	0.000948246	0.0313468
AT1G11460	4.61267	6.19712	1.87522	3.30474	0.000950651	0.031376
AT1G27380	5.6036	5.24373	1.58941	3.29916	0.000969748	0.0319347
AT1G07080	2829.21	0.344224	0.104345	3.29889	0.000970674	0.0319347
AT2G36460	3495.19	-0.498609	0.151203	-3.29762	0.000975095	0.0320291
AT2G31970	3835.44	-0.33355	0.101346	-3.29121	0.000997588	0.0327158
AT5G20790	7.84645	-5.58315	1.69842	-3.28727	0.00101165	0.0331242
AT1G17380	181.551	1.01272	0.308248	3.28541	0.00101835	0.0332909
AT2G45830	15.3451	2.59461	0.79104	3.28	0.00103808	0.0338473
AT2G39375	10.2704	3.54867	1.08196	3.27984	0.00103865	0.0338473
AT3G56400	772.818	0.64722	0.197537	3.27644	0.00105123	0.0342031
AT3G09390	14844.7	0.491503	0.150175	3.27286	0.00106467	0.0345857
AT1G23390	397.379	0.790761	0.241842	3.26975	0.00107644	0.0349131
AT5G42530	2294.29	0.572089	0.175051	3.26813	0.00108262	0.0350361
AT3G49390	1179.03	0.346945	0.106169	3.26786	0.00108363	0.0350361
AT4G08950	4283.9	-0.373628	0.114418	-3.26547	0.00109284	0.0352787
AT1G02070	188.565	1.01882	0.312314	3.26218	0.00110561	0.0355823
AT3G55200	766.139	-0.468969	0.143761	-3.26215	0.00110569	0.0355823
AT5G19740	3342.82	-0.40652	0.124723	-3.25939	0.00111653	0.035875
AT2G45820	4130.58	0.418688	0.128532	3.25745	0.00112419	0.0360166
AT1G30280	124.202	1.01888	0.31279	3.25739	0.00112443	0.0360166
AT2G46440	188.158	-1.04559	0.321439	-3.25285	0.00114253	0.0365396
AT5G10090	4.86938	-6.14631	1.89073	-3.25076	0.00115097	0.0367527
AT4G39710	1753.42	-0.341473	0.105073	-3.24986	0.00115461	0.0368111
AT3G47420	1737.1	-0.96215	0.2961	-3.24941	0.00115643	0.0368111
AT4G10920	1082.33	0.38169	0.11748	3.24899	0.00115815	0.0368111
AT2G47710	1009.05	-0.571615	0.175974	-3.2483	0.00116097	0.0368439
AT3G56120	1759.15	0.36583	0.112676	3.24675	0.00116729	0.0369876
AT3G58620	620.37	-0.433628	0.133583	-3.24612	0.00116989	0.0370129
AT2G26040	57.8795	-1.29175	0.398526	-3.24131	0.00118981	0.0375857
AT1G01240	572.503	0.554154	0.171341	3.23421	0.00121978	0.0384734
AT4G13050	1053.99	-0.40878	0.126446	-3.23283	0.00122571	0.0385463
AT5G13140	2435.49	-0.361508	0.111825	-3.2328	0.00122583	0.0385463
AT2G33830	1053.51	1.11191	0.344282	3.22965	0.00123941	0.0388587
AT4G09040	1658.95	0.364369	0.112821	3.22962	0.00123953	0.0388587
AT4G12600	1953.21	0.424124	0.131342	3.22915	0.00124159	0.0388644
AT5G56510	167.492	-1.02248	0.317013	-3.22535	0.00125818	0.0392187
AT1G56280	16890.9	0.256195	0.0794335	3.22528	0.00125851	0.0392187
AT4G08780	145.255	-0.853762	0.264712	-3.22525	0.00125862	0.0392187
AT4G13010	564.968	0.601565	0.186778	3.22075	0.00127854	0.0397793
AT3G54910	810.096	0.46513	0.144456	3.21987	0.0012825	0.0398425
AT3G43930	30.9533	-2.29892	0.715501	-3.21302	0.00131348	0.0407436
AT5G17980	401.611	0.552542	0.172225	3.20825	0.00133544	0.0413626
AT3G27150	193.104	-0.735312	0.229263	-3.20728	0.00133996	0.0414403
AT2G04205	232.16	0.799003	0.249477	3.20271	0.00136143	0.0420412
AT4G30650	3405.07	0.801161	0.2504	3.19953	0.00137654	0.0424443
AT3G07410	1142.09	0.327122	0.102255	3.19907	0.00137871	0.0424478
AT5G42500	325.399	-0.693846	0.216957	-3.19809	0.00138343	0.0425295
AT4G12060	931.678	0.400343	0.125212	3.19731	0.00138717	0.0425497
AT4G17260	1315.45	-0.472899	0.147916	-3.19709	0.00138821	0.0425497
AT4G13100	929.843	-0.414062	0.129642	-3.19389	0.00140369	0.0429603
AT2G20635	708.8	-0.40295	0.126201	-3.19292	0.00140843	0.0430417
AT4G02725	257.35	0.708557	0.221949	3.19243	0.00141079	0.0430501
AT3G44280	669.297	0.412623	0.1293	3.19121	0.00141678	0.0431688
AT2G36145	501.512	-0.523073	0.164001	-3.18946	0.00142541	0.0433678
AT3G06880	1108.79	-0.480953	0.151136	-3.18226	0.0014613	0.0443942
AT3G54710	556.477	0.460381	0.144696	3.18171	0.00146407	0.0444131
AT4G14150	1394.38	-0.348533	0.109557	-3.18129	0.00146623	0.0444131
AT4G02820	1674.15	0.376255	0.118324	3.17985	0.00147349	0.0445678
AT1G72500	2592.83	-0.318595	0.100333	-3.17537	0.00149645	0.0451533
AT4G17510	1207.56	-0.347279	0.109371	-3.17522	0.00149723	0.0451533
AT3G55120	2499.14	-0.361858	0.113994	-3.17437	0.00150161	0.0452194
AT3G59765	1706.16	0.535618	0.168833	3.17248	0.00151142	0.0454293
AT5G48180	1678.52	-0.394775	0.124449	-3.17218	0.00151299	0.0454293
AT3G05650	831.928	0.617908	0.194981	3.16907	0.00152929	0.045852
AT5G39590	1334.38	0.37168	0.117388	3.16625	0.00154415	0.0462305
AT2G06925	1087.36	-0.495215	0.156502	-3.16427	0.00155474	0.0464801
AT3G04850	668.064	-0.410363	0.12977	-3.16223	0.00156567	0.0467391
AT3G14870	2065.01	0.322129	0.101958	3.15944	0.00158074	0.0471207
AT4G27440	6331.71	0.431172	0.136548	3.15767	0.00159036	0.0473389
AT1G54010	189.664	1.14142	0.361871	3.15422	0.00160929	0.0478334
AT5G23730	262.85	-0.624121	0.197924	-3.15333	0.00161418	0.0479098
AT2G22960	68.2825	-1.14677	0.363982	-3.15063	0.00162916	0.048285
AT2G38270	914.994	0.38613	0.122729	3.1462	0.00165407	0.0489528
AT3G16240	8070.47	-0.40428	0.128522	-3.1456	0.00165744	0.0489824
AT4G08150	7633.7	-0.29741	0.0946284	-3.14292	0.00167272	0.0493149
AT5G47820	2762.99	-0.297247	0.0945805	-3.14279	0.00167347	0.0493149
AT4G15880	1966.95	0.30507	0.0971116	3.14143	0.00168122	0.0494725
AT4G02930	8448.41	-0.281188	0.0895343	-3.14057	0.00168621	0.0495486
AT3G63180	3107.89	-0.343829	0.109515	-3.13957	0.00169197	0.0495508
AT2G28390	2949.88	-0.386043	0.122966	-3.13944	0.00169274	0.0495508
AT5G27930	4923.17	0.336281	0.10712	3.13931	0.00169349	0.0495508
AT3G54600	207.736	0.791783	0.25247	3.13615	0.0017118	0.0500157
AT4G12760	532.886	0.429506	0.136978	3.13559	0.00171512	0.0500416
AT2G42540	310.676	2.13151	0.680444	3.13252	0.00173311	0.0504951
AT2G45150	391.378	0.786172	0.251266	3.12885	0.00175494	0.051059
AT5G37720	2705.87	-0.279602	0.0894261	-3.12663	0.00176822	0.0513731
AT1G34245	26.4262	2.21301	0.708159	3.12502	0.00177795	0.051583
AT5G44550	20.1505	-1.95281	0.625602	-3.12149	0.00179937	0.0521312
AT1G08165	7.82474	-3.77788	1.21063	-3.12058	0.00180495	0.0522196
AT4G26210	874.994	0.378355	0.121263	3.12014	0.00180768	0.0522252
AT5G47780	4601.61	-0.263312	0.0844053	-3.11961	0.00181088	0.0522444
AT2G29570	2321	0.452387	0.145081	3.11818	0.00181971	0.052426
AT3G45940	7.16423	-5.27048	1.69073	-3.11727	0.00182532	0.0525142
AT3G61440	5995.89	-0.345416	0.110844	-3.11623	0.0018318	0.0526274
AT4G04750	189.404	0.804437	0.258482	3.11216	0.00185722	0.0532379
AT4G37920	699.963	0.501768	0.161236	3.112	0.00185822	0.0532379
AT4G13950	381.795	-0.484559	0.155809	-3.10996	0.00187111	0.053533
AT5G08500	789.96	0.417797	0.134457	3.10729	0.00188813	0.0538481
AT1G62560	345.372	1.59915	0.514689	3.10701	0.00188989	0.0538481
AT1G18250	16696.6	-0.308998	0.0994521	-3.107	0.00188996	0.0538481
AT3G55660	897.039	0.438453	0.14124	3.1043	0.00190729	0.054267
AT4G12240	344.78	-0.521513	0.168024	-3.1038	0.00191052	0.0542841
AT1G50420	991.241	0.428031	0.138	3.10169	0.00192422	0.0545458
AT1G05385	156.502	0.755355	0.24354	3.10156	0.00192502	0.0545458
AT4G15620	352.99	0.658929	0.21255	3.10011	0.00193446	0.0547382
AT2G30362	23.5865	-1.66462	0.537281	-3.09823	0.00194682	0.0550124
AT5G25380	155.844	-0.743164	0.240103	-3.09518	0.0019669	0.0555038
AT3G23080	416.896	0.592007	0.191634	3.08925	0.00200662	0.0565283
AT3G29770	77.1777	1.34412	0.43514	3.08894	0.00200869	0.0565283
AT3G04290	748.422	-0.448653	0.145288	-3.08803	0.00201485	0.0566245
AT4G15770	2535.27	0.336064	0.108854	3.08728	0.00201994	0.0566593
AT5G67420	556.354	0.548536	0.17769	3.08704	0.00202158	0.0566593
AT1G06420	589.289	0.435042	0.140991	3.0856	0.00203143	0.0568017
AT5G18340	21.3628	-4.45509	1.44404	-3.08515	0.00203448	0.0568017
AT5G38850	189.604	0.641266	0.20786	3.08509	0.00203493	0.0568017
AT3G60920	163.113	-0.866175	0.280917	-3.08338	0.00204661	0.0570507
AT4G16600	145.376	-0.746851	0.242447	-3.08047	0.00206672	0.0575333
AT3G06220	939.848	-0.370952	0.120486	-3.0788	0.00207834	0.0577789
AT5G47920	20.4331	2.46913	0.80225	3.07776	0.00208565	0.0579043
AT3G23120	196.742	0.805506	0.262011	3.07433	0.00210979	0.0584665
AT1G06020	3.6233	5.96557	1.94061	3.07407	0.00211157	0.0584665
AT1G23935	1326.41	-0.456598	0.14864	-3.07183	0.00212749	0.0588282
AT3G10010	1096.51	-0.373248	0.121634	-3.06863	0.00215045	0.0593835
AT4G03460	17.4015	-2.90485	0.946949	-3.06759	0.00215792	0.0595101
AT4G02050	179.253	0.68224	0.222478	3.06655	0.00216546	0.0596385
AT4G02860	386.464	0.614118	0.200435	3.06392	0.00218456	0.0600842
AT1G64110	23.8995	2.05629	0.672469	3.05782	0.0022295	0.0612386
AT4G13940	35515.3	0.260575	0.0853266	3.05385	0.00225924	0.0619728
AT5G13360	106.37	1.01234	0.3317	3.05197	0.00227344	0.0622795
AT2G33850	205.229	2.04512	0.670423	3.0505	0.00228461	0.0625027
AT3G11000	650.458	-0.422783	0.138635	-3.04961	0.00229137	0.0626045
AT1G52400	8968.4	1.22575	0.4021	3.04837	0.00230085	0.0627803
AT5G44820	21.7944	1.91322	0.629613	3.03873	0.00237576	0.0647387
AT3G02900	669.207	0.376155	0.12398	3.03399	0.00241346	0.0656172
AT4G13840	365.592	0.712406	0.234817	3.03387	0.00241436	0.0656172
AT4G17910	455.377	-0.569586	0.187816	-3.03267	0.00242398	0.065792
AT4G05071	6.88422	-5.3028	1.74899	-3.03193	0.00242999	0.0658144
AT3G10030	1816.47	-0.291564	0.0961694	-3.03178	0.00243119	0.0658144
AT1G45180	1064.01	-0.356777	0.117723	-3.03065	0.00244027	0.0659737
AT2G47890	409.651	-0.677848	0.223738	-3.02965	0.00244834	0.0661052
AT5G07440	1526.21	0.354195	0.117025	3.02667	0.00247266	0.0666725
AT2G24680	658.417	0.391187	0.129263	3.02628	0.00247582	0.0666725
AT4G01460	540.14	0.503658	0.166459	3.02571	0.00248051	0.0667118
AT1G63540	33.2606	1.77382	0.586393	3.02496	0.00248666	0.0667208
AT4G17990	299.214	0.587307	0.194159	3.02488	0.00248731	0.0667208
AT1G50010	24533.3	-0.256071	0.0846718	-3.02427	0.00249231	0.0667681
AT3G08630	608.522	0.409623	0.135468	3.02377	0.00249647	0.0667927
AT4G11240	2013.35	0.268568	0.0888399	3.02305	0.00250238	0.0668641
AT3G61990	146.602	0.802577	0.266133	3.0157	0.0025639	0.0682288
AT1G05640	399.977	-0.509065	0.168807	-3.01566	0.00256417	0.0682288
AT3G51880	4604.16	0.295236	0.0979029	3.0156	0.00256469	0.0682288
AT2G39170	831.348	0.444793	0.14752	3.01514	0.00256864	0.0682288
AT2G38450	627.304	0.40202	0.133341	3.01498	0.00256999	0.0682288
AT1G10690	606.107	-0.516187	0.171294	-3.01346	0.00258287	0.0684826
AT3G10440	1275.29	-0.348602	0.115744	-3.01184	0.00259669	0.0687606
AT5G02575	31.9494	1.59523	0.529726	3.01143	0.0026002	0.0687654
AT5G19100	34.5541	1.62353	0.539667	3.0084	0.0026263	0.069294
AT4G17520	16442	0.270131	0.0897943	3.00833	0.00262691	0.069294
AT1G74890	143.986	0.828035	0.27555	3.00502	0.00265561	0.0699616
AT1G66540	43.8782	-1.37473	0.45755	-3.00455	0.00265977	0.0699818
AT2G32190	5.33115	-5.11903	1.70398	-3.00416	0.00266319	0.0699826
AT4G28811	21.3572	-1.85699	0.618276	-3.0035	0.00266891	0.0700435
AT1G19670	739.415	0.485353	0.161692	3.00171	0.00268469	0.0703683
AT1G30590	2216.24	0.312231	0.104081	2.99989	0.00270082	0.070701
AT1G29330	793.977	0.422983	0.141062	2.99856	0.00271261	0.070897
AT4G21380	554.563	0.516026	0.172108	2.99827	0.00271517	0.070897
AT1G30130	763.561	-0.362951	0.121072	-2.99781	0.00271926	0.070914
AT1G17020	11.1268	-2.89998	0.968318	-2.99486	0.00274569	0.0715127
AT4G15096	4.1777	-5.15406	1.72149	-2.99395	0.00275389	0.0716359
AT4G01880	547.821	0.404631	0.13529	2.99083	0.00278218	0.0722805
AT1G01715	231.478	0.796499	0.266459	2.9892	0.0027971	0.0725769
AT4G10330	402.344	-0.481489	0.161115	-2.98849	0.00280363	0.0726548
AT3G57170	1297.13	0.315606	0.105654	2.98716	0.00281582	0.0728792
AT5G03150	5423.21	-0.40564	0.135865	-2.98562	0.00283006	0.073156
AT2G36610	202.207	0.800504	0.268166	2.98511	0.00283475	0.0731855
AT2G39830	737.308	-0.484193	0.162294	-2.98344	0.00285029	0.0734264
AT4G10450	1094.39	0.39697	0.133062	2.98334	0.0028512	0.0734264
AT3G11220	357.777	-0.483263	0.162064	-2.98194	0.00286432	0.0736723
AT5G61180	5.25063	-5.27245	1.76947	-2.97967	0.00288555	0.0741259
AT5G43330	148.994	-0.835394	0.280529	-2.97793	0.00290204	0.0744568
AT4G16143	6075.31	0.25128	0.0843938	2.97747	0.0029064	0.074476
AT1G05700	15.6659	-2.183	0.733985	-2.97417	0.00293779	0.0751091
AT2G01400	178.258	0.728477	0.244939	2.97411	0.00293839	0.0751091
AT4G03380	5.86002	4.75054	1.59777	2.97322	0.0029469	0.0751725
AT2G41650	7118.3	-0.342399	0.115166	-2.97309	0.00294816	0.0751725
AT5G24280	1082.46	-0.422427	0.142104	-2.97266	0.0029523	0.0751853
AT1G05830	2639.1	0.267779	0.0900961	2.97215	0.00295722	0.0752178
AT2G40530	4.74284	5.01126	1.68739	2.96983	0.00297965	0.0756949
AT1G27940	81.8834	-0.93303	0.314707	-2.96476	0.00302918	0.076681
AT3G23810	2418.36	0.418965	0.141316	2.96474	0.00302938	0.076681
AT3G59290	1261.44	-0.363775	0.122711	-2.96449	0.00303184	0.076681
AT1G22500	46.622	1.29697	0.437524	2.96434	0.00303334	0.076681
AT3G50230	1076.28	-0.368204	0.12445	-2.95865	0.00308992	0.0780158
AT2G37370	4.64711	-5.50862	1.86221	-2.9581	0.00309541	0.0780587
AT1G78570	6939.72	-0.2898	0.0980334	-2.95614	0.0031152	0.078389
AT2G03750	300.487	0.537683	0.181893	2.95605	0.0031161	0.078389
AT5G58500	94.9704	-1.08035	0.365656	-2.95456	0.00313113	0.0786711
AT5G01810	2065.89	-0.347903	0.117793	-2.95351	0.00314187	0.0788448
AT1G09420	1413.62	0.334243	0.113191	2.95291	0.00314798	0.0789023
AT5G19310	1793.17	0.340965	0.115502	2.95201	0.00315709	0.0790344
AT3G00460	3.37569	5.89737	1.99809	2.9515	0.00316235	0.0790703
AT2G36307	90.3785	1.04611	0.354689	2.94938	0.00318413	0.0795185
AT1G51220	363.318	-0.730134	0.24761	-2.94872	0.00319089	0.0795908
AT4G00390	137.689	0.792439	0.26878	2.94829	0.00319541	0.0796073
AT2G31360	10531	0.384664	0.130534	2.94684	0.00321035	0.0798832
AT3G62190	721.133	0.410608	0.139413	2.94525	0.0032269	0.0801981
AT5G38130	8.47713	3.666	1.24519	2.94413	0.00323869	0.0803942
AT5G09935	6.93471	4.73056	1.60852	2.94094	0.00327215	0.0809892
AT3G11260	15.8709	2.45232	0.833893	2.94081	0.00327359	0.0809892
AT5G11420	117.263	1.01675	0.345824	2.94009	0.00328118	0.0809892
AT2G15128	76.8233	1.06474	0.362155	2.94001	0.003282	0.0809892
AT1G25530	645.108	0.537295	0.182754	2.93998	0.00328228	0.0809892
AT2G46150	68.97	1.10929	0.377532	2.93825	0.00330067	0.0812544
AT2G33730	3935	0.288367	0.0981431	2.93823	0.00330091	0.0812544
AT3G11110	6.87753	-4.41763	1.50402	-2.93721	0.00331182	0.0814257
AT4G16144	788.096	-0.409959	0.139647	-2.93568	0.00332814	0.0817296
AT5G21950	648.633	-0.439894	0.149875	-2.93507	0.00333473	0.0817942
AT3G10410	5012.86	0.248874	0.0848246	2.93398	0.00334646	0.0818879
AT3G60160	112.208	0.906119	0.308836	2.93398	0.00334649	0.0818879
AT4G25110	23.4952	1.69865	0.579667	2.93039	0.00338537	0.0827411
AT1G58340	454.194	-0.521325	0.178088	-2.92734	0.00341877	0.0834583
AT1G52030	789.207	1.95883	0.669427	2.92612	0.00343214	0.0836114
AT4G27560	4071.18	0.346689	0.118484	2.92603	0.00343314	0.0836114
AT1G11580	221.382	1.01694	0.348539	2.91772	0.00352604	0.0857726
AT2G28880	540.347	-0.510604	0.175065	-2.91665	0.00353807	0.0859639
AT5G61610	34.4773	-1.62058	0.555863	-2.91543	0.00355204	0.0862018
AT4G24015	101.745	1.00898	0.346239	2.91412	0.00356695	0.0864618
AT3G16470	1007.38	1.16458	0.399905	2.91213	0.00358977	0.0868992
AT2G32320	535.705	0.474552	0.162985	2.91163	0.0035955	0.0868992
AT5G48880	2246	-0.394102	0.135363	-2.91144	0.00359763	0.0868992
AT1G09200	9773.04	-0.222105	0.076338	-2.9095	0.00362006	0.0873048
AT5G59050	212.098	-0.605233	0.208052	-2.90905	0.00362529	0.0873048
AT1G19140	881.873	-0.342303	0.117682	-2.9087	0.00362936	0.0873048
AT1G67600	15.1188	-2.13696	0.734723	-2.90853	0.00363135	0.0873048
AT3G19200	62.3648	1.31631	0.452684	2.9078	0.00363985	0.0874072
AT1G71860	1982.3	-0.271481	0.0933988	-2.90669	0.00365279	0.0876161
AT3G12490	4787.2	0.298632	0.102844	2.90374	0.0036874	0.0882657
AT2G47500	2343.66	-0.447112	0.153983	-2.90365	0.00368843	0.0882657
AT2G33980	257.551	0.720989	0.248361	2.90298	0.00369624	0.0883501
AT2G32500	885.277	0.37463	0.129096	2.90196	0.0037084	0.088538
AT2G29660	375.494	-0.61207	0.211073	-2.8998	0.00373401	0.0890463
AT5G24520	1495.8	-0.35408	0.122138	-2.89901	0.00374341	0.0891676
AT5G08070	27.7558	1.99329	0.687689	2.89854	0.00374905	0.0891703
AT1G75163	3.43293	5.79289	1.99874	2.89828	0.00375217	0.0891703
AT4G09460	66.7616	1.13337	0.3913	2.89643	0.00377436	0.0894265
AT2G00550	149.195	-0.984909	0.340046	-2.8964	0.0037747	0.0894265
AT3G26310	367.84	-0.500459	0.172812	-2.89598	0.00377979	0.0894265
AT3G26920	461.151	0.438284	0.151344	2.89594	0.00378029	0.0894265
AT1G76040	333.299	0.510159	0.176407	2.89194	0.00382867	0.0904671
AT3G25080	6.57666	-3.79276	1.31378	-2.88691	0.0038904	0.0918205
AT2G16760	155.006	-0.632423	0.219168	-2.88556	0.00390717	0.0921109
AT1G33055	33.0516	-1.68873	0.585497	-2.88426	0.0039233	0.0923856
AT1G65810	121.45	-0.88586	0.307495	-2.88089	0.00396554	0.0932739
AT2G32650	340.815	0.589147	0.204595	2.87958	0.00398203	0.0934568
AT2G46192	154.305	0.84033	0.29186	2.87922	0.00398662	0.0934568
AT5G53160	1068.67	0.366564	0.127328	2.8789	0.00399066	0.0934568
AT4G04610	956.501	-0.395873	0.137511	-2.87884	0.00399144	0.0934568
AT4G16510	548.6	-0.402781	0.13993	-2.87844	0.00399649	0.0934689
AT4G39090	11327.9	0.28384	0.0986431	2.87745	0.00400907	0.093657
AT3G23840	28.3788	1.68324	0.58514	2.87664	0.00401929	0.0937894
AT2G40340	109.261	-0.791593	0.275376	-2.87459	0.00404554	0.0942052
AT1G69870	1894.18	-0.444198	0.154529	-2.87453	0.00404624	0.0942052
AT1G20980	3084.7	-0.319831	0.11137	-2.87178	0.00408163	0.0949221
AT1G65200	1072.38	-0.411932	0.143557	-2.86946	0.00411167	0.0954534
AT5G10280	7.20559	5.18096	1.8057	2.86922	0.00411479	0.0954534
AT5G57123	1004.15	0.543445	0.18944	2.86869	0.00412176	0.0954534
AT4G00150	1241.97	-0.433527	0.151129	-2.8686	0.00412299	0.0954534
AT5G64810	78.0424	-1.02782	0.358415	-2.86767	0.004135	0.0956238
AT2G24650	1511.65	-0.294296	0.102638	-2.86732	0.00413962	0.0956238
AT4G14305	39.8471	1.27297	0.444171	2.86594	0.00415772	0.0958995
AT5G47740	29.3503	-2.35559	0.821993	-2.8657	0.00416085	0.0958995
AT4G02280	72.2005	0.950278	0.331793	2.86407	0.00418237	0.0961923
AT3G57210	3.269	5.8509	2.04289	2.86403	0.00418288	0.0961923
AT1G63190	124.997	0.809237	0.282597	2.86358	0.00418888	0.0962231
AT1G78490	693.487	0.444924	0.155415	2.86281	0.00419897	0.0963475
AT1G03030	1298.42	0.338344	0.118242	2.86145	0.00421705	0.0966548
AT4G05650	3.20557	5.82424	2.03617	2.86039	0.00423121	0.0967655
AT5G23800	138.489	0.824055	0.288103	2.86028	0.00423266	0.0967655
AT2G36910	9901.95	-0.406178	0.142032	-2.85977	0.00423946	0.0967655
AT4G02220	537.64	0.429264	0.150109	2.85968	0.00424064	0.0967655
AT2G46950	4.83815	-5.71635	2.00001	-2.85817	0.00426098	0.097122
AT2G27840	986.577	0.441723	0.154625	2.85674	0.00428013	0.097451
AT2G40140	709.611	0.481545	0.168629	2.85564	0.00429501	0.0975578
AT5G50820	139.683	0.656127	0.229791	2.85532	0.0042993	0.0975578
AT5G27220	578.669	-0.440884	0.154416	-2.85517	0.00430131	0.0975578
AT5G20150	920.888	-1.05357	0.369026	-2.855	0.00430374	0.0975578
AT1G48180	350.04	-0.531207	0.186169	-2.85336	0.00432601	0.0979549
AT4G30220	3693.82	0.282817	0.0991323	2.85292	0.0043319	0.0979807
AT5G64240	114.326	0.753574	0.26428	2.85143	0.00435233	0.0982912
AT2G38310	2313.23	-0.467295	0.163907	-2.85098	0.0043585	0.0982912
AT4G01920	7.50379	3.82728	1.34249	2.85087	0.00435992	0.0982912
AT4G11190	40.2096	-1.68481	0.59127	-2.84947	0.00437922	0.0986185
AT4G16850	291.009	-0.468089	0.164423	-2.84685	0.00441537	0.0993242
AT3G61950	400.518	0.559085	0.196597	2.84381	0.0044578	0.100169
AT4G15550	33.5449	-1.65579	0.582429	-2.8429	0.00447048	0.100345
AT2G05195	230.923	0.7242	0.25495	2.84056	0.00450347	0.100976
AT3G23730	1251.62	0.316836	0.111577	2.83962	0.00451678	0.101164
AT4G32890	453.841	-0.412786	0.145441	-2.83816	0.00453742	0.101402
AT3G02490	727.958	-0.369293	0.130118	-2.83814	0.00453776	0.101402
AT1G69310	69.5778	-1.12764	0.39736	-2.83783	0.00454215	0.101402
AT4G10550	362.565	-0.655682	0.231322	-2.8345	0.00458977	0.102354
AT4G05490	4.08654	-5.39423	1.90367	-2.8336	0.00460276	0.102533
AT2G40120	133.981	0.842099	0.297274	2.83274	0.00461516	0.102698
AT5G48450	1595.24	-0.326372	0.115261	-2.83159	0.00463172	0.102956
AT5G58580	425.397	0.499253	0.176593	2.82714	0.00469659	0.104286
AT5G05810	601.534	0.532626	0.18847	2.82605	0.00471252	0.104527
AT4G08870	163.464	1.87042	0.662182	2.82464	0.00473342	0.104871
AT3G16190	990.474	0.363356	0.128653	2.82431	0.00473821	0.104871
AT4G08480	732.101	0.466664	0.165335	2.82254	0.00476446	0.105339
AT3G23050	218.898	-0.775483	0.274797	-2.82202	0.00477218	0.105339
AT2G42830	5.66988	5.05846	1.7926	2.82186	0.00477465	0.105339
AT5G62680	670.931	0.466499	0.165366	2.821	0.00478737	0.105486
AT2G17010	49.7186	-1.17541	0.416707	-2.82072	0.00479158	0.105486
AT1G68780	94.2247	1.21826	0.432037	2.81981	0.00480522	0.105674
AT4G28490	789.054	-0.430556	0.152728	-2.81911	0.00481576	0.105715
AT2G38110	494.5	0.615652	0.218415	2.81872	0.0048215	0.105715
AT4G35770	3.50902	5.14323	1.82471	2.81866	0.00482244	0.105715
AT1G06850	700.528	-0.390421	0.138626	-2.81635	0.00485723	0.106364
AT2G44200	1515.97	0.340916	0.12109	2.81539	0.00487178	0.10654
AT2G34050	474.215	-0.494459	0.175663	-2.81482	0.00488043	0.10654
AT3G62580	719.095	0.397697	0.141288	2.8148	0.00488078	0.10654
AT1G05380	1638.64	-0.312825	0.111163	-2.81412	0.00489117	0.106654
AT5G04090	931.54	0.336365	0.119621	2.81192	0.00492467	0.107272
AT5G23060	482.755	0.440162	0.156749	2.80807	0.00498393	0.108448
AT4G08790	258.83	-0.527081	0.187814	-2.8064	0.00500989	0.108898
AT5G20160	1705.94	0.431133	0.153733	2.80443	0.00504051	0.109446
AT2G23600	72.8027	-1.07559	0.383577	-2.8041	0.0050457	0.109446
AT3G17700	818.587	0.346714	0.123704	2.80277	0.00506654	0.109782
AT4G14500	740.005	0.40246	0.143627	2.80212	0.00507676	0.109888
AT5G62070	769.324	-0.472925	0.168798	-2.80172	0.00508308	0.10991
AT4G36970	1324.13	0.261646	0.0934091	2.80108	0.0050932	0.110013
AT3G54500	1609.19	0.489795	0.174883	2.80071	0.00509906	0.110025
AT1G51310	725.636	-0.382076	0.136467	-2.79978	0.00511382	0.110228
AT3G59220	38.1753	1.79427	0.640965	2.79932	0.00512105	0.110268
AT2G29530	1517.89	-0.369639	0.132097	-2.79825	0.00513802	0.110518
AT1G52410	2820.87	0.724624	0.259137	2.7963	0.0051692	0.110976
AT1G11840	14863.5	0.234867	0.0839936	2.79624	0.00517008	0.110976
AT4G16920	109.536	-0.920803	0.329403	-2.79537	0.00518407	0.111136
AT5G44630	21263.1	-0.391179	0.139952	-2.79511	0.00518829	0.111136
AT1G35560	322.622	-0.494852	0.177208	-2.7925	0.00523026	0.111879
AT5G10605	21.4258	-1.66409	0.596084	-2.7917	0.00524312	0.111879
AT4G34870	11095.1	0.272384	0.0975704	2.79167	0.00524369	0.111879
AT2G42950	151.29	0.697591	0.249888	2.79161	0.00524466	0.111879
AT5G43190	558.753	-0.473855	0.169849	-2.78986	0.00527307	0.112276
AT1G07750	654.63	0.400239	0.143478	2.78956	0.00527801	0.112276
AT4G37370	36.2799	-2.48319	0.890206	-2.78946	0.00527959	0.112276
AT2G17300	56.1374	-1.03932	0.372804	-2.78783	0.00530617	0.112616
AT1G09787	20.0607	1.72411	0.618445	2.78781	0.00530653	0.112616
AT1G03457	773.734	-0.394123	0.141412	-2.78705	0.00531908	0.112767
AT3G22210	229.594	0.653689	0.23479	2.78415	0.00536684	0.113527
AT2G15960	146.17	1.04083	0.373869	2.78395	0.00537005	0.113527
AT4G36850	221.451	-1.77158	0.636392	-2.78379	0.00537286	0.113527
AT4G36270	1187.96	-0.307561	0.110493	-2.78354	0.00537696	0.113527
AT5G58690	140.809	0.684929	0.246256	2.78137	0.00541302	0.114172
AT1G09105	3.9082	-5.23386	1.88225	-2.78064	0.0054251	0.11431
AT4G09670	2126.96	-0.341368	0.122786	-2.78018	0.00543288	0.114357
AT2G23040	191.036	0.690543	0.248415	2.77979	0.00543942	0.114378
AT5G06410	383.857	0.465694	0.167571	2.77909	0.0054512	0.114509
AT5G63970	54.3547	1.17407	0.422564	2.77845	0.00546195	0.114618
AT3G57070	807.688	0.395497	0.142387	2.77763	0.00547574	0.11479
AT1G27370	1633.76	-0.316477	0.114004	-2.77602	0.00550285	0.115105
AT1G48740	523.848	0.445008	0.160319	2.77576	0.00550727	0.115105
AT1G57680	3275.03	0.290079	0.104505	2.77575	0.00550751	0.115105
AT3G44200	663.234	-0.516751	0.186248	-2.77454	0.00552805	0.115321
AT5G19080	369.098	-0.483246	0.174175	-2.77448	0.005529	0.115321
AT1G12880	538.313	-0.458974	0.16564	-2.77091	0.00558993	0.116474
AT3G58990	56.1322	1.78878	0.645847	2.76967	0.00561139	0.116803
AT3G26760	76.8532	0.98968	0.357497	2.76836	0.00563394	0.117154
AT4G35980	992.008	0.391733	0.141523	2.76799	0.00564037	0.11717
AT5G10150	411.256	0.488836	0.176841	2.76426	0.00570519	0.11819
AT3G30210	33.1383	-1.32408	0.478999	-2.76426	0.00570521	0.11819
AT4G33580	1053.27	0.331875	0.120063	2.76418	0.00570667	0.11819
AT3G24140	174.692	0.760188	0.275171	2.7626	0.00573436	0.118644
AT2G46140	225.461	-0.868114	0.314514	-2.76017	0.00577706	0.119298
AT3G18550	1160.83	-0.353443	0.128052	-2.76015	0.00577752	0.119298
AT4G19700	360.767	-0.464377	0.168457	-2.75665	0.00583976	0.120463
AT2G07599	6.1473	4.23605	1.53816	2.75397	0.00588775	0.121331
AT5G12080	5731.15	-0.243754	0.0885314	-2.7533	0.00589978	0.121458
AT4G19550	218.467	0.57663	0.209476	2.75272	0.00591024	0.121552
AT4G04710	73.4235	-0.97638	0.354881	-2.75129	0.00593618	0.121964
AT1G07050	162.945	1.03129	0.375109	2.74931	0.00597209	0.122579
AT1G59865	11.1539	2.23348	0.812694	2.74824	0.00599164	0.122858
AT1G17140	5391.41	-0.269209	0.0979926	-2.74724	0.00600993	0.123111
AT5G11580	2278.8	0.292411	0.106491	2.74588	0.00603495	0.123484
AT3G21600	345.508	0.489696	0.178357	2.7456	0.00604012	0.123484
AT4G09750	430.405	0.378213	0.137792	2.74481	0.0060546	0.123658
AT1G56120	864.83	0.432205	0.15758	2.74277	0.0060923	0.124305
AT1G69020	333.697	0.490191	0.178771	2.74201	0.00610645	0.124349
AT5G57120	3938.84	0.255353	0.0931265	2.74201	0.00610654	0.124349
AT3G17790	2418.05	-0.844642	0.30816	-2.74092	0.00612669	0.124637
AT3G15450	2037.41	0.472319	0.172362	2.74027	0.00613896	0.124763
AT5G24206	264.986	-0.550284	0.200961	-2.73826	0.00617661	0.125405
AT3G54340	52.1747	-2.10941	0.770462	-2.73786	0.00618407	0.125433
AT1G30110	650.169	-0.426995	0.156026	-2.73669	0.00620608	0.125755
AT5G49770	138.264	-0.901413	0.329492	-2.73577	0.00622349	0.125984
AT2G45600	172.785	-0.621405	0.227389	-2.73279	0.00628008	0.127005
AT1G72260	7.89495	2.96436	1.08487	2.73246	0.00628641	0.127009
AT4G39830	68.0436	0.978257	0.358696	2.72726	0.00638628	0.1289
AT3G19230	5.68541	3.64712	1.33771	2.72639	0.00640304	0.129028
AT4G26320	60.3042	1.1453	0.420095	2.72629	0.0064051	0.129028
AT3G16070	20.0694	2.67049	0.97969	2.72586	0.00641349	0.129071
AT1G78600	933.83	0.384555	0.141094	2.72552	0.00641999	0.129076
AT2G45920	460.208	0.523936	0.192271	2.72499	0.00643032	0.129135
AT5G63700	1424.85	0.28159	0.103358	2.72442	0.00644143	0.129135
AT2G40410	1846.65	0.368797	0.135368	2.72441	0.00644172	0.129135
AT3G02865	32.646	1.55277	0.570281	2.72281	0.00647295	0.129635
AT5G58250	992.457	0.402829	0.14801	2.72163	0.00649615	0.129949
AT3G63260	1140.34	-0.347691	0.127768	-2.72126	0.00650336	0.129949
AT4G28703	134.919	0.707936	0.26017	2.72105	0.00650751	0.129949
AT5G57350	624.371	0.502747	0.184788	2.72067	0.00651493	0.129971
AT1G76260	337.944	-0.461186	0.169544	-2.72015	0.00652515	0.130029
AT1G08650	2140.49	0.418827	0.153987	2.71989	0.00653042	0.130029
AT2G40100	523.85	-0.504724	0.185649	-2.71871	0.00655378	0.130368
AT4G03560	1119.89	0.406143	0.149451	2.71757	0.00657637	0.130691
AT1G01620	18567.5	0.241296	0.0888236	2.71658	0.00659608	0.130957
AT4G04865	3.12185	5.78783	2.1313	2.71563	0.00661494	0.131205
AT3G11030	1104.22	-0.281626	0.103788	-2.71348	0.00665798	0.131932
AT4G17670	645.318	-0.419768	0.154755	-2.71247	0.00667844	0.13221
AT1G13360	1818.2	-0.292817	0.107966	-2.71213	0.00668516	0.132216
AT3G52340	586.771	0.405527	0.149658	2.70969	0.00673471	0.133057
AT4G04960	660.403	-0.391114	0.144355	-2.7094	0.00674055	0.133057
AT3G56880	1467.68	0.368657	0.136228	2.70617	0.00680634	0.134227
AT2G38570	383.798	0.479588	0.177268	2.70544	0.00682135	0.134376
AT1G04107	391.969	-0.52609	0.194482	-2.70509	0.00682863	0.134376
AT1G53730	1266.51	-0.288236	0.106572	-2.70461	0.00683855	0.134376
AT2G29630	5016.99	0.307333	0.113636	2.70454	0.00683997	0.134376
AT1G26450	254.112	0.658259	0.243469	2.70367	0.00685792	0.134488
AT1G22030	942.562	-0.314125	0.116186	-2.70363	0.00685869	0.134488
AT2G28620	2451.62	0.310908	0.11501	2.7033	0.00686546	0.134493
AT3G17470	657.059	-0.378104	0.140008	-2.70059	0.00692168	0.135435
AT1G09750	8706.45	-0.715689	0.265036	-2.70035	0.00692672	0.135435
AT2G33240	493.205	0.465318	0.172385	2.6993	0.00694861	0.135679
AT5G59870	5453.63	-0.269432	0.0998222	-2.69912	0.00695232	0.135679
AT5G19260	964.735	0.861473	0.319221	2.69867	0.00696171	0.135734
AT3G61820	3890.04	-0.332452	0.1233	-2.6963	0.00701148	0.136553
AT5G39770	1036.03	-0.293839	0.108989	-2.69604	0.00701699	0.136553
AT2G26350	617.521	-0.376231	0.139588	-2.69529	0.00703269	0.13673
AT1G08643	5.72089	4.55606	1.6909	2.69445	0.00705041	0.136945
AT4G17010	684.419	-0.348406	0.129366	-2.69317	0.00707757	0.137343
AT5G09650	3142.51	0.321865	0.119529	2.69277	0.00708607	0.137379
AT3G08880	1089.05	0.360422	0.133928	2.69116	0.00712035	0.13789
AT5G25490	264.725	0.749966	0.278704	2.69091	0.00712577	0.13789
AT5G38140	499.444	0.467225	0.173841	2.68766	0.00719549	0.13908
AT2G46220	172.917	0.836561	0.311288	2.68741	0.00720077	0.13908
AT2G34570	824.58	0.419304	0.156084	2.68641	0.00722244	0.139368
AT4G18550	3.58688	4.77713	1.7786	2.68589	0.00723371	0.139403
AT5G36910	11.4717	3.00085	1.11734	2.6857	0.00723777	0.139403
AT4G12070	465.946	-0.402439	0.149871	-2.68524	0.00724778	0.139466
AT5G18920	243.982	0.579187	0.215932	2.68227	0.00731253	0.140581
AT4G15470	2857.91	-0.242919	0.0905783	-2.68187	0.00732119	0.140616
AT1G08955	29.3021	1.46874	0.547983	2.68027	0.00735632	0.141159
AT1G65060	960.65	-0.51945	0.193831	-2.67991	0.0073642	0.141179
AT5G18230	5480.14	-0.252599	0.094299	-2.6787	0.00739082	0.141427
AT4G30250	4054.65	0.385319	0.14386	2.67844	0.00739666	0.141427
AT3G19950	684.086	-0.331232	0.123668	-2.67839	0.00739769	0.141427
AT1G33290	1123.46	0.303823	0.113473	2.67749	0.00741757	0.141669
AT3G16300	104.301	-0.923355	0.344896	-2.6772	0.00742409	0.141669
AT4G10270	17.2242	-2.27205	0.84895	-2.6763	0.00744399	0.141917
AT4G06180	3.00137	5.72594	2.14039	2.67519	0.00746874	0.14207
AT4G14270	4250.41	0.390617	0.146034	2.67484	0.00747647	0.14207
AT2G31300	367.202	0.583217	0.218106	2.67401	0.00749506	0.14207
AT5G62880	1066.94	0.305971	0.114436	2.67373	0.00750129	0.14207
AT2G30160	427.782	0.445668	0.166686	2.6737	0.00750192	0.14207
AT4G15415	1854.14	-0.30633	0.11458	-2.6735	0.00750635	0.14207
AT2G37470	3219.46	-0.270007	0.101004	-2.67323	0.00751251	0.14207
AT1G73620	73.6314	1.00522	0.376092	2.67281	0.00752185	0.14207
AT3G05020	1223.98	-0.357685	0.133829	-2.6727	0.0075243	0.14207
AT3G60490	8.93587	2.73072	1.02176	2.67255	0.00752769	0.14207
AT5G65640	3898.31	-0.319599	0.119594	-2.67236	0.00753192	0.14207
AT1G30410	2122.81	-0.286837	0.10734	-2.67224	0.00753464	0.14207
AT1G78370	10030.7	0.923802	0.345799	2.6715	0.00755121	0.142252
AT4G24970	1200.14	-0.332139	0.124376	-2.67043	0.00757532	0.142576
AT4G01740	44.1344	1.14248	0.428105	2.66868	0.00761504	0.143193
AT2G29070	208.318	0.617073	0.231302	2.66782	0.00763458	0.14343
AT2G33470	737.2	-0.431874	0.161902	-2.66751	0.00764162	0.143432
AT3G10290	72.0871	-0.931751	0.349616	-2.66507	0.00769728	0.144325
AT1G31580	50.4059	1.11783	0.419478	2.66481	0.00770319	0.144325
AT4G24610	1186.94	-0.328779	0.123411	-2.66409	0.00771967	0.144392
AT3G49950	15.7464	2.77908	1.04327	2.66382	0.00772585	0.144392
AT4G13980	767.538	0.363802	0.136576	2.66374	0.00772776	0.144392
AT4G30662	19.1779	1.83086	0.68746	2.66322	0.0077397	0.144484
AT5G08520	876.862	0.346353	0.130141	2.66137	0.00778235	0.145149
AT5G39760	2233.21	-0.729946	0.274406	-2.66009	0.00781201	0.14542
AT4G30980	341.88	-0.591345	0.222305	-2.66007	0.00781252	0.14542
AT3G61260	2517.24	-0.326549	0.122771	-2.65983	0.00781808	0.14542
AT2G05380	332.57	-0.73888	0.277882	-2.65897	0.00783796	0.145659
AT3G14950	38.5731	-1.35163	0.508419	-2.65849	0.00784919	0.145736
AT5G28020	83.3365	-0.963706	0.362966	-2.65508	0.00792887	0.146988
AT3G49120	1495.99	0.765743	0.288415	2.655	0.00793085	0.146988
AT5G39580	2.485	5.32825	2.00806	2.65343	0.00796793	0.147543
AT2G28970	17.9223	-1.87241	0.705887	-2.65256	0.00798839	0.14774
AT3G27870	682.052	0.376509	0.141952	2.65237	0.00799291	0.14774
AT3G17185	147.325	0.666527	0.25141	2.65115	0.00802173	0.14814
AT2G22800	160.236	-0.610731	0.230519	-2.64937	0.00806411	0.148789
AT5G06190	495.759	0.445703	0.168434	2.64615	0.00814136	0.149944
AT5G08280	4118.87	0.309421	0.116947	2.64583	0.00814904	0.149944
AT3G26240	55.7961	-0.997752	0.377131	-2.64564	0.00815372	0.149944
AT1G63020	1593.3	-0.304454	0.115081	-2.64555	0.00815578	0.149944
AT4G00800	2047.73	-0.350455	0.132537	-2.64421	0.00818815	0.150405
AT3G13480	1151.58	0.34965	0.132256	2.64374	0.0081995	0.150456
AT4G24670	1775.39	-0.360248	0.136277	-2.64349	0.00820552	0.150456
AT5G49530	1603.77	-0.322861	0.122222	-2.64159	0.00825168	0.15107
AT5G62650	405.206	-0.418625	0.158479	-2.64151	0.00825364	0.15107
AT3G01345	40.4139	-1.2621	0.477898	-2.64095	0.00826749	0.151189
AT2G29890	3080.26	0.353873	0.134012	2.6406	0.00827594	0.15121
AT5G16240	12.0767	2.1046	0.797522	2.63892	0.00831704	0.151826
AT3G54400	3434.91	-0.339178	0.128547	-2.63856	0.00832587	0.151853
AT5G55780	33.8376	1.5296	0.580237	2.63617	0.00838483	0.152767
AT4G17740	694.389	-0.316195	0.119957	-2.6359	0.00839136	0.152767
AT3G26510	123.139	-0.714123	0.270966	-2.63547	0.00840206	0.152767
AT2G40480	717.824	0.413138	0.156769	2.63533	0.00840559	0.152767
AT2G17950	276.45	-0.460638	0.174882	-2.63399	0.00843876	0.153235
AT5G07800	460.457	-0.442915	0.168243	-2.63258	0.00847386	0.153737
AT2G40260	29.0692	1.33329	0.506706	2.63129	0.00850608	0.154085
AT1G01740	255.063	-0.447506	0.170076	-2.63122	0.00850799	0.154085
AT5G44570	71.1268	1.03457	0.393261	2.63074	0.0085199	0.154165
AT4G37610	93.0475	0.838881	0.31897	2.62997	0.00853926	0.15438
AT3G29670	5.89825	3.8025	1.44603	2.62962	0.008548	0.154403
AT5G06100	1363.63	-0.323707	0.123117	-2.62927	0.00855695	0.154429
AT5G47310	2723.68	0.252143	0.096033	2.62559	0.00864992	0.155971
AT2G29090	22.5558	1.7563	0.669037	2.62512	0.00866175	0.156048
AT5G57140	197.394	-0.56077	0.213731	-2.62372	0.00869744	0.156554
AT3G60810	584.534	0.392741	0.149735	2.62292	0.00871809	0.156789
AT4G26270	2878.17	-0.234891	0.089657	-2.61988	0.00879602	0.158044
AT1G07135	28.9564	1.88464	0.719438	2.6196	0.00880318	0.158044
AT4G05060	907.881	-0.299	0.114155	-2.61924	0.00881256	0.158074
AT5G17220	103.191	-1.09156	0.416858	-2.61855	0.00883038	0.158256
AT4G13040	462.774	0.380238	0.14525	2.61781	0.00884952	0.158462
AT4G34400	7248.01	-0.232074	0.0886963	-2.6165	0.00888371	0.158936
AT4G09990	41.1369	-1.20917	0.462271	-2.61572	0.00890404	0.159162
AT1G64860	1644.38	0.24876	0.095158	2.61418	0.00894414	0.15974
AT2G32415	1038.04	0.339091	0.129744	2.61355	0.00896082	0.159863
AT3G16690	5.97022	4.20708	1.60985	2.61333	0.00896651	0.159863
AT2G41420	5872.68	-0.218701	0.0837699	-2.61073	0.00903494	0.16087
AT1G73950	575.95	-0.360091	0.137935	-2.61059	0.00903858	0.16087
AT1G31070	1009.2	-0.313679	0.120219	-2.60924	0.00907432	0.161366
AT4G16720	12125.8	0.219702	0.0842232	2.60857	0.00909205	0.161426
AT2G34830	460.199	-0.640716	0.245624	-2.60853	0.00909332	0.161426
AT4G37580	717.409	-0.401951	0.154136	-2.60776	0.00911373	0.161649
AT3G08970	74.5733	-0.798609	0.306334	-2.60699	0.00913433	0.161875
AT4G02840	2804.43	0.251305	0.0964218	2.60631	0.00915235	0.162055
AT5G64290	2028.13	-0.26051	0.0999649	-2.60601	0.00916037	0.162058
AT4G16970	1041.83	-0.305807	0.117411	-2.60459	0.00919855	0.162594
AT4G26760	5971.07	-0.239594	0.092006	-2.60411	0.00921126	0.16268
AT1G02850	234.024	-0.639126	0.245464	-2.60375	0.00922104	0.162713
AT1G77080	1120.84	0.297716	0.114366	2.60318	0.00923641	0.162737
AT4G18570	3953.95	-0.271798	0.104413	-2.60311	0.00923815	0.162737
AT4G14780	4.09115	4.53254	1.74146	2.60272	0.00924869	0.162783
AT1G09020	2502.37	-0.246797	0.0949009	-2.60058	0.0093066	0.163663
AT3G24000	318.81	0.452081	0.173898	2.59969	0.00933093	0.163951
AT4G00230	502.999	-0.35155	0.13529	-2.5985	0.00936319	0.164378
AT1G51530	45.9132	1.09412	0.421223	2.5975	0.00939064	0.164519
AT2G39510	131.82	1.07788	0.414977	2.59744	0.00939209	0.164519
AT2G03130	29.7109	-1.62273	0.62477	-2.59733	0.00939516	0.164519
AT3G22840	881.31	-0.386689	0.148936	-2.59634	0.00942215	0.164619
AT3G55170	1327.58	-0.375962	0.14481	-2.59624	0.00942497	0.164619
AT1G74950	1176.04	0.367903	0.141706	2.59624	0.00942504	0.164619
AT1G71990	748.12	-0.356127	0.137198	-2.59571	0.00943946	0.164619
AT4G39390	141.009	-0.707661	0.272632	-2.59567	0.00944075	0.164619
AT4G35295	29.8847	1.57655	0.607564	2.59488	0.00946247	0.164783
AT2G34450	260.19	0.509531	0.196388	2.59452	0.00947243	0.164783
AT5G43010	3608.18	-0.235592	0.0908226	-2.59398	0.00948721	0.164783
AT3G11500	2624.69	0.290705	0.112076	2.59382	0.0094917	0.164783
AT3G17910	960.573	0.288204	0.111122	2.59359	0.00949793	0.164783
AT4G29890	669.975	0.400475	0.15441	2.59358	0.00949811	0.164783
AT5G03720	109.853	-0.760568	0.293337	-2.59281	0.00951943	0.165014
AT4G17650	593.175	0.366981	0.141569	2.59225	0.00953507	0.165146
AT1G04110	76.6411	0.884316	0.34127	2.59125	0.00956274	0.165417
AT5G51980	1829.6	-0.229629	0.088622	-2.59111	0.00956674	0.165417
AT4G14465	18.3042	-2.05463	0.793836	-2.58824	0.0096469	0.166544
AT5G50260	2.70173	5.57607	2.15451	2.58809	0.00965101	0.166544
AT2G42980	45.9324	-1.32437	0.511754	-2.58791	0.00965612	0.166544
AT5G38940	2.70128	5.48656	2.12094	2.58685	0.00968587	0.16684
AT3G23450	698.977	-0.480141	0.185618	-2.58672	0.00968945	0.16684
AT1G09880	82.4031	-0.955398	0.36941	-2.58628	0.00970177	0.166913
AT5G18480	876.347	-0.290658	0.112443	-2.58493	0.00973997	0.167335
AT3G27300	745.121	0.390679	0.151159	2.58456	0.00975032	0.167335
AT2G33000	47.2891	-1.63495	0.632587	-2.58455	0.00975066	0.167335
AT3G22420	689.493	-0.397494	0.153948	-2.582	0.00982283	0.168158
AT5G65070	212.223	-0.636724	0.246619	-2.58181	0.00982838	0.168158
AT2G29340	20.2579	-1.69665	0.657161	-2.58179	0.00982903	0.168158
AT1G17420	124.533	0.741786	0.287324	2.58171	0.00983124	0.168158
AT2G38530	251.915	0.739813	0.286729	2.58018	0.00987482	0.168764
AT1G72416	207.471	-0.586174	0.227247	-2.57946	0.00989561	0.168979
AT5G12110	217.035	-0.512326	0.19886	-2.57631	0.00998614	0.170384
AT5G64050	2295.2	0.276904	0.107496	2.57594	0.00999688	0.170426
AT5G05960	7.49552	3.72824	1.44807	2.57463	0.0100347	0.170849
AT2G30320	1065.52	0.320117	0.124349	2.57434	0.0100433	0.170849
AT2G47590	6299.04	-0.30081	0.116854	-2.57422	0.0100465	0.170849
AT5G26690	49.618	1.46342	0.568613	2.57367	0.0100626	0.170981
AT4G02550	337.123	0.486218	0.188962	2.5731	0.0100793	0.171124
AT1G45332	1461.77	-0.25241	0.0981397	-2.57195	0.0101128	0.171527
AT4G12450	17.4599	-1.6551	0.643577	-2.57171	0.0101196	0.171527
AT1G62035	3.09182	5.04473	1.96193	2.57132	0.0101312	0.171582
AT3G02040	1135.48	-1.21449	0.472482	-2.57045	0.0101567	0.171872
AT5G43460	3739.34	0.209046	0.0813833	2.56866	0.0102093	0.17262
AT1G75000	82.5012	-0.835576	0.32573	-2.56524	0.0103104	0.174188
AT5G10980	3330.8	-0.282287	0.110057	-2.5649	0.0103205	0.174215
AT5G50890	409.081	-0.372995	0.14545	-2.56441	0.010335	0.174239
AT2G31070	339.029	0.632032	0.246475	2.56429	0.0103388	0.174239
AT5G06150	2214	-0.260592	0.10166	-2.56337	0.0103662	0.174559
AT1G73710	716.009	0.327485	0.127832	2.56183	0.0104121	0.175164
AT2G33500	2215.78	0.308725	0.12052	2.5616	0.0104192	0.175164
AT5G10330	811.215	0.368443	0.143853	2.56124	0.0104299	0.175203
AT4G08470	1039.92	0.360952	0.141029	2.55942	0.0104848	0.175981
AT5G60970	11.5501	2.51022	0.981264	2.55815	0.0105231	0.17648
AT3G59530	205.352	0.600658	0.23486	2.55751	0.0105423	0.176659
AT2G36320	468.813	0.485845	0.190019	2.55683	0.0105631	0.176864
AT1G52000	153.172	0.994234	0.388948	2.55622	0.0105818	0.176922
AT3G01572	16.605	2.14895	0.8407	2.55615	0.0105838	0.176922
AT3G14060	28.2067	-1.41961	0.555454	-2.55576	0.0105955	0.176975
AT5G55550	809.505	-0.332286	0.130117	-2.55375	0.0106569	0.177857
AT2G28370	830.027	-0.358416	0.140393	-2.55294	0.0106817	0.17805
AT1G70330	544.773	-0.362465	0.141987	-2.55281	0.0106858	0.17805
AT3G02370	142.904	0.589935	0.231236	2.55122	0.0107345	0.178718
AT5G05980	906.358	0.287188	0.112644	2.54952	0.010787	0.179447
AT3G62770	749.572	-0.357118	0.140153	-2.54806	0.0108325	0.180059
AT1G31810	2974.28	-0.330054	0.129585	-2.54701	0.010865	0.180316
AT3G33530	3444.74	-0.262995	0.103257	-2.547	0.0108655	0.180316
AT4G19200	1475.65	0.474839	0.186557	2.54528	0.0109191	0.18106
AT3G26350	45.8988	-1.15426	0.453566	-2.54486	0.0109323	0.181134
AT5G07960	1450.63	0.273651	0.107568	2.54398	0.0109598	0.181444
AT5G00715	1033.5	0.435914	0.171506	2.54169	0.0110319	0.182491
AT1G79450	14.5634	1.94635	0.765892	2.54128	0.0110447	0.182556
AT4G29210	1120.15	0.36854	0.145061	2.54058	0.0110669	0.182623
AT1G14410	1941.57	0.268286	0.105605	2.54048	0.01107	0.182623
AT1G77090	568.024	-0.356846	0.140478	-2.54023	0.0110779	0.182623
AT5G65730	2534.11	-0.280849	0.110576	-2.53987	0.0110894	0.182623
AT2G43260	585.253	0.438797	0.172771	2.53976	0.011093	0.182623
AT3G44510	5.39815	-4.71789	1.8582	-2.53896	0.0111183	0.182893
AT2G31190	792.586	0.331309	0.130511	2.53856	0.0111311	0.182957
AT5G18290	59.1333	-1.12872	0.444846	-2.53732	0.0111705	0.183316
AT5G09760	1377.32	-0.299104	0.117882	-2.53732	0.0111706	0.183316
AT1G74960	5795.94	-0.269408	0.106238	-2.53588	0.0112165	0.183826
AT5G64060	345.582	-0.656338	0.25883	-2.53579	0.0112196	0.183826
AT2G41000	600.859	-0.412052	0.162571	-2.5346	0.0112576	0.184185
AT3G47640	310.475	0.489114	0.192979	2.53455	0.0112593	0.184185
AT3G53232	5.75357	4.19745	1.65684	2.53341	0.0112958	0.184635
AT3G63000	1380.63	-0.293204	0.115767	-2.5327	0.0113187	0.184864
AT2G43350	1071.73	0.368878	0.145851	2.52914	0.0114343	0.186604
AT4G03365	5.25521	4.33726	1.71637	2.527	0.011504	0.187593
AT5G51770	1036.87	-0.318037	0.125899	-2.52614	0.0115324	0.187907
AT1G02190	2517.47	0.771534	0.305476	2.52567	0.0115477	0.188008
AT1G04880	342.056	-0.464621	0.184033	-2.52466	0.011581	0.188401
AT4G34480	1236.27	-0.439165	0.173988	-2.52411	0.0115991	0.188543
AT1G69570	8.26852	3.13461	1.242	2.52384	0.011608	0.188543
AT4G34140	983.792	0.335168	0.132853	2.52284	0.011641	0.188863
AT4G09800	6963.76	0.209001	0.0828485	2.52269	0.011646	0.188863
AT1G10300	26.1878	-1.59471	0.632277	-2.52217	0.0116634	0.188997
AT1G64710	559.092	-0.417677	0.165684	-2.52093	0.0117044	0.189512
AT1G33120	3896.11	0.323045	0.128173	2.52039	0.0117224	0.189654
AT4G09340	1260.21	-0.273442	0.108552	-2.51899	0.0117693	0.190265
AT4G31730	73.7257	1.0182	0.404406	2.51776	0.0118104	0.190718
AT3G09885	10.2825	2.61017	1.03677	2.5176	0.0118159	0.190718
AT3G14640	6.76073	3.24248	1.28951	2.5145	0.01192	0.192249
AT1G49032	143.72	0.727538	0.289562	2.51255	0.0119863	0.192987
AT4G20920	595.731	0.371333	0.147792	2.51254	0.0119865	0.192987
AT5G58140	2134.95	-0.261074	0.103919	-2.51227	0.0119958	0.192987
AT4G17330	16451.7	-0.193971	0.0772162	-2.51205	0.0120032	0.192987
AT4G14960	26406.7	0.200797	0.0799503	2.51153	0.0120211	0.193123
AT5G56990	199.032	0.529689	0.211037	2.50993	0.0120754	0.19377
AT5G14540	4997.29	-0.319618	0.127348	-2.5098	0.0120801	0.19377
AT1G18335	479.335	0.348313	0.138829	2.50894	0.0121095	0.193873
AT5G24290	70.4985	0.840768	0.335127	2.5088	0.0121142	0.193873
AT1G26370	1512.62	-0.238567	0.0950926	-2.50878	0.0121147	0.193873
AT3G63320	7.63359	-3.49495	1.39328	-2.50843	0.012127	0.19392
AT5G53740	31.9463	1.51998	0.606303	2.50696	0.0121774	0.194461
AT1G67220	93.6133	-0.716753	0.285913	-2.50689	0.0121798	0.194461
AT3G51460	1717.35	-0.224714	0.0896705	-2.506	0.0122106	0.194804
AT5G14010	7.7073	-4.08327	1.63035	-2.50454	0.0122611	0.195398
AT2G33860	10919.5	-0.239012	0.0954378	-2.50437	0.0122668	0.195398
AT2G37300	1189.7	-0.318659	0.127282	-2.50356	0.0122949	0.195646
AT4G15900	5887.22	-0.193766	0.0774019	-2.50338	0.0123014	0.195646
AT4G15820	751.538	0.392048	0.156629	2.50304	0.0123133	0.195684
AT1G69340	1683.07	-0.263426	0.105272	-2.50233	0.0123379	0.195795
AT5G62170	621.467	-0.350246	0.13997	-2.50229	0.0123392	0.195795
AT4G06305	9.78167	2.87914	1.15097	2.50149	0.0123673	0.195942
AT2G27950	3004.28	-0.266955	0.106719	-2.50148	0.0123675	0.195942
AT2G31250	6.52796	3.53575	1.41382	2.50085	0.0123894	0.196088
AT1G64260	167.51	0.749519	0.299731	2.50064	0.012397	0.196088
AT5G18670	1462.35	-0.30076	0.120285	-2.50039	0.0124056	0.196088
AT5G42030	3492.25	-0.279151	0.111655	-2.50013	0.0124147	0.196088
AT2G41460	803.235	-0.398467	0.159416	-2.49954	0.0124354	0.196265
AT2G38420	382.932	0.490431	0.196261	2.49887	0.0124589	0.196484
AT4G14720	3840.4	0.268287	0.107396	2.49811	0.0124857	0.196758
AT2G28660	252.641	-0.668419	0.26761	-2.49774	0.0124989	0.196812
AT5G49330	402.588	-0.523334	0.209556	-2.49735	0.0125127	0.196812
AT3G47010	363.375	-0.41164	0.164841	-2.4972	0.0125178	0.196812
AT5G46700	2062.87	0.248462	0.0995169	2.49668	0.0125363	0.196952
AT4G37800	175.035	0.608427	0.243753	2.49608	0.0125574	0.197134
AT1G20930	1017.51	-0.296778	0.11892	-2.49562	0.0125737	0.19724
AT4G31990	3775.83	0.245402	0.0983471	2.49526	0.0125864	0.19727
AT2G31880	275.691	0.610867	0.244834	2.49503	0.0125947	0.19727
AT3G02540	1615.03	0.283305	0.113591	2.49409	0.0126281	0.197564
AT2G04080	9.32418	3.29736	1.32222	2.49382	0.0126378	0.197564
AT5G51070	1160.99	-0.32615	0.13079	-2.49369	0.0126423	0.197564
AT1G68560	12321.8	0.181368	0.0727497	2.49304	0.0126653	0.197775
AT5G03840	413.378	0.536074	0.215194	2.49112	0.012734	0.198697
AT5G59670	377.999	-0.48759	0.195826	-2.48992	0.0127772	0.19922
AT2G48090	49.0589	1.01874	0.409347	2.48869	0.0128214	0.199758
AT2G35410	603.96	0.464486	0.186715	2.48767	0.0128583	0.200182
AT3G55470	522.866	-0.446949	0.179762	-2.48633	0.0129067	0.200783
AT4G02370	795.473	0.363006	0.146076	2.48505	0.0129534	0.201267
AT4G27380	1089.4	0.292475	0.117702	2.48488	0.0129596	0.201267
AT5G57660	390.822	0.563006	0.22662	2.48436	0.0129785	0.201267
AT4G31680	525.052	-0.517232	0.208203	-2.48426	0.012982	0.201267
AT4G11670	795.378	-0.340033	0.136882	-2.48414	0.0129866	0.201267
AT2G47340	7.39212	2.68746	1.08227	2.48317	0.013022	0.201665
AT2G43410	1970.81	-0.289992	0.116801	-2.48278	0.0130361	0.201732
AT2G27360	175.573	-0.721468	0.290804	-2.48094	0.0131035	0.202476
AT1G58430	30.1052	-1.27298	0.513131	-2.48081	0.0131084	0.202476
AT1G07250	1506.68	-0.25544	0.102972	-2.48067	0.0131136	0.202476
AT3G05710	1346.49	0.273562	0.110298	2.48021	0.0131305	0.202584
AT3G56010	581.393	0.359015	0.144875	2.47811	0.0132082	0.203631
AT2G20870	169.34	1.57252	0.634779	2.47727	0.0132391	0.203955
AT4G34138	8.05302	-3.59692	1.45359	-2.47451	0.0133418	0.205384
AT3G21690	1042.45	-0.412235	0.166743	-2.47228	0.0134255	0.206519
AT5G24580	967.475	-0.42519	0.17205	-2.47132	0.0134616	0.206919
AT3G48350	38.0616	1.5096	0.610989	2.47075	0.0134829	0.207092
AT1G30455	4.62804	-4.12511	1.67127	-2.46825	0.0135776	0.208264
AT2G29540	1322.52	-0.329673	0.133568	-2.4682	0.0135794	0.208264
AT2G06002	161.252	0.641928	0.260209	2.46697	0.0136261	0.208825
AT5G49220	766.902	0.339298	0.137577	2.46625	0.0136538	0.208978
AT3G47860	1133.48	0.286757	0.116276	2.46618	0.0136563	0.208978
AT5G55430	65.9665	-1.02389	0.415493	-2.46429	0.0137286	0.209929
AT1G79720	977.406	-0.271172	0.110056	-2.46393	0.0137421	0.20998
AT1G44350	43.1975	2.8926	1.17457	2.46269	0.0137897	0.210449
AT4G17440	579.154	-0.347071	0.140939	-2.46256	0.0137948	0.210449
AT5G28390	172.107	-0.628242	0.255141	-2.46234	0.0138035	0.210449
AT3G50280	265.316	0.617	0.250646	2.46164	0.0138303	0.210625
AT5G02620	876.945	-0.313855	0.127505	-2.46151	0.0138354	0.210625
AT1G62660	68.7922	0.898716	0.365308	2.46016	0.0138875	0.211263
AT5G10050	403.332	-0.423723	0.172322	-2.4589	0.0139362	0.211847
AT4G33380	3654.79	0.206592	0.0840277	2.45861	0.0139475	0.211862
AT5G20420	574.402	0.369023	0.150114	2.45829	0.0139601	0.211897
AT5G64620	1487.29	-0.408569	0.166311	-2.45666	0.0140236	0.212698
AT5G64910	7199.65	-0.247644	0.100815	-2.45641	0.0140334	0.212698
AT1G05590	1638.6	-0.256434	0.104442	-2.45527	0.0140781	0.213218
AT4G15802	4640.09	0.249106	0.101476	2.45484	0.0140948	0.213314
AT1G53440	1548.73	-0.288888	0.117728	-2.45386	0.0141331	0.213692
AT5G55120	3950.26	0.277652	0.113158	2.45368	0.0141404	0.213692
AT4G32280	71.3486	0.853156	0.347816	2.45289	0.0141713	0.214001
AT2G47260	116.122	0.924028	0.376916	2.45155	0.0142243	0.214645
AT5G44620	15709.1	-0.278019	0.113458	-2.45042	0.0142689	0.215161
AT3G44713	85.5561	-0.890274	0.363794	-2.44719	0.0143975	0.21694
AT2G47950	11.0514	-2.50524	1.02397	-2.44659	0.0144214	0.217142
AT5G03790	227.319	0.507475	0.207459	2.44614	0.0144393	0.217253
AT1G62810	116.008	0.735631	0.30092	2.44461	0.014501	0.218023
AT3G28155	29.7572	1.37005	0.560675	2.44357	0.0145426	0.218488
AT5G47440	38.976	1.17065	0.479144	2.44322	0.014557	0.218533
AT2G25920	1331.63	-0.277292	0.113529	-2.44249	0.0145865	0.218533
AT1G60850	620.57	-0.352224	0.144217	-2.44232	0.0145933	0.218533
AT3G03630	504.097	0.419291	0.171685	2.44221	0.0145977	0.218533
AT2G45410	1150.64	-0.341143	0.139688	-2.44219	0.0145985	0.218533
AT3G58220	2673.09	0.254571	0.104297	2.44084	0.0146532	0.219193
AT1G03960	936.267	-0.276832	0.113441	-2.44033	0.014674	0.219345
AT1G29050	155.831	0.553171	0.226736	2.43971	0.0146989	0.219557
AT4G02100	1654.37	-0.264921	0.108602	-2.43936	0.0147132	0.219612
AT5G38120	126.85	0.844368	0.346274	2.43844	0.0147507	0.220013
AT4G32490	10.1835	-2.60887	1.07103	-2.43586	0.0148564	0.221429
AT3G56590	4919.23	-0.299609	0.123045	-2.43495	0.0148937	0.221824
AT1G03106	6.54152	-4.11374	1.68998	-2.43419	0.014925	0.222131
AT2G42190	2344.73	0.339296	0.139446	2.43318	0.014967	0.222595
AT2G28605	296.788	0.511411	0.210234	2.43258	0.0149916	0.2228
AT1G45145	280.419	0.645552	0.265732	2.42933	0.0151267	0.224521
AT2G07687	8.65679	2.95574	1.21676	2.42919	0.0151328	0.224521
AT1G68050	2434.81	0.230776	0.095008	2.42901	0.01514	0.224521
AT1G15790	126.409	0.802967	0.330656	2.4284	0.0151655	0.224737
AT4G19390	316.532	0.509624	0.209906	2.42787	0.0151877	0.224905
AT4G16060	638.655	0.335287	0.138186	2.42635	0.0152517	0.225644
AT2G47180	65.1425	1.33088	0.548576	2.42607	0.0152634	0.225644
AT5G51795	57.0153	-1.27561	0.525828	-2.4259	0.0152705	0.225644
AT3G21240	723.751	0.360118	0.148496	2.4251	0.0153041	0.225979
AT4G33470	715.12	0.368751	0.152141	2.42374	0.0153614	0.226629
AT4G36830	297.494	-0.533125	0.219981	-2.42351	0.0153714	0.226629
AT1G30530	2247.17	-0.27857	0.114956	-2.42328	0.0153811	0.226629
AT3G24480	5705.06	-0.343584	0.141878	-2.42168	0.0154489	0.227304
AT3G28345	117.711	-1.03122	0.425827	-2.42168	0.0154489	0.227304
AT4G15850	372.779	0.455639	0.188189	2.42117	0.0154706	0.227308
AT4G34135	17.3539	-1.71591	0.708776	-2.42094	0.0154803	0.227308
AT4G29190	954.146	0.31458	0.129944	2.4209	0.0154822	0.227308
AT1G70505	97.0677	0.688866	0.284669	2.41989	0.0155254	0.227779
AT2G17820	465.053	0.449525	0.185805	2.41934	0.0155487	0.227959
AT2G32870	17.3285	1.62273	0.670912	2.41869	0.0155764	0.228023
AT4G16310	1447.09	-0.28583	0.118182	-2.41856	0.0155822	0.228023
AT1G26440	931.714	-0.280777	0.116097	-2.41846	0.0155862	0.228023
AT4G39363	36.2395	1.20443	0.498252	2.41731	0.0156357	0.228586
AT3G05660	166.358	0.713389	0.295175	2.41683	0.0156562	0.228722
AT4G25230	750.957	-0.300182	0.124298	-2.41502	0.0157344	0.229702
AT5G25590	4369.78	-0.228882	0.094818	-2.41391	0.0157824	0.230204
AT1G77000	1026.73	-0.269757	0.11177	-2.4135	0.0158	0.230204
AT1G05000	31.717	-1.34058	0.555462	-2.41345	0.0158022	0.230204
AT3G27710	3.03703	-4.79776	1.98839	-2.41288	0.015827	0.230402
AT1G04840	214.418	-0.459142	0.190326	-2.41239	0.0158481	0.230546
AT2G02360	103.831	0.878827	0.364425	2.41154	0.0158851	0.230922
AT4G25990	116.934	0.857747	0.355886	2.41018	0.0159449	0.23153
AT5G47650	562.962	-0.339532	0.140882	-2.41005	0.0159505	0.23153
AT1G22180	83.0571	0.719564	0.298597	2.40981	0.0159606	0.23153
AT2G06990	2389.21	-0.249215	0.103432	-2.40946	0.0159761	0.231591
AT5G05940	604.832	-0.337856	0.14025	-2.40895	0.0159986	0.231754
AT1G20515	2.80748	4.65038	1.93067	2.40869	0.0160098	0.231754
AT3G61730	3.51749	4.5329	1.88225	2.40823	0.0160299	0.231883
AT2G28260	12.67	2.2003	0.913914	2.40756	0.0160596	0.23215
AT4G14110	1853.9	0.243789	0.101271	2.4073	0.0160709	0.23215
AT4G35010	5.78247	-3.86032	1.60416	-2.40644	0.0161088	0.232535
AT1G02800	3929.98	-0.298237	0.12399	-2.40532	0.0161581	0.232943
AT1G26090	659.854	0.324448	0.134897	2.40515	0.0161658	0.232943
AT1G54280	16.3217	1.56717	0.651622	2.40503	0.0161709	0.232943
AT5G40640	1109.39	-0.263484	0.1096	-2.40406	0.0162141	0.233251
AT4G04760	2.63251	5.27023	2.19224	2.40404	0.016215	0.233251
AT2G15880	431.962	-0.562227	0.233918	-2.40352	0.0162379	0.233418
AT1G23380	2187.52	-0.315562	0.13135	-2.40244	0.016286	0.233947
AT1G69790	20.9676	1.69788	0.706913	2.40182	0.0163136	0.23405
AT2G44020	712.916	0.334036	0.139084	2.40168	0.0163199	0.23405
AT2G38740	513.323	0.410746	0.171036	2.40152	0.0163272	0.23405
AT4G37870	10098.2	-0.370756	0.154417	-2.401	0.0163503	0.234211
AT1G06180	1179.25	0.309358	0.128858	2.40076	0.0163612	0.234211
AT1G14840	2337.91	-0.225614	0.093995	-2.40028	0.0163825	0.234354
AT5G41160	29.0229	1.55696	0.648738	2.39998	0.0163958	0.234381
AT4G03210	17375.4	0.198474	0.0827116	2.39959	0.0164135	0.234388
AT4G17070	879.855	-0.317078	0.132145	-2.39947	0.016419	0.234388
AT4G24050	338.729	0.497829	0.207613	2.39787	0.0164908	0.235181
AT1G75900	368.935	-0.498337	0.207851	-2.39757	0.0165042	0.235181
AT5G40550	571.819	0.377235	0.157347	2.39747	0.0165087	0.235181
AT4G34000	953.68	0.415802	0.173472	2.39694	0.0165326	0.23526
AT4G03080	2392.4	-0.241584	0.100806	-2.39653	0.0165511	0.23526
AT1G52700	683.31	0.401737	0.167638	2.39646	0.0165543	0.23526
AT1G72250	3358.96	-0.285569	0.119169	-2.39634	0.0165599	0.23526
AT5G54980	1377.94	-0.26898	0.112306	-2.39506	0.0166176	0.235918
AT2G32040	856.307	-0.343729	0.143565	-2.39424	0.016655	0.236286
AT5G63980	1657.46	0.319586	0.133497	2.39395	0.016668	0.236307
AT2G32760	720.733	0.333819	0.139665	2.39013	0.0168423	0.238614
AT1G26960	1098.06	-0.351477	0.147074	-2.38979	0.016858	0.238673
AT5G66600	456.963	-0.335389	0.140421	-2.38845	0.0169195	0.23938
AT5G11450	1125.14	0.322462	0.135039	2.38792	0.0169442	0.239534
AT3G24040	1728.64	-0.268623	0.112502	-2.38771	0.0169536	0.239534
AT5G40520	504.737	-0.371041	0.155432	-2.38716	0.0169789	0.239727
AT2G36305	420.903	-0.38954	0.163235	-2.38637	0.0170154	0.239868
AT4G16845	2420.52	-0.286604	0.120127	-2.38584	0.01704	0.239868
AT3G54750	2569.12	-0.21938	0.091951	-2.38583	0.0170404	0.239868
AT5G58440	1911.86	-0.253239	0.106144	-2.38581	0.0170413	0.239868
AT4G30140	42.81	4.00128	1.6772	2.38569	0.0170471	0.239868
AT2G01210	2049.49	-0.33579	0.140786	-2.38511	0.0170742	0.240086
AT2G01100	9324.33	0.268209	0.112483	2.38444	0.0171053	0.240359
AT5G39420	153.888	-0.67597	0.283672	-2.38293	0.0171756	0.241028
AT4G38650	584.254	-0.340166	0.142765	-2.3827	0.0171864	0.241028
AT1G27660	1417.15	0.383729	0.16105	2.38266	0.0171879	0.241028
AT1G72645	187.844	0.533479	0.224014	2.38145	0.0172447	0.24159
AT3G51600	924.286	-0.371855	0.156156	-2.38131	0.0172514	0.24159
AT4G33666	14.2079	1.98166	0.832382	2.38071	0.0172792	0.241814
AT2G26980	1352.42	0.296874	0.124723	2.38026	0.0173004	0.241947
AT1G09415	1285.54	0.344593	0.144873	2.37859	0.0173792	0.242731
AT2G43430	988.61	-0.273834	0.115128	-2.37852	0.0173825	0.242731
AT3G09370	599.189	0.298421	0.125498	2.37789	0.0174122	0.242731
AT1G02000	629.925	-0.321156	0.135067	-2.37775	0.0174186	0.242731
AT4G31690	703.728	-0.380005	0.159821	-2.37769	0.0174217	0.242731
AT5G23350	35.8914	1.24985	0.525741	2.37731	0.0174394	0.242731
AT3G04140	79.8891	-0.793032	0.333608	-2.37714	0.0174474	0.242731
AT3G21530	29.1822	1.14222	0.480517	2.37708	0.0174505	0.242731
AT2G43510	76.4128	1.02241	0.430401	2.37549	0.0175258	0.243614
AT3G29250	2.93449	4.5639	1.92176	2.37485	0.017556	0.243869
AT5G41700	4004.02	0.236786	0.0997544	2.37369	0.0176115	0.244474
AT5G59220	1443.09	-0.305542	0.128761	-2.37294	0.0176472	0.244806
AT3G12360	2353.44	-0.280844	0.11841	-2.3718	0.0177017	0.245397
AT4G12040	1319.04	0.276402	0.116601	2.37049	0.0177645	0.246102
AT2G42990	31.4068	1.41115	0.595405	2.37006	0.0177851	0.246222
AT1G15310	791.631	0.341971	0.144353	2.36899	0.0178367	0.246771
AT3G54860	505.302	0.38433	0.162316	2.36779	0.0178945	0.24722
AT4G37130	1368.68	-0.256881	0.108514	-2.36727	0.0179197	0.24722
AT2G40800	1363.1	-0.310918	0.131351	-2.36708	0.0179292	0.24722
AT5G04460	2664.84	-0.245265	0.103617	-2.36703	0.0179316	0.24722
AT4G12750	1410.22	0.250988	0.106042	2.36687	0.0179393	0.24722
AT4G18070	1416.67	-0.294668	0.124499	-2.36683	0.017941	0.24722
AT5G45650	1098.86	-0.351382	0.148524	-2.36583	0.0179899	0.247648
AT4G01895	61.0499	-1.04382	0.44123	-2.3657	0.0179961	0.247648
AT1G27980	698.307	-0.324555	0.13724	-2.36488	0.0180361	0.248032
AT1G55730	206.202	-0.5096	0.215536	-2.36433	0.0180625	0.24823
AT4G33030	1496.61	-0.675738	0.28598	-2.36288	0.0181333	0.248953
AT1G20550	600.174	-0.341967	0.144732	-2.36276	0.0181393	0.248953
AT5G61510	1030.3	0.290692	0.123068	2.36204	0.0181748	0.249276
AT1G73890	533.827	0.343465	0.145459	2.36126	0.0182131	0.249634
AT5G66170	286.637	0.455979	0.193229	2.35978	0.0182856	0.250462
AT2G43450	4.00618	-4.68992	1.98815	-2.35894	0.0183274	0.250868
AT4G16340	4282.77	-0.222013	0.0941523	-2.35803	0.0183724	0.251317
AT3G02870	2914.19	-0.274882	0.116604	-2.35739	0.0184039	0.251451
AT1G47570	1925.51	0.242337	0.102801	2.35734	0.0184066	0.251451
AT2G35744	64.0592	1.14547	0.486007	2.35691	0.0184279	0.251453
AT5G23000	1111.84	0.408498	0.173359	2.35637	0.0184544	0.251453
AT3G50740	55.905	-1.16874	0.496028	-2.3562	0.0184629	0.251453
AT3G20320	840.372	0.300143	0.127387	2.35616	0.018465	0.251453
AT5G10460	988.703	0.292869	0.124302	2.35611	0.0184677	0.251453
AT2G42790	1228.2	0.301271	0.127933	2.35491	0.018527	0.252094
AT1G12850	991.347	-0.256077	0.108753	-2.35467	0.0185393	0.252096
AT1G65590	558.948	-0.396669	0.168487	-2.3543	0.0185578	0.252154
AT1G08845	364.936	0.374766	0.159198	2.35409	0.0185681	0.252154
AT2G28480	654.511	0.357083	0.151707	2.35377	0.0185842	0.252207
AT5G61120	1244.8	0.258685	0.109963	2.35247	0.0186493	0.252621
AT1G09210	16083.9	0.180264	0.0766323	2.35233	0.0186564	0.252621
AT5G09540	201.313	-0.564458	0.23996	-2.35229	0.018658	0.252621
AT3G54950	675.742	-0.384754	0.163573	-2.35218	0.0186637	0.252621
AT2G23120	1877.83	0.787554	0.33512	2.35006	0.0187702	0.253814
AT4G22390	51.9888	-0.958657	0.40795	-2.34994	0.0187764	0.253814
AT2G17240	1504.16	0.295514	0.125811	2.34887	0.0188303	0.254375
AT3G13230	1154.58	0.314682	0.134029	2.34787	0.0188811	0.254823
AT4G27700	1448.18	0.369746	0.157491	2.34773	0.0188882	0.254823
AT3G25890	1059.39	0.294966	0.125727	2.34608	0.0189719	0.255521
AT1G26610	11.0396	2.17363	0.9265	2.34607	0.0189726	0.255521
AT1G17580	2507.26	-0.220232	0.0938763	-2.34598	0.018977	0.255521
AT5G58930	2190.4	-0.208459	0.0888941	-2.34503	0.0190255	0.256007
AT1G08860	191.011	0.540083	0.230341	2.34471	0.0190417	0.256058
AT1G54390	1307.35	0.270634	0.115482	2.34352	0.0191026	0.256564
AT2G42005	44.8573	1.02986	0.439483	2.34334	0.019112	0.256564
AT5G54100	942.529	-0.322539	0.137655	-2.3431	0.0191241	0.256564
AT1G58235	676.712	0.308637	0.131727	2.343	0.0191291	0.256564
AT5G20730	1942.66	-0.313034	0.133651	-2.34218	0.0191717	0.256968
AT2G40095	133.046	-0.601456	0.256915	-2.34107	0.0192288	0.257566
AT5G50950	74.6369	1.28197	0.547674	2.34076	0.0192447	0.257589
AT5G57570	119.234	-0.598449	0.255688	-2.34055	0.0192555	0.257589
AT2G27830	33.8597	1.16313	0.497186	2.33943	0.0193133	0.258195
AT1G73810	2.67197	4.81387	2.05841	2.33863	0.0193544	0.258576
AT4G09190	4.25805	-4.36969	1.86918	-2.33776	0.0193999	0.259017
AT2G42960	790.004	-0.41375	0.177058	-2.3368	0.0194497	0.259495
AT4G24780	4881.41	0.228773	0.0979093	2.33658	0.0194609	0.259495
AT5G60880	55.646	0.811583	0.347377	2.33632	0.0194748	0.259513
AT4G37140	82.506	0.973799	0.416875	2.33595	0.0194939	0.259599
AT2G44790	11.9827	1.90756	0.816764	2.33551	0.019517	0.25974
AT4G19820	2.88846	-5.02757	2.1529	-2.33525	0.0195302	0.259747
AT5G27730	5463.88	0.202123	0.0865872	2.33433	0.0195786	0.259803
AT2G40650	3760.08	0.259196	0.111055	2.33394	0.0195988	0.259803
AT3G61920	81.6248	0.85393	0.365921	2.33364	0.0196143	0.259803
AT2G37660	8858.15	0.244281	0.10468	2.33359	0.019617	0.259803
AT4G13615	1769.65	0.357339	0.153129	2.33359	0.0196172	0.259803
AT2G38170	1018.48	0.318923	0.136667	2.33358	0.0196178	0.259803
AT4G22755	133.742	0.629681	0.269855	2.3334	0.0196269	0.259803
AT1G01550	2215.78	0.22152	0.0949556	2.33288	0.0196543	0.259803
AT1G08507	12.0781	2.55316	1.0945	2.33273	0.0196624	0.259803
AT3G49360	368.082	-0.557253	0.23891	-2.33249	0.0196752	0.259803
AT4G32330	6607.01	-0.204861	0.0878337	-2.33237	0.0196812	0.259803
AT5G66985	4.59313	-3.93772	1.68835	-2.33229	0.0196855	0.259803
AT3G19910	1362.61	-0.231157	0.0991397	-2.33163	0.0197201	0.260094
AT2G41475	694.999	0.406437	0.1744	2.33049	0.0197804	0.260605
AT2G45570	3.72295	4.42168	1.89738	2.33042	0.0197842	0.260605
AT4G27180	3550.88	-0.21853	0.0938376	-2.32881	0.0198694	0.26156
AT5G44660	1081.98	0.29473	0.126597	2.32809	0.0199072	0.261892
AT5G43950	721.344	0.326728	0.140411	2.32693	0.0199687	0.262533
AT5G65430	2331.75	0.242072	0.104056	2.32636	0.0199991	0.262765
AT1G80080	199.86	0.687354	0.295555	2.32564	0.0200378	0.263106
AT1G23110	24.0951	-3.70949	1.59521	-2.32539	0.020051	0.263112
AT2G28400	148.992	0.638266	0.274554	2.32474	0.020086	0.263403
AT5G25470	6.81059	3.15495	1.3581	2.32306	0.0201762	0.264418
AT3G59510	3.83297	4.69689	2.02212	2.32275	0.0201924	0.264463
AT4G34790	3.31024	-4.42188	1.90467	-2.32159	0.0202549	0.265113
AT1G16720	1318.3	-0.242025	0.104403	-2.31819	0.0204388	0.267351
AT5G02190	857.814	-0.328102	0.141548	-2.31795	0.0204521	0.267355
AT1G71040	431.471	0.474052	0.204571	2.3173	0.0204875	0.267558
AT1G62305	79.4694	-0.721993	0.311582	-2.31719	0.0204936	0.267558
AT2G43760	659.888	0.372937	0.16097	2.31681	0.0205138	0.267653
AT4G11080	2859.25	-0.256434	0.110738	-2.31569	0.0205754	0.268199
AT1G68540	61.3753	0.876223	0.378405	2.31557	0.0205817	0.268199
AT5G67260	6056.1	0.242151	0.104618	2.31461	0.0206341	0.268593
AT1G27020	392.459	-0.515246	0.222612	-2.31454	0.020638	0.268593
AT4G16130	1160.22	-0.276641	0.119564	-2.31374	0.0206819	0.268913
AT2G25964	1141.26	0.298641	0.129089	2.31346	0.0206975	0.268913
AT3G26290	104.894	-0.832026	0.35966	-2.31337	0.0207025	0.268913
AT2G40350	33.5657	-1.33166	0.57569	-2.31314	0.0207147	0.268913
AT3G43800	797.397	-0.402472	0.174082	-2.31196	0.0207799	0.269589
AT1G06010	261.828	0.462589	0.200109	2.31168	0.0207951	0.269618
AT5G14200	54.4518	3.00288	1.29957	2.31067	0.020851	0.270172
AT5G13220	345.765	0.53868	0.233162	2.31033	0.0208699	0.270248
AT2G46572	34.3311	1.19579	0.517762	2.30953	0.0209142	0.270564
AT1G69160	62.2026	0.915655	0.396488	2.30942	0.0209205	0.270564
AT1G29195	111.047	0.651296	0.282084	2.30887	0.0209508	0.270785
AT1G80050	3672.26	0.288198	0.124846	2.30843	0.0209755	0.270934
AT5G18245	245.6	0.45909	0.19897	2.30733	0.0210362	0.271549
AT3G01220	158.068	-0.702191	0.304425	-2.30661	0.0210765	0.271763
AT1G59700	137.157	0.646531	0.280301	2.30656	0.0210792	0.271763
AT4G12300	95.7053	0.917853	0.39807	2.30576	0.021124	0.272155
AT2G43640	921.705	0.382451	0.165883	2.30555	0.021136	0.272155
AT2G31610	22399.1	0.213355	0.0925664	2.30489	0.0211729	0.272446
AT1G77200	38.6593	-1.26159	0.54744	-2.30453	0.0211931	0.272446
AT5G13730	279.578	0.56979	0.247258	2.30444	0.0211982	0.272446
AT5G58560	1453.27	-0.257603	0.111815	-2.30383	0.021232	0.27271
AT1G59520	639.647	-0.299042	0.129874	-2.30256	0.0213038	0.273011
AT2G44770	756.064	0.423324	0.183861	2.30241	0.0213119	0.273011
AT2G45080	261.789	0.460909	0.200192	2.30234	0.0213161	0.273011
AT1G49920	130.018	-0.617019	0.267998	-2.30232	0.021317	0.273011
AT2G09165	19.3894	1.51251	0.656973	2.30224	0.0213215	0.273011
AT2G26580	116.082	0.592719	0.257503	2.30179	0.021347	0.273167
AT1G72270	103.312	-0.762812	0.331545	-2.30078	0.0214043	0.273731
AT1G35470	648.3	-0.323159	0.1405	-2.30007	0.0214445	0.274075
AT5G46500	114.048	-0.762244	0.33179	-2.29737	0.0215977	0.275862
AT2G42450	398.032	-0.426826	0.185886	-2.29617	0.0216664	0.276534
AT1G10980	701.409	-0.372544	0.16226	-2.29598	0.0216771	0.276534
AT3G58130	283.195	0.551578	0.240359	2.29481	0.0217443	0.277201
AT3G62610	87.9479	0.829211	0.361387	2.29452	0.0217606	0.277201
AT3G09000	1603.54	-0.226635	0.0988043	-2.29378	0.0218033	0.277201
AT5G39710	486.148	0.332473	0.144951	2.29369	0.0218084	0.277201
AT5G15440	435.388	-0.33445	0.145815	-2.29366	0.02181	0.277201
AT2G42395	215.092	0.445941	0.194428	2.29361	0.0218131	0.277201
AT5G46640	837.455	0.251813	0.109798	2.29343	0.0218235	0.277201
AT1G20440	891.956	0.734652	0.320419	2.29278	0.0218605	0.277391
AT5G58520	849.282	-0.284654	0.12416	-2.29263	0.0218694	0.277391
AT4G29770	606.038	-0.321302	0.140169	-2.29225	0.0218912	0.277391
AT1G05030	309.462	0.438928	0.191485	2.29223	0.0218922	0.277391
AT2G47700	2015.25	-0.24614	0.107419	-2.2914	0.0219401	0.277828
AT1G19710	712.409	-0.278429	0.121532	-2.29099	0.0219639	0.277958
AT1G44810	2952.96	0.205259	0.0896108	2.29056	0.0219886	0.278053
AT1G70580	209.394	0.421227	0.18391	2.2904	0.0219984	0.278053
AT2G01190	1359.04	-0.370614	0.161887	-2.28934	0.0220597	0.278658
AT4G04423	2.22593	5.29747	2.31548	2.28785	0.0221464	0.279582
AT1G72020	1167.98	0.334637	0.146331	2.28685	0.0222046	0.280077
AT4G01037	1297.8	0.357151	0.156185	2.28671	0.0222128	0.280077
AT1G21340	3.60858	4.01934	1.75789	2.28646	0.0222275	0.280091
AT1G48175	343.089	0.401065	0.175446	2.28597	0.0222562	0.28018
AT2G46650	258.091	1.55233	0.679096	2.28587	0.0222617	0.28018
AT4G01960	2085.11	0.233021	0.101952	2.2856	0.0222777	0.280209
AT4G19985	1317.04	0.274954	0.120327	2.28505	0.0223096	0.280441
AT1G08470	1075.87	-0.279036	0.122151	-2.28435	0.0223507	0.280656
AT1G29071	6.57126	2.90212	1.27047	2.2843	0.022354	0.280656
AT2G11270	5.9334	-3.31889	1.45341	-2.28352	0.0223995	0.280995
AT2G30790	27.4675	1.14213	0.500195	2.28338	0.0224083	0.280995
AT1G11350	439.682	-0.398743	0.174651	-2.28308	0.0224255	0.281041
AT4G31870	5.23324	-2.97138	1.30171	-2.28268	0.0224492	0.281094
AT2G34310	1239.87	0.282311	0.123682	2.28255	0.022457	0.281094
AT1G72175	125.24	0.712075	0.312031	2.28206	0.0224856	0.281281
AT5G48830	475.174	0.355337	0.155743	2.28156	0.0225153	0.281387
AT4G20480	11.6191	-1.995	0.874441	-2.28146	0.0225214	0.281387
AT4G04450	6.62966	2.99504	1.31299	2.28109	0.0225431	0.28142
AT1G11680	3554.35	-0.22393	0.098174	-2.28095	0.0225512	0.28142
AT2G28470	2126.3	0.313122	0.137303	2.28053	0.0225766	0.281542
AT5G00550	20.6278	-1.48704	0.652117	-2.28033	0.0225883	0.281542
AT2G34925	154.759	-0.615345	0.269912	-2.2798	0.0226195	0.281646
AT1G78580	1929.71	0.285938	0.125426	2.27973	0.022624	0.281646
AT1G16750	137.436	-0.659733	0.289465	-2.27915	0.0226582	0.281759
AT1G59840	372.301	0.368796	0.161824	2.279	0.022667	0.281759
AT5G54680	3309.33	-0.217352	0.0953766	-2.27888	0.0226742	0.281759
AT2G43330	767.632	0.386938	0.169826	2.27844	0.0227006	0.281759
AT5G56300	2166.56	-0.609356	0.267446	-2.27842	0.0227014	0.281759
AT2G02850	715.078	-0.424141	0.186193	-2.27796	0.0227287	0.281929
AT3G56600	4.40288	4.49571	1.97461	2.27677	0.0228002	0.28254
AT1G04950	1257.08	0.231887	0.101853	2.27668	0.0228053	0.28254
AT5G41600	3340.31	0.335256	0.147274	2.27641	0.0228214	0.282569
AT4G39010	178.454	-0.597001	0.262378	-2.27535	0.0228852	0.283189
AT4G03330	70.5195	-0.820737	0.360922	-2.274	0.0229659	0.283945
AT3G13810	1456.21	-0.251207	0.110475	-2.27387	0.0229738	0.283945
AT4G27010	1140.05	0.288036	0.126692	2.27351	0.0229953	0.28404
AT4G37550	2163.74	0.24017	0.105688	2.27246	0.023059	0.284542
AT5G66150	5.45867	-3.52062	1.54935	-2.27231	0.0230676	0.284542
AT3G46590	1520.55	-0.228868	0.100738	-2.27191	0.023092	0.284542
AT1G33110	483.964	-0.339021	0.149231	-2.27179	0.0230992	0.284542
AT1G47840	40.7594	-1.37114	0.603619	-2.27153	0.0231149	0.284542
AT4G21903	3.9243	-3.91179	1.72214	-2.27147	0.0231187	0.284542
AT5G09980	183.754	0.843023	0.371188	2.27115	0.023138	0.28461
AT1G64563	58.4041	0.812689	0.357907	2.27067	0.0231669	0.284795
AT1G54130	1469.12	-0.27136	0.11953	-2.27022	0.0231939	0.284797
AT2G22821	99.684	0.743075	0.327315	2.27021	0.0231946	0.284797
AT1G33790	546.981	0.492778	0.217098	2.26984	0.0232171	0.284903
AT4G36140	279.502	-0.634465	0.279657	-2.26873	0.023285	0.285356
AT1G73850	438.786	0.470965	0.207604	2.26858	0.0232942	0.285356
AT3G26990	1631.08	-0.3378	0.148915	-2.2684	0.0233046	0.285356
AT3G56240	56.0139	0.943752	0.416057	2.26832	0.0233095	0.285356
AT2G37678	235.778	0.515876	0.227459	2.268	0.0233292	0.285356
AT2G28790	22133.3	-0.2872	0.126642	-2.2678	0.0233412	0.285356
AT1G29670	847.225	0.312911	0.137989	2.26764	0.0233509	0.285356
AT2G37040	1229.63	-0.352564	0.155525	-2.26693	0.0233946	0.285722
AT5G24570	347.118	-0.542889	0.239689	-2.26497	0.0235143	0.286953
AT1G20510	759.745	0.350819	0.154899	2.26483	0.0235232	0.286953
AT1G63940	2399.55	0.205861	0.0909225	2.26413	0.0235659	0.287224
AT3G12470	550.541	-0.388792	0.171727	-2.26401	0.0235733	0.287224
AT3G55690	398.108	0.425302	0.187927	2.26312	0.0236283	0.287724
AT5G05480	796.71	-0.306765	0.13559	-2.26245	0.0236697	0.287859
AT1G44110	1218.36	-0.282679	0.124961	-2.26213	0.0236891	0.287859
AT3G60380	2399.96	0.213565	0.0944091	2.26212	0.0236898	0.287859
AT1G31540	554.559	-0.364273	0.161038	-2.26204	0.0236952	0.287859
AT1G31690	11.5714	2.42514	1.07226	2.26172	0.0237147	0.287927
AT3G59750	129.513	-0.675162	0.298612	-2.261	0.0237595	0.288105
AT1G51850	5.75201	3.11867	1.37937	2.26094	0.0237628	0.288105
AT4G30660	2919.81	0.289405	0.128024	2.26055	0.0237873	0.288105
AT1G17460	740.264	0.272738	0.120656	2.26045	0.0237933	0.288105
AT3G57680	368.487	0.346258	0.153188	2.26036	0.0237992	0.288105
AT3G27620	2.2461	5.30594	2.34796	2.25981	0.0238328	0.288288
AT4G15545	1604.68	-0.290911	0.128741	-2.25966	0.0238423	0.288288
AT1G74010	3.44187	3.7919	1.67845	2.25916	0.0238732	0.28834
AT1G63100	5084.74	-0.211186	0.0934806	-2.25914	0.0238746	0.28834
AT2G19920	1545.65	-0.358898	0.158899	-2.25866	0.0239047	0.288535
AT1G02065	5653.17	-0.298852	0.132338	-2.25825	0.0239303	0.288675
AT1G72450	565.145	0.498958	0.221017	2.25755	0.0239736	0.289028
AT3G56170	235.205	0.470513	0.208441	2.2573	0.0239895	0.289051
AT1G61580	1828.25	-0.259367	0.114954	-2.25627	0.0240535	0.289653
AT2G45450	161.21	0.728748	0.323168	2.25502	0.0241323	0.290433
AT3G05250	409.675	0.344043	0.152653	2.25376	0.0242112	0.291212
AT1G02280	2161.47	-0.228499	0.10145	-2.25234	0.0243008	0.29212
AT1G06350	1183.55	-0.681505	0.302633	-2.25192	0.0243275	0.29227
AT5G37590	646.299	-0.309354	0.137444	-2.25077	0.0244002	0.292973
AT4G25750	831.907	-0.463972	0.206176	-2.25037	0.0244256	0.293107
AT1G48660	7.32021	-3.62005	1.60889	-2.25003	0.0244468	0.293191
AT1G44170	886.914	-0.305753	0.135905	-2.24976	0.0244645	0.293232
AT2G23060	737.478	-0.461995	0.205394	-2.24932	0.0244923	0.293395
AT1G54330	54.9949	0.888678	0.395484	2.24706	0.0246359	0.294807
AT5G62550	1309.34	-0.257307	0.11451	-2.24702	0.0246387	0.294807
AT5G64310	4755.41	-0.214194	0.0953575	-2.24623	0.0246895	0.295188
AT3G57870	7189.91	-0.233852	0.104116	-2.24608	0.0246992	0.295188
AT1G65880	5.69822	3.95345	1.76082	2.24524	0.024753	0.29566
AT1G68430	266.931	0.5305	0.236312	2.24492	0.0247733	0.2957
AT5G42080	8649.33	-0.211766	0.0943388	-2.24474	0.024785	0.2957
AT1G24070	1416.72	-0.35784	0.159491	-2.24363	0.0248559	0.296375
AT4G35540	222.094	0.599501	0.267364	2.24227	0.0249442	0.297256
AT2G39250	24.0983	1.63846	0.730809	2.24198	0.0249626	0.297302
AT2G40920	226.567	1.82373	0.813879	2.24078	0.0250401	0.298054
AT1G10710	384.016	-0.388013	0.17328	-2.23923	0.0251409	0.298901
AT4G01990	597.99	-0.353942	0.158066	-2.23921	0.0251421	0.298901
AT3G14150	1900.68	0.274237	0.12249	2.23885	0.0251655	0.298901
AT4G18010	219.387	0.57555	0.25708	2.2388	0.0251692	0.298901
AT3G11660	29.8648	-1.44797	0.647376	-2.23667	0.0253076	0.300026
AT5G59680	19.0786	2.91647	1.30396	2.23663	0.0253108	0.300026
AT4G20690	18.6244	-1.41127	0.630981	-2.23662	0.0253109	0.300026
AT1G72130	289.043	-0.405784	0.181477	-2.23601	0.0253512	0.300026
AT2G35635	2330.35	0.305074	0.136444	2.23588	0.0253594	0.300026
AT2G31751	17.7675	1.54979	0.693163	2.23582	0.0253634	0.300026
AT5G51890	18.3458	-1.3707	0.613149	-2.2355	0.0253845	0.300026
AT5G16120	982.922	0.255029	0.114092	2.23529	0.0253986	0.300026
AT2G45730	1114.52	0.351793	0.157399	2.23504	0.025415	0.300026
AT1G61820	253.114	0.421005	0.188372	2.23497	0.0254196	0.300026
AT2G44360	540.45	0.368427	0.164852	2.2349	0.025424	0.300026
AT5G50180	1330.39	0.215069	0.0962477	2.23453	0.0254481	0.30014
AT5G45040	127.635	0.678601	0.303719	2.23431	0.0254628	0.300141
AT2G45290	1700.18	-0.236805	0.105998	-2.23405	0.02548	0.300172
AT5G27450	723.524	-0.267286	0.119736	-2.23229	0.0255959	0.301314
AT3G10110	255.122	0.410214	0.183789	2.23199	0.0256159	0.301314
AT5G39050	568.149	-0.409991	0.183706	-2.23177	0.0256299	0.301314
AT2G25060	4726.71	-0.261751	0.117288	-2.23169	0.0256354	0.301314
AT4G17490	119.085	0.690344	0.309415	2.23113	0.0256728	0.301453
AT3G27020	1046.23	-0.292778	0.131239	-2.23088	0.025689	0.301453
AT1G61920	44.6601	-0.993979	0.44556	-2.23085	0.025691	0.301453
AT3G03030	110.111	0.707164	0.317034	2.23056	0.0257103	0.301507
AT1G55370	186.052	0.529001	0.237252	2.2297	0.0257674	0.302006
AT3G27900	6.77472	3.04514	1.36619	2.22893	0.0258184	0.302431
AT4G26000	1450.49	0.222355	0.0998609	2.22665	0.0259709	0.304045
AT2G22090	428.881	0.33783	0.151746	2.22629	0.0259946	0.304151
AT2G40790	11.5695	2.06304	0.926982	2.22555	0.0260446	0.30436
AT2G32770	164.611	-0.492263	0.221192	-2.2255	0.0260477	0.30436
AT2G33480	1544.12	0.240052	0.107879	2.2252	0.026068	0.30436
AT1G47370	6.15228	2.9728	1.336	2.22514	0.0260716	0.30436
AT2G46290	59.2591	0.80101	0.360117	2.22431	0.0261278	0.304754
AT5G36160	466.775	-0.480924	0.216261	-2.22382	0.0261609	0.304754
AT1G32380	956.436	-0.276836	0.124489	-2.22378	0.0261629	0.304754
AT3G48740	78.3481	1.05525	0.474578	2.22355	0.0261784	0.304754
AT3G10020	4553.68	0.277091	0.124617	2.22354	0.0261791	0.304754
AT1G76760	256.949	0.442985	0.199408	2.2215	0.026317	0.305994
AT1G11240	5648.08	0.242574	0.109198	2.22141	0.026323	0.305994
AT1G79090	2316.3	0.247806	0.111559	2.22131	0.0263302	0.305994
AT2G30980	5402.47	0.262581	0.118229	2.22095	0.0263545	0.306104
AT4G11350	143.334	-0.710292	0.319848	-2.22072	0.02637	0.306112
AT4G39640	119.074	-0.634385	0.285749	-2.22008	0.0264133	0.306442
AT2G08735	28.7464	-1.41325	0.636674	-2.21974	0.0264365	0.306538
AT3G04510	310.398	0.419364	0.189005	2.21879	0.0265008	0.30711
AT1G07150	37.6834	-1.07079	0.482649	-2.21858	0.0265155	0.30711
AT4G10650	117.689	0.640284	0.288638	2.21829	0.026535	0.307119
AT1G72160	1230.66	-0.256632	0.115698	-2.21813	0.0265461	0.307119
AT2G14860	354.779	0.361227	0.162877	2.21778	0.0265695	0.307218
AT3G44220	76.3109	0.764078	0.344589	2.21736	0.0265986	0.307242
AT5G54610	24.6358	1.50737	0.679819	2.21732	0.0266015	0.307242
AT4G30920	5140.81	0.199206	0.0898624	2.21679	0.0266375	0.307487
AT5G35620	2545.94	0.28542	0.128813	2.21577	0.0267075	0.308122
AT2G16400	1797.98	0.27486	0.124109	2.21467	0.0267825	0.308815
AT3G56408	45.9346	0.983971	0.44446	2.21386	0.0268387	0.30929
AT1G17500	849.584	-0.258965	0.117007	-2.21325	0.0268808	0.309601
AT5G23660	58.5783	0.980323	0.443028	2.21278	0.0269129	0.309744
AT5G47220	35.2018	1.64548	0.743725	2.21248	0.0269336	0.309744
AT5G13880	51.2555	1.02154	0.461742	2.21236	0.0269416	0.309744
AT4G10930	1946.85	-0.222684	0.100662	-2.2122	0.0269532	0.309744
AT1G70520	315.975	0.416737	0.188418	2.21177	0.0269824	0.309875
AT4G01860	1525.55	0.270162	0.122184	2.2111	0.0270287	0.309875
AT5G22280	1095.47	0.257628	0.116523	2.21097	0.0270381	0.309875
AT4G17770	1427.27	-0.246035	0.111283	-2.2109	0.0270427	0.309875
AT5G47460	163.748	0.518795	0.234657	2.21087	0.027045	0.309875
AT3G28580	14.3322	-1.78871	0.809103	-2.21073	0.0270547	0.309875
AT5G02860	1459.97	0.216976	0.0981588	2.21046	0.0270731	0.309903
AT1G01030	23.34	1.67814	0.759252	2.21026	0.0270872	0.309903
AT5G54490	6.53428	2.67119	1.20867	2.21001	0.0271042	0.309925
AT1G09475	8.78065	2.84509	1.2881	2.20874	0.0271925	0.310652
AT3G17590	1195.04	0.287321	0.130098	2.2085	0.0272094	0.310652
AT4G15233	86.8731	0.742455	0.336195	2.2084	0.0272162	0.310652
AT1G05360	283.182	0.447524	0.202668	2.20817	0.0272327	0.310652
AT3G50500	2103.61	0.232918	0.105487	2.20802	0.027243	0.310652
AT4G28710	1163.36	-0.266797	0.120867	-2.20736	0.0272892	0.311006
AT1G26940	611.031	0.357042	0.161853	2.20596	0.0273867	0.311945
AT3G45610	372.851	0.362887	0.164594	2.20474	0.0274726	0.312751
AT1G76450	830.625	0.303072	0.137541	2.20351	0.0275589	0.313473
AT3G56770	17.3098	1.4807	0.672077	2.20317	0.0275828	0.313473
AT1G56345	493.149	-0.31047	0.140922	-2.20313	0.0275857	0.313473
AT3G03250	3366.19	-0.205639	0.093346	-2.20297	0.0275968	0.313473
AT5G02750	130.741	-0.520121	0.236248	-2.20159	0.0276945	0.31441
AT1G03230	1620.55	0.266926	0.121326	2.20008	0.0278015	0.315444
AT2G30260	1895.18	0.258636	0.117569	2.19987	0.0278162	0.315444
AT3G29370	87.5988	-0.968615	0.440436	-2.19922	0.0278625	0.315795
AT3G30530	15.0522	2.04822	0.931745	2.19827	0.0279302	0.316326
AT5G35750	1780.3	-0.264828	0.120479	-2.19813	0.0279399	0.316326
AT2G36960	581.446	-0.436852	0.198806	-2.19738	0.0279935	0.316758
AT5G57560	86.1226	0.806045	0.366903	2.19689	0.0280283	0.316828
AT4G18360	37.0584	1.00614	0.458005	2.19679	0.0280352	0.316828
AT4G18760	1657.66	-0.247868	0.112839	-2.19665	0.0280457	0.316828
AT4G16857	932.282	0.315898	0.143843	2.19614	0.0280822	0.317065
AT5G53290	50.6858	0.908283	0.413664	2.1957	0.0281131	0.317114
AT4G27860	404.426	0.479459	0.218368	2.19565	0.0281172	0.317114
AT2G43660	6.91523	3.06658	1.3968	2.19543	0.0281331	0.31712
AT2G35430	349.21	0.420437	0.19159	2.19446	0.0282021	0.317724
AT2G35500	1173.16	-0.235218	0.107212	-2.19395	0.0282387	0.317856
AT1G54580	6422.46	-0.20791	0.0947687	-2.19387	0.0282446	0.317856
AT3G27190	979.515	-0.318016	0.144974	-2.19361	0.0282633	0.317892
AT5G13740	972.671	-0.239228	0.109082	-2.1931	0.0283005	0.318138
AT5G28030	246.398	-0.544445	0.248282	-2.19285	0.0283183	0.318165
AT3G07860	751.975	0.257912	0.117648	2.19224	0.028362	0.318482
AT5G26280	31.2779	1.20943	0.551829	2.19167	0.0284032	0.318771
AT2G22720	2870.15	-0.213504	0.0974305	-2.19135	0.0284266	0.31886
AT2G01913	770.862	0.452028	0.206336	2.19073	0.0284711	0.319186
AT5G09805	4.52772	-3.83527	1.75101	-2.19032	0.0285014	0.319352
AT2G39700	6053.64	0.283826	0.129661	2.18899	0.0285979	0.320259
AT2G34650	2212.17	-0.318297	0.145456	-2.18828	0.0286495	0.320664
AT2G33370	3801.05	0.255717	0.116918	2.18715	0.0287317	0.321409
AT4G32710	6434.83	-0.249353	0.11402	-2.18693	0.0287479	0.321415
AT3G24190	807.964	-0.300879	0.137597	-2.18667	0.0287665	0.321449
AT2G42650	1104.89	0.265543	0.121451	2.18643	0.0287841	0.321472
AT3G02510	1813.27	0.238631	0.109163	2.186	0.0288157	0.32165
AT4G13540	2548.72	0.328728	0.150425	2.18532	0.0288654	0.321942
AT4G17090	4078.12	0.579503	0.265193	2.18522	0.028873	0.321942
AT5G44220	112.841	-0.734496	0.336414	-2.18331	0.029013	0.323019
AT3G26400	2024.18	0.208217	0.0953718	2.18321	0.0290201	0.323019
AT5G52320	202.768	-0.441771	0.202349	-2.18321	0.0290203	0.323019
AT2G32580	1122.18	-0.34879	0.15978	-2.18294	0.0290403	0.323019
AT3G10920	5724.31	0.210559	0.0964692	2.18266	0.0290612	0.323019
AT1G43245	210.508	-0.491592	0.225239	-2.18253	0.0290701	0.323019
AT2G30600	1093.97	0.266335	0.122037	2.18241	0.0290793	0.323019
AT3G61080	555.884	0.312243	0.143134	2.18147	0.0291488	0.323617
AT4G28250	3948.48	-0.320677	0.147017	-2.18123	0.0291662	0.323637
AT2G44430	1046.28	0.262414	0.120369	2.18007	0.0292523	0.324418
AT4G04670	1094.55	-0.276343	0.126798	-2.17939	0.0293027	0.324802
AT5G15940	7.6626	-2.38997	1.09693	-2.17878	0.0293477	0.324959
AT5G44410	169.063	-0.484089	0.222184	-2.17877	0.0293484	0.324959
AT2G05330	9.02641	2.53358	1.16309	2.17831	0.0293829	0.325167
AT1G57790	205.432	0.534695	0.245499	2.17799	0.0294067	0.325255
AT1G49560	334.666	0.357002	0.163946	2.17756	0.0294391	0.325439
AT1G73840	2647.59	-0.24016	0.110339	-2.17657	0.0295127	0.326078
AT1G08847	7.3008	3.1448	1.44606	2.17474	0.0296497	0.327197
AT1G19950	1600.71	-0.304696	0.140115	-2.17461	0.0296592	0.327197
AT3G19720	2292.39	-0.225083	0.103507	-2.17457	0.0296624	0.327197
AT1G01170	1166.62	0.291581	0.134099	2.17437	0.0296774	0.327197
AT2G29980	4898.63	0.323552	0.148841	2.17381	0.0297194	0.327485
AT4G30540	3.92926	-4.81126	2.21378	-2.17333	0.0297557	0.32771
AT1G68710	489.57	-0.381486	0.175577	-2.17276	0.0297985	0.327934
AT5G45970	2.99659	4.46685	2.05596	2.17263	0.0298078	0.327934
AT4G17280	175.327	0.527613	0.242977	2.17145	0.0298972	0.32848
AT2G24762	462.277	1.03171	0.475127	2.17143	0.0298986	0.32848
AT3G58020	386.407	-0.415681	0.191439	-2.17134	0.0299052	0.32848
AT4G17616	343.501	0.365552	0.168398	2.17076	0.0299493	0.328717
AT2G37390	240.252	-0.48309	0.222557	-2.17064	0.0299587	0.328717
AT5G45670	3351.09	-0.259859	0.119772	-2.16961	0.0300364	0.32931
AT5G46850	161.77	-0.483339	0.222788	-2.1695	0.0300447	0.32931
AT5G08130	4972.34	-0.262233	0.120899	-2.16902	0.0300812	0.329535
AT3G47390	873.465	0.239867	0.110613	2.16853	0.0301187	0.329676
AT4G21120	2.08478	-4.56735	2.10659	-2.16812	0.0301493	0.329676
AT1G72750	3129.26	0.245665	0.11331	2.16807	0.0301534	0.329676
AT2G01008	7.6401	2.71253	1.25116	2.16801	0.0301579	0.329676
AT3G13960	4575.85	0.249119	0.115034	2.16561	0.0303409	0.3315
AT3G11820	820.874	-0.30596	0.141301	-2.1653	0.0303647	0.331584
AT4G24280	10203.5	0.185546	0.0857386	2.16409	0.0304575	0.332331
AT3G10050	2582.12	-0.20634	0.0953682	-2.16362	0.0304937	0.332331
AT5G34780	6.68229	-2.24968	1.03987	-2.16344	0.0305076	0.332331
AT2G23180	83.7067	-0.844245	0.390263	-2.16327	0.0305202	0.332331
AT4G04460	11.9892	-2.30022	1.06336	-2.16317	0.0305284	0.332331
AT1G76420	1658.7	0.353322	0.163337	2.16315	0.0305297	0.332331
AT3G02640	5866.29	-0.247607	0.114509	-2.16235	0.0305915	0.332828
AT5G35580	3.10695	4.48789	2.07686	2.16091	0.0307027	0.333861
AT3G13130	1329.92	0.405187	0.187546	2.16047	0.0307362	0.33388
AT2G18290	855.086	0.343898	0.159178	2.16046	0.0307368	0.33388
AT2G40240	467.21	-0.34237	0.158515	-2.15986	0.0307836	0.334213
AT3G18660	12.7196	-1.92929	0.893361	-2.15959	0.0308044	0.334263
AT2G20690	1153.97	0.300004	0.138934	2.15933	0.0308249	0.334278
AT1G20750	14.0854	-1.7988	0.833102	-2.15915	0.0308383	0.334278
AT2G18196	69.2601	0.750375	0.347678	2.15825	0.0309085	0.334679
AT3G61118	65.2871	0.95063	0.440473	2.1582	0.030912	0.334679
AT1G62333	10.6097	-2.27779	1.05549	-2.15805	0.0309239	0.334679
AT3G50050	853.63	-0.283102	0.13122	-2.15746	0.0309695	0.334996
AT4G23790	703.366	-0.263117	0.121978	-2.15708	0.0309995	0.335146
AT4G18205	58.3833	-0.93221	0.43225	-2.15665	0.0310332	0.335334
AT3G62530	3396.81	0.205695	0.0954059	2.156	0.0310836	0.33559
AT3G09600	56.7468	1.09047	0.505799	2.15593	0.0310894	0.33559
AT1G29240	825.03	-0.29029	0.134691	-2.15523	0.031144	0.335947
AT3G22750	94.3167	0.690638	0.320469	2.15509	0.031155	0.335947
AT5G49110	352.009	-0.347034	0.161101	-2.15414	0.0312291	0.336373
AT1G09390	850.291	0.285332	0.132464	2.15403	0.031238	0.336373
AT1G11400	1423.68	0.262505	0.121871	2.15396	0.0312434	0.336373
AT1G12100	42.7871	-1.02687	0.47702	-2.15267	0.0313442	0.337282
AT3G26200	255.699	-0.531824	0.247106	-2.15221	0.0313809	0.337458
AT3G55760	2907.03	0.253396	0.117769	2.15164	0.0314258	0.337458
AT3G62110	1525.67	-0.241971	0.112461	-2.1516	0.0314287	0.337458
AT1G04620	972.598	0.252892	0.117545	2.15145	0.0314406	0.337458
AT1G24450	903.266	-0.260531	0.121097	-2.15143	0.0314424	0.337458
AT1G04960	926.005	0.328845	0.152873	2.1511	0.0314683	0.33756
AT1G48300	5098.27	0.23027	0.107062	2.15082	0.0314905	0.337623
AT3G02620	50.2385	0.843563	0.39229	2.15036	0.0315269	0.337838
AT2G41430	9741.29	-0.238763	0.111051	-2.15002	0.0315534	0.337862
AT4G32800	301.933	0.347098	0.161449	2.14989	0.0315642	0.337862
AT5G40290	6.43744	-2.4536	1.14149	-2.14948	0.0315963	0.337862
AT2G43950	1513.63	-0.290709	0.135247	-2.14947	0.0315971	0.337862
AT3G61800	850.341	0.344148	0.160122	2.14929	0.0316111	0.337862
AT1G66750	452.998	-0.350351	0.163041	-2.14885	0.0316466	0.338066
AT4G00020	1346.89	0.25664	0.119473	2.1481	0.0317059	0.338524
AT4G09320	14956.7	-0.179635	0.083639	-2.14774	0.0317343	0.338652
AT4G32175	198.526	-0.459746	0.214129	-2.14705	0.0317892	0.339063
AT2G14900	249.469	0.563282	0.262389	2.14674	0.0318138	0.339064
AT4G05590	21.5555	1.41511	0.659317	2.14633	0.0318464	0.339064
AT1G75380	1655.33	-0.285269	0.132933	-2.14596	0.0318762	0.339064
AT5G63820	126.425	-0.580183	0.270361	-2.14595	0.0318766	0.339064
AT4G26670	1091.18	0.273084	0.12727	2.1457	0.031897	0.339064
AT1G02860	81.2176	0.759308	0.353893	2.14559	0.0319059	0.339064
AT5G27920	593.138	0.284185	0.132469	2.14529	0.0319298	0.339064
AT2G28360	939.655	-0.338462	0.157774	-2.14524	0.0319341	0.339064
AT4G32860	3.07239	4.63397	2.16016	2.14519	0.0319373	0.339064
AT1G13750	176.406	-0.646804	0.301551	-2.14492	0.0319589	0.339119
AT5G38560	2373.48	-0.251528	0.11731	-2.14413	0.0320222	0.339616
AT3G11210	652.269	0.355996	0.166092	2.14337	0.0320838	0.339674
AT3G53970	1222.17	-0.244279	0.113978	-2.14321	0.0320965	0.339674
AT3G58100	550.836	-0.323049	0.150741	-2.14308	0.0321066	0.339674
AT5G24205	474.824	-0.320331	0.149485	-2.1429	0.0321211	0.339674
AT5G05520	1417.26	0.251086	0.117181	2.14271	0.0321363	0.339674
AT4G32180	2429.31	-0.22485	0.104939	-2.14268	0.0321389	0.339674
AT5G42800	89.7254	-0.741813	0.346216	-2.14263	0.0321429	0.339674
AT1G05670	580.676	-0.316108	0.147562	-2.1422	0.032177	0.339731
AT3G11470	171.627	0.552627	0.257977	2.14215	0.0321812	0.339731
AT4G01450	43.5767	1.02731	0.479617	2.14194	0.0321981	0.339735
AT1G51680	397.688	0.339813	0.158697	2.14126	0.0322527	0.340137
AT1G10700	361.346	0.347363	0.162253	2.14087	0.0322845	0.340299
AT3G03020	462.646	-0.344277	0.160827	-2.14067	0.032301	0.340299
AT1G09945	173.412	-0.532193	0.248657	-2.14027	0.032333	0.340463
AT1G08820	1575.23	-0.207804	0.0971142	-2.13979	0.032372	0.340678
AT1G14370	87.7426	0.791132	0.369763	2.13957	0.0323899	0.340678
AT3G57120	928.433	-0.262772	0.122827	-2.13937	0.0324058	0.340678
AT4G00026	1760.8	0.219818	0.102771	2.13892	0.0324423	0.340678
AT2G34670	496.09	0.32121	0.150183	2.1388	0.032452	0.340678
AT1G35140	3.8794	3.58722	1.67727	2.13872	0.0324584	0.340678
AT1G31800	1260.8	-0.259633	0.121404	-2.13859	0.0324692	0.340678
AT1G60870	2535.63	-0.261839	0.122528	-2.13698	0.0325999	0.341876
AT2G47650	4145.31	0.255179	0.119431	2.13661	0.0326293	0.342011
AT5G23880	2366.9	-0.194714	0.0911457	-2.13629	0.0326554	0.342111
AT2G23940	1120.88	0.284985	0.133452	2.13548	0.032722	0.342635
AT3G25730	9.83272	2.16128	1.01221	2.13522	0.0327432	0.342682
AT5G20950	7001.13	0.179525	0.0841144	2.1343	0.0328184	0.342965
AT3G60450	817.577	-0.311036	0.14575	-2.13404	0.0328393	0.342965
AT1G30650	1330.04	-0.310541	0.145529	-2.13387	0.0328533	0.342965
AT1G60680	4.17545	3.52828	1.65349	2.13384	0.0328556	0.342965
AT3G20390	7717.4	0.208187	0.0975677	2.13377	0.0328616	0.342965
AT1G76540	3802.32	-0.247819	0.116155	-2.13352	0.0328823	0.342965
AT5G62920	85.4052	0.786315	0.368577	2.13338	0.0328938	0.342965
AT3G11410	2167.84	0.229553	0.107611	2.13318	0.0329101	0.342965
AT3G44790	43.8695	-0.947259	0.444085	-2.13306	0.0329199	0.342965
AT1G22410	4442.5	-0.224353	0.105238	-2.13187	0.0330179	0.343813
AT3G24780	18.207	-1.61301	0.756727	-2.13156	0.0330429	0.3439
AT4G39070	18.8468	1.42394	0.668361	2.13049	0.0331312	0.344644
AT5G07250	127.866	-0.573951	0.269431	-2.13024	0.033152	0.344687
AT3G58590	208.618	0.431766	0.202754	2.12951	0.0332121	0.344997
AT4G26450	3129.02	-0.205992	0.096734	-2.12947	0.0332153	0.344997
AT1G49940	653.239	0.331108	0.155533	2.12886	0.0332657	0.345181
AT4G12340	1458.23	0.234948	0.110363	2.12885	0.0332664	0.345181
AT3G10260	1935.87	0.262238	0.123253	2.12763	0.0333678	0.346041
AT4G27650	863.621	0.271403	0.127576	2.12739	0.0333881	0.346041
AT5G58340	753.401	-0.25719	0.12091	-2.12711	0.0334108	0.346041
AT3G26580	1103.8	-0.241115	0.113357	-2.12704	0.0334164	0.346041
AT4G14130	1141.28	-0.355271	0.167085	-2.12629	0.0334794	0.346359
AT1G77930	1022.69	-0.276803	0.130182	-2.12627	0.0334807	0.346359
AT3G55630	296.57	-0.502717	0.236659	-2.12422	0.0336514	0.34795
AT1G52310	1667.83	-0.233364	0.109869	-2.12402	0.0336683	0.347951
AT5G15970	6093.41	0.874573	0.411829	2.12363	0.033701	0.348114
AT5G40380	177.202	-0.624835	0.294304	-2.12309	0.0337464	0.348409
[truncated: 19,940 more rows]

## Sheet: 6B. luhFIS vs FIS 2DAI
Data S6B. DESeq2 differential expression analysis output for luh FIS vs FIS RNA-seq samples at 2 DAI. Includes log₂ fold changes, p-values, and adjusted p-values (padj) for all tested genes.
	baseMean	log2FoldChange	lfcSE	stat	pvalue	padj
AT4G19240	5019.32	-10.9115	0.386102	-28.2605	1.05644e-175	2.03608e-171
AT4G11830	1788.26	2.38562	0.13301	17.9357	6.21221e-72	5.98639e-68
AT2G32700	4592.2	-1.251	0.0702809	-17.8	7.06939e-71	4.54161e-67
AT4G13495	1478.62	-2.48231	0.140079	-17.7208	2.89585e-70	1.39529e-66
AT2G36130	1598.58	2.64105	0.149508	17.6649	7.80845e-70	3.00984e-66
AT4G07825	1444.34	11.4122	0.65771	17.3513	1.92675e-67	6.18904e-64
AT2G33830	2159.91	2.37939	0.144933	16.4172	1.44149e-60	3.52064e-57
AT2G35810	1396.92	-2.45343	0.149451	-16.4163	1.46138e-60	3.52064e-57
AT4G09760	473.009	4.92286	0.306307	16.0716	4.0327e-58	8.6358e-55
AT4G10260	291.162	-4.62909	0.29205	-15.8503	1.3986e-56	2.69553e-53
AT2G32710	3229.33	1.55258	0.0997491	15.5649	1.26077e-54	2.20898e-51
AT4G05320	21328.2	1.8539	0.120457	15.3905	1.89457e-53	3.04283e-50
AT4G14716	852.952	2.5538	0.167384	15.2572	1.47473e-52	2.18634e-49
AT2G40960	1100.19	-2.41827	0.159158	-15.1941	3.86649e-52	5.32278e-49
AT1G43800	2542.56	-2.38471	0.158321	-15.0625	2.85978e-51	3.67444e-48
AT4G08035	1129.13	1.95799	0.134222	14.5877	3.36536e-48	4.05378e-45
AT2G39280	2797.25	1.30082	0.0905032	14.3732	7.62202e-47	8.64113e-44
AT4G30720	3323.45	-0.963729	0.0674773	-14.2823	2.82291e-46	3.02255e-43
AT4G09680	691.176	1.86585	0.134431	13.8796	8.41581e-44	8.53673e-41
AT4G08390	4701.27	-1.08909	0.0836172	-13.0247	8.85002e-39	8.52832e-36
AT4G02540	509.852	3.52412	0.272991	12.9093	3.98869e-38	3.66067e-35
AT4G04402	515.025	-9.58814	0.743148	-12.9021	4.38265e-38	3.8394e-35
AT2G34840	163.421	7.77254	0.610537	12.7307	3.99482e-37	3.34748e-34
AT4G10950	232.629	-3.59325	0.285532	-12.5844	2.57279e-36	2.06605e-33
AT2G46455	1048.79	-1.88978	0.160478	-11.7759	5.19596e-32	4.00567e-29
AT4G10265	274.357	-2.95345	0.250895	-11.7716	5.46613e-32	4.05188e-29
AT4G16190	6991.46	0.792207	0.0703976	11.2533	2.23005e-29	1.59184e-26
AT3G61010	787.114	11.2892	1.01082	11.1684	5.82399e-29	4.00878e-26
AT4G03940	265.284	-2.62496	0.238217	-11.0192	3.08759e-28	2.05197e-25
AT4G16890	1350.23	2.4878	0.226879	10.9653	5.61032e-28	3.60426e-25
AT2G41440	763.677	10.7485	0.993574	10.8181	2.82698e-27	1.75756e-24
AT3G60960	320.169	3.1032	0.288	10.775	4.51616e-27	2.72e-24
AT4G01590	953.723	1.66453	0.155784	10.6849	1.19837e-26	6.99884e-24
AT2G32150	1441.99	-2.47232	0.231797	-10.6659	1.46987e-26	8.33199e-24
AT4G16710	649.656	1.63011	0.159629	10.2118	1.75537e-24	9.66608e-22
AT2G30480	357.638	2.73847	0.27217	10.0616	8.16218e-24	4.36971e-21
AT4G14270	4470.74	0.871655	0.0866702	10.0571	8.54397e-24	4.45048e-21
AT2G43530	1023.49	2.26024	0.226421	9.98244	1.81929e-23	9.22715e-21
AT3G09260	557.547	3.07765	0.309666	9.93862	2.82727e-23	1.39718e-20
AT4G11310	366.926	-6.37462	0.642704	-9.91844	3.4611e-23	1.66765e-20
AT2G32910	2832.32	-1.20883	0.122114	-9.89915	4.1981e-23	1.97341e-20
AT1G06640	762.483	4.6147	0.473747	9.74085	2.01859e-22	9.26293e-20
AT5G04510	2064.49	-0.864516	0.0898333	-9.62356	6.35923e-22	2.85027e-19
AT2G30500	3366.95	0.927183	0.0967386	9.58442	9.29777e-22	4.03589e-19
AT3G61470	5959.6	0.721271	0.0752654	9.58304	9.42328e-22	4.03589e-19
AT4G11320	25374.9	-1.28926	0.134845	-9.56109	1.16527e-21	4.88224e-19
AT4G05520	1417.79	1.07623	0.112638	9.55477	1.23859e-21	5.07899e-19
AT3G60961	85.8306	6.4647	0.677122	9.54732	1.33089e-21	5.3438e-19
AT3G27990	117.101	7.61389	0.804245	9.46712	2.87653e-21	1.13142e-18
AT4G07455	151.643	9.45239	1.01669	9.29724	1.44141e-20	5.55606e-18
AT3G57470	2853.73	1.3263	0.143306	9.25499	2.14246e-20	8.09641e-18
AT2G36340	1111.4	-1.01476	0.112452	-9.02389	1.81519e-19	6.72772e-17
AT4G02920	1690.46	0.941045	0.104426	9.01158	2.03104e-19	7.38571e-17
AT4G11530	390.71	-1.86492	0.20913	-8.91749	4.76966e-19	1.70233e-16
AT1G07350	1208.6	0.962943	0.109611	8.78512	1.56203e-18	5.47365e-16
AT2G38780	2147.24	-0.761792	0.0874724	-8.70894	3.06724e-18	1.05562e-15
AT3G28220	129.925	7.94489	0.915301	8.68008	3.95474e-18	1.33719e-15
AT3G61220	516.693	1.58354	0.183648	8.62269	6.54009e-18	2.17323e-15
AT5G42530	2930.15	1.33173	0.156337	8.51834	1.61863e-17	5.28742e-15
AT1G56220	4266.72	1.1194	0.131893	8.48722	2.11643e-17	6.79832e-15
AT4G05390	2336.13	-0.84301	0.0996938	-8.45599	2.76724e-17	8.74312e-15
AT4G02700	77.7976	-3.47357	0.4126	-8.41874	3.80563e-17	1.183e-14
AT4G15910	1395.48	3.1032	0.36936	8.40155	4.40626e-17	1.34797e-14
AT2G40010	277.883	9.92018	1.18178	8.39425	4.68864e-17	1.41194e-14
AT4G02290	9187.09	-0.689226	0.0823964	-8.36476	6.02395e-17	1.78615e-14
AT2G39110	174.633	-3.63432	0.43479	-8.35879	6.33672e-17	1.85042e-14
AT4G05050	8298.3	0.855916	0.103368	8.28031	1.22856e-16	3.53404e-14
AT2G33793	1936.95	-0.855927	0.103625	-8.25986	1.4584e-16	4.13348e-14
AT2G43535	293.145	2.25778	0.273695	8.24927	1.59368e-16	4.45146e-14
AT4G27260	3054.86	1.16222	0.141021	8.24147	1.70114e-16	4.68373e-14
AT4G11010	4180.21	-0.972996	0.118819	-8.18887	2.6369e-16	7.15788e-14
AT5G17030	432.693	-2.08814	0.255696	-8.16652	3.17419e-16	8.49668e-14
AT3G29644	89.2994	10.4798	1.28652	8.14586	3.76608e-16	9.94296e-14
AT4G16520	2733.08	1.06885	0.131435	8.13214	4.2179e-16	1.09854e-13
AT1G18193	182.372	-10.0665	1.24908	-8.05911	7.68506e-16	1.97486e-13
AT4G15480	987.605	-1.12503	0.141058	-7.97563	1.51602e-15	3.84448e-13
AT5G14920	27454.9	0.710652	0.089121	7.97402	1.53596e-15	3.84448e-13
AT4G02825	41.3963	5.36868	0.67828	7.91515	2.46957e-15	6.10206e-13
AT4G13410	198.943	-2.04061	0.258142	-7.90499	2.67962e-15	6.53725e-13
AT4G01580	881.777	1.18641	0.151285	7.84217	4.42839e-15	1.06686e-12
AT3G22840	1198.95	-1.19354	0.152637	-7.81952	5.30256e-15	1.26168e-12
AT4G08870	561.983	2.06317	0.26489	7.78881	6.7642e-15	1.58983e-12
AT1G80920	4485.88	1.03602	0.133113	7.78296	7.08479e-15	1.64512e-12
AT3G60920	134.64	-3.09306	0.398598	-7.75986	8.50217e-15	1.95074e-12
AT5G13930	14159.1	-0.878937	0.113671	-7.73226	1.0565e-14	2.39552e-12
AT1G48300	5230.47	1.18341	0.153667	7.70112	1.34882e-14	3.02276e-12
AT2G46450	938.968	-0.972035	0.127042	-7.65129	1.98978e-14	4.40793e-12
AT2G40920	246.756	1.67672	0.219413	7.64185	2.14118e-14	4.68944e-12
AT4G00040	1322.47	0.934256	0.122813	7.60717	2.80168e-14	6.06705e-12
AT4G05040	316.402	7.84295	1.03198	7.59992	2.96318e-14	6.34549e-12
AT3G48640	216.05	1.6465	0.217095	7.58428	3.34348e-14	7.08121e-12
AT2G32765	1493.67	0.847441	0.112764	7.51517	5.68367e-14	1.19067e-11
AT3G18830	1343.73	0.723885	0.0965884	7.49454	6.65337e-14	1.37882e-11
AT2G28570	124.539	-2.26726	0.305091	-7.43142	1.07438e-13	2.20283e-11
AT5G62210	7589.16	-0.711641	0.0958866	-7.42169	1.15638e-13	2.34599e-11
AT1G04250	343.661	-2.05499	0.277089	-7.41638	1.20368e-13	2.41651e-11
AT4G13040	516.744	1.00065	0.135459	7.38712	1.50044e-13	2.98124e-11
AT4G04620	422.976	1.54355	0.209133	7.38069	1.57472e-13	3.0969e-11
AT4G02130	1471.95	0.923925	0.125229	7.37791	1.60794e-13	3.13028e-11
AT5G09220	501.799	1.42522	0.193314	7.37254	1.67412e-13	3.22653e-11
AT2G45820	4530.7	0.781426	0.106871	7.31188	2.63425e-13	5.02673e-11
AT1G23390	642.44	1.17791	0.163709	7.19509	6.24179e-13	1.17939e-10
AT1G47128	6626.48	0.54546	0.0758576	7.19058	6.45167e-13	1.20721e-10
AT2G40290	6613.91	-0.509722	0.0711979	-7.15923	8.11321e-13	1.50352e-10
AT2G46270	1686.49	0.791004	0.110605	7.15162	8.5759e-13	1.57413e-10
AT2G11035	41.646	-4.56762	0.638857	-7.14968	8.69794e-13	1.58147e-10
AT2G45930	40.645	6.91584	0.967839	7.14565	8.95726e-13	1.61339e-10
AT2G29560	1515.36	-0.809285	0.113846	-7.10858	1.17245e-12	2.09228e-10
AT4G03050	66.6409	-9.04258	1.27437	-7.0957	1.28698e-12	2.2756e-10
AT3G28130	252.7	2.78044	0.394439	7.0491	1.80077e-12	3.15511e-10
AT2G36680	486.942	1.03157	0.147169	7.00947	2.39219e-12	4.15357e-10
AT4G05631	34.6922	9.11556	1.30168	7.00291	2.50697e-12	4.31401e-10
AT3G60810	719.43	0.832764	0.119012	6.99733	2.6088e-12	4.4495e-10
AT4G24110	2042.56	-1.09788	0.157003	-6.99274	2.69572e-12	4.55742e-10
AT4G33560	152.554	-1.81818	0.261753	-6.9462	3.75269e-12	6.28918e-10
AT2G29570	2296.89	0.634943	0.0927778	6.84369	7.71762e-12	1.28226e-09
AT4G16950	516.746	3.70124	0.541144	6.83965	7.93879e-12	1.30773e-09
AT1G05520	2488.45	-0.651144	0.0953586	-6.82837	8.5882e-12	1.40271e-09
AT1G77760	491.297	-1.1615	0.170187	-6.82487	8.80061e-12	1.42533e-09
AT4G02725	316.129	1.15898	0.169909	6.82119	9.02916e-12	1.45016e-09
AT3G58940	764.023	-0.8693	0.127896	-6.79692	1.06878e-11	1.70237e-09
AT4G20430	992.791	-0.954862	0.141389	-6.75346	1.44362e-11	2.28057e-09
AT4G05380	86.162	-4.03087	0.598062	-6.73988	1.58514e-11	2.48377e-09
AT2G46950	144.204	-6.85853	1.01985	-6.72502	1.75574e-11	2.7289e-09
AT1G67865	763.515	1.49436	0.223474	6.68697	2.27835e-11	3.51285e-09
AT5G56750	1212.3	1.22889	0.183981	6.67941	2.39902e-11	3.65216e-09
AT4G08990	29.4154	8.87743	1.32917	6.67895	2.4066e-11	3.65216e-09
AT5G05270	4287.98	-0.818616	0.122664	-6.67363	2.49556e-11	3.75757e-09
AT1G32870	4230.36	-0.895994	0.134356	-6.66882	2.57862e-11	3.85253e-09
AT1G59870	2995.36	0.558496	0.0838257	6.66259	2.69043e-11	3.98866e-09
AT3G26922	234.689	2.38902	0.358932	6.65592	2.81537e-11	4.11302e-09
AT1G27460	1741.1	-0.585605	0.0879837	-6.65583	2.81699e-11	4.11302e-09
AT3G55120	2251.29	-0.977966	0.147534	-6.62872	3.38599e-11	4.90664e-09
AT2G35660	175.926	-2.22649	0.336315	-6.62024	3.58609e-11	5.15032e-09
AT5G37540	1220.52	0.670099	0.101233	6.61936	3.6076e-11	5.15032e-09
AT3G43580	31.1104	8.95859	1.35647	6.60433	3.99326e-11	5.65898e-09
AT4G03230	695.959	1.13299	0.171603	6.6024	4.04567e-11	5.69141e-09
AT4G00060	2844.94	-0.699108	0.106328	-6.57499	4.86549e-11	6.79511e-09
AT4G12870	207.208	1.47214	0.223982	6.5726	4.94428e-11	6.85547e-09
AT5G23000	540.567	0.950966	0.145496	6.53602	6.3179e-11	8.69749e-09
AT5G64240	182.393	1.83182	0.280953	6.52001	7.03011e-11	9.60932e-09
AT3G61490	3449.76	-0.806828	0.12436	-6.48785	8.70699e-11	1.18176e-08
AT1G01770	709.234	-0.815914	0.126661	-6.4417	1.18141e-10	1.59226e-08
AT4G25170	764.986	1.04923	0.163014	6.43645	1.22302e-10	1.63025e-08
AT5G60360	4112.02	0.498374	0.0774352	6.43601	1.22652e-10	1.63025e-08
AT2G32720	1567.68	0.634468	0.098965	6.41103	1.44539e-10	1.90801e-08
AT1G66970	1206.93	0.823475	0.128999	6.38356	1.73012e-10	2.26834e-08
AT2G43520	1227.96	1.23338	0.193268	6.38168	1.75152e-10	2.28088e-08
AT2G20850	1396.38	-0.652926	0.102487	-6.37085	1.87985e-10	2.43156e-08
AT4G04200	1226.24	-0.814378	0.12819	-6.35288	2.11314e-10	2.71511e-08
AT3G26740	5219.38	0.866922	0.136492	6.35143	2.13323e-10	2.72276e-08
AT4G13050	1061.86	-0.632375	0.0997309	-6.34081	2.28557e-10	2.89802e-08
AT1G06360	768.934	-1.02158	0.161358	-6.33111	2.43408e-10	3.06614e-08
AT5G24490	2970.35	0.56878	0.0900752	6.3145	2.71038e-10	3.39202e-08
AT4G08280	444.942	1.23443	0.196075	6.29574	3.05938e-10	3.8041e-08
AT1G65060	853.862	-1.24251	0.197664	-6.28595	3.25847e-10	4.02567e-08
AT5G08640	6733.64	-1.01876	0.162356	-6.27484	3.4999e-10	4.29641e-08
AT4G09080	347.347	-1.84998	0.294885	-6.27354	3.52927e-10	4.30504e-08
AT2G32560	1047.06	1.20344	0.192946	6.23717	4.45567e-10	5.37507e-08
AT4G08540	1884.87	-0.679972	0.109027	-6.23671	4.46872e-10	5.37507e-08
AT4G29700	169.418	2.41161	0.386726	6.23596	4.49015e-10	5.37507e-08
AT2G45380	1212.89	0.825453	0.133362	6.18957	6.03285e-10	7.17723e-08
AT4G15165	283.657	-1.12451	0.182431	-6.16402	7.0923e-10	8.38589e-08
AT3G60150	21.4007	8.41911	1.37424	6.12638	8.99006e-10	1.0565e-07
AT2G45740	1145.99	-0.593687	0.0973354	-6.09939	1.06472e-09	1.24366e-07
AT2G47010	966.566	-0.735956	0.121535	-6.05553	1.39957e-09	1.62494e-07
AT5G47500	5291.05	-0.748161	0.123633	-6.05145	1.43551e-09	1.65668e-07
AT2G39470	487.175	1.02337	0.169316	6.04413	1.50222e-09	1.72335e-07
AT3G63300	1127.07	0.718084	0.118882	6.04029	1.53839e-09	1.7544e-07
AT4G14385	2149.21	-0.607112	0.100706	-6.02859	1.65399e-09	1.87514e-07
AT4G03935	92.0529	-2.24078	0.372049	-6.02282	1.71409e-09	1.92647e-07
AT5G54510	1479.51	0.884499	0.14687	6.02233	1.71926e-09	1.92647e-07
AT1G17745	3699.41	0.622519	0.103486	6.01549	1.79346e-09	1.998e-07
AT1G23205	1801.74	-0.706585	0.11769	-6.00378	1.92772e-09	2.13523e-07
AT1G01240	631.378	0.85151	0.141986	5.99714	2.00825e-09	2.21172e-07
AT3G49120	1204.73	0.952327	0.158936	5.99188	2.07426e-09	2.27143e-07
AT1G78570	8284.72	-0.622762	0.104059	-5.98469	2.16807e-09	2.36075e-07
AT4G14430	4037.62	-0.731447	0.12229	-5.98124	2.2145e-09	2.39776e-07
AT2G36580	3140.9	-0.731384	0.122415	-5.97464	2.30605e-09	2.48293e-07
AT5G03150	5502.67	-0.399257	0.0668789	-5.96985	2.3747e-09	2.54264e-07
AT2G31560	903.922	-0.873548	0.146351	-5.96885	2.38936e-09	2.54421e-07
AT1G79040	21327.4	0.342517	0.0574934	5.95751	2.56116e-09	2.71216e-07
AT4G11680	1012.05	-0.723291	0.121501	-5.95294	2.63365e-09	2.77368e-07
AT4G01593	19.4212	8.2795	1.39116	5.9515	2.65694e-09	2.783e-07
AT4G05120	226.961	1.17002	0.196683	5.94876	2.70181e-09	2.8147e-07
AT1G19660	2352.49	0.769519	0.130012	5.91884	3.24215e-09	3.35946e-07
AT2G45150	406.872	1.04702	0.177664	5.89328	3.78599e-09	3.902e-07
AT5G40850	2674.61	-0.579303	0.0986789	-5.87058	4.34261e-09	4.45186e-07
AT1G72260	125.211	2.36261	0.403293	5.85829	4.67652e-09	4.76881e-07
AT2G30460	710.339	-0.735069	0.125609	-5.85206	4.8552e-09	4.92497e-07
AT3G56450	203.462	1.24323	0.212614	5.84736	4.99447e-09	5.03971e-07
AT1G11080	246.719	1.35821	0.232842	5.83318	5.43814e-09	5.45881e-07
AT4G31685	1182.56	-0.684455	0.117522	-5.82404	5.74413e-09	5.70905e-07
AT4G00440	1333.74	0.723781	0.124276	5.82397	5.74667e-09	5.70905e-07
AT4G00390	167.578	1.34323	0.230691	5.82265	5.79228e-09	5.72485e-07
AT4G02845	172.683	-1.71081	0.294198	-5.81517	6.05729e-09	5.95623e-07
AT2G39850	897.07	1.23919	0.213811	5.7957	6.80353e-09	6.65607e-07
AT2G00930	1015.57	-0.9423	0.16286	-5.78596	7.20999e-09	7.01809e-07
AT3G55240	1368.27	-0.893282	0.154441	-5.78398	7.29515e-09	7.0653e-07
AT4G26260	157.818	2.13122	0.370719	5.7489	8.98271e-09	8.65619e-07
AT4G29760	1479.84	-0.679783	0.11848	-5.73754	9.60616e-09	9.21092e-07
AT1G02330	3138.28	0.538118	0.0939707	5.72644	1.0256e-08	9.78532e-07
AT4G05530	1703.81	0.629215	0.110193	5.71013	1.12892e-08	1.07089e-06
AT2G30060	2132.82	-0.595118	0.104234	-5.70944	1.13351e-08	1.07089e-06
AT3G61370	506.148	0.795362	0.140004	5.68099	1.33917e-08	1.25902e-06
AT3G30305	20.4329	8.35198	1.47341	5.66846	1.44088e-08	1.34807e-06
AT4G06598	215.103	-1.3453	0.239204	-5.62409	1.86494e-08	1.73637e-06
AT3G09390	13586.8	0.744988	0.132893	5.60591	2.07164e-08	1.91955e-06
AT2G43910	1391.73	0.824383	0.147192	5.60073	2.13456e-08	1.96839e-06
AT1G67870	841.459	0.971653	0.173855	5.58888	2.28544e-08	2.09749e-06
AT3G50950	542.134	0.700951	0.125515	5.58462	2.34213e-08	2.13933e-06
AT3G43740	104.125	9.71116	1.73919	5.58372	2.35432e-08	2.14032e-06
AT5G51970	611.983	0.669097	0.12021	5.56609	2.60521e-08	2.35729e-06
AT4G12460	1433.3	0.640357	0.115173	5.55998	2.69808e-08	2.42991e-06
AT5G24800	1163.96	0.817577	0.147124	5.55705	2.74378e-08	2.45957e-06
AT1G32540	313.636	-1.08446	0.195301	-5.55278	2.81168e-08	2.50878e-06
AT4G13770	210.829	2.05605	0.372053	5.52622	3.27205e-08	2.90609e-06
AT1G68010	1710.33	0.610696	0.110551	5.52413	3.31117e-08	2.92735e-06
AT1G22710	301.621	1.36957	0.247963	5.52328	3.32728e-08	2.92815e-06
AT2G35920	3247.83	-0.542503	0.0982487	-5.52173	3.35675e-08	2.94066e-06
AT5G54940	702.173	0.825684	0.149582	5.51993	3.39132e-08	2.9575e-06
AT4G16830	3478.56	0.475565	0.086192	5.5175	3.43847e-08	2.98512e-06
AT5G42900	2930.6	0.755764	0.137253	5.50637	3.66313e-08	3.1659e-06
AT4G35190	7206.16	0.795645	0.144521	5.50539	3.68349e-08	3.16928e-06
AT4G27460	376.318	0.917678	0.166759	5.50301	3.73365e-08	3.19816e-06
AT3G55780	443.051	-1.14051	0.207357	-5.50022	3.79324e-08	3.23483e-06
AT1G04107	402.808	-1.23149	0.224797	-5.47823	4.29596e-08	3.64741e-06
AT2G40955	22.3171	-8.05889	1.47333	-5.46983	4.50456e-08	3.80774e-06
AT4G03930	32.011	-4.22164	0.772418	-5.46549	4.61636e-08	3.8852e-06
AT2G47470	12267.3	0.528186	0.096904	5.45062	5.01957e-08	4.20618e-06
AT5G10760	161.483	1.74923	0.32118	5.44627	5.14375e-08	4.28766e-06
AT4G04040	644.751	0.682217	0.125277	5.44566	5.16129e-08	4.28766e-06
AT4G10610	1423.6	0.682024	0.125386	5.43938	5.34668e-08	4.4226e-06
AT4G16807	138.839	1.41963	0.262329	5.41164	6.24489e-08	5.1435e-06
AT5G41670	3831.45	-0.479517	0.088648	-5.40923	6.32973e-08	5.19118e-06
AT4G13630	360.48	1.24819	0.230816	5.40771	6.38341e-08	5.21303e-06
AT4G04910	3348.74	-0.576869	0.106794	-5.40171	6.601e-08	5.36797e-06
AT4G10220	19.788	-7.28601	1.35086	-5.39363	6.90494e-08	5.59155e-06
AT2G40590	3071.91	-0.745729	0.138432	-5.38698	7.16531e-08	5.77812e-06
AT1G56120	745.347	0.790274	0.146751	5.38514	7.23873e-08	5.813e-06
AT1G78370	7693.02	0.703678	0.13072	5.38308	7.3223e-08	5.85571e-06
AT3G62650	1114.62	0.709462	0.132046	5.37283	7.75119e-08	6.17309e-06
AT1G23935	1288.44	-0.739139	0.13795	-5.35802	8.41386e-08	6.67326e-06
AT4G21960	71944.8	0.389153	0.072672	5.35492	8.55952e-08	6.76097e-06
AT1G01620	21472.7	0.463747	0.0866746	5.35043	8.77434e-08	6.90236e-06
AT2G36320	608.487	0.727934	0.136165	5.34596	8.99374e-08	7.04619e-06
AT5G33320	3619.38	-0.489517	0.0916419	-5.34162	9.21179e-08	7.18781e-06
AT2G35720	753.771	-0.860852	0.161438	-5.33239	9.69275e-08	7.5326e-06
AT2G42190	1753.99	0.614316	0.115251	5.33022	9.8094e-08	7.59263e-06
AT4G25630	1970.36	-0.613186	0.11519	-5.32327	1.01918e-07	7.85705e-06
AT3G60360	2007.65	-0.465664	0.0875032	-5.32168	1.02813e-07	7.8945e-06
AT1G63800	1109.23	0.685786	0.128923	5.31935	1.04136e-07	7.95634e-06
AT2G15890	1628.49	0.579923	0.109032	5.31882	1.04444e-07	7.95634e-06
AT3G61420	1885.56	-0.720035	0.135733	-5.3048	1.12797e-07	8.55396e-06
AT3G10040	1750.32	-0.658118	0.124075	-5.30419	1.13177e-07	8.55396e-06
AT1G26945	166.377	-1.47641	0.278436	-5.3025	1.14229e-07	8.59978e-06
AT4G14455	387.976	1.00367	0.190019	5.28196	1.27811e-07	9.58479e-06
AT4G03470	154.453	-9.61091	1.82039	-5.27958	1.29479e-07	9.67226e-06
AT2G36570	3430.92	0.787174	0.149513	5.26493	1.4024e-07	1.03981e-05
AT4G13540	2033.02	0.582661	0.110669	5.26489	1.40275e-07	1.03981e-05
AT2G46430	167.233	-2.02728	0.38531	-5.26144	1.42933e-07	1.05546e-05
AT2G41190	87.4007	-1.85871	0.354862	-5.23783	1.62476e-07	1.19519e-05
AT5G66880	1598.88	0.474738	0.0906888	5.23481	1.65155e-07	1.21028e-05
AT2G20340	1766.73	-0.581401	0.111149	-5.23085	1.68736e-07	1.23184e-05
AT3G28950	613.154	0.772249	0.14786	5.22283	1.76208e-07	1.28153e-05
AT3G15790	4716.66	0.479451	0.0918925	5.21752	1.81337e-07	1.31387e-05
AT1G26200	83.2776	1.7059	0.327054	5.21595	1.8288e-07	1.32009e-05
AT1G80100	497.643	0.858948	0.164827	5.21119	1.87628e-07	1.34931e-05
AT1G36180	1382.49	-1.14784	0.221071	-5.19217	2.07861e-07	1.48691e-05
AT3G56400	1094.43	1.00519	0.193612	5.19177	2.08305e-07	1.48691e-05
AT4G04465	20.8733	-5.434	1.04969	-5.17677	2.25759e-07	1.60555e-05
AT5G10860	8628.34	0.474629	0.0919394	5.16241	2.43793e-07	1.72743e-05
AT1G54580	7605.49	-0.468492	0.0907713	-5.16124	2.45323e-07	1.73191e-05
AT3G57460	97.907	2.03044	0.393532	5.15952	2.47586e-07	1.7415e-05
AT5G59390	222.01	-1.89204	0.366907	-5.15672	2.5132e-07	1.76134e-05
AT3G25560	2038.96	0.868513	0.168644	5.14997	2.60524e-07	1.81923e-05
AT2G28390	2820.25	-0.519785	0.100945	-5.14918	2.61624e-07	1.82032e-05
AT4G02660	299.731	0.959255	0.186487	5.14381	2.69224e-07	1.86646e-05
AT1G27370	2492.63	-0.561402	0.109331	-5.13487	2.82334e-07	1.95033e-05
AT4G30993	807.184	0.881585	0.171709	5.13418	2.8337e-07	1.9505e-05
AT4G09432	13.0172	7.7013	1.50305	5.12378	2.99463e-07	2.05393e-05
AT4G00400	721.538	-0.871234	0.170188	-5.11924	3.06762e-07	2.09653e-05
AT1G56020	5781.84	0.449735	0.087908	5.11597	3.12135e-07	2.12572e-05
AT4G31610	7720.67	0.466682	0.0914954	5.10061	3.38558e-07	2.29234e-05
AT5G24770	23250.8	1.31974	0.258754	5.10038	3.3898e-07	2.29234e-05
AT5G15120	1607.78	-0.607354	0.119164	-5.09679	3.45456e-07	2.32171e-05
AT2G00340	20.0094	7.32117	1.43647	5.09664	3.45733e-07	2.32171e-05
AT5G52860	2023.23	-0.638384	0.125352	-5.09272	3.5296e-07	2.36201e-05
AT4G08950	5077.8	-0.655836	0.128823	-5.09099	3.56191e-07	2.37539e-05
AT4G11540	12.6604	-7.36105	1.44745	-5.08553	3.66601e-07	2.43638e-05
AT2G13550	184.557	-1.36462	0.268392	-5.08442	3.68753e-07	2.44226e-05
AT2G06850	5747.49	0.337797	0.0665304	5.07733	3.82777e-07	2.52646e-05
AT4G09020	6733.8	0.389308	0.0767285	5.07384	3.89874e-07	2.5568e-05
AT4G15960	212.484	2.21764	0.437081	5.07376	3.90028e-07	2.5568e-05
AT2G38800	1748.31	0.738061	0.145609	5.06878	4.00371e-07	2.60974e-05
AT1G48100	874.475	-0.912499	0.180031	-5.06857	4.0081e-07	2.60974e-05
AT3G05255	13.2167	7.7072	1.52279	5.06123	4.16561e-07	2.70316e-05
AT4G11410	324.177	0.810656	0.16025	5.05868	4.22159e-07	2.73029e-05
AT1G01610	2403.85	-0.557038	0.1102	-5.05478	4.30895e-07	2.77747e-05
AT3G20810	2013.57	0.59724	0.118662	5.03313	4.82543e-07	3.10001e-05
AT3G04480	940.141	-0.565546	0.112423	-5.03052	4.89159e-07	3.13208e-05
AT1G79380	1552.57	-0.457358	0.0911337	-5.01854	5.20652e-07	3.32269e-05
AT2G37710	953.538	0.585287	0.117085	4.99881	5.76848e-07	3.66917e-05
AT1G56280	18999.6	0.440681	0.0881881	4.99706	5.82125e-07	3.69056e-05
AT2G01220	1832.06	0.484195	0.0969227	4.99568	5.86274e-07	3.70468e-05
AT2G25060	3843	-0.412421	0.0826951	-4.98725	6.12443e-07	3.85739e-05
AT1G56300	1949.33	0.485838	0.0975137	4.98225	6.28492e-07	3.94558e-05
AT1G76180	2122.89	-0.451274	0.0905881	-4.98161	6.30587e-07	3.94588e-05
AT3G12145	61031.5	0.545997	0.10974	4.97537	6.51247e-07	4.06197e-05
AT4G03490	14.934	7.82174	1.57554	4.9645	6.888e-07	4.28233e-05
AT4G36220	1006.43	0.637921	0.128754	4.95456	7.24924e-07	4.49243e-05
AT5G57655	6161.95	0.32386	0.0653794	4.95355	7.28734e-07	4.50157e-05
AT1G02305	1644.39	0.69181	0.140395	4.92759	8.32485e-07	5.12603e-05
AT4G04955	1440.38	-0.604481	0.122793	-4.92278	8.53213e-07	5.23694e-05
AT2G43570	28.1795	3.11754	0.633663	4.91987	8.66009e-07	5.2986e-05
AT1G52410	6852.52	0.69686	0.141764	4.91563	8.84968e-07	5.39747e-05
AT4G16555	22.1591	-6.59891	1.34289	-4.91395	8.92599e-07	5.42683e-05
AT4G15260	488.996	-1.04154	0.21228	-4.90644	9.27463e-07	5.62107e-05
AT1G15290	2039.23	-0.432632	0.0882883	-4.90021	9.57324e-07	5.78386e-05
AT3G03150	2616.42	0.58611	0.119642	4.89886	9.63956e-07	5.80573e-05
AT1G62480	21303.6	-0.635077	0.129804	-4.89257	9.95263e-07	5.97561e-05
AT5G51440	1246.36	-1.04284	0.213343	-4.88808	1.01825e-06	6.09463e-05
AT4G13010	721.574	0.607765	0.124758	4.87157	1.10714e-06	6.60614e-05
AT4G08320	1666.39	-0.645645	0.132634	-4.86787	1.1281e-06	6.71043e-05
AT2G15620	1861.05	-0.485524	0.0999066	-4.85978	1.17514e-06	6.96874e-05
AT1G79110	2053.96	0.628889	0.129486	4.85682	1.19287e-06	7.05222e-05
AT4G25640	2837.01	-0.621694	0.128259	-4.84719	1.25224e-06	7.38054e-05
AT4G12130	804.192	0.824049	0.170104	4.84438	1.27008e-06	7.44115e-05
AT3G63190	2297.9	-0.379737	0.0783875	-4.84435	1.27024e-06	7.44115e-05
AT3G55200	802.065	-0.785463	0.162272	-4.8404	1.29578e-06	7.56774e-05
AT2G42530	265.605	1.68595	0.348623	4.83605	1.32448e-06	7.71197e-05
AT3G11130	8380.74	-0.361066	0.0746913	-4.83411	1.33742e-06	7.76391e-05
AT1G66980	295.385	1.13928	0.235734	4.83288	1.3457e-06	7.78847e-05
AT1G10225	137.882	-2.02912	0.42077	-4.82239	1.41849e-06	8.17959e-05
AT1G48970	483.782	-0.666856	0.138297	-4.82193	1.42176e-06	8.17959e-05
AT4G01900	2725.03	0.57492	0.119513	4.81051	1.50546e-06	8.63533e-05
AT5G28020	122.069	-1.65373	0.343865	-4.80925	1.515e-06	8.6643e-05
AT1G54020	644.21	1.28623	0.267689	4.80493	1.54803e-06	8.82698e-05
AT3G13130	354.95	1.44966	0.301749	4.8042	1.55372e-06	8.83329e-05
AT2G38860	1345.55	0.87925	0.183068	4.80286	1.56416e-06	8.84885e-05
AT2G03090	9160.99	-0.598927	0.124707	-4.80267	1.56564e-06	8.84885e-05
AT4G12400	541.159	-0.764847	0.159398	-4.79836	1.5997e-06	9.01489e-05
AT1G04390	483.448	-0.659352	0.137436	-4.79751	1.60648e-06	9.02676e-05
AT2G33000	49.0483	-1.83873	0.383429	-4.7955	1.62273e-06	9.09151e-05
AT4G03292	13.1549	7.71562	1.60983	4.79281	1.64462e-06	9.18745e-05
AT2G28830	237.371	-1.08251	0.226525	-4.77874	1.76396e-06	9.82568e-05
AT5G19875	92.744	1.64411	0.344489	4.7726	1.81863e-06	0.000100879
AT1G78865	999.699	-0.854172	0.178986	-4.77228	1.82151e-06	0.000100879
AT3G27940	23.8633	7.98414	1.67368	4.77042	1.83841e-06	0.000101523
AT4G02835	9.28557	-7.01646	1.47249	-4.76502	1.88831e-06	0.000103981
AT4G21215	1391.56	-0.585227	0.122874	-4.76281	1.90915e-06	0.000104829
AT2G30740	953.039	-0.498259	0.104655	-4.76096	1.92673e-06	0.000105494
AT1G80280	2290.02	-0.54163	0.113994	-4.75137	2.02043e-06	0.000110311
AT4G14605	723.971	-0.59957	0.126226	-4.74996	2.03454e-06	0.000110767
AT2G38570	360.705	0.702109	0.147886	4.74765	2.05797e-06	0.000111728
AT2G19910	1902.93	-0.485278	0.102311	-4.74318	2.10392e-06	0.000113901
AT4G16880	17.6381	5.53036	1.16729	4.73776	2.16091e-06	0.000116659
AT5G56300	2193.75	-0.642952	0.135828	-4.73357	2.20603e-06	0.000118762
AT2G47730	1907.36	0.61125	0.129324	4.72648	2.28444e-06	0.000122641
AT5G07990	1498.23	-1.00102	0.211847	-4.72519	2.29901e-06	0.00012308
AT4G05180	1017.37	0.574447	0.12193	4.71129	2.46152e-06	0.000131415
AT1G07250	1511.37	-0.433752	0.0921143	-4.70884	2.49125e-06	0.000132635
AT4G30160	2507.82	-0.391181	0.0831698	-4.70341	2.55857e-06	0.000135844
AT5G62670	5201.41	-0.348403	0.0741218	-4.70041	2.59641e-06	0.000137474
AT1G19180	1652.6	0.919205	0.195621	4.6989	2.61567e-06	0.000138114
AT4G12310	33.2807	-3.88548	0.82745	-4.69572	2.65666e-06	0.000139896
AT3G57490	1487.71	-0.561951	0.119764	-4.69214	2.70362e-06	0.000141981
AT1G80050	3001.7	0.69717	0.14862	4.69095	2.71945e-06	0.000142424
AT4G03430	4011.06	-0.353124	0.0753347	-4.6874	2.76704e-06	0.000144524
AT1G01340	46.3097	1.99106	0.426401	4.66945	3.02003e-06	0.000157311
AT5G19260	1107.97	1.12649	0.241529	4.66397	3.10168e-06	0.000161128
AT1G10170	3846.51	-0.560974	0.120327	-4.6621	3.13006e-06	0.000162166
AT2G46440	142.098	-1.11528	0.239631	-4.65414	3.25334e-06	0.000168101
AT2G15292	625.918	0.928733	0.199938	4.6451	3.39911e-06	0.000174821
AT5G39890	365.52	-1.25554	0.270302	-4.64495	3.40154e-06	0.000174821
AT2G33170	759.757	0.604066	0.130109	4.64275	3.43795e-06	0.000176222
AT1G67590	774.137	-0.645596	0.139189	-4.63826	3.5135e-06	0.000179617
AT4G11920	648.607	0.590601	0.127552	4.63029	3.65149e-06	0.000186178
AT4G01895	103.812	-1.54724	0.334338	-4.62776	3.69637e-06	0.000187969
AT3G50170	113.094	-1.28419	0.277699	-4.62441	3.75666e-06	0.000190459
AT2G34810	2416.22	-1.57373	0.340377	-4.62348	3.7735e-06	0.000190459
AT4G01460	524.3	0.710861	0.153753	4.6234	3.77498e-06	0.000190459
AT4G32920	1845.69	-0.375142	0.0812003	-4.61995	3.83825e-06	0.000193134
AT4G08960	2907.6	-0.484142	0.104806	-4.61942	3.84805e-06	0.000193134
AT4G24050	324.45	0.783384	0.169638	4.61797	3.87513e-06	0.000193988
AT3G56360	953.273	1.75303	0.379711	4.61676	3.89785e-06	0.00019462
AT4G10550	341.286	-0.826996	0.17931	-4.6121	3.98614e-06	0.000198514
AT1G11670	984.109	-0.653215	0.141722	-4.60911	4.04388e-06	0.000200871
AT3G52930	20529	-0.520937	0.113233	-4.60056	4.21347e-06	0.000208756
AT4G37760	701.278	-0.508263	0.110604	-4.59532	4.32086e-06	0.000212993
AT1G77840	3711.61	-0.552379	0.120205	-4.59531	4.32108e-06	0.000212993
AT1G18590	195.381	1.45179	0.316143	4.5922	4.38604e-06	0.000215643
AT1G58350	1590.7	-0.467237	0.101843	-4.58781	4.47915e-06	0.000219661
AT3G53310	1017.27	-0.526767	0.114911	-4.58411	4.55914e-06	0.000222515
AT5G01200	782.991	0.544953	0.11888	4.58406	4.56044e-06	0.000222515
AT4G31615	1679.28	0.576482	0.125801	4.58248	4.59504e-06	0.000223637
AT3G59750	293.578	-1.14606	0.250432	-4.57635	4.73164e-06	0.000229705
AT4G14490	292.584	1.04723	0.229105	4.57096	4.85505e-06	0.000235104
AT2G27880	803.22	0.926011	0.202761	4.567	4.9476e-06	0.000238985
AT4G02280	110.465	1.61051	0.353006	4.56227	5.06045e-06	0.000243825
AT4G14880	4072.12	0.366325	0.0803855	4.5571	5.18637e-06	0.000249269
AT2G44490	501.096	0.83335	0.182987	4.55416	5.25958e-06	0.000252159
AT3G54600	204.709	1.24154	0.272681	4.55309	5.28645e-06	0.000252818
AT5G18860	105.884	1.56932	0.344787	4.55157	5.32462e-06	0.000254013
AT4G35020	1606.65	0.453598	0.0998115	4.54454	5.50551e-06	0.000261994
AT3G14440	129.496	1.66839	0.367377	4.54137	5.58906e-06	0.000265315
AT1G18070	5218.18	-0.319538	0.0706344	-4.52384	6.07282e-06	0.000287571
AT4G38740	12672.9	0.434548	0.0961382	4.52003	6.18307e-06	0.000292074
AT2G39050	736.868	0.671532	0.149118	4.50336	6.68884e-06	0.000314481
AT4G16680	663.558	-0.918702	0.204006	-4.50332	6.69005e-06	0.000314481
AT5G48880	2738.53	-0.555616	0.123452	-4.50067	6.77388e-06	0.000317647
AT2G20100	550.745	-0.637479	0.141666	-4.49989	6.79891e-06	0.000318047
AT3G05945	116.824	9.69715	2.15867	4.49218	7.04968e-06	0.000328979
AT2G29340	59.0435	-1.82305	0.406007	-4.49019	7.116e-06	0.000331272
AT3G63450	2083.94	-0.504446	0.112468	-4.48525	7.2827e-06	0.000338216
AT2G37300	956.13	-0.626502	0.139697	-4.48471	7.30116e-06	0.000338258
AT1G05805	988.691	0.520767	0.116175	4.4826	7.37378e-06	0.000340803
AT2G14750	1045.16	0.607186	0.135493	4.48133	7.41807e-06	0.00034203
AT5G02790	2138.4	0.43236	0.0965602	4.47763	7.54779e-06	0.00034718
AT5G26690	59.7919	1.83729	0.410622	4.47441	7.66221e-06	0.000351604
AT5G18130	161.305	1.55078	0.346846	4.47109	7.78206e-06	0.000356256
AT4G16447	654.604	0.622373	0.139494	4.46163	8.13371e-06	0.000371472
AT4G14690	221.88	-0.960209	0.215541	-4.45488	8.39412e-06	0.000382458
AT1G21680	1626.08	0.429763	0.0965101	4.45303	8.4666e-06	0.000384851
AT4G05160	695.499	-0.513515	0.115402	-4.4498	8.59521e-06	0.000389777
AT4G02930	8502.66	-0.468842	0.105381	-4.44904	8.62557e-06	0.000390236
AT5G53370	710.807	0.747583	0.168339	4.44093	8.95698e-06	0.000404281
AT1G60810	3524.47	0.34771	0.0784274	4.43352	9.27048e-06	0.000417453
AT3G53980	175.639	1.68991	0.381261	4.43242	9.31828e-06	0.000418627
AT5G66570	25093.9	0.299032	0.0675502	4.42682	9.56328e-06	0.000428635
AT2G44200	1702.85	0.44919	0.101699	4.41687	1.00141e-05	0.000447799
AT5G05690	1630.45	0.510936	0.115713	4.41553	1.00762e-05	0.000449535
AT5G25230	19.6466	-6.18386	1.40092	-4.41414	1.01412e-05	0.000450455
AT2G47750	209.254	1.25861	0.285135	4.41409	1.01436e-05	0.000450455
AT4G14365	60.2853	1.80383	0.408821	4.41229	1.02285e-05	0.000453181
AT5G09980	289.477	1.03293	0.234294	4.40871	1.03989e-05	0.000458861
AT5G60100	2411.66	0.365644	0.0829406	4.4085	1.04088e-05	0.000458861
AT4G03560	1099.63	0.477628	0.108352	4.4081	1.04281e-05	0.000458861
AT1G63190	112.055	1.16406	0.26565	4.38194	1.17627e-05	0.000516405
AT5G09440	2108.06	0.402299	0.0918334	4.38074	1.18275e-05	0.000517075
AT5G04750	1447.46	0.547715	0.12503	4.38067	1.18316e-05	0.000517075
AT3G12810	2462.7	-0.418123	0.0954626	-4.37997	1.18698e-05	0.000517571
AT3G48710	5125.15	0.327554	0.0748668	4.37515	1.21348e-05	0.00052793
AT3G27350	2102.84	0.521149	0.119152	4.37381	1.22098e-05	0.000529997
AT5G61310	2031.43	0.363689	0.0832512	4.36858	1.25059e-05	0.000541631
AT4G16960	43.9201	2.43565	0.557811	4.36644	1.26288e-05	0.000545728
AT5G61120	1268.58	0.5534	0.126936	4.35969	1.30248e-05	0.000561583
AT4G12030	22.0786	3.67227	0.843511	4.35355	1.33951e-05	0.000576257
AT5G06870	1303.62	0.969962	0.222861	4.35232	1.34703e-05	0.000578204
AT4G04601	18.2073	-7.1419	1.64275	-4.34754	1.37675e-05	0.000589646
AT4G03415	1337.03	0.370459	0.0852407	4.34604	1.3862e-05	0.000592376
AT2G36390	5760.13	0.358837	0.0827199	4.33798	1.438e-05	0.000611371
AT4G16340	3991.72	-0.387253	0.089277	-4.33766	1.44007e-05	0.000611371
AT3G22440	39211.8	0.333505	0.0768862	4.33765	1.44016e-05	0.000611371
AT4G21650	1003.4	1.12978	0.260628	4.33483	1.45872e-05	0.000617888
AT3G14990	2999.52	0.430536	0.0993514	4.33347	1.4678e-05	0.000620371
AT3G53830	267.556	-0.826592	0.190807	-4.33209	1.47701e-05	0.000622899
AT2G46780	955.638	-0.471547	0.108922	-4.32922	1.49639e-05	0.000629691
AT1G31310	2896.01	-0.47384	0.109474	-4.32833	1.50243e-05	0.000630855
AT4G22590	139.739	-1.18321	0.273731	-4.32253	1.54252e-05	0.000646282
AT3G10020	6198.43	0.354729	0.082104	4.32049	1.55686e-05	0.000650877
AT4G13880	120.657	1.3676	0.317016	4.31396	1.60355e-05	0.000668946
AT5G23360	128.865	1.57042	0.364131	4.3128	1.61201e-05	0.000670213
AT1G52190	1728.69	0.403583	0.0935825	4.31259	1.61355e-05	0.000670213
AT5G12970	781.699	-0.612408	0.14203	-4.31181	1.61923e-05	0.000670929
AT2G08735	34.7718	-2.37685	0.551338	-4.31106	1.62475e-05	0.000670929
AT4G05715	36.3875	-8.90337	2.0653	-4.31093	1.62571e-05	0.000670929
AT4G13460	1263.26	0.581636	0.135082	4.30579	1.66392e-05	0.000685231
AT4G17600	1823.87	-0.399617	0.092853	-4.30376	1.67921e-05	0.000690052
AT5G24850	2629.32	-0.320647	0.0746351	-4.2962	1.73752e-05	0.000712493
AT3G17100	2272.54	0.438057	0.101986	4.29528	1.7447e-05	0.000713918
AT3G59680	272.024	0.77017	0.179462	4.29155	1.77429e-05	0.00072449
AT3G17010	281.66	-1.43983	0.335639	-4.28982	1.78816e-05	0.00072861
AT4G04925	700.109	0.716985	0.167242	4.28712	1.81005e-05	0.000735972
AT1G20620	23495.8	0.42457	0.0991036	4.28411	1.83474e-05	0.000744439
AT5G18980	604.777	-0.592719	0.13842	-4.28202	1.852e-05	0.000749867
AT1G32700	752.68	0.985312	0.230188	4.28046	1.86506e-05	0.000753571
AT5G19550	3340.17	-0.588986	0.137707	-4.2771	1.89344e-05	0.000763437
AT3G51890	426.714	0.742072	0.173595	4.27473	1.91367e-05	0.000768525
AT2G19920	1162.62	-0.531351	0.124302	-4.27469	1.91404e-05	0.000768525
AT3G03250	3290.97	-0.35988	0.0841991	-4.27416	1.91861e-05	0.000768761
AT4G16250	1040.18	0.515254	0.12062	4.27171	1.9398e-05	0.000775637
AT1G62500	38803.9	-0.454713	0.10648	-4.27041	1.95111e-05	0.000778547
AT3G30775	3329.82	0.591924	0.138708	4.26743	1.97741e-05	0.000787409
AT3G32940	1546.06	-0.512091	0.120735	-4.24145	2.2208e-05	0.000882503
AT4G15880	1923.76	0.423341	0.0998806	4.23847	2.2505e-05	0.000891948
AT2G36460	6732.84	-0.571518	0.134863	-4.23778	2.25745e-05	0.000891948
AT4G39090	12601.3	0.386219	0.0911394	4.23768	2.25845e-05	0.000891948
AT4G11900	113.321	1.55451	0.367217	4.23321	2.30379e-05	0.000907926
AT4G16760	3071.99	-0.481704	0.113804	-4.23277	2.30833e-05	0.000907926
AT2G15970	1408.39	0.70883	0.167533	4.23099	2.32664e-05	0.000913265
AT3G11220	386.219	-0.772403	0.182722	-4.2272	2.36615e-05	0.000926886
AT5G14780	3065.81	0.419532	0.0995536	4.21413	2.50738e-05	0.000980218
AT3G05020	1495.7	-0.435898	0.103472	-4.21273	2.52303e-05	0.000984338
AT5G63970	111.82	1.14398	0.27187	4.20783	2.57838e-05	0.0010039
AT2G28900	4483.16	0.389559	0.0926636	4.20401	2.6223e-05	0.00101894
AT4G01915	22.6225	4.87802	1.16049	4.2034	2.62936e-05	0.00101963
AT5G03940	5084.04	0.307231	0.0731038	4.20267	2.63789e-05	0.00102088
AT2G46520	2805.35	-0.30892	0.0735632	-4.19938	2.67651e-05	0.00103376
AT3G60130	603.278	0.525208	0.12511	4.19796	2.69336e-05	0.00103818
AT5G01350	2421.25	0.549259	0.130902	4.19595	2.71728e-05	0.00104531
AT4G09880	12.5245	-6.12468	1.46099	-4.19214	2.76339e-05	0.00106093
AT3G06880	928.959	-0.660951	0.157683	-4.19165	2.76933e-05	0.0010611
AT4G16370	1066.37	0.594107	0.142153	4.17935	2.92338e-05	0.0011179
AT1G01760	199.512	-1.12345	0.268945	-4.17727	2.95032e-05	0.00112597
AT4G16957	104.969	2.03462	0.487287	4.17541	2.97455e-05	0.00113297
AT3G58875	295.463	1.27508	0.305503	4.17371	2.99684e-05	0.00113921
AT2G42830	15.9231	6.10596	1.46325	4.17289	3.00761e-05	0.00114106
AT2G36830	36056.4	0.267735	0.0642592	4.16648	3.09335e-05	0.00117128
AT4G12610	2962.58	-0.387006	0.0929195	-4.16496	3.11409e-05	0.00117682
AT2G29650	1042.68	-0.443149	0.106439	-4.16341	3.13533e-05	0.00118253
AT4G31690	800.253	-0.721792	0.173583	-4.1582	3.20759e-05	0.00120742
AT3G16500	1493.4	0.488532	0.117535	4.15649	3.23181e-05	0.00121416
AT4G02710	2024.34	0.467751	0.112683	4.15102	3.31002e-05	0.00124113
AT1G19330	816.159	0.576363	0.138964	4.14757	3.3602e-05	0.0012575
AT4G38710	11333.8	-0.352864	0.0851457	-4.14424	3.40942e-05	0.00127345
AT2G30980	5281.76	0.272958	0.0659244	4.14047	3.46592e-05	0.00128724
AT1G02070	85.2766	1.58624	0.38311	4.14044	3.46647e-05	0.00128724
AT5G12200	1670.87	0.35748	0.0863443	4.14018	3.47038e-05	0.00128724
AT5G03545	23.1855	-5.54086	1.33837	-4.14	3.47308e-05	0.00128724
AT1G19830	571.957	-0.730528	0.176614	-4.1363	3.52948e-05	0.00130564
AT2G33500	2037.76	0.343625	0.0831254	4.13381	3.56793e-05	0.00131733
AT1G32860	2497.58	-0.430483	0.104179	-4.13213	3.59416e-05	0.00132448
AT2G30860	19914.5	0.950466	0.230124	4.13023	3.62403e-05	0.00133294
AT2G40060	5541.41	0.331842	0.0803594	4.12947	3.63601e-05	0.0013348
AT4G39710	1602.92	-0.389157	0.0943788	-4.12336	3.73393e-05	0.00136814
AT3G57040	646.651	0.971769	0.235824	4.12074	3.77657e-05	0.00138113
AT5G55550	680.454	-0.5731	0.139183	-4.11761	3.82822e-05	0.00139258
AT5G08150	221.177	1.01008	0.245308	4.1176	3.82838e-05	0.00139258
AT5G18630	902.102	0.587814	0.142759	4.11753	3.82954e-05	0.00139258
AT3G29575	491.57	1.20926	0.293803	4.1159	3.85676e-05	0.00139984
AT3G11410	2362.49	0.471195	0.114552	4.11338	3.89908e-05	0.00141201
AT4G37260	2493.08	0.453729	0.110319	4.11289	3.90731e-05	0.00141201
AT1G69480	134.226	-1.35862	0.330385	-4.11223	3.9186e-05	0.00141201
AT5G62350	4379.96	0.544238	0.132362	4.11174	3.9269e-05	0.00141201
AT1G29910	2282.92	-0.5426	0.131964	-4.11174	3.92692e-05	0.00141201
AT5G64260	8046.64	0.63606	0.154799	4.10895	3.97467e-05	0.00142451
AT1G67770	772.637	0.48655	0.118415	4.10884	3.97649e-05	0.00142451
AT3G43960	386.406	-1.10034	0.267904	-4.1072	4.00478e-05	0.00143012
AT1G54630	3229.98	-0.336957	0.082043	-4.10708	4.00699e-05	0.00143012
AT5G45750	1256.83	-0.639759	0.156062	-4.09939	4.14232e-05	0.00147569
AT1G45145	327.264	1.06755	0.261033	4.08972	4.31886e-05	0.00153511
AT1G48430	2838.77	0.321357	0.0785831	4.08939	4.32505e-05	0.00153511
AT3G45060	70.5668	1.71261	0.418976	4.08761	4.35833e-05	0.00154408
AT2G34510	1168.04	0.407387	0.0996946	4.08635	4.3822e-05	0.00154794
AT2G41680	4204.4	0.268137	0.0656224	4.08606	4.38769e-05	0.00154794
AT4G19840	130.894	1.42495	0.34876	4.08576	4.3933e-05	0.00154794
AT3G07100	3663.02	-0.331615	0.0811779	-4.08504	4.40696e-05	0.00154992
AT1G25530	900.148	0.703389	0.172237	4.08385	4.42954e-05	0.00155502
AT1G76110	2044.58	0.343768	0.0842242	4.08158	4.47306e-05	0.00156744
AT1G01130	890.389	-0.700038	0.171581	-4.07994	4.50473e-05	0.00157568
AT1G68020	1680.28	0.39368	0.0966065	4.07509	4.59963e-05	0.00160596
AT5G63850	514.746	0.927483	0.227803	4.07143	4.6726e-05	0.00162848
AT2G41470	192.951	-0.939025	0.23086	-4.06751	4.75173e-05	0.00165307
AT5G49770	122.419	-1.59024	0.391148	-4.06557	4.79146e-05	0.00166223
AT1G26800	52.2993	2.03137	0.499699	4.06519	4.79938e-05	0.00166223
AT2G47790	1586.45	0.482006	0.118576	4.06497	4.80394e-05	0.00166223
AT5G39220	2017.83	-0.524878	0.129155	-4.06395	4.82495e-05	0.00166651
AT2G18550	1075.13	0.773288	0.190575	4.05766	4.95675e-05	0.00170897
AT4G05450	210.326	0.785557	0.193635	4.0569	4.97288e-05	0.00171147
AT4G02370	788.672	0.555133	0.13686	4.05621	4.98748e-05	0.00171343
AT3G63210	1275.05	0.833314	0.205472	4.0556	5.00049e-05	0.00171485
AT4G16892	352.026	-1.26394	0.311923	-4.05208	5.07649e-05	0.00173782
AT4G09500	438.698	0.86984	0.214818	4.0492	5.13927e-05	0.00175619
AT3G27220	2299.37	-0.809209	0.199937	-4.04732	5.18079e-05	0.00176689
AT5G06570	105.497	1.38552	0.342361	4.04695	5.18892e-05	0.00176689
AT1G10120	2866.09	0.432194	0.106892	4.04327	5.27102e-05	0.00179168
AT5G63530	4303.47	-0.358295	0.0887137	-4.03877	5.37317e-05	0.00182319
AT4G11350	113.347	-1.14799	0.284301	-4.03792	5.39262e-05	0.00182657
AT5G57720	491.612	-1.20273	0.298057	-4.03523	5.45499e-05	0.00184446
AT3G47340	47.4051	4.52644	1.12192	4.03457	5.47033e-05	0.0018464
AT5G49470	1012.22	-0.466727	0.115824	-4.02961	5.58705e-05	0.00187662
AT1G65580	2542.2	-0.365299	0.0906555	-4.02953	5.58893e-05	0.00187662
AT1G10290	5254.48	-0.253257	0.0628503	-4.02952	5.58906e-05	0.00187662
AT1G75820	2232.24	0.365183	0.0906468	4.02864	5.61011e-05	0.00187839
AT5G57785	2117.15	0.60772	0.150856	4.02848	5.61382e-05	0.00187839
AT5G45650	1370.78	-0.585128	0.145281	-4.02756	5.63596e-05	0.00188049
AT3G57990	2669.54	0.356841	0.0886033	4.0274	5.63963e-05	0.00188049
AT1G03290	1463.66	0.380569	0.0945302	4.0259	5.67581e-05	0.00188929
AT2G43110	1541.01	0.622642	0.154741	4.02378	5.72718e-05	0.0019031
AT4G32150	1836.86	0.468463	0.11652	4.02046	5.80849e-05	0.0019268
AT2G28560	113.241	-1.26662	0.315088	-4.01991	5.82209e-05	0.00192799
AT4G16450	1506.54	0.660201	0.164303	4.0182	5.86438e-05	0.00193782
AT2G35370	1761.12	0.390887	0.0972864	4.0179	5.87187e-05	0.00193782
AT1G28330	2267.2	0.776842	0.193388	4.01702	5.89388e-05	0.00194176
AT2G45650	551.156	-0.677243	0.168644	-4.01581	5.92415e-05	0.0019484
AT3G27610	276.809	1.11725	0.278456	4.01229	6.01315e-05	0.0019743
AT3G43190	27.5903	-3.13475	0.781773	-4.0098	6.07713e-05	0.00199156
AT3G59290	1215.58	-0.493251	0.123022	-4.00944	6.08639e-05	0.00199156
AT1G48860	2462.8	-0.349562	0.0871938	-4.00902	6.09704e-05	0.00199166
AT4G09750	404.382	0.753428	0.188057	4.00638	6.16558e-05	0.00201065
AT3G03270	1037.41	-0.791223	0.197758	-4.00096	6.30872e-05	0.00205385
AT1G52280	1449.79	0.696286	0.174062	4.00021	6.32864e-05	0.00205686
AT1G63100	7004.5	-0.442688	0.110772	-3.99638	6.43194e-05	0.00208692
AT1G80440	257.033	0.889579	0.22278	3.99309	6.52182e-05	0.00211028
AT2G35820	653.275	0.547069	0.137009	3.99294	6.52586e-05	0.00211028
AT4G17260	1202.5	-0.422245	0.10576	-3.99248	6.53872e-05	0.0021109
AT4G30650	2697.6	0.555938	0.139288	3.99129	6.57146e-05	0.00211792
AT3G54500	2132.92	0.379391	0.0951127	3.98885	6.63935e-05	0.00213623
AT4G09510	2142.97	-0.400319	0.10044	-3.98563	6.72999e-05	0.00216179
AT2G30260	1804.22	0.413959	0.103985	3.98096	6.86366e-05	0.00219829
AT2G01010	748.757	-6.26239	1.57317	-3.98073	6.87028e-05	0.00219829
AT3G17590	1317.22	0.464454	0.116683	3.98047	6.87786e-05	0.00219829
AT3G29410	95.5577	1.32833	0.334163	3.9751	7.03508e-05	0.00224482
AT5G45830	21.8035	3.48499	0.87741	3.9719	7.13004e-05	0.00227136
AT1G06630	428.394	0.777797	0.19585	3.9714	7.14514e-05	0.00227242
AT5G01840	1047.58	0.575412	0.144966	3.96928	7.20888e-05	0.00228891
AT4G17070	1052.5	-0.445904	0.112362	-3.96845	7.23422e-05	0.00229317
AT5G56350	2850.44	-0.488992	0.123281	-3.96647	7.29437e-05	0.00230554
AT1G74090	342.739	1.03183	0.260143	3.96638	7.29716e-05	0.00230554
AT3G61560	142.58	-1.03107	0.26008	-3.96444	7.3568e-05	0.00231791
AT5G21482	1129.34	0.50329	0.126955	3.96433	7.36035e-05	0.00231791
AT4G23890	261.562	0.729399	0.184186	3.96012	7.49134e-05	0.00235531
AT1G05360	273.454	0.776464	0.196206	3.9574	7.57705e-05	0.00237838
AT4G15200	2955.39	-1.65421	0.418296	-3.95465	7.66469e-05	0.00240198
AT3G42640	395.645	1.09648	0.277391	3.95284	7.72297e-05	0.00241631
AT2G34190	1402.79	-0.467782	0.118368	-3.95194	7.75213e-05	0.00242151
AT3G48740	95.7059	1.2568	0.319124	3.9383	8.20623e-05	0.0025592
AT2G27290	468.072	0.536607	0.136331	3.93606	8.28288e-05	0.00257893
AT2G23170	2303.36	0.58834	0.14951	3.93512	8.31556e-05	0.00258493
AT5G43060	4819.18	0.29796	0.0759106	3.92515	8.66767e-05	0.00269005
AT3G47800	1245.16	0.479385	0.122173	3.92381	8.71597e-05	0.00269858
AT4G11210	7.57553	6.92069	1.76386	3.92361	8.72315e-05	0.00269858
AT4G27940	532.74	-0.604329	0.154089	-3.92196	8.78334e-05	0.00271284
AT3G08590	4774.47	-0.39835	0.101618	-3.92008	8.8521e-05	0.0027297
AT1G70160	8488.22	0.324993	0.0829913	3.91599	9.00351e-05	0.00276776
AT1G29050	201.021	0.814724	0.208052	3.91597	9.00425e-05	0.00276776
AT1G55205	237.142	-1.13207	0.289149	-3.91519	9.03313e-05	0.00277222
AT2G46650	504.039	1.07607	0.275389	3.90747	9.32667e-05	0.00285776
AT5G66190	9334.83	0.260046	0.0665663	3.90657	9.3617e-05	0.00286394
AT5G17050	1493.84	-0.416448	0.10672	-3.90224	9.53058e-05	0.00291098
AT5G47320	4111.62	0.365725	0.0938309	3.8977	9.71093e-05	0.00296137
AT5G64330	702.727	0.564523	0.144948	3.89464	9.83434e-05	0.00299427
AT4G13180	375.738	-0.731613	0.18796	-3.89239	9.92629e-05	0.0030175
AT1G07280	1416.21	0.597416	0.153624	3.88882	0.000100734	0.00305741
AT2G28815	147.164	-0.999523	0.25709	-3.88783	0.000101142	0.00306497
AT2G33060	353.466	0.712475	0.183328	3.88633	0.000101769	0.00307912
AT1G60010	1167.17	0.554687	0.142764	3.88535	0.000102182	0.0030861
AT2G43350	1090.51	0.456365	0.117468	3.88502	0.00010232	0.0030861
AT4G10840	3611.69	0.273629	0.0704459	3.88424	0.000102649	0.00309116
AT1G72650	2215.75	0.327413	0.0843283	3.8826	0.000103347	0.00310733
AT3G28940	3958	0.736131	0.189617	3.88219	0.000103519	0.00310768
AT5G19240	129.911	1.53665	0.396119	3.87926	0.000104775	0.00313636
AT3G14840	4402.71	0.379287	0.0977746	3.8792	0.0001048	0.00313636
AT4G13520	896.043	0.625437	0.161274	3.8781	0.000105275	0.00314567
AT5G62680	475.241	0.677789	0.17489	3.87552	0.000106396	0.00317427
AT3G21600	329.035	1.10366	0.284882	3.87407	0.00010703	0.00318825
AT3G55480	849.156	-0.461022	0.119058	-3.87224	0.000107842	0.00320746
AT1G48360	915.604	-0.417191	0.10775	-3.87186	0.000108008	0.00320746
AT1G78170	2430.91	0.302128	0.0780675	3.87008	0.000108798	0.00322594
AT5G02230	837.715	0.967624	0.250053	3.86967	0.000108983	0.00322646
AT5G11230	223.547	-0.971605	0.251319	-3.86603	0.000110624	0.00327001
AT2G34185	65.9464	-1.91183	0.494646	-3.86506	0.000111063	0.00327796
AT5G48450	1384.79	-0.431663	0.111765	-3.86222	0.00011236	0.00331117
AT4G15920	509.496	0.795419	0.206055	3.86023	0.00011328	0.00333321
AT4G29190	850.157	0.633697	0.164482	3.85268	0.000116832	0.00343248
AT3G60300	4158.14	0.330425	0.0858169	3.85035	0.000117948	0.00345999
AT4G10180	4054.75	-0.450711	0.117261	-3.84365	0.000121216	0.00355046
AT5G41700	4320.28	0.358941	0.0934098	3.84265	0.000121713	0.0035596
AT2G22650	824.889	-0.592113	0.154168	-3.8407	0.000122686	0.00358263
AT4G02830	45.8608	-2.29941	0.599088	-3.83818	0.000123951	0.00361252
AT1G53300	3076.99	-0.387408	0.100942	-3.83791	0.000124085	0.00361252
AT1G79460	2278.14	0.318131	0.0829834	3.83367	0.000126245	0.00366987
AT4G16765	406.966	0.945807	0.246766	3.83282	0.000126684	0.00367708
AT4G11640	277.656	0.922297	0.240834	3.8296	0.000128353	0.00371992
AT1G01290	1244.14	0.850279	0.222167	3.82721	0.000129606	0.00375059
AT1G61930	741.366	-0.496627	0.129884	-3.82362	0.000131504	0.00379755
AT3G09150	1142.66	0.52528	0.137385	3.8234	0.000131623	0.00379755
AT1G79440	4014.85	0.273146	0.0714646	3.82212	0.000132311	0.00381171
AT2G28360	970.491	-0.413692	0.108324	-3.81901	0.000133987	0.00385423
AT4G30410	255.034	0.861017	0.225541	3.81755	0.000134781	0.00387129
AT3G15880	3986.95	-0.322514	0.0844945	-3.81698	0.000135095	0.00387453
AT2G22330	289.657	1.62859	0.426797	3.81585	0.000135717	0.0038866
AT5G47720	957.388	0.647966	0.169901	3.81379	0.00013685	0.00391321
AT2G43080	2095.89	0.374405	0.0982148	3.8121	0.000137789	0.00393425
AT1G16220	565.762	-0.557863	0.146575	-3.80599	0.00014124	0.00402679
AT4G12770	2252.93	-0.438599	0.11533	-3.80299	0.000142958	0.00406976
AT5G07460	200.937	0.925181	0.243363	3.80165	0.000143737	0.00408019
AT3G07310	1463.34	0.342544	0.0901045	3.80163	0.000143748	0.00408019
AT2G34060	194.392	0.797079	0.209711	3.80085	0.000144202	0.00408706
AT1G29195	111.452	1.34967	0.355279	3.79891	0.000145336	0.0041123
AT2G37390	451.09	-0.786903	0.207156	-3.79859	0.000145519	0.0041123
AT4G05070	1547.01	0.597461	0.157362	3.79672	0.000146623	0.00413743
AT2G21560	247.441	0.976889	0.257522	3.79342	0.000148587	0.00418673
AT4G01610	5005.64	0.337822	0.0890965	3.79165	0.000149652	0.00421058
AT3G47540	151.521	0.941813	0.248576	3.78883	0.000151356	0.00425231
AT5G60250	1580.43	-0.441491	0.116583	-3.78693	0.000152522	0.00427883
AT4G35900	5627.3	0.469952	0.124169	3.78478	0.000153845	0.0043046
AT1G63020	1504.36	-0.386376	0.102089	-3.78471	0.000153887	0.0043046
AT1G61820	227.864	1.02766	0.272139	3.77624	0.000159215	0.00444249
AT2G18960	13918.2	0.338065	0.0895265	3.77614	0.000159278	0.00444249
AT2G34380	314.232	-0.615312	0.163048	-3.77381	0.000160773	0.00447773
AT4G32460	603.696	-0.534594	0.14173	-3.77191	0.000162	0.00450538
AT5G20700	6648.35	0.471554	0.125084	3.76991	0.000163305	0.00453512
AT3G57680	302.922	0.65914	0.174935	3.76792	0.000164615	0.00456492
AT2G29890	2765.28	0.317241	0.0842565	3.76518	0.000166427	0.00460855
AT1G62560	287.117	1.12585	0.299079	3.7644	0.000166952	0.00461646
AT5G62920	136.27	1.28916	0.34287	3.7599	0.000169981	0.00469346
AT2G46310	547.09	-0.581991	0.154863	-3.75811	0.000171203	0.00471836
AT5G23810	176.34	1.17245	0.312047	3.75729	0.000171765	0.00471836
AT2G47460	416.202	-0.555054	0.147731	-3.75719	0.000171831	0.00471836
AT5G61780	6912.52	-0.362189	0.0964	-3.75715	0.000171862	0.00471836
AT4G04340	3382.82	-0.375059	0.0999439	-3.75269	0.000174944	0.00479615
AT3G27906	659.089	0.917198	0.244501	3.7513	0.000175921	0.00481608
AT2G45130	34.9863	-2.47256	0.659645	-3.74832	0.000178026	0.00486681
AT1G55850	587.096	0.546764	0.145982	3.74543	0.000180085	0.00491611
AT1G42970	4551.06	0.295655	0.0790334	3.74089	0.000183369	0.00499867
AT5G43330	129.041	-1.05455	0.282033	-3.73909	0.000184691	0.00502762
AT2G25930	3726.94	0.279313	0.0747433	3.73696	0.00018626	0.00506316
AT1G04620	811.713	0.451592	0.120883	3.73578	0.000187131	0.00507969
AT1G73990	1844.37	-0.374972	0.100385	-3.73534	0.000187461	0.00508147
AT3G16470	3986.08	1.14402	0.306531	3.73214	0.00018986	0.00513929
AT4G03190	1740.58	-0.392242	0.105141	-3.73063	0.000191004	0.00516301
AT2G15960	259.551	0.911423	0.244485	3.72792	0.000193065	0.00521139
AT5G50950	80.7324	1.99779	0.53611	3.72646	0.00019419	0.00523445
AT1G30110	584.794	-0.699095	0.18781	-3.72235	0.000197374	0.00531283
AT3G22550	5730.97	-0.326365	0.0877598	-3.71884	0.000200138	0.00537972
AT4G29020	461.645	-0.817787	0.219995	-3.71729	0.000201373	0.00540538
AT1G14630	1983.31	0.50764	0.136633	3.71536	0.000202917	0.00543925
AT2G44160	4732.93	0.362696	0.0976502	3.71424	0.000203816	0.00545577
AT1G69040	5103.49	0.339344	0.091375	3.71375	0.000204211	0.00545593
AT1G03970	1081.89	0.481609	0.12969	3.71353	0.000204388	0.00545593
AT4G16265	374.27	-0.552715	0.148897	-3.71206	0.000205577	0.00548007
AT1G04660	28.1556	-3.08069	0.830329	-3.7102	0.000207092	0.00551284
AT1G15760	254.89	-0.941577	0.253867	-3.70894	0.000208127	0.00553273
AT2G10940	3380.01	-0.569327	0.153547	-3.70784	0.000209038	0.00554929
AT2G41050	2285.67	0.298439	0.080586	3.70336	0.000212766	0.0056329
AT2G37760	371.15	0.68807	0.185797	3.70335	0.000212772	0.0056329
AT4G24860	46.6526	-1.57641	0.425725	-3.70287	0.00021317	0.00563571
AT2G16990	310.655	-1.31634	0.35569	-3.7008	0.00021492	0.00567419
AT1G20450	10222.9	-0.381517	0.103186	-3.69735	0.000217858	0.00574388
AT1G06040	2373.36	-0.357197	0.0966784	-3.69469	0.000220157	0.00579656
AT3G53380	2236.03	-0.347059	0.0939631	-3.69357	0.000221127	0.00581417
AT1G04960	1186.05	0.468441	0.126855	3.69272	0.000221871	0.00582579
AT3G43930	15.5692	-4.1327	1.11962	-3.69118	0.000223218	0.00585318
AT1G66180	2987.07	0.358961	0.0973234	3.68833	0.000225728	0.00591095
AT1G33790	1116.16	0.432829	0.11738	3.68742	0.000226539	0.00592414
AT1G43710	3237.1	-0.373267	0.101371	-3.68217	0.000231257	0.00603586
AT1G03960	1019.51	-0.415738	0.112912	-3.68197	0.000231438	0.00603586
AT2G47520	2121.05	-1.16182	0.315618	-3.68109	0.000232238	0.00604855
AT2G17120	1095.76	0.470279	0.127811	3.67949	0.000233699	0.00607838
AT1G75380	2027.78	0.426363	0.115905	3.67855	0.000234566	0.00609271
AT1G35680	3340.88	0.382426	0.104028	3.67619	0.000236739	0.00614089
AT3G07360	1821.34	0.400164	0.108863	3.67584	0.000237071	0.00614123
AT4G12240	454.34	-0.631881	0.172219	-3.66906	0.000243444	0.00629784
AT1G49750	5861.91	0.379145	0.103398	3.66684	0.00024557	0.00634185
AT4G16430	2324.89	0.286724	0.078199	3.66659	0.000245803	0.00634185
AT3G62290	12975.4	0.332966	0.0908689	3.66424	0.000248075	0.00638884
AT4G31240	175.397	0.936787	0.255672	3.66402	0.000248287	0.00638884
AT1G02670	690.613	-0.636237	0.173777	-3.66122	0.000251017	0.00645047
AT3G54950	1171.91	-0.347219	0.0948725	-3.65985	0.000252362	0.00647198
AT5G27730	5004.44	0.315111	0.0861032	3.65968	0.000252526	0.00647198
AT1G36940	1353.64	0.48428	0.132371	3.65851	0.000253684	0.00649302
AT1G15340	22670	0.361303	0.098891	3.65355	0.000258643	0.00660484
AT4G04830	12.274	4.45158	1.21846	3.65345	0.000258738	0.00660484
AT5G21100	1467.33	-0.381427	0.104427	-3.65258	0.000259619	0.00661858
AT3G61080	642.51	0.489162	0.133953	3.65173	0.000260479	0.00663172
AT2G28060	862.011	0.583589	0.159967	3.64819	0.000264092	0.00671483
AT4G00050	90.046	1.25495	0.344036	3.64773	0.000264571	0.00671815
AT5G24760	766.598	0.503016	0.137946	3.64647	0.000265872	0.00673713
AT1G76550	1892.86	-0.402836	0.110477	-3.64632	0.000266018	0.00673713
AT2G45030	2514.62	-0.424966	0.116704	-3.64141	0.000271145	0.006857
AT1G14200	341.197	0.637443	0.175068	3.64111	0.000271462	0.006857
AT2G28480	657.532	0.475423	0.130639	3.63922	0.00027346	0.00689842
AT3G03920	7458.17	-0.376238	0.10347	-3.63618	0.000276707	0.00697121
AT4G37300	5090.36	0.408046	0.112246	3.6353	0.00027766	0.00698608
AT5G17250	899.236	-0.437545	0.120409	-3.63383	0.000279245	0.0070168
AT2G38950	1461.93	0.316063	0.0870041	3.63274	0.00028043	0.0070374
AT1G11000	523.029	-0.49976	0.137632	-3.63113	0.000282183	0.00707219
AT2G16890	188.225	-1.12303	0.309631	-3.62698	0.000286751	0.00717735
AT2G28660	235.395	-0.731797	0.201844	-3.62556	0.000288338	0.00720771
AT4G11420	12189.3	-0.265703	0.0733288	-3.62344	0.000290708	0.00725753
AT3G62790	987.456	-0.513632	0.141784	-3.62263	0.000291627	0.007262
AT2G39700	7884.7	-0.344621	0.0951305	-3.62261	0.000291641	0.007262
AT4G15440	387.279	2.92711	0.808292	3.62135	0.000293067	0.00728809
AT4G12730	2898.71	-0.42798	0.118198	-3.62087	0.000293609	0.00729216
AT4G27860	867.226	0.60623	0.167512	3.61902	0.000295722	0.00733521
AT3G51370	4259.4	0.270084	0.0746658	3.61723	0.000297769	0.00737648
AT1G48180	394.857	-0.83877	0.231919	-3.61666	0.000298433	0.00738343
AT4G16860	669.327	0.830573	0.229734	3.61537	0.000299923	0.00741079
AT3G17020	3416.05	0.441165	0.122124	3.61245	0.000303322	0.00748517
AT5G49660	193.995	1.01249	0.280456	3.61015	0.000306019	0.00754208
AT3G01320	2035.26	-0.330522	0.0916159	-3.6077	0.000308928	0.00760405
AT3G19800	557.93	0.473285	0.131302	3.60456	0.000312682	0.00768662
AT2G46630	748.859	0.647237	0.17976	3.60057	0.000317522	0.00779568
AT3G13000	2914.35	0.278987	0.0775369	3.59812	0.000320531	0.00785953
AT3G02230	4446.37	-0.390848	0.108668	-3.59671	0.000322272	0.00788569
AT4G17560	2400.68	0.408109	0.113471	3.59659	0.000322416	0.00788569
AT1G70830	3337.9	1.43187	0.398254	3.59537	0.000323934	0.00791278
AT5G47370	3253.63	0.416756	0.115932	3.59483	0.000324598	0.00791896
AT2G26910	2451.41	-0.451519	0.125637	-3.59382	0.000325863	0.00793977
AT2G27650	119.089	-0.893683	0.248808	-3.59185	0.000328335	0.00798989
AT1G20950	2395.77	-0.459909	0.128056	-3.59147	0.000328813	0.00799143
AT5G25050	234.723	-0.819439	0.228328	-3.58886	0.000332129	0.00805369
AT1G01780	518.317	-0.668365	0.186246	-3.58861	0.000332452	0.00805369
AT4G15930	1199.46	-0.442206	0.12323	-3.58847	0.000332628	0.00805369
AT2G46260	2059.14	0.350194	0.097619	3.58735	0.000334052	0.00807803
AT3G15840	246.198	0.778495	0.217078	3.58625	0.000335473	0.00809607
AT4G32320	1001.71	0.512073	0.142793	3.58612	0.000335638	0.00809607
AT5G33300	917.309	-0.463859	0.129379	-3.58528	0.000336718	0.00811195
AT5G19170	200.119	-0.764579	0.213287	-3.58474	0.000337412	0.00811852
AT1G02800	3153.27	-0.442216	0.123414	-3.5832	0.000339413	0.00815648
AT3G29240	1846.47	0.410388	0.114622	3.58037	0.000343108	0.00823501
AT2G27250	23.0402	2.64765	0.739905	3.57836	0.000345753	0.00828817
AT5G45100	1510.77	-0.373677	0.104497	-3.57596	0.000348947	0.00835436
AT1G58280	177.824	-0.890152	0.24903	-3.57448	0.00035093	0.00839142
AT5G17920	22175.3	-0.267699	0.0750295	-3.56791	0.000359835	0.00859369
AT3G43800	1376.41	-0.643142	0.180319	-3.56669	0.000361524	0.00862334
AT5G16300	1960.77	-0.322279	0.0904037	-3.56488	0.000364018	0.0086721
AT2G18193	608.306	-1.11863	0.313932	-3.56329	0.000366238	0.0087142
AT3G46110	434.652	0.559322	0.156983	3.56295	0.000366708	0.00871462
AT4G23870	1243.25	-0.508128	0.142638	-3.56236	0.000367538	0.00872359
AT2G45260	678.563	0.611733	0.171774	3.56127	0.000369062	0.008749
AT2G37900	150.595	1.29115	0.362729	3.55955	0.000371487	0.00879567
AT4G10470	441.17	0.627038	0.176247	3.55771	0.000374098	0.00884661
AT1G52400	34620.6	0.919711	0.258585	3.5567	0.000375537	0.00886855
AT1G21270	240.417	0.842273	0.236832	3.55642	0.000375946	0.00886855
AT2G22660	8278.85	-0.275479	0.0774685	-3.55602	0.000376519	0.00887122
AT4G02970	849.468	4.61562	1.2981	3.55568	0.000376996	0.0088716
AT3G14620	47.7712	2.1781	0.613007	3.55314	0.000380656	0.0089468
AT2G42750	1470.28	-0.360307	0.101474	-3.55074	0.000384149	0.00901791
AT5G67070	6081.41	-0.33809	0.0952317	-3.55018	0.00038497	0.0090262
AT2G35650	1649.2	-0.415183	0.117026	-3.5478	0.00038847	0.00909719
AT3G54750	2050.25	-0.3032	0.0854966	-3.54634	0.000390617	0.00913636
AT5G15537	122.042	1.25935	0.355382	3.54364	0.000394644	0.00921936
AT3G09555	6.21276	6.38992	1.80357	3.54292	0.000395723	0.00923338
AT4G32640	2008.23	-0.330073	0.0931945	-3.54177	0.000397459	0.00926266
AT4G26555	1002.99	0.372484	0.105183	3.54128	0.000398187	0.00926538
AT1G21440	1492.73	0.346531	0.0978678	3.5408	0.00039891	0.00926538
AT1G14670	2287.55	-0.341571	0.096469	-3.54073	0.000399017	0.00926538
AT1G68570	2743.57	0.44279	0.125074	3.54023	0.000399779	0.00927189
AT4G21690	159.662	1.35	0.381415	3.53945	0.000400969	0.00928831
AT3G61820	4215.14	-0.461783	0.130635	-3.53493	0.00040789	0.00943729
AT1G01100	13214.9	-0.316997	0.0897378	-3.53248	0.000411689	0.00951377
AT2G33850	97.4917	-1.45061	0.411171	-3.52799	0.000418726	0.00966479
AT1G55870	600.133	-0.479529	0.135935	-3.52764	0.000419285	0.00966612
AT2G25010	699.63	0.502413	0.142475	3.52633	0.000421368	0.00970254
AT3G10410	4640.88	0.297242	0.0843146	3.52539	0.000422863	0.00972534
AT1G70570	1994.68	-0.283941	0.0805558	-3.52478	0.000423841	0.00973621
AT5G25890	249.432	0.843982	0.239486	3.52415	0.000424847	0.00974771
AT4G00620	1005.18	-0.407334	0.115681	-3.52117	0.00042964	0.00984596
AT4G15510	435.975	-0.580264	0.164819	-3.52061	0.000430548	0.00985505
AT1G47210	730.335	-0.538988	0.153127	-3.51989	0.00043173	0.00985772
AT5G60450	3433.45	-0.290425	0.0825151	-3.51966	0.000432099	0.00985772
AT4G34370	1176.63	-0.394305	0.112031	-3.5196	0.000432199	0.00985772
AT3G33530	3477.63	-0.337913	0.0960548	-3.51792	0.000434937	0.00990845
AT1G60545	2130.11	0.417705	0.118751	3.51749	0.000435654	0.00991306
AT1G76100	778.434	0.632892	0.180034	3.51541	0.000439084	0.00997932
AT3G57580	359.591	0.660612	0.188012	3.51366	0.000441976	0.0100328
AT4G10410	7.88755	-6.23078	1.77345	-3.51336	0.000442477	0.0100328
AT3G56090	2684.23	-0.483537	0.137706	-3.51138	0.000445785	0.0100959
AT3G19000	242.143	0.748795	0.213333	3.50998	0.000448145	0.0101374
AT4G09300	5.78036	6.53113	1.86306	3.50559	0.00045559	0.0102938
AT5G02160	2688.87	0.37904	0.108178	3.50386	0.000458573	0.010349
AT1G06420	1055.11	0.731924	0.208974	3.50246	0.00046098	0.0103912
AT2G19810	1542.83	0.473987	0.135357	3.50175	0.000462209	0.0104067
AT3G55430	4387.99	0.355027	0.101407	3.50101	0.0004635	0.0104236
AT4G15490	1482.57	-0.446423	0.127561	-3.49968	0.000465815	0.0104635
AT4G21580	1134.81	0.400059	0.114384	3.4975	0.000469647	0.0105373
AT1G23000	5754.64	0.314741	0.0899989	3.49716	0.000470235	0.0105382
AT5G53420	2691.99	0.412296	0.117929	3.49614	0.000472048	0.0105645
AT4G38200	2529.18	-0.265935	0.076071	-3.49588	0.000472505	0.0105645
AT4G37930	4186.84	0.270175	0.0772975	3.49527	0.000473591	0.0105765
AT1G66250	3389.82	-0.339621	0.0971962	-3.49418	0.000475512	0.0106071
AT4G04350	1998.5	-0.405233	0.116042	-3.49213	0.000479185	0.0106767
AT1G05010	292.143	0.813074	0.232865	3.4916	0.000480131	0.0106838
AT5G05330	1073.62	0.487676	0.139682	3.49134	0.000480612	0.0106838
AT2G23000	179.23	-1.09221	0.313048	-3.48896	0.00048491	0.0107669
AT5G10150	596.281	0.536793	0.15411	3.48318	0.000495495	0.0109876
AT1G01960	3177.86	-0.332847	0.0955692	-3.48279	0.000496225	0.0109876
AT1G01110	1197.62	-0.418904	0.120285	-3.48261	0.00049656	0.0109876
AT1G07050	112.674	1.60067	0.459708	3.48194	0.000497793	0.0110023
AT3G02250	1857.63	-0.315743	0.0906905	-3.48155	0.000498526	0.0110058
AT3G26120	276.794	0.802045	0.230511	3.47942	0.000502493	0.0110807
AT1G08570	1408.67	0.380336	0.109391	3.47686	0.000507324	0.0111745
AT3G01520	330.174	0.557362	0.16035	3.4759	0.000509146	0.0112018
AT3G07160	6077.95	-0.319418	0.0919769	-3.4728	0.000515058	0.0113189
AT4G17910	365.207	-0.646757	0.186416	-3.46943	0.000521556	0.0114487
AT5G06690	413.239	0.693434	0.200013	3.46694	0.00052642	0.0115423
AT3G22060	12.6233	3.27499	0.945872	3.46241	0.000535366	0.0117251
AT5G67260	4971.85	0.331152	0.0956563	3.46189	0.00053639	0.0117342
AT4G20690	12.0035	-3.7313	1.07831	-3.46033	0.000539509	0.0117776
AT3G27325	1413.25	-0.36714	0.106101	-3.46029	0.000539595	0.0117776
AT1G78490	546.068	0.582066	0.168236	3.45983	0.000540523	0.0117845
AT1G31070	1184.42	-0.378873	0.109566	-3.45795	0.000544295	0.0118533
AT1G14240	239.73	1.03003	0.297937	3.45721	0.00054579	0.0118725
AT1G05170	206.133	-0.772654	0.223613	-3.45531	0.000549658	0.0119313
AT4G01560	1985.68	-0.305573	0.0884367	-3.45527	0.000549733	0.0119313
AT1G36160	10302.6	-0.30948	0.0895864	-3.45455	0.000551221	0.0119502
AT1G26770	1935.61	-0.5585	0.161708	-3.45375	0.000552858	0.0119722
AT3G51880	5984.5	0.360752	0.104501	3.45213	0.000556177	0.012025
AT5G12140	2787.22	0.315331	0.0913485	3.45195	0.000556546	0.012025
AT3G51860	266.644	0.687043	0.199064	3.45137	0.000557755	0.0120376
AT5G19310	2089.55	0.33654	0.0975216	3.45093	0.000558666	0.0120438
AT5G64060	327.08	-0.799753	0.232256	-3.44341	0.000574428	0.0123698
AT1G48840	889.154	0.413648	0.120152	3.44272	0.000575904	0.0123877
AT3G55980	533.76	0.644608	0.187479	3.4383	0.000585369	0.0125773
AT3G62110	1603.65	-0.527973	0.153591	-3.43752	0.000587076	0.0125999
AT2G18110	2050.4	-0.346656	0.100859	-3.43705	0.000588097	0.0126078
AT4G25180	1036.64	0.371264	0.108031	3.43663	0.000589007	0.0126133
AT1G80030	1503.51	-0.296769	0.086409	-3.43447	0.00059372	0.0127001
AT1G10900	804.068	-0.391383	0.11397	-3.4341	0.000594524	0.0127032
AT3G07520	297.169	0.61425	0.178955	3.43244	0.000598184	0.0127672
AT1G15310	503.741	0.700549	0.204265	3.42962	0.000604435	0.0128864
AT5G01530	12625.5	0.255272	0.0744426	3.42911	0.000605557	0.0128916
AT3G62360	3895.4	-0.3282	0.0957158	-3.42891	0.00060602	0.0128916
AT5G17990	1885.26	0.351748	0.102624	3.42752	0.000609116	0.0129432
AT4G09490	271.87	-0.720218	0.21019	-3.4265	0.000611403	0.0129775
AT4G09620	664.357	-0.494626	0.144414	-3.42504	0.000614699	0.0130331
AT2G47500	2428.88	-0.409083	0.119458	-3.42449	0.00061595	0.0130453
AT5G64310	5645.37	-0.238376	0.0696774	-3.42114	0.000623603	0.0131929
AT4G11630	662.13	0.901915	0.263689	3.42038	0.000625335	0.013215
AT2G21130	21945.4	0.368728	0.107827	3.41961	0.000627108	0.013236
AT5G53620	5370.05	-0.276274	0.0807972	-3.41935	0.000627703	0.013236
AT2G46220	254.428	1.07483	0.314408	3.41859	0.000629455	0.0132584
AT5G18560	225.53	1.13566	0.332527	3.41524	0.000637251	0.013408
AT2G24150	2546.97	-0.378421	0.110933	-3.41127	0.000646609	0.0135901
AT1G27030	179.41	-0.993462	0.291257	-3.41094	0.000647382	0.0135915
AT3G50410	1531.55	0.485991	0.142521	3.40996	0.000649724	0.0136258
AT2G28810	688.208	0.620297	0.182	3.40823	0.000653865	0.0136978
AT1G53310	5219.4	-0.28673	0.0841434	-3.40763	0.000655292	0.0137128
AT5G50790	589.482	0.778098	0.22851	3.4051	0.000661407	0.0138257
AT1G14350	2429.13	-0.419988	0.123374	-3.4042	0.000663591	0.0138563
AT3G54740	971.295	0.376783	0.110722	3.40296	0.000666601	0.0139041
AT4G14540	495.252	0.634409	0.186468	3.40224	0.000668366	0.0139259
AT5G26610	3757.78	0.279864	0.0822849	3.40116	0.000671011	0.0139659
AT3G53800	526.707	0.502223	0.1477	3.40031	0.000673107	0.0139877
AT5G58700	1461.2	0.381781	0.112284	3.40014	0.000673513	0.0139877
AT4G00238	5039.08	0.316644	0.0932043	3.39731	0.000680514	0.0141179
AT3G56990	4461.83	-0.289951	0.0853631	-3.39668	0.000682093	0.0141355
AT5G02870	22771.9	-0.228313	0.0673115	-3.39188	0.000694146	0.0143698
AT5G57350	686.725	0.810878	0.239172	3.39036	0.000698008	0.0144342
AT5G27930	3768.99	0.406915	0.120074	3.38887	0.000701818	0.0144975
AT3G17360	2610.66	-0.286743	0.0846207	-3.38857	0.000702581	0.0144977
AT3G61600	4314.14	0.410803	0.121275	3.38736	0.00070568	0.0145461
AT3G05420	2226.24	-0.27495	0.0811789	-3.38696	0.000706713	0.0145518
AT3G10740	865.882	0.402916	0.119023	3.3852	0.000711252	0.0146296
AT5G15150	544.327	-0.72455	0.214253	-3.38176	0.000720241	0.0147987
AT2G26260	742.426	-0.468051	0.138513	-3.3791	0.000727234	0.0149265
AT3G08580	26949	-0.226195	0.0669886	-3.37662	0.000733823	0.0150457
AT5G08170	1709.08	-0.360763	0.106858	-3.37611	0.000735179	0.0150575
AT4G39955	846.561	0.383961	0.113745	3.37564	0.000736443	0.0150674
AT2G35680	3152.76	0.252181	0.0747722	3.37265	0.000744478	0.0152156
AT1G33590	4646.12	0.335632	0.0995893	3.37017	0.000751227	0.0153373
AT4G02050	168.906	1.03489	0.307182	3.36897	0.000754508	0.0153746
AT4G11950	85.9246	-1.05303	0.312572	-3.36891	0.000754648	0.0153746
AT2G45400	284.564	1.0627	0.315524	3.36804	0.000757043	0.0153984
AT3G63160	657.737	0.79521	0.236114	3.36791	0.000757416	0.0153984
AT2G42160	1329.7	0.435272	0.129276	3.36699	0.000759947	0.015421
AT5G52600	1358.58	0.408967	0.121466	3.36692	0.000760126	0.015421
AT3G59770	2078.44	-0.294598	0.0875449	-3.36511	0.000765143	0.0155064
AT4G04565	221.681	-4.49179	1.33572	-3.36283	0.000771481	0.0156184
AT1G10690	519.733	-0.567273	0.168805	-3.36052	0.000777965	0.0157332
AT1G49970	4190.82	0.225559	0.067176	3.35772	0.000785868	0.0158487
AT3G18000	21218.1	-0.373546	0.111253	-3.35762	0.000786175	0.0158487
AT3G60980	401.229	0.505764	0.150634	3.35756	0.000786339	0.0158487
AT4G31680	867.657	-0.533771	0.158986	-3.35734	0.000786967	0.0158487
AT2G42840	78370.4	-0.414618	0.123572	-3.35529	0.000792832	0.0159502
AT2G45290	1685.4	-0.531219	0.158345	-3.35481	0.000794181	0.0159516
AT2G36530	23000.3	-0.32367	0.0964947	-3.35427	0.000795736	0.0159516
AT2G40940	3913.14	0.600129	0.17892	3.35417	0.000796022	0.0159516
AT5G51870	2182.52	0.401242	0.11964	3.35376	0.000797217	0.0159516
AT2G40110	353.568	0.640758	0.191057	3.35375	0.000797237	0.0159516
AT5G05250	87.6897	3.72521	1.11083	3.35353	0.00079787	0.0159516
AT3G15450	4327.79	1.18975	0.355006	3.35136	0.000804159	0.0160607
AT3G08530	8810.5	-0.287426	0.0857958	-3.35012	0.00080776	0.0161159
AT4G09040	1928.45	0.345671	0.103197	3.34963	0.000809188	0.0161277
AT5G50780	1428.29	0.336491	0.100466	3.34932	0.000810095	0.0161291
AT4G01540	165.267	0.927653	0.277154	3.34706	0.000816725	0.0162443
AT3G49110	242.112	0.752996	0.224997	3.34669	0.000817819	0.0162493
AT5G07440	1423.77	0.496296	0.148322	3.34608	0.00081963	0.0162685
AT4G08240	294.196	-0.817081	0.244283	-3.34482	0.000823366	0.0163259
AT2G16850	990.094	-0.558349	0.166974	-3.34393	0.000826018	0.0163616
AT5G65510	1830.72	0.45143	0.135228	3.3383	0.000842932	0.0166795
AT5G21090	8471.93	0.203008	0.0608461	3.33641	0.00084867	0.0167758
AT2G41110	622.931	-0.472175	0.14155	-3.33574	0.000850734	0.0167994
AT5G20420	522.27	0.788145	0.236376	3.33429	0.000855187	0.01687
AT4G08170	896.142	0.545481	0.163631	3.33359	0.000857321	0.0168821
AT5G14320	4465.75	0.264972	0.0794927	3.33329	0.000858265	0.0168821
AT1G64390	3060.67	-0.36802	0.110409	-3.33323	0.000858426	0.0168821
AT4G15760	480.871	-0.858185	0.257533	-3.33232	0.00086124	0.0169202
AT1G67860	194.8	1.17133	0.351565	3.33177	0.000862942	0.0169363
AT5G24570	346.577	-0.696623	0.209115	-3.3313	0.000864426	0.0169479
AT3G25570	32.5215	1.72203	0.516968	3.33102	0.00086529	0.0169479
AT5G48230	2890.85	-0.366678	0.110139	-3.32922	0.000870904	0.0170405
AT2G36610	68.9806	1.45298	0.436478	3.32888	0.000871971	0.0170441
AT4G00870	3322.25	-0.483543	0.145352	-3.32669	0.000878829	0.0171608
AT1G17960	29.4888	-2.47705	0.744842	-3.32561	0.000882255	0.0172102
AT3G09190	209.379	0.755866	0.227338	3.32486	0.00088463	0.0172391
AT2G04570	175.992	-1.21731	0.366333	-3.32296	0.000890678	0.0173394
AT2G20550	411.158	0.624857	0.188077	3.32235	0.00089264	0.0173601
AT3G02875	645.974	0.42672	0.128506	3.32062	0.000898179	0.0174502
AT5G55070	3517.83	-0.289783	0.0872888	-3.31982	0.000900745	0.0174824
AT2G29700	1278.41	0.443245	0.133684	3.31561	0.000914424	0.0177301
AT4G26070	396.759	0.607236	0.183211	3.31441	0.000918351	0.0177883
AT3G08740	6675.73	0.316861	0.095627	3.31351	0.000921316	0.0178278
AT2G05160	107.068	1.31325	0.396481	3.31228	0.000925405	0.017888
AT4G35090	2420.44	0.305985	0.0923865	3.31201	0.00092628	0.017888
AT1G22330	183.384	0.865947	0.261509	3.31134	0.000928493	0.0179127
AT2G25900	1999.59	0.659209	0.199351	3.30677	0.000943782	0.0181835
AT1G60690	432.977	0.5203	0.157353	3.30658	0.000944412	0.0181835
AT2G38465	68.8882	1.24988	0.378091	3.30575	0.00094721	0.0182031
AT3G15980	5666.27	-0.255607	0.0773225	-3.30572	0.000947318	0.0182031
AT1G04730	780.525	-0.363696	0.110034	-3.3053	0.000948745	0.0182123
AT4G29040	5035.12	-0.215578	0.065251	-3.30382	0.000953757	0.0182903
AT2G45830	39.5096	2.21311	0.670191	3.30221	0.000959273	0.0183778
AT2G30000	691.013	-0.538589	0.163123	-3.30174	0.000960866	0.01839
AT1G61120	420.501	-0.574045	0.174049	-3.29819	0.000973094	0.0186056
AT1G03400	98.8844	1.06566	0.323226	3.29696	0.000977374	0.0186689
AT3G02300	2807.27	0.328815	0.0997644	3.29592	0.000981006	0.0187056
AT5G07630	987.39	-0.369829	0.11221	-3.29585	0.000981235	0.0187056
AT3G10770	1919.4	0.352437	0.10695	3.29534	0.000983019	0.0187211
AT3G03060	1831.38	-0.346816	0.105321	-3.29295	0.000991418	0.0188624
AT1G78300	6725.91	-0.307186	0.0933783	-3.28969	0.00100297	0.0190236
AT1G80650	731.872	0.482869	0.146784	3.28966	0.00100308	0.0190236
AT4G23670	3365.14	0.616657	0.187458	3.28957	0.00100341	0.0190236
AT4G17370	413.277	0.546418	0.166112	3.28945	0.00100384	0.0190236
AT1G75640	3365.17	-0.293768	0.0893363	-3.28834	0.00100781	0.019076
AT5G37510	4257.39	-0.228614	0.0695271	-3.28812	0.00100858	0.019076
AT2G36145	631.949	-0.450633	0.137198	-3.28455	0.00102146	0.0193006
AT1G01600	178.972	-0.837929	0.255139	-3.28421	0.00102269	0.0193048
AT5G03840	248.079	0.944947	0.287794	3.28341	0.00102558	0.0193405
AT1G49410	728.922	-0.589494	0.179667	-3.28104	0.00103425	0.0194849
AT5G64170	917.069	-0.420687	0.128238	-3.28053	0.00103614	0.0195015
AT1G15230	2168.71	0.285557	0.0870712	3.27958	0.00103962	0.0195479
AT5G15970	4441.79	0.894947	0.272911	3.27927	0.00104077	0.0195504
AT1G01470	113.892	1.3447	0.4101	3.27895	0.00104194	0.0195533
AT1G35720	878.516	0.619172	0.188884	3.27806	0.00104524	0.0195962
AT4G11380	2790.71	-0.303934	0.0928232	-3.27433	0.00105912	0.0198371
AT3G16460	26.084	1.88658	0.576497	3.27248	0.00106608	0.0199481
AT3G29320	11685.9	0.306339	0.0936574	3.27084	0.00107227	0.0200445
AT4G03460	13.6003	-4.12896	1.26328	-3.26846	0.00108135	0.0201918
AT3G61950	192.298	0.979731	0.299795	3.268	0.0010831	0.0201918
AT2G25590	662.774	0.467186	0.14296	3.26795	0.0010833	0.0201918
AT3G29180	3096.35	0.259963	0.0795835	3.26654	0.0010887	0.020273
AT5G05660	2145.76	-0.337866	0.103472	-3.26527	0.00109359	0.0203443
AT3G19200	167.142	1.01409	0.31067	3.26421	0.00109771	0.0204013
AT2G44420	566.134	0.447975	0.137271	3.26344	0.0011007	0.0204371
AT5G53300	11405.1	0.351856	0.107836	3.26287	0.00110289	0.0204552
AT5G19120	1266.59	0.622991	0.190947	3.26264	0.00110379	0.0204552
AT2G40330	91.0479	-1.22123	0.374567	-3.26038	0.00111265	0.0205995
AT1G30590	2205.42	0.428776	0.131632	3.25738	0.00112448	0.0207985
AT4G17500	1271.81	0.60058	0.184501	3.25516	0.00113329	0.0209414
AT5G54610	16.3498	3.411	1.04823	3.25405	0.00113772	0.0210031
AT3G57260	35.3252	2.3008	0.707483	3.25209	0.00114562	0.0211287
AT4G00030	536.295	0.535791	0.164845	3.25028	0.00115292	0.0212366
AT3G27090	3639.7	0.241531	0.074315	3.25009	0.00115367	0.0212366
AT3G12290	4851.81	0.218507	0.0673332	3.24516	0.00117383	0.0215697
AT1G05380	1634.09	-0.347942	0.10722	-3.24512	0.00117401	0.0215697
AT5G46110	6712.4	0.242845	0.0748433	3.24472	0.00117566	0.0215795
AT4G15210	15781.3	0.800487	0.246769	3.24387	0.00117918	0.0216052
AT2G47890	428.447	-0.671535	0.207019	-3.24384	0.0011793	0.0216052
AT1G13990	596.449	0.592921	0.18295	3.2409	0.00119154	0.0218086
AT4G02940	542.673	-0.433496	0.133896	-3.23756	0.00120555	0.0220442
AT2G36060	2284.08	0.315591	0.0975784	3.23423	0.00121969	0.0222817
AT4G37470	813.956	0.411267	0.127199	3.23325	0.00122392	0.0223377
AT5G09470	68.114	-1.3151	0.407197	-3.22965	0.00123941	0.0225989
AT5G22790	1554.04	-0.425576	0.131819	-3.22849	0.00124444	0.0226693
AT3G12920	2041.08	0.285018	0.0883307	3.22671	0.00125221	0.0227893
AT1G08460	1254.89	0.325646	0.100965	3.22535	0.00125819	0.0228765
AT1G26665	2034.7	0.428312	0.132807	3.22507	0.0012594	0.0228769
AT3G13510	7373.7	0.30042	0.0931671	3.22453	0.0012618	0.022899
AT4G13530	1325.72	0.421749	0.130826	3.22374	0.0012653	0.0229408
AT2G07727	13.6068	-4.22329	1.31055	-3.22254	0.00127061	0.0230155
AT5G45630	171.216	-0.77472	0.240597	-3.21998	0.00128198	0.0231996
AT2G26740	420.213	0.920641	0.285983	3.21922	0.00128542	0.02324
AT4G13850	8455.8	-0.344312	0.106978	-3.21854	0.00128847	0.0232446
AT5G46250	6240.13	0.23594	0.0733086	3.21845	0.00128887	0.0232446
AT3G06530	2184.42	-0.367297	0.114126	-3.21835	0.00128929	0.0232446
AT4G15950	1036.35	-0.487037	0.15138	-3.21731	0.00129399	0.0233076
AT5G14040	10882.5	-0.217507	0.0676127	-3.21696	0.00129558	0.0233143
AT5G06600	4638.01	-0.232575	0.0723136	-3.2162	0.00129899	0.0233539
AT4G17250	37.2258	1.6596	0.516094	3.2157	0.00130126	0.023373
AT1G68945	455.997	1.64351	0.511187	3.21509	0.00130405	0.0234012
AT2G28840	10410.7	0.296299	0.0921958	3.2138	0.00130992	0.0234815
AT4G13990	455.575	-0.568237	0.176824	-3.21357	0.00131096	0.0234815
AT1G42470	1454.58	-0.308911	0.0961606	-3.21245	0.00131609	0.0235396
AT1G58030	1381.53	0.331151	0.103088	3.21233	0.00131664	0.0235396
AT2G42590	3935.72	0.22137	0.0689407	3.21102	0.00132263	0.0236246
AT5G43190	565.904	-0.512062	0.159568	-3.20904	0.00133177	0.023766
AT5G49480	881.319	-0.584661	0.182321	-3.20677	0.00134236	0.0239327
AT3G47160	1741.1	0.459204	0.143322	3.20399	0.00135536	0.0241363
AT2G02370	1257.53	0.440686	0.137551	3.2038	0.00135628	0.0241363
AT2G40350	35.0767	-2.41791	0.754826	-3.20327	0.00135877	0.0241376
AT4G34750	382.53	-0.570963	0.178253	-3.2031	0.00135955	0.0241376
AT2G43590	63.8608	2.06327	0.644171	3.20299	0.00136011	0.0241376
AT4G33980	848.568	0.44908	0.140246	3.20209	0.00136433	0.0241902
AT2G45570	7.2872	5.19125	1.62243	3.19968	0.00137582	0.0243715
AT2G22420	1939.1	0.500429	0.156451	3.19863	0.00138083	0.0244379
AT5G55180	7566.26	-0.407841	0.127594	-3.19641	0.00139151	0.0246042
AT1G74960	5740.59	-0.311771	0.0975635	-3.19557	0.00139555	0.024653
AT4G25240	2014.51	-0.307463	0.0962821	-3.19336	0.00140628	0.0248199
AT3G52630	534.445	0.51083	0.160091	3.19088	0.0014184	0.0249891
AT2G44065	2412.43	-0.320245	0.100363	-3.19087	0.00141847	0.0249891
AT1G55680	5134.21	0.282698	0.0886765	3.18797	0.00143274	0.0252176
AT3G10520	288.64	-0.711771	0.223347	-3.18684	0.00143838	0.0252866
AT1G30380	5006.34	0.282764	0.088734	3.18665	0.00143929	0.0252866
AT5G24780	42906.6	0.867123	0.272233	3.18522	0.00144644	0.0253892
AT5G52970	1053.74	0.390813	0.122707	3.18494	0.00144786	0.0253908
AT5G42420	1467.79	-0.300317	0.0944241	-3.18051	0.00147015	0.025758
AT5G38560	2529.64	-0.330886	0.104044	-3.18025	0.00147146	0.025758
AT4G33210	1564.09	-0.321747	0.10118	-3.17996	0.00147296	0.0257608
AT1G67310	1802.87	0.286222	0.0900173	3.17963	0.00147462	0.0257665
AT5G62230	4145.95	-0.221716	0.0697371	-3.17931	0.00147627	0.0257719
AT4G13800	441.053	-0.601236	0.189238	-3.17713	0.00148738	0.0259213
AT1G04270	17916.3	-0.381531	0.120088	-3.17711	0.00148752	0.0259213
AT4G16990	691.037	-0.562214	0.177136	-3.17391	0.00150399	0.0261846
AT2G23350	6170.81	-0.346518	0.109188	-3.17358	0.0015057	0.0261908
AT4G05090	671.729	0.520804	0.16424	3.171	0.00151913	0.0264005
AT1G35420	1212.96	0.289966	0.0915289	3.16803	0.00153474	0.0266478
AT5G54670	2628.75	-0.339692	0.107256	-3.16711	0.00153963	0.0267086
AT4G02360	130.141	0.999788	0.315781	3.16609	0.00154506	0.0267786
AT3G51800	8970.27	-0.207754	0.0656417	-3.16497	0.00155099	0.026842
AT5G02480	3998.87	0.2874	0.0908093	3.16487	0.0015515	0.026842
AT1G16110	337.883	0.741632	0.234397	3.164	0.00155617	0.0268986
AT5G64570	864.309	-0.613721	0.193993	-3.16362	0.00155818	0.0269094
AT1G64790	5433.49	-0.320388	0.101307	-3.16255	0.00156394	0.0269845
AT1G06080	512.399	-0.677442	0.21427	-3.16163	0.0015689	0.0270461
AT4G39410	522.192	0.486126	0.153861	3.15952	0.00158029	0.027218
AT2G43375	303.656	-0.553137	0.175091	-3.15914	0.00158235	0.0272291
AT3G25520	30772.3	-0.220995	0.0699677	-3.15852	0.0015857	0.0272624
AT4G34030	3470.13	0.21784	0.0689784	3.15809	0.00158808	0.027279
AT3G27150	158.129	-1.03951	0.329283	-3.15688	0.00159469	0.0273681
AT3G13310	1134.78	-0.49361	0.156392	-3.15623	0.00159825	0.0273872
AT1G34550	1401.16	-0.412536	0.130708	-3.15615	0.00159864	0.0273872
AT3G58990	43.3333	2.10055	0.665852	3.15469	0.00160671	0.027501
AT3G55510	1317.79	-0.404614	0.128323	-3.15309	0.00161552	0.0276272
AT5G45940	533.964	0.609403	0.193332	3.1521	0.00162099	0.0276962
AT3G26085	675.249	0.3785	0.120269	3.14712	0.00164885	0.0281472
AT5G10840	1901.01	-0.379141	0.120487	-3.14674	0.00165102	0.0281594
AT5G09330	3054.66	-0.308472	0.0980372	-3.14648	0.00165248	0.0281594
AT1G10270	3003.57	-0.258019	0.0820112	-3.14614	0.00165439	0.028167
AT4G11980	462.856	-0.515353	0.163869	-3.14491	0.00166139	0.0282613
AT3G29270	641.659	0.433305	0.137801	3.14444	0.00166407	0.0282818
AT3G21560	2195.9	-0.678525	0.215834	-3.14374	0.00166805	0.0283246
AT4G01910	4.86438	6.2824	1.99986	3.14142	0.00168129	NA
AT5G40690	94.48	1.16514	0.370981	3.14069	0.00168548	0.0285953
AT3G54470	4665.44	-0.295228	0.0940314	-3.13968	0.00169135	0.0286533
AT3G45640	1048.94	0.46928	0.149477	3.13947	0.00169254	0.0286533
AT4G28811	34.9758	-2.43913	0.776959	-3.13933	0.00169336	0.0286533
AT1G75500	11855.4	-0.348319	0.110966	-3.13896	0.00169551	0.0286645
AT4G30520	3517.72	0.368674	0.11758	3.13551	0.00171558	0.0289727
AT4G16510	569.3	-0.416597	0.132873	-3.13531	0.00171675	0.0289727
AT1G12230	2606.98	0.266264	0.084968	3.1337	0.00172617	0.0291062
AT4G00370	2194.07	-0.31026	0.0990649	-3.13188	0.0017369	0.0292405
AT3G03770	974.541	-0.405322	0.12942	-3.13184	0.00173716	0.0292405
AT1G06960	791.845	0.575301	0.183725	3.13131	0.00174028	0.0292675
AT4G12570	1010.95	0.420101	0.134205	3.1303	0.00174631	0.0293431
AT3G18440	1623.44	0.30718	0.0981641	3.12925	0.00175256	0.0294225
AT5G27970	2626.97	-0.262209	0.0838355	-3.12767	0.00176199	0.0295552
AT4G09720	1130.14	-0.389905	0.124709	-3.12651	0.00176893	0.0296457
AT4G33540	1727.68	0.365314	0.11687	3.12581	0.00177316	0.0296909
AT4G11160	3906.91	-0.268793	0.0860493	-3.12371	0.00178583	0.0298771
AT3G19650	2261.74	0.276657	0.0886452	3.12094	0.00180272	0.0301334
AT4G11960	1597.59	-0.422141	0.1353	-3.12005	0.0018082	0.0301989
AT1G24160	3217.44	0.230297	0.0738537	3.11829	0.00181901	0.0303531
AT2G01100	9345.36	0.273219	0.0876358	3.11766	0.00182292	0.030392
AT5G24420	4827.08	1.43429	0.460219	3.11653	0.00182996	0.0304622
AT1G03030	1438.03	0.286928	0.0920681	3.11647	0.00183029	0.0304622
AT5G07350	6659.22	-0.200307	0.0643039	-3.11501	0.00183939	0.0305872
AT3G56370	5364.18	-0.193285	0.062056	-3.11469	0.00184139	0.030594
AT1G32060	2371	0.306025	0.0982932	3.11339	0.0018495	0.0306951
AT4G32020	3240.71	-0.414863	0.133259	-3.11321	0.00185066	0.0306951
AT1G70518	308.549	0.574183	0.18448	3.11245	0.00185543	0.0307479
AT2G46800	3141.55	0.260813	0.0838056	3.11212	0.00185747	0.0307552
AT2G16210	159.931	-0.80793	0.259785	-3.11	0.00187089	0.0309508
AT5G19820	3616.91	-0.286133	0.0920152	-3.10962	0.00187326	0.0309635
AT3G10200	419.284	0.489789	0.15772	3.10543	0.00190003	0.031379
AT1G67090	71590.7	0.287086	0.0924544	3.10517	0.00190171	0.0313799
AT2G25000	333.616	0.606844	0.195483	3.10433	0.00190707	0.0314193
AT2G47400	10763.1	0.265314	0.0854669	3.10429	0.00190736	0.0314193
AT3G29670	9.17465	3.66381	1.18204	3.09956	0.00193806	0.0318978
AT5G26860	3515	-0.349847	0.112929	-3.09794	0.00194874	0.0320462
AT3G61280	6.58931	6.40728	2.06867	3.09729	0.00195297	0.032065
AT3G02170	1789.04	-0.353806	0.114232	-3.09726	0.00195321	0.032065
AT4G15180	3992.31	-0.357177	0.115347	-3.09654	0.00195794	0.0321152
AT5G33370	170.366	-2.75233	0.889005	-3.09597	0.00196173	0.0321499
AT1G03130	2147.45	0.340276	0.109926	3.09551	0.00196474	0.032172
AT2G28880	532.186	-0.448599	0.145043	-3.09286	0.00198236	0.032433
AT3G26932	2398.73	0.472327	0.152745	3.09225	0.00198644	0.0324477
AT4G08850	1002.12	0.381035	0.123224	3.09222	0.00198663	0.0324477
AT1G05150	1908.6	-0.290314	0.0939063	-3.09153	0.00199128	0.0324962
AT2G39855	32.9472	1.71237	0.554014	3.09084	0.00199589	0.0325438
AT1G17380	919.637	0.721039	0.233369	3.0897	0.00200361	0.0326422
AT4G15953	36.2864	1.91739	0.620809	3.08854	0.0020114	0.0327279
AT4G32410	7508.52	-0.234999	0.0760905	-3.08841	0.00201227	0.0327279
AT2G31220	210.033	1.24432	0.402948	3.08804	0.00201478	0.032741
AT1G69250	1305.95	-0.320512	0.103829	-3.08692	0.0020224	0.0328297
AT5G55120	5541.52	0.324224	0.105038	3.08674	0.00202364	0.0328297
AT5G13140	2538.14	-0.367978	0.119245	-3.08591	0.0020293	0.0328938
AT5G65730	1806.44	0.343094	0.11121	3.08509	0.00203489	0.0329566
AT5G47310	3049.68	0.283234	0.0918164	3.08478	0.00203701	0.0329632
AT1G08380	3397.63	0.322868	0.104679	3.08438	0.00203978	0.0329805
AT5G42500	238.329	-1.04139	0.337874	-3.08218	0.00205488	0.0331967
AT3G27690	481.534	-0.582256	0.188973	-3.08116	0.00206194	0.0332828
AT3G28040	4624.63	-0.249902	0.0811197	-3.08066	0.00206545	0.0333116
AT3G30340	55.2305	1.48687	0.482719	3.0802	0.00206859	0.0333181
AT2G44430	1056.15	0.329249	0.106895	3.0801	0.00206931	0.0333181
AT4G28260	4023.46	0.212652	0.0690626	3.07912	0.00207616	0.0333981
AT4G12020	1184.58	-0.371267	0.120585	-3.07889	0.00207774	0.0333981
AT4G39960	2456.68	-0.258423	0.083963	-3.07782	0.0020852	0.0334901
AT2G30870	3506.29	0.873092	0.283698	3.07754	0.00208715	0.0334934
AT1G13700	342.761	0.775126	0.252149	3.07408	0.00211155	0.0338499
AT2G40260	42.85	1.48947	0.484554	3.07389	0.00211287	0.0338499
AT4G36040	861.391	0.69711	0.227205	3.06819	0.00215357	0.0344733
AT2G36880	6563.14	-0.319154	0.104056	-3.06713	0.00216127	0.0345678
AT3G01770	3625.94	0.301517	0.0983236	3.06658	0.00216526	0.0345916
AT3G50330	20.6588	3.13608	1.02275	3.06633	0.00216707	0.0345916
AT5G57340	283.636	0.795179	0.259339	3.06618	0.00216814	0.0345916
AT1G11530	147.687	0.94226	0.307377	3.06548	0.00217318	0.034632
AT2G33340	5054.27	0.224466	0.0732274	3.06533	0.00217427	0.034632
AT1G11840	16276.4	0.227251	0.0741603	3.06432	0.00218168	0.0347038
AT1G55970	821.653	-0.390015	0.12728	-3.06422	0.00218238	0.0347038
AT2G45170	607.93	0.645635	0.210766	3.06328	0.00218926	0.0347845
AT1G77950	7.6819	5.84333	1.90908	3.06081	0.00220736	0.0350432
AT4G17680	170.041	-0.950456	0.310919	-3.05692	0.00223622	0.0354722
AT3G58980	55.2277	1.22269	0.400428	3.05345	0.00226224	0.0358554
AT1G22360	82.3868	1.26894	0.415788	3.0519	0.002274	0.0359997
AT1G14700	100.607	1.17258	0.384232	3.05175	0.00227508	0.0359997
AT5G02560	409.601	0.497303	0.162986	3.0512	0.00227931	0.0360189
AT2G36010	666.454	-0.357705	0.117238	-3.0511	0.00228003	0.0360189
AT1G74680	566.361	0.386183	0.12669	3.04825	0.0023018	0.0363331
AT2G34925	154.165	-0.811436	0.266266	-3.04747	0.0023078	0.0363979
AT1G06620	442.237	0.796019	0.261284	3.04656	0.00231473	0.0364698
AT2G33470	723.897	-0.498389	0.1636	-3.04638	0.00231614	0.0364698
AT3G49840	695.151	-0.440226	0.144559	-3.04531	0.00232444	0.0365705
AT1G09780	5744.37	-0.26111	0.0857547	-3.04485	0.00232799	0.0365965
AT2G33770	2735.77	0.381213	0.125279	3.04292	0.00234296	0.0368018
AT2G39130	873.375	-0.408102	0.134141	-3.04234	0.00234743	0.036842
AT2G05990	4157.52	-0.249438	0.0820025	-3.04184	0.00235139	0.0368446
AT5G15050	834.554	-0.44145	0.145126	-3.04183	0.00235142	0.0368446
AT5G07580	1668.48	0.352329	0.115864	3.04089	0.00235879	0.0369301
AT4G03205	1458.42	0.395319	0.130061	3.0395	0.00236975	0.0370715
AT1G04310	2254.36	0.608173	0.20021	3.03768	0.00238404	0.0372649
AT3G55660	1041.7	0.495874	0.163304	3.0365	0.00239344	0.0373814
AT5G10770	411.324	0.516446	0.170143	3.03537	0.00240237	0.0374682
AT4G04640	2441.3	0.288791	0.0951467	3.03522	0.00240364	0.0374682
AT4G12340	1482.52	0.271647	0.089503	3.03507	0.00240482	0.0374682
AT4G39770	45.9046	2.07003	0.682109	3.03476	0.00240731	0.0374767
AT3G53670	923.057	0.363793	0.119896	3.03423	0.00241153	0.037512
AT2G42140	8.94716	5.25095	1.73116	3.0332	0.00241977	0.0376098
AT3G07810	1651.01	-0.263554	0.0869187	-3.03219	0.0024279	0.0377058
AT5G44580	180.097	1.417	0.467486	3.03111	0.00243655	0.0378097
AT1G48090	3048.69	-0.347232	0.114567	-3.03082	0.00243893	0.0378161
AT1G47845	8.53216	-5.05207	1.66724	-3.0302	0.00244395	0.0378551
AT4G27560	5815.21	0.270355	0.0892253	3.03002	0.00244537	0.0378551
AT5G25350	2115.12	0.562113	0.185614	3.0284	0.00245849	0.0380277
AT1G31010	929.813	0.383321	0.126665	3.02625	0.00247606	0.0382687
AT3G61750	285.591	-0.717265	0.237042	-3.0259	0.00247892	0.0382822
AT1G45180	1339.27	-0.360672	0.119214	-3.02541	0.00248297	0.0383141
AT5G01880	258.075	0.553528	0.18304	3.02408	0.00249393	0.0384524
AT1G55540	2223.1	-0.259252	0.0857533	-3.02324	0.00250087	0.0385286
AT1G72450	1917.55	0.515668	0.170603	3.02261	0.00250604	0.0385613
AT1G58080	2090.29	-0.319695	0.105772	-3.0225	0.002507	0.0385613
AT4G32340	301.078	0.559591	0.185177	3.02192	0.00251174	0.0386035
AT2G26190	1163.47	0.331739	0.109828	3.02052	0.00252337	0.0387514
AT1G78895	260.422	0.51562	0.170743	3.01986	0.00252895	0.0388061
AT5G59570	517.646	0.420055	0.139139	3.01897	0.00253637	0.038889
AT2G03240	4185.07	-0.209867	0.0695532	-3.01736	0.00254987	0.0390445
AT5G22450	4900.35	0.199207	0.0660221	3.01728	0.00255056	0.0390445
AT5G02270	1506.06	-0.405254	0.134406	-3.01516	0.00256847	0.0392771
AT1G58430	30.4136	-2.37819	0.788787	-3.01499	0.00256984	0.0392771
AT3G23660	1233.84	-0.403554	0.133928	-3.01321	0.00258497	0.0394772
AT5G22080	3467.58	0.256024	0.0849942	3.01226	0.00259312	0.0395636
AT2G46550	2988.74	0.280153	0.0930102	3.01207	0.00259474	0.0395636
AT3G56010	627.447	0.455754	0.151358	3.01109	0.00260313	0.0396601
AT1G22990	17.8891	2.22615	0.73941	3.0107	0.00260642	0.039679
AT4G04865	4.53926	6.18313	2.05395	3.01037	0.00260931	NA
AT3G05180	679.423	-0.528236	0.175591	-3.00833	0.00262687	0.0399525
AT3G04630	2782.45	0.225202	0.0748648	3.00812	0.0026287	0.0399525
AT1G61810	98.3788	0.949023	0.31551	3.0079	0.00263061	0.0399525
AT1G01140	2252.91	-0.373169	0.124113	-3.00669	0.00264106	0.0400796
AT5G52550	1049.42	0.326834	0.108771	3.0048	0.00265754	0.0402981
AT1G55500	1522	-0.299173	0.0995822	-3.00428	0.00266209	0.0403352
AT4G02815	37.721	1.48812	0.495528	3.0031	0.00267244	0.0404453
AT4G29890	736.757	0.364757	0.121465	3.00297	0.00267355	0.0404453
AT3G13960	5097.65	0.230175	0.0767422	2.99934	0.00270569	0.0408994
AT2G20140	2034.76	-0.272305	0.0909059	-2.99546	0.00274035	0.0413448
AT5G16450	333.038	0.616856	0.205943	2.99527	0.00274201	0.0413448
AT5G55730	3462.14	-0.25064	0.0836836	-2.9951	0.00274359	0.0413448
AT1G25510	3023.41	-0.257931	0.0861183	-2.99508	0.00274374	0.0413448
AT1G09020	2317.47	-0.265458	0.0886719	-2.99372	0.00275602	0.0414747
AT1G62520	331.728	-0.684916	0.22879	-2.99365	0.00275666	0.0414747
AT1G74950	1496.64	0.390828	0.130588	2.99283	0.00276403	0.0415532
AT1G73620	137.376	-0.896653	0.299715	-2.99168	0.00277444	0.0416771
AT4G18820	3361.13	-0.37667	0.125925	-2.99122	0.00277862	0.0417075
AT3G58970	789.558	0.348257	0.116445	2.99073	0.00278309	0.0417421
AT3G23450	488.171	-0.905591	0.302915	-2.98959	0.0027935	0.0418656
AT4G11570	760.981	0.438043	0.146586	2.98831	0.00280524	0.0420088
AT5G53480	5084.32	-0.30724	0.102892	-2.98604	0.00282614	0.0422889
AT3G51380	147.589	-0.726361	0.243276	-2.98575	0.00282888	0.0422971
AT4G36980	9555.63	0.227954	0.0763854	2.98426	0.00284265	0.0424701
AT5G38980	308.02	0.603633	0.202306	2.98376	0.00284734	0.0425071
AT3G25180	253.862	-0.930627	0.311964	-2.98312	0.00285324	0.0425622
AT2G37450	366.5	0.476688	0.159899	2.98118	0.00287139	0.0427999
AT2G40435	442.127	-0.557489	0.187075	-2.98003	0.00288218	0.0429275
AT1G22180	81.9239	1.04779	0.35164	2.97972	0.00288511	0.042934
AT4G32280	23.1752	2.22418	0.746544	2.97931	0.002889	0.042934
AT4G21940	394.839	-0.511632	0.17173	-2.97928	0.00288929	0.042934
AT3G58560	4070.24	-0.248303	0.0833904	-2.9776	0.00290514	0.0431143
AT4G11190	35.4523	-1.89782	0.637384	-2.97752	0.00290591	0.0431143
AT5G19590	2873.9	0.311577	0.104656	2.97715	0.0029094	0.043133
AT4G11690	155.738	0.857549	0.288356	2.97392	0.00294021	0.0435562
AT4G24150	405.031	-0.746423	0.251326	-2.96993	0.00297866	0.0440919
AT1G07080	2583.12	0.367571	0.123805	2.96895	0.00298824	0.0441997
AT5G22920	339.321	0.588284	0.198218	2.96787	0.0029987	0.0443204
AT2G30600	1338.89	0.45857	0.1546	2.96617	0.00301534	0.0445092
AT1G62360	6070.66	0.316353	0.106656	2.96609	0.00301608	0.0445092
AT1G12000	5175.39	-0.366036	0.123423	-2.96571	0.00301987	0.0445208
AT4G12800	7000.86	0.312193	0.105274	2.96554	0.00302149	0.0445208
AT1G58180	670.62	0.425723	0.143573	2.9652	0.00302488	0.0445366
AT5G18670	2395.05	0.473507	0.159721	2.9646	0.0030308	0.0445898
AT3G52030	1202.14	0.350884	0.118388	2.96384	0.00303828	0.0446657
AT4G12100	11.4084	-3.57833	1.20788	-2.96249	0.00305163	0.0448278
AT1G07650	1190.06	-0.317359	0.107148	-2.96186	0.00305787	0.0448853
AT1G15740	875.172	0.465619	0.157437	2.9575	0.00310147	0.0454905
AT5G59300	227.336	-0.699674	0.236619	-2.95696	0.00310687	0.0455351
AT2G41650	7006.61	-0.296487	0.100289	-2.95633	0.00311321	0.0455934
AT5G62280	9.19655	-4.37968	1.482	-2.95525	0.00312418	0.0457193
AT5G49410	387.604	0.504367	0.170682	2.955	0.00312666	0.0457209
AT1G76420	1328.93	0.496941	0.168257	2.95347	0.00314225	0.0459141
AT5G64620	1799.17	-0.504043	0.170727	-2.95234	0.00315378	0.0460226
AT3G01890	460.961	-0.409808	0.138811	-2.95227	0.00315446	0.0460226
AT1G25580	2070.57	0.233674	0.0791677	2.95164	0.00316092	0.046082
AT2G43550	766.789	0.667422	0.226181	2.95082	0.00316928	0.046169
AT2G35635	2250.6	0.360841	0.122329	2.94975	0.0031803	0.0462946
AT2G33520	7.18343	4.70658	1.59624	2.94854	0.00319277	0.0464385
AT5G64940	3450.65	-0.260897	0.0884901	-2.94833	0.00319501	0.0464385
AT5G58787	1199.72	0.340793	0.11586	2.94142	0.00326712	0.0474508
AT4G09160	2672.96	-0.411213	0.139835	-2.9407	0.00327474	0.0475256
AT3G10280	7.46434	-5.22531	1.7783	-2.93838	0.00329932	0.0478464
AT1G35510	955.333	-0.305566	0.10401	-2.93784	0.00330507	0.0478938
AT5G66420	2561.99	0.233892	0.0796567	2.93625	0.0033221	0.0481043
AT5G43870	700.357	0.463835	0.158023	2.93524	0.00333291	0.0482245
AT4G02100	1689.79	-0.388973	0.132595	-2.93353	0.00335126	0.0484537
AT2G44060	4617	0.2927	0.0998536	2.93129	0.00337561	0.0487692
AT5G17020	6059.5	-0.314562	0.107408	-2.92867	0.0034042	0.0491455
AT5G40450	1091.69	-0.502822	0.171734	-2.92791	0.00341245	0.0491484
AT4G11800	928.571	0.468337	0.159961	2.92782	0.00341351	0.0491484
AT1G19790	1778.41	0.442366	0.1511	2.92764	0.00341544	0.0491484
AT5G47880	2209.17	-0.301111	0.102852	-2.9276	0.00341592	0.0491484
AT5G43630	1444.83	-0.357594	0.12215	-2.92748	0.00341716	0.0491484
AT4G08920	2063.17	0.270567	0.0924657	2.92613	0.00343205	0.0493209
AT2G26440	2102.71	-0.300372	0.102668	-2.92566	0.00343723	0.0493209
AT3G08890	1641.86	0.492162	0.168223	2.92565	0.0034374	0.0493209
AT4G18880	164.135	0.664	0.226972	2.92547	0.00343938	0.0493209
AT2G46490	735.817	-0.56399	0.192958	-2.92285	0.00346838	0.0496997
AT3G03780	876.968	-0.423782	0.145195	-2.91871	0.00351479	0.0503273
AT1G13470	94.1027	1.25022	0.428729	2.9161	0.0035444	0.0507135
AT1G69720	249.661	0.643041	0.220625	2.91463	0.00356109	0.0509146
AT1G64900	827.995	-0.428919	0.147185	-2.91415	0.00356663	0.050956
AT4G33530	2608.9	-0.229892	0.0789373	-2.91233	0.00358741	0.051215
AT1G31770	1169.57	0.386798	0.132905	2.91032	0.00361054	0.051481
AT4G15430	234.844	0.627834	0.215732	2.91025	0.00361139	0.051481
AT5G01750	2051.46	0.427347	0.146891	2.90929	0.00362256	0.0516021
AT2G28620	2895.49	0.310511	0.106779	2.90798	0.00363768	0.0517792
AT4G14040	349.121	-0.875369	0.301169	-2.90657	0.00365417	0.0519754
AT5G15020	2707.53	-0.326962	0.112503	-2.90624	0.00365802	0.0519919
AT1G80760	54.2992	1.34988	0.464649	2.90515	0.00367076	0.0521345
AT3G55410	5823.7	-0.244662	0.084224	-2.90489	0.00367377	0.0521389
AT2G28470	1778.16	0.300467	0.103468	2.90397	0.00368468	0.0522552
AT3G63460	9735.54	-0.206708	0.0711912	-2.90356	0.00368941	0.0522838
AT4G11790	2568.29	-0.222764	0.0767585	-2.90215	0.00370616	0.0524826
AT4G02840	2969.77	0.282404	0.0973205	2.9018	0.00371026	0.0525021
AT2G23060	637.274	-0.657781	0.226723	-2.90125	0.00371677	0.0525236
AT3G48350	92.344	1.29805	0.447416	2.90121	0.00371723	0.0525236
AT3G52060	2307.28	0.318149	0.109708	2.89997	0.00373197	0.0526881
AT2G00660	4.07535	-6.35115	2.19035	-2.89961	0.00373625	NA
AT5G53010	457.322	-0.48392	0.166898	-2.89949	0.00373774	0.0526881
AT3G54460	1657.13	-0.237105	0.0817784	-2.89936	0.00373921	0.0526881
AT2G08765	108.593	-1.32471	0.456904	-2.89931	0.00373981	0.0526881
AT1G05670	557.381	-0.555501	0.191615	-2.89905	0.00374298	0.0526942
AT4G27900	2139.4	0.386958	0.133498	2.89862	0.00374813	0.0527007
AT3G10490	5481.16	0.222666	0.0768197	2.89855	0.00374891	0.0527007
AT1G60070	2047.56	-0.231905	0.0800453	-2.89717	0.00376551	0.0528499
AT4G08790	228.262	-0.674581	0.232848	-2.89709	0.00376647	0.0528499
AT3G03590	801.76	0.356073	0.122912	2.89698	0.00376774	0.0528499
AT1G67900	820.018	0.357526	0.123425	2.89669	0.00377117	0.0528594
AT3G01600	1074.7	-0.498529	0.172124	-2.89634	0.00377539	0.0528802
AT2G30575	756.012	-0.330231	0.114048	-2.89555	0.00378501	0.052971
AT5G19330	3909.6	0.203973	0.0704529	2.89517	0.00378949	0.052971
AT5G62090	5428.64	0.233654	0.0807063	2.89512	0.00379012	0.052971
AT3G23270	86.7164	-1.23777	0.427729	-2.89383	0.00380579	0.0531515
AT3G61800	1011.45	0.349811	0.120957	2.89202	0.00382778	0.0534198
AT3G13350	695.325	0.319645	0.110546	2.89152	0.00383388	0.0534406
AT4G32980	1611.38	0.449772	0.155553	2.89144	0.00383481	0.0534406
AT1G79990	4218.92	-0.2647	0.0915619	-2.89094	0.00384093	0.0534872
AT3G24420	1215.75	-0.394808	0.13659	-2.89045	0.0038469	0.0535316
AT2G32090	424.899	0.668505	0.231373	2.88929	0.00386112	0.0536451
AT5G63030	479.223	0.440354	0.15242	2.88908	0.00386374	0.0536451
AT5G22020	1658.84	-0.361137	0.125003	-2.88904	0.00386422	0.0536451
AT1G68050	2512.63	0.289018	0.100045	2.88888	0.00386619	0.0536451
AT4G14870	1409.04	0.409202	0.141696	2.88789	0.00387831	0.0537746
AT4G39260	17687.6	-0.271346	0.0940343	-2.8856	0.00390667	0.0541289
AT2G43040	407.375	-0.520183	0.1804	-2.8835	0.00393277	0.0544513
AT1G19960	52.4014	1.57296	0.545764	2.88213	0.00395002	0.0546279
AT5G21940	795.036	0.725154	0.251612	2.88203	0.00395119	0.0546279
AT4G24740	3868.86	0.223081	0.0774342	2.88091	0.00396528	0.0547637
AT2G36550	6.14474	-4.71561	1.63691	-2.8808	0.00396669	0.0547637
AT1G27150	1894.21	0.263223	0.0913874	2.8803	0.00397302	0.0547759
AT1G50010	24925.3	-0.186269	0.0646704	-2.88028	0.00397326	0.0547759
AT4G34135	95.1239	-1.01872	0.353739	-2.87985	0.00397869	0.0548115
AT2G37190	14491.5	-0.296487	0.102974	-2.87923	0.00398647	0.0548794
AT5G04430	5628.61	-0.243423	0.0846023	-2.87726	0.0040115	0.0551845
AT3G56150	15991.6	-0.159916	0.0555844	-2.87699	0.00401483	0.055191
AT1G65200	1249.81	-0.457966	0.159216	-2.87637	0.00402274	0.0552604
AT1G24100	2887.73	0.444543	0.154624	2.87499	0.00404044	0.0554472
AT1G15400	803.991	0.362604	0.126129	2.87486	0.0040421	0.0554472
AT2G24440	2209.59	0.291366	0.101388	2.87379	0.00405582	0.0555959
AT3G14595	336.273	0.473068	0.164642	2.87331	0.00406193	0.0556008
AT2G20585	872.365	-0.43203	0.150363	-2.87324	0.00406288	0.0556008
AT1G71030	88.8638	1.57412	0.547892	2.87306	0.00406522	0.0556008
AT5G51910	669.6	0.527277	0.183537	2.87286	0.00406771	0.0556008
AT3G62570	427.745	-0.543503	0.189234	-2.87212	0.0040773	0.0556896
AT2G25810	186.605	-0.879218	0.306144	-2.87191	0.00407999	0.0556896
AT5G64410	502.611	0.367877	0.128165	2.87034	0.00410037	0.0559281
AT3G27300	864.875	0.332328	0.11588	2.86787	0.00413248	0.0563237
AT4G05150	1611.59	0.435033	0.151703	2.86766	0.00413522	0.0563237
AT3G61210	18.19	2.30185	0.803049	2.86639	0.00415184	0.056436
AT1G56040	11.0697	2.95715	1.03167	2.86636	0.00415218	0.056436
AT3G15010	1782.82	-0.298713	0.104213	-2.86636	0.00415224	0.056436
AT1G04950	1208.79	0.28783	0.100438	2.86575	0.00416018	0.0565039
AT2G40460	298.106	0.582371	0.203245	2.86537	0.0041652	0.0565324
AT3G14130	299.665	0.511576	0.1786	2.86436	0.00417851	0.0566534
AT3G60340	1464.92	0.304513	0.106315	2.86425	0.00418	0.0566534
AT3G55020	3232.58	0.270836	0.0945954	2.8631	0.00419519	0.0567907
AT3G63180	2869.05	-0.293718	0.102597	-2.86282	0.00419887	0.0567907
AT2G29710	88.4232	1.08099	0.377598	2.86281	0.00419897	0.0567907
AT2G18790	4890.29	-0.251861	0.0879971	-2.86215	0.00420777	0.0568528
AT2G26870	568.727	0.443203	0.154866	2.86185	0.00421175	0.0568528
AT1G19570	6480.91	0.838647	0.293049	2.8618	0.00421241	0.0568528
AT1G05350	1041.04	0.504851	0.176464	2.86093	0.00422401	0.0569695
AT1G16515	40.2857	-1.66396	0.581681	-2.8606	0.00422834	0.056988
AT3G62190	698.749	0.405848	0.141934	2.85942	0.00424417	0.0571613
AT1G33340	21.4924	3.06418	1.07222	2.8578	0.00426585	0.0574132
AT3G10250	1085.72	0.33685	0.117899	2.85711	0.0042752	0.0574989
AT3G26210	132.725	0.820684	0.287394	2.8556	0.00429552	0.057724
AT4G29110	20.8117	2.54513	0.891377	2.85527	0.00429996	0.057724
AT3G52730	3941.63	-0.330232	0.11566	-2.8552	0.00430092	0.057724
AT4G31360	3481.3	0.253597	0.0888519	2.85416	0.00431509	0.0578739
AT4G25840	1212.76	-0.299854	0.1051	-2.85305	0.00433014	0.0580193
AT2G32590	1165.38	-0.344492	0.120751	-2.85292	0.00433195	0.0580193
AT3G56080	68.864	-1.74031	0.610211	-2.85199	0.0043447	0.0581496
AT1G79560	3553.53	-0.258691	0.0907232	-2.85143	0.00435225	0.0582102
AT5G64430	2171.12	0.339015	0.119	2.84888	0.00438737	0.0586392
AT1G01170	1310.3	0.58967	0.207013	2.84846	0.00439309	0.058675
AT3G57530	1081.54	0.413194	0.145104	2.84757	0.00440544	0.0587993
AT3G56140	1373.06	-0.32962	0.115781	-2.84692	0.00441441	0.0588782
AT5G12080	6388.22	-0.25854	0.0908673	-2.84525	0.00443766	0.0591474
AT4G13615	1443.8	0.543605	0.191249	2.84239	0.00447763	0.0596388
AT3G61700	1931.16	0.237506	0.0836038	2.84085	0.00449933	0.0598864
AT1G05620	886.064	0.359858	0.12675	2.83911	0.00452389	0.0601711
AT2G39340	2742.32	-0.234139	0.0824754	-2.8389	0.00452696	0.0601711
AT5G43270	1341.58	-0.403946	0.142325	-2.83819	0.00453696	0.0602624
AT1G64230	3663.69	0.389434	0.137235	2.83773	0.00454363	0.0603094
AT2G47800	3810.05	0.316596	0.111619	2.83639	0.00456262	0.0605198
AT5G20490	1861.78	-0.299556	0.105632	-2.83583	0.00457072	0.0605856
AT1G09750	6514.36	-0.336918	0.118846	-2.83492	0.00458377	0.0606812
AT5G36160	562.539	-0.451672	0.159326	-2.83488	0.00458422	0.0606812
AT4G01290	8840.8	0.206868	0.0730069	2.83353	0.00460363	0.0608962
AT1G75800	9233.48	0.286221	0.101085	2.83148	0.00463337	0.0612475
AT2G17770	3250.5	0.532982	0.188297	2.83054	0.00464695	0.0613749
AT4G37180	846.226	0.33599	0.118709	2.83037	0.00464937	0.0613749
AT1G30280	133.403	0.928768	0.32819	2.82997	0.00465517	0.0614093
AT5G25100	5821.49	-0.229345	0.0810505	-2.82966	0.00465978	0.0614281
AT1G08910	2127.54	-0.266898	0.0943337	-2.8293	0.00466501	0.061455
AT4G12420	4020.77	-0.327498	0.115776	-2.82871	0.00467359	0.0614652
AT2G43490	726.673	-0.332344	0.11749	-2.82871	0.00467364	0.0614652
AT2G32840	921.906	-0.320663	0.113366	-2.82856	0.00467583	0.0614652
AT1G05370	298.681	-0.773291	0.273405	-2.82837	0.00467853	0.0614652
AT3G07350	279.185	0.591442	0.209223	2.82685	0.00470089	0.0617167
AT5G44750	2622.92	-0.244121	0.0864522	-2.82377	0.00474619	0.0622691
AT2G22230	1257.29	-0.499505	0.176907	-2.82355	0.00474949	0.06227
AT4G16545	82.8924	1.61465	0.571926	2.82319	0.00475483	0.0622977
AT2G37040	1626.72	-0.377522	0.133735	-2.82292	0.00475887	0.0623083
AT1G47990	166.125	0.64602	0.22888	2.82253	0.00476462	0.0623412
AT3G09070	6171.52	-0.366279	0.129783	-2.82225	0.00476878	0.0623533
AT3G02510	2185.27	0.286139	0.101399	2.82192	0.00477373	0.0623757
AT2G45990	1861.98	0.353157	0.12519	2.82096	0.00478807	0.0625207
AT1G76810	6765.36	-0.240515	0.0853108	-2.81928	0.0048132	0.0628063
AT5G44740	679.368	0.391135	0.138765	2.81867	0.00482224	0.0628817
AT1G77680	1319.43	-0.324456	0.115183	-2.81687	0.0048494	0.063193
AT5G55100	2519.18	0.24974	0.0886779	2.81626	0.00485865	0.0632027
AT1G01300	12879.6	-0.198374	0.070441	-2.81618	0.00485989	0.0632027
AT3G23120	180.515	0.825931	0.293282	2.81617	0.00485998	0.0632027
AT4G09670	2296.67	-0.250072	0.0888125	-2.81573	0.00486664	0.0632467
AT5G51930	7.91896	-4.83017	1.71572	-2.81525	0.00487394	0.0632988
AT2G39980	3606.14	-1.42008	0.504502	-2.81481	0.00488059	0.0633425
AT5G64300	1978.26	-0.230017	0.0817269	-2.81445	0.00488601	0.0633702
AT3G56210	654.145	0.386393	0.137324	2.81373	0.00489697	0.0634696
AT3G22370	2554.83	-0.921875	0.327703	-2.81314	0.00490603	0.0635442
AT1G75280	431.813	0.466764	0.166024	2.81143	0.00493224	0.0638408
AT3G60830	1180.7	0.302257	0.107551	2.81037	0.00494849	0.0639998
AT1G24764	3013.77	-0.340485	0.121161	-2.81019	0.00495116	0.0639998
AT2G38720	538.881	0.503842	0.179314	2.80984	0.00495667	0.0640281
AT3G59210	326.895	-0.689755	0.245674	-2.8076	0.00499115	0.0644303
AT1G10670	6890.04	-0.199562	0.0710888	-2.80721	0.00499722	0.0644615
AT5G67300	1857.05	0.378719	0.134919	2.80702	0.00500026	0.0644615
AT3G47860	1257.3	0.296579	0.105704	2.80576	0.00501985	0.0646524
AT1G30455	5.70996	-5.06975	1.80699	-2.80563	0.00502178	0.0646524
AT3G56340	18337.1	-0.332504	0.118568	-2.80433	0.00504207	0.0648704
AT4G38680	9304.13	-0.254003	0.0905833	-2.80409	0.00504592	0.0648766
AT5G64290	2004.64	-0.428009	0.152708	-2.8028	0.00506615	0.0650599
AT5G17100	1657.66	0.252495	0.0900883	2.80275	0.00506693	0.0650599
AT5G08380	2045.89	0.276941	0.0988471	2.80172	0.00508318	0.0652251
AT1G68170	170.08	0.905972	0.323406	2.80134	0.00508907	0.0652299
AT1G07230	1327.54	0.323462	0.11547	2.80126	0.00509032	0.0652299
AT3G54380	968.593	-0.391574	0.139841	-2.80014	0.00510808	0.0653622
AT5G06320	351.206	0.692935	0.247494	2.7998	0.00511337	0.0653622
AT2G47590	6119.7	-0.21159	0.075577	-2.79967	0.00511551	0.0653622
AT3G12750	352.076	0.655911	0.234287	2.7996	0.00511656	0.0653622
AT2G01930	1037.78	0.283381	0.101229	2.7994	0.00511978	0.0653622
AT3G29590	37.0285	-1.91161	0.682883	-2.79932	0.005121	0.0653622
AT3G44330	3341.59	-0.216659	0.0774136	-2.79872	0.00513063	0.0654419
AT1G08700	1850.74	-0.237458	0.0848558	-2.79836	0.00513622	0.0654698
AT3G22880	343.503	0.695737	0.248729	2.79716	0.00515534	0.0656386
AT4G31310	677.701	0.530375	0.189616	2.79711	0.00515627	0.0656386
AT5G66540	2752.42	-0.256962	0.0918875	-2.79649	0.00516607	0.0656896
AT1G52030	5518.7	1.00226	0.358408	2.79643	0.0051671	0.0656896
AT4G15620	499.106	0.779621	0.278881	2.79553	0.00518144	0.0658285
AT4G35460	754.314	-0.455631	0.163023	-2.79488	0.00519189	0.0658813
AT1G22930	3949.64	0.227094	0.0812546	2.79485	0.00519243	0.0658813
AT5G66760	7071.78	-0.205471	0.0735238	-2.79462	0.00519615	0.0658851
AT4G37550	2735.26	0.362028	0.129586	2.79372	0.0052105	0.0660237
AT4G38120	1097.24	-0.33213	0.118909	-2.79313	0.00522006	0.0661013
AT1G65840	893.109	-0.333691	0.119503	-2.79233	0.00523296	0.0662212
AT2G05210	1055.24	0.361219	0.129379	2.79194	0.00523928	0.0662377
AT3G55960	771.341	0.305713	0.109503	2.79183	0.00524114	0.0662377
AT1G10710	231.062	-0.686768	0.246167	-2.78985	0.00527324	0.0665998
AT5G48160	3548.34	0.236355	0.0847328	2.78941	0.00528037	0.0666053
AT1G56070	38185.8	-0.219091	0.0785445	-2.78939	0.00528068	0.0666053
AT1G09390	538.045	0.621365	0.222798	2.78891	0.00528851	0.0666053
AT3G06590	1608.82	0.341014	0.122277	2.78887	0.00528915	0.0666053
AT5G03660	5086.3	0.203098	0.0728273	2.78876	0.00529096	0.0666053
AT5G02490	2021.69	0.396563	0.142219	2.78839	0.00529712	0.0666393
AT4G23170	51.8628	1.67561	0.601044	2.78783	0.00530622	0.0667102
AT1G73040	50.4985	1.24657	0.447275	2.78703	0.00531928	0.0668094
AT2G43100	112.759	2.64324	0.948442	2.78693	0.00532104	0.0668094
AT4G32940	2127.09	0.351069	0.126013	2.78598	0.00533658	0.0669608
AT1G71770	51.7485	-2.04013	0.732496	-2.78518	0.00534984	0.0670836
AT1G76240	19.1894	-2.48065	0.891276	-2.78325	0.00538168	0.0674047
AT3G61590	713.591	-0.304374	0.109361	-2.78321	0.00538245	0.0674047
AT1G26580	6910.3	0.252773	0.0908554	2.78214	0.00540015	0.0675826
AT2G29500	55.8434	1.17425	0.422105	2.7819	0.00540421	0.0675895
AT4G28240	331.687	0.672128	0.241725	2.78055	0.00542667	0.0678263
AT4G35560	1400.47	-0.26371	0.0948744	-2.77957	0.00544302	0.0679822
AT3G05650	657.961	0.519594	0.186946	2.77938	0.0054462	0.0679822
AT5G54530	91.9528	-0.969722	0.34897	-2.77881	0.00545582	0.0680583
AT4G04670	1100.42	-0.378182	0.136172	-2.77724	0.00548224	0.0683437
AT1G21250	1451.88	0.589386	0.212397	2.77493	0.00552136	0.0687868
AT3G57170	1440.28	0.265337	0.0956763	2.77328	0.0055495	0.0690927
AT3G51160	2171.54	-0.259363	0.0935299	-2.77305	0.00555341	0.0690968
AT4G37130	1306.32	-0.276748	0.0998148	-2.77262	0.00556073	0.0691432
AT5G24270	64.1206	-0.935914	0.33764	-2.77193	0.00557252	0.0692451
AT1G32900	1359.88	-0.269366	0.0972202	-2.77068	0.00559391	0.0694661
AT5G11670	2457.42	0.263242	0.0950316	2.77005	0.00560477	0.0695562
AT1G32520	212.454	0.552898	0.199644	2.76943	0.00561548	0.0696398
AT4G21910	4156.53	0.369875	0.133565	2.76924	0.00561873	0.0696398
AT2G22990	124.601	1.13706	0.410671	2.76878	0.0056267	0.0696539
AT5G40570	322.21	0.566947	0.204766	2.76875	0.0056271	0.0696539
AT2G31190	803.288	0.408036	0.147406	2.7681	0.00563834	0.0697141
AT2G45850	2132.22	0.236015	0.0852638	2.76805	0.0056392	0.0697141
AT1G20440	1810.08	-0.357109	0.129058	-2.76705	0.00565663	0.069819
AT4G09010	2573.8	-0.213584	0.0771889	-2.76703	0.00565698	0.069819
AT2G02820	352.469	-0.551439	0.199296	-2.76694	0.00565855	0.069819
AT2G20630	2035.08	0.352762	0.127577	2.76508	0.00569083	0.0701687
AT5G59430	1350.76	0.345296	0.124896	2.76468	0.00569792	0.0701687
AT3G16240	8563.33	-0.335518	0.121364	-2.76456	0.00569997	0.0701687
AT1G71696	752.404	0.479917	0.173602	2.76447	0.00570145	0.0701687
AT1G13160	2783.1	-0.294919	0.106691	-2.76425	0.00570546	0.0701731
AT2G15000	1241.35	-0.285074	0.103156	-2.76351	0.00571836	0.0702613
AT1G02000	749.557	-0.418124	0.151307	-2.76342	0.00571992	0.0702613
AT3G07430	2233.76	-0.384072	0.138998	-2.76315	0.0057247	0.0702753
AT1G09415	1503.53	0.352379	0.127702	2.75938	0.00579117	0.071046
AT3G58510	3152.1	-0.235331	0.0853248	-2.75807	0.00581444	0.0712861
AT3G53230	98.0906	0.845833	0.306853	2.75648	0.00584275	0.0715876
AT1G28580	890.787	0.448386	0.1628	2.75421	0.00588338	0.0720341
AT1G04160	869.706	-0.339626	0.12332	-2.75403	0.00588667	0.0720341
AT1G10980	379.931	-0.554716	0.201449	-2.75363	0.00589383	0.072076
AT2G47130	81.8559	1.09009	0.396095	2.75209	0.00592154	0.0723689
AT1G16180	2807.3	0.224215	0.0814824	2.7517	0.00592869	0.0724104
AT4G33050	200.13	0.777747	0.282679	2.75135	0.00593508	0.0724426
AT3G62630	1177.44	0.39515	0.143669	2.75041	0.00595206	0.072576
AT5G06550	1041.19	-0.355988	0.129435	-2.75033	0.00595354	0.072576
AT2G26400	234.322	-1.1674	0.424841	-2.74785	0.00599869	0.0730222
AT2G42790	1222.41	0.38651	0.140666	2.74771	0.00600132	0.0730222
AT1G65860	5.77491	5.36327	1.95191	2.7477	0.00600151	0.0730222
AT1G35220	1390.6	-0.266259	0.0969322	-2.74686	0.00601695	0.0731325
AT2G41460	752.726	-0.563772	0.205257	-2.74666	0.00602051	0.0731325
AT2G43970	20550.7	0.163946	0.0596909	2.74658	0.00602197	0.0731325
AT3G22410	995.756	-0.356825	0.129952	-2.74583	0.00603583	0.0731868
AT5G40200	2228.75	-0.262338	0.0955435	-2.74574	0.00603746	0.0731868
AT2G26340	932.544	0.360334	0.131238	2.74564	0.00603925	0.0731868
AT3G51830	2413.25	0.284952	0.103788	2.74551	0.00604162	0.0731868
AT5G24350	1837.71	-0.29584	0.107774	-2.74501	0.00605088	0.0732529
AT2G02060	279.275	0.936848	0.341387	2.74424	0.00606512	0.0733792
AT2G40020	1299.01	0.262411	0.0956749	2.74274	0.00609297	0.0736344
AT1G70580	330.844	0.537491	0.195972	2.74269	0.00609385	0.0736344
AT1G30360	4848.06	0.194072	0.0707704	2.74228	0.0061015	0.0736806
AT2G34920	296.532	-0.628939	0.229481	-2.7407	0.00613093	0.0739897
AT5G49330	616.262	-0.5276	0.192666	-2.73842	0.00617348	0.0744565
AT5G08000	8941.68	-0.237432	0.0867493	-2.73699	0.00620035	0.0747338
AT2G16370	1596.46	-0.320995	0.11731	-2.73629	0.00621366	0.0748474
AT3G16650	197.971	-0.70568	0.257977	-2.73544	0.0062297	0.0749938
AT4G28470	4025.09	-0.217802	0.0796808	-2.73343	0.00626781	0.0754055
AT1G70410	175.918	0.816995	0.298948	2.7329	0.00627797	0.0754805
AT1G70950	433.429	0.474303	0.173625	2.73177	0.00629952	0.0756924
AT2G01210	1719.87	-0.287781	0.105383	-2.73082	0.00631769	0.0758634
AT2G26170	345.473	0.563279	0.206349	2.72973	0.0063386	0.0760671
AT3G17840	8363.62	-0.224839	0.0823976	-2.72871	0.00635828	0.0762559
AT1G12780	850.108	0.462028	0.169356	2.72814	0.00636927	0.0763401
AT1G47530	3761.75	-0.187279	0.0686698	-2.72724	0.00638657	0.0764999
AT5G28463	8.62399	-3.63742	1.3342	-2.72629	0.0064051	0.0766743
AT4G15096	3.27746	-5.66918	2.08008	-2.72546	0.00642122	NA
AT2G35880	1608.67	0.305028	0.11193	2.72517	0.0064269	0.0768875
AT3G19130	3267.43	-0.211099	0.0774841	-2.72441	0.00644161	0.0770156
AT4G38220	2179.91	0.310311	0.113914	2.72409	0.00644799	0.077044
AT1G79470	1188.83	-0.453457	0.166562	-2.72245	0.00648005	0.0773792
AT4G03420	352.104	-0.474411	0.174332	-2.72131	0.00650243	0.0775984
AT2G43510	161.579	0.693272	0.254813	2.72071	0.0065142	0.0776907
AT1G08880	3959.15	-0.29195	0.107326	-2.72022	0.00652381	0.0777572
AT1G52890	236.093	0.791512	0.291075	2.71927	0.00654254	0.0779322
AT5G15650	8562.45	-0.254444	0.0935851	-2.71885	0.00655093	0.077984
AT5G04460	3314.29	-0.227605	0.0837368	-2.7181	0.00656579	0.0780221
AT1G79820	2206.15	-0.249187	0.0916808	-2.71799	0.00656805	0.0780221
AT1G06680	11219.2	0.21739	0.0799862	2.71785	0.00657079	0.0780221
AT1G78680	2101.4	0.333373	0.12267	2.71765	0.00657472	0.0780221
AT4G19350	1364.55	0.322155	0.118543	2.71762	0.00657527	0.0780221
AT1G01370	930.411	-0.360468	0.132656	-2.71731	0.00658145	0.0780221
AT3G56310	2803.02	0.287749	0.105897	2.71726	0.00658247	0.0780221
AT1G26930	787.224	0.349592	0.128668	2.71702	0.00658735	0.078032
AT3G53610	1367.92	0.296857	0.109341	2.71496	0.00662834	0.0784693
AT5G10300	1324.74	0.438269	0.161451	2.71456	0.00663634	0.0785158
AT2G42870	236.375	0.588525	0.216821	2.71433	0.00664092	0.0785217
AT5G42190	4722.4	0.284547	0.104889	2.71285	0.0066708	0.0788267
AT4G12010	329.372	0.561455	0.206989	2.71249	0.006678	0.0788634
AT3G00590	3.82671	5.93504	2.19068	2.70922	0.0067442	NA
AT2G31810	1500.41	0.320169	0.118245	2.70769	0.0067754	0.0799401
AT1G47380	634.637	-0.336128	0.124143	-2.70759	0.00677746	0.0799401
AT3G51895	1802.64	-0.395772	0.146279	-2.70559	0.00681822	0.0803716
AT3G25690	1381.45	0.317862	0.117502	2.70517	0.00682689	0.0804246
AT2G32040	737.167	-0.367251	0.135791	-2.70453	0.00684006	0.0805153
AT2G45950	988.627	-0.362167	0.133925	-2.70425	0.00684582	0.0805153
AT2G45510	179.031	0.658144	0.243379	2.70419	0.00684712	0.0805153
AT2G30170	644.872	0.342397	0.126662	2.70324	0.00686674	0.0806967
AT1G10370	767.941	-0.484707	0.179368	-2.7023	0.00688613	0.0808534
AT1G76260	301.332	-0.533643	0.197491	-2.70211	0.00689014	0.0808534
AT1G03457	971.585	-0.374007	0.138428	-2.70181	0.00689629	0.0808534
AT3G11680	81.1184	1.36286	0.50443	2.70178	0.00689685	0.0808534
AT3G22960	6119.79	-0.226926	0.0840143	-2.70103	0.00691242	0.0809201
AT5G59870	5137.62	-0.2616	0.0968548	-2.70095	0.00691414	0.0809201
AT3G61790	751.816	0.336269	0.124505	2.70084	0.00691641	0.0809201
AT1G68910	1617.17	0.261155	0.0966988	2.7007	0.00691934	0.0809201
AT5G27320	379.311	0.505967	0.187434	2.69944	0.00694571	0.0811793
AT3G50920	504.966	-0.559907	0.207457	-2.6989	0.00695689	0.0812607
AT1G19450	540.662	-0.576981	0.21386	-2.69793	0.00697715	0.081431
AT3G61920	83.303	-1.27061	0.470981	-2.6978	0.00697992	0.081431
AT5G11510	1497.32	-0.259278	0.0961263	-2.69727	0.00699115	0.0815127
AT2G26730	2470.23	-0.283558	0.105169	-2.69622	0.00701313	0.0817196
AT1G80070	13389.9	-0.211527	0.0784866	-2.69507	0.00703747	0.0819345
AT2G28305	982.963	0.54285	0.201433	2.69494	0.00704008	0.0819345
AT1G65295	547.408	-0.518031	0.192276	-2.69421	0.0070556	0.0820656
AT1G02730	8808.47	-0.182926	0.0679099	-2.69366	0.00706731	0.0821521
AT5G18140	874.491	0.308807	0.114663	2.69318	0.00707749	0.0822209
AT5G20020	5900.15	-0.226699	0.0842124	-2.69199	0.00710262	0.0824632
AT3G10070	1289.4	-0.268846	0.0999021	-2.69109	0.00712191	0.0826373
AT3G12730	78.8745	0.940845	0.349655	2.69078	0.00712852	0.0826642
AT5G10170	1710.32	0.275788	0.102502	2.69057	0.00713303	0.0826668
AT5G58420	15088.1	-0.186597	0.0693626	-2.69016	0.00714167	0.0827172
AT3G01470	317.651	0.68946	0.256352	2.6895	0.00715592	0.0828325
AT3G09820	4782.84	-0.283032	0.105263	-2.68882	0.00717046	0.0829192
AT4G10640	121.517	-0.978997	0.364123	-2.68865	0.00717422	0.0829192
AT5G11700	2301.23	-0.26492	0.0985365	-2.68855	0.00717632	0.0829192
AT3G27925	1028.39	-0.279481	0.103971	-2.68806	0.00718693	0.082992
AT2G43210	1071.11	0.281599	0.104774	2.68768	0.00719506	0.0830168
AT5G44190	685.12	-0.395146	0.147028	-2.68756	0.00719769	0.0830168
AT1G06470	1302.93	-0.27867	0.103736	-2.68635	0.00722375	0.0832675
AT1G24590	344.024	0.547744	0.203925	2.686	0.00723123	0.083304
AT1G23840	31.0353	1.60668	0.598718	2.68354	0.00728478	0.0838708
AT1G11910	11134.1	0.214548	0.0799888	2.68223	0.00731334	0.0841493
AT1G60590	101.822	-0.935696	0.348954	-2.68143	0.00733079	0.0842997
AT5G55270	6.06083	-5.52661	2.06167	-2.68065	0.00734786	0.0844456
AT1G49760	4981.01	-0.287092	0.107148	-2.67939	0.00737565	0.0846793
AT1G02640	737.771	0.588212	0.219539	2.6793	0.00737759	0.0846793
AT4G18070	1140.6	-0.377145	0.140772	-2.67913	0.00738138	0.0846793
AT4G31500	2169.79	1.09961	0.410558	2.67833	0.00739904	0.0848314
AT5G17760	3193.39	0.31948	0.119293	2.67811	0.00740392	0.0848369
AT5G59990	196.131	0.883011	0.329791	2.67749	0.0074177	0.0848846
AT1G51270	39.9459	1.41742	0.529402	2.6774	0.00741954	0.0848846
AT5G10180	53.2644	1.01251	0.378188	2.67728	0.00742232	0.0848846
AT2G41090	393.453	0.6839	0.255461	2.67712	0.0074257	0.0848846
AT2G41340	80.4496	-0.918346	0.34327	-2.67529	0.00746656	0.0853012
AT2G06925	972.197	-0.372778	0.139354	-2.67505	0.00747187	0.0853112
AT5G35750	1692.02	-0.266273	0.099562	-2.67445	0.00748525	0.0853601
AT4G38340	203.462	0.617958	0.231062	2.67443	0.00748564	0.0853601
AT3G12570	1824.59	0.260007	0.0972259	2.67426	0.00748944	0.0853601
AT1G75040	37.8279	1.41987	0.531148	2.67322	0.00751279	0.0855309
AT1G21410	673.019	0.324761	0.121498	2.67296	0.00751842	0.0855309
AT2G13820	398.374	-0.519578	0.194393	-2.67282	0.00752163	0.0855309
AT2G22540	2089.85	0.421345	0.157642	2.6728	0.00752218	0.0855309
AT1G20160	337.876	0.565438	0.211653	2.67154	0.00755049	0.0857719
AT5G44550	24.4606	-1.81012	0.677586	-2.67143	0.00755292	0.0857719
AT2G43700	116.634	0.851065	0.318613	2.67115	0.00755909	0.0857719
AT2G20740	691.272	0.460756	0.172499	2.67106	0.00756117	0.0857719
AT3G09980	5856.79	0.192162	0.071951	2.67073	0.00756858	0.0858054
AT5G49820	1411.77	-0.285883	0.107058	-2.67036	0.00757707	0.0858117
AT1G22160	2004.79	0.517579	0.193827	2.67031	0.00757804	0.0858117
AT4G38810	511.49	0.528774	0.198057	2.6698	0.0075896	0.0858922
AT5G11070	234.917	0.557218	0.208727	2.6696	0.00759422	0.085894
AT2G20590	1283.5	-0.306141	0.114708	-2.66887	0.00761072	0.0860302
AT1G56210	1944.41	0.336533	0.126161	2.6675	0.00764188	0.0863129
AT4G08470	1105.22	0.411788	0.15438	2.66737	0.00764469	0.0863129
AT4G36990	1900.57	0.272311	0.1021	2.66709	0.00765103	0.0863339
AT3G55130	108.194	-0.965946	0.362233	-2.66665	0.00766123	0.0863984
AT3G13870	3177.59	-0.244103	0.0915886	-2.66521	0.0076941	0.0867184
AT4G15000	8747.08	-0.28388	0.106531	-2.66475	0.00770453	0.0867618
AT5G42300	4939.62	0.336242	0.126194	2.66448	0.00771068	0.0867618
AT2G34150	445.189	-0.359682	0.135005	-2.66421	0.00771692	0.0867618
AT4G10430	793.225	0.33234	0.124755	2.66395	0.00772299	0.0867618
AT1G16190	2066.66	-0.27552	0.103427	-2.66392	0.00772363	0.0867618
AT4G21380	537.11	0.497667	0.186822	2.66386	0.00772496	0.0867618
AT4G17730	1059.64	0.351589	0.132025	2.66304	0.00774373	0.0868465
AT4G21110	1474.51	0.312296	0.117277	2.6629	0.00774704	0.0868465
AT5G20280	3490.54	-0.24425	0.0917256	-2.66284	0.00774854	0.0868465
AT4G15900	6409.64	-0.206046	0.077381	-2.66275	0.00775053	0.0868465
AT3G20050	10423.9	-0.22754	0.0854948	-2.66145	0.00778051	0.0871242
AT4G18375	196.934	-0.612454	0.230135	-2.66128	0.00778436	0.0871242
AT1G67785	2706.35	0.290307	0.109143	2.65987	0.00781708	0.0874397
AT1G04840	216.496	-0.56572	0.212783	-2.65867	0.00784497	0.0877008
AT3G46590	1234.1	0.3456	0.130012	2.65822	0.00785537	0.0877661
AT2G29440	114.17	-1.34269	0.505224	-2.65761	0.00786959	0.087842
AT1G14920	1262.44	0.25539	0.0961003	2.65754	0.00787128	0.087842
AT3G28956	56.6176	1.44812	0.545155	2.65634	0.0078993	0.0880631
AT2G24050	1579.22	-0.307684	0.115832	-2.6563	0.00790023	0.0880631
AT3G10985	1702.83	0.435657	0.164062	2.65544	0.00792052	0.0881921
AT2G47850	1867.51	-0.317435	0.119542	-2.65542	0.00792095	0.0881921
AT3G19820	12810.1	-0.184261	0.0694138	-2.65453	0.00794195	0.0883748
AT4G09900	162.815	-0.861958	0.324747	-2.65425	0.00794858	0.0883976
AT1G21310	71614.1	-0.287796	0.10844	-2.65398	0.00795491	0.088417
AT2G22720	2652.89	-0.21421	0.0807326	-2.65333	0.00797013	0.088535
AT3G16430	19.4381	1.98563	0.748711	2.65206	0.00800015	0.0888173
AT5G36210	2306.92	-0.22103	0.0833647	-2.65136	0.00801675	0.0889503
AT5G43780	982.218	0.420772	0.158779	2.65005	0.00804798	0.0892455
AT3G28640	93.6111	1.39951	0.528195	2.6496	0.00805864	0.0893124
AT4G16310	1367.37	-0.326349	0.123185	-2.64925	0.00806705	0.0893542
AT2G30933	305.921	-0.579462	0.218788	-2.64852	0.00808462	0.0894974
AT4G16920	144.113	-1.01528	0.383403	-2.64808	0.00809506	0.0895615
AT5G63135	815.523	0.42372	0.160026	2.64783	0.0081011	0.0895769
AT1G50420	986.036	0.293229	0.110779	2.64698	0.00812144	0.0897503
AT4G26700	924.54	-0.347566	0.131364	-2.64582	0.00814934	0.0899471
AT2G37990	3305.46	-0.274151	0.103621	-2.64571	0.00815186	0.0899471
AT1G14900	8328.1	-0.172419	0.0651705	-2.64566	0.00815325	0.0899471
AT1G01250	99.3696	-1.10268	0.416923	-2.64481	0.00817361	0.0901201
AT2G41430	10334.6	0.178876	0.0676618	2.64368	0.00820105	0.090371
AT1G06670	3191.79	-0.229796	0.086968	-2.6423	0.00823443	0.0906869
AT4G04900	6.43331	-3.38932	1.28285	-2.64203	0.00824101	0.0907076
AT5G58470	3100.77	-0.479955	0.181795	-2.64009	0.00828831	0.0911762
AT5G46730	433.799	-0.673081	0.255029	-2.63924	0.00830929	0.0913548
AT5G23660	48.4321	1.94637	0.73753	2.63904	0.00831408	0.0913554
AT4G24350	607.528	0.564636	0.214017	2.63828	0.00833289	0.0915099
AT4G17480	76.226	-0.967438	0.366856	-2.63711	0.00836164	0.0917733
AT5G57050	405.231	0.746439	0.283084	2.63681	0.00836891	0.0918008
AT4G11670	841.153	-0.361104	0.137007	-2.63566	0.00839727	0.0920257
AT4G16060	714.54	0.426266	0.161737	2.63555	0.00840007	0.0920257
AT3G12220	33.4958	2.13775	0.811165	2.6354	0.00840373	0.0920257
AT3G54400	3986.93	-0.366634	0.139134	-2.63511	0.00841102	0.0920531
AT2G28930	1287.22	-0.325389	0.1236	-2.6326	0.00847344	0.0926477
AT5G40370	2956.53	0.354063	0.134495	2.63254	0.00847496	0.0926477
AT3G21060	1734.24	0.236234	0.0897875	2.63104	0.00851248	0.0930051
AT1G10950	5197.97	-0.175445	0.0666945	-2.63058	0.00852392	0.0930266
AT3G60450	841.86	-0.500599	0.1903	-2.63057	0.0085241	0.0930266
AT2G16060	137.339	-1.11873	0.425436	-2.62961	0.00854825	0.0932374
AT5G17510	3876.51	-0.249285	0.094811	-2.62928	0.00855658	0.093266
AT5G53240	11.5847	-3.80205	1.44613	-2.62912	0.00856055	0.093266
AT4G33080	5853.96	-0.218143	0.0830242	-2.62747	0.00860229	0.0936677
AT3G16857	5059.39	0.265073	0.100958	2.62558	0.00865024	0.0941367
AT4G15820	817.946	0.381565	0.145405	2.62415	0.00868661	0.0944792
AT1G19670	2180.92	0.521922	0.198977	2.62303	0.00871515	0.0947253
AT5G23090	613.423	0.44763	0.170664	2.62288	0.00871907	0.0947253
AT2G38330	948.158	-0.315598	0.120351	-2.62231	0.00873368	0.0948305
AT4G09820	15.3305	2.61498	0.997578	2.62133	0.0087588	0.0950497
AT2G25490	4022.41	0.371066	0.141585	2.6208	0.00877226	0.0951422
AT2G27510	2748.44	-0.254391	0.0971115	-2.61957	0.00880399	0.0954327
AT5G18170	2017.26	0.2379	0.0908304	2.61917	0.00881446	0.0954925
AT1G64110	10.198	2.66774	1.01883	2.61844	0.00883338	0.0956437
AT2G41560	1822.39	-0.309114	0.1181	-2.61741	0.0088601	0.0958791
AT1G73060	2938.52	0.21521	0.0822323	2.6171	0.00886799	0.0958936
AT4G27020	1018.47	0.289827	0.110749	2.61697	0.00887139	0.0958936
AT3G61970	51.5007	-1.03348	0.394974	-2.61658	0.00888166	0.0959508
AT4G18390	784.737	-0.54009	0.206433	-2.61629	0.00888912	0.0959776
AT4G09000	5901.07	-0.20118	0.0769036	-2.616	0.00889667	0.0959805
AT3G47810	2903.26	0.208519	0.0797124	2.6159	0.00889935	0.0959805
AT4G03298	3.42722	-6.09256	2.32971	-2.61516	0.00891864	NA
AT3G56800	2193.06	-0.242195	0.092642	-2.61431	0.00894084	0.0963741
AT1G61580	1430.64	-0.355128	0.135854	-2.61404	0.00894774	0.0963945
AT2G43370	650.467	0.324567	0.12422	2.61285	0.00897914	0.0966788
AT2G47780	41.4978	1.31741	0.504252	2.6126	0.0089857	0.0966953
AT3G58680	3174.65	0.280071	0.107215	2.61224	0.00899502	0.0967417
AT4G14660	742.224	0.364309	0.139495	2.61163	0.00901114	0.096861
AT1G55350	7017.85	-0.269962	0.103402	-2.61081	0.00903287	0.0970404
AT2G30432	213.67	0.573569	0.219748	2.61012	0.00905103	0.0971813
AT5G61910	722.113	-0.336324	0.128878	-2.60963	0.0090641	0.0972674
AT5G17010	1097.58	-0.346061	0.132638	-2.60906	0.00907903	0.0973735
AT1G33230	1391.75	-0.281622	0.108009	-2.60739	0.00912342	0.0977871
AT1G30330	11170	-0.189004	0.072492	-2.60723	0.00912774	0.0977871
AT3G44340	2144.71	-0.363126	0.139291	-2.60695	0.00913526	0.0978133
AT1G07140	7030.15	-0.181688	0.0697013	-2.60666	0.00914298	0.0978416
AT2G48030	455.214	0.388351	0.149046	2.60559	0.00917167	0.0980941
AT4G15080	2116.73	-0.202559	0.0777476	-2.60534	0.00917818	0.0981093
AT1G13260	1438.09	0.433622	0.166488	2.60453	0.00920016	0.0982897
AT3G16150	277.546	-0.449971	0.172802	-2.60398	0.00921491	0.0983927
AT4G36195	1914.58	0.303442	0.116564	2.60321	0.00923543	0.0985573
AT5G17660	678.842	0.333665	0.128224	2.60221	0.00926262	0.0987569
AT1G68690	847.935	-0.399567	0.153553	-2.60214	0.00926439	0.0987569
AT1G51090	55.3616	-1.13573	0.436603	-2.60129	0.00928752	0.0988965
AT4G30960	3721.9	0.28021	0.10772	2.60128	0.00928774	0.0988965
AT5G07030	11529.2	-0.322171	0.123915	-2.59994	0.00932396	0.0992274
AT3G60870	37.6477	-1.78004	0.684776	-2.59945	0.00933738	0.0993153
AT4G34760	509.961	-0.442018	0.170072	-2.599	0.00934953	0.0993897
AT5G49990	1415.11	0.358082	0.137804	2.59848	0.00936377	0.0994862
AT5G46290	5528.48	-0.215711	0.0830208	-2.59828	0.00936934	0.0994905
AT2G28370	669.936	-0.51463	0.198083	-2.59805	0.00937545	0.0995006
AT5G51720	223.083	-0.902998	0.347652	-2.59742	0.0093928	0.0996299
AT2G29660	518.955	-0.493765	0.190192	-2.59614	0.00942766	0.0998893
AT3G16220	80.6353	0.992939	0.382474	2.5961	0.0094289	0.0998893
AT3G23570	545.008	0.839486	0.323428	2.59559	0.00944297	0.0998893
AT4G01570	958.372	0.355753	0.137064	2.59553	0.00944461	0.0998893
AT3G28560	242.648	0.818102	0.315202	2.59549	0.00944575	0.0998893
AT5G61010	109.288	0.859673	0.331231	2.59539	0.00944836	0.0998893
AT2G38130	932.673	0.327817	0.126339	2.59474	0.00946617	0.0999811
AT2G25737	628.004	-0.344143	0.132633	-2.5947	0.00946742	0.0999811
AT5G39950	2856.63	0.324143	0.124958	2.59402	0.00948621	0.10009
AT2G46560	2781.97	-0.248528	0.0958156	-2.59381	0.00949186	0.10009
AT2G36910	12893.6	-0.245941	0.0948234	-2.59367	0.00949575	0.10009
AT3G20395	23.2111	-2.36686	0.912586	-2.59357	0.00949847	0.10009
AT5G35730	925.742	-0.323177	0.124658	-2.59251	0.00952785	0.100344
AT4G08460	7267.11	-0.197706	0.0762751	-2.59201	0.00954175	0.100436
AT4G27330	10.4513	-5.04374	1.94698	-2.59054	0.0095826	0.100811
AT1G55320	1098.87	-0.402627	0.155472	-2.5897	0.00960584	0.100961
AT4G09320	19385.4	-0.250049	0.0965572	-2.58965	0.00960738	0.100961
AT1G07705	1319.32	-0.281114	0.10858	-2.58901	0.00962523	0.101094
AT5G05600	344.711	0.81843	0.316222	2.58815	0.00964923	0.101291
AT3G26250	28.3906	-2.86372	1.10667	-2.58769	0.00966206	0.10137
AT3G05830	2424.82	0.279256	0.107944	2.58704	0.00968057	0.101509
AT4G13860	3.59152	5.65975	2.18784	2.58691	0.00968418	NA
AT5G02820	1965.48	-0.276699	0.106993	-2.58614	0.00970581	0.101596
AT1G02920	13.1481	2.79731	1.08166	2.58614	0.00970586	0.101596
AT1G07090	54.499	-1.37655	0.532292	-2.58609	0.00970721	0.101596
AT1G17500	959.012	-0.278023	0.107511	-2.58599	0.00970999	0.101596
AT5G47040	2857.06	0.173876	0.0672556	2.5853	0.00972933	0.101714
AT2G22960	136.187	-1.05451	0.407899	-2.58522	0.00973181	0.101714
AT1G11475	1779.08	0.26904	0.104105	2.58432	0.00975717	0.101924
AT2G27990	1180.02	0.323871	0.125461	2.58145	0.0098386	0.102719
AT4G30220	4505.16	0.297724	0.115353	2.58097	0.0098522	0.102791
AT1G13290	605.3	0.470297	0.182227	2.58083	0.0098562	0.102791
AT1G55325	2447.33	-0.249259	0.0966194	-2.57981	0.00988555	0.103007
AT2G36026	1102.72	-0.525602	0.203743	-2.57974	0.0098876	0.103007
AT1G47340	656.648	0.337785	0.130967	2.57916	0.00990408	0.103123
AT5G05730	1427.65	0.427977	0.166079	2.57695	0.00996764	0.103729
AT5G43900	1481.49	-0.389038	0.151011	-2.57623	0.00998845	0.103819
AT3G54770	47.5829	-2.01536	0.782307	-2.57617	0.00999019	0.103819
AT3G16070	38.6514	1.78582	0.693229	2.57609	0.00999239	0.103819
AT2G36050	814.806	-0.389546	0.151236	-2.57575	0.0100024	0.10383
AT2G20870	251.825	-3.51694	1.36544	-2.57568	0.0100043	0.10383
AT3G62580	893.947	0.362512	0.140758	2.57543	0.0100115	0.103849
AT5G42700	1327.16	0.344544	0.133817	2.57475	0.0100314	0.103999
AT4G33390	9.78448	4.4074	1.7125	2.57366	0.0100628	0.104269
AT5G67170	722.325	0.353164	0.137251	2.57312	0.0100786	0.104345
AT5G02290	720.648	0.392572	0.152571	2.57304	0.010081	0.104345
AT4G31620	3110.45	0.206985	0.0804582	2.57258	0.0100944	0.104428
AT4G03510	608.679	0.542126	0.210815	2.57157	0.010124	0.104678
AT2G03550	2469.02	-0.314856	0.122462	-2.57105	0.0101392	0.104779
AT1G26690	1013.87	0.315662	0.122802	2.5705	0.0101553	0.104839
AT2G02860	706.693	-0.30283	0.117811	-2.57048	0.0101558	0.104839
AT5G62960	496.657	-0.48112	0.187233	-2.56963	0.0101807	0.105039
AT3G25717	922.904	0.510968	0.198876	2.56928	0.0101911	0.10509
AT5G26751	3317.65	0.281477	0.109566	2.56903	0.0101983	0.105108
AT5G61380	7708.8	0.221094	0.0861681	2.56585	0.0102924	0.105993
AT1G64710	1184.93	-0.24287	0.0946582	-2.56576	0.0102951	0.105993
AT3G27340	1503.33	0.400434	0.156125	2.56482	0.0103229	0.106221
AT4G11970	592.944	0.384092	0.149793	2.56414	0.0103431	0.106373
AT3G27190	918.512	-0.336805	0.131391	-2.56337	0.0103662	0.106553
AT4G36710	290.638	0.515474	0.201166	2.56243	0.0103942	0.106785
AT2G20670	74.0942	1.52803	0.596387	2.56214	0.0104029	0.106817
AT5G49530	1825.34	-0.259132	0.101157	-2.56168	0.0104168	0.106902
AT3G46780	1857.5	0.267957	0.104641	2.56074	0.0104451	0.107136
AT1G04860	1066	-0.290077	0.113296	-2.56035	0.0104566	0.107197
AT1G19350	3058.07	0.260061	0.101595	2.55978	0.0104737	0.107221
AT2G29530	1599.27	-0.445423	0.174009	-2.55976	0.0104744	0.107221
AT1G19770	1338.44	0.388993	0.151985	2.55941	0.0104851	0.107221
AT5G57900	1161.21	0.343532	0.134233	2.55922	0.0104908	0.107221
AT3G60510	444.301	-0.359788	0.140588	-2.55917	0.0104923	0.107221
AT3G43300	4128.65	-0.240856	0.0941152	-2.55917	0.0104924	0.107221
AT5G50850	2137.88	-0.206318	0.0806624	-2.55779	0.0105339	0.107574
AT1G73570	976.111	-0.302767	0.118377	-2.55766	0.010538	0.107574
AT1G17490	656.329	0.39828	0.155734	2.55743	0.0105448	0.107586
AT5G49215	266.84	-0.436191	0.170573	-2.55721	0.0105516	0.107598
AT2G01110	1035.99	-0.351011	0.137293	-2.55666	0.0105683	0.107711
AT3G44200	731.12	-0.348899	0.136482	-2.55637	0.010577	0.107725
AT5G07180	14182.5	0.203515	0.0796147	2.55625	0.0105808	0.107725
AT4G02330	305.357	-0.692447	0.270925	-2.55586	0.0105924	0.107787
AT4G11060	1441.41	0.300457	0.117604	2.55482	0.0106242	0.108053
AT4G33180	539.953	-0.456352	0.178653	-2.55441	0.0106369	0.108125
AT1G50620	2965.56	0.214841	0.0841439	2.55326	0.010672	0.108386
AT1G04430	1823.02	0.253628	0.0993499	2.55287	0.0106838	0.108386
AT4G10040	85.576	-0.806926	0.316091	-2.55283	0.0106852	0.108386
AT2G11890	4021.62	-0.200942	0.0787138	-2.55282	0.0106853	0.108386
AT5G21050	16.1443	2.07044	0.811149	2.55247	0.0106961	0.108386
AT3G57150	16245.2	-0.25329	0.0992389	-2.55233	0.0107007	0.108386
AT1G12805	110.818	-1.33551	0.523261	-2.55228	0.010702	0.108386
AT1G06890	2454.57	-0.266397	0.104495	-2.54938	0.0107915	0.109236
AT3G62100	165.144	0.581715	0.228389	2.54703	0.0108644	0.109915
AT5G49520	187.229	-0.532368	0.209051	-2.5466	0.0108778	0.109994
AT4G38760	2407.8	-0.224603	0.0882097	-2.54623	0.0108892	0.110012
AT5G12330	2931.9	0.38367	0.150685	2.54618	0.010891	0.110012
AT5G04360	1619.28	0.243439	0.0956585	2.54487	0.0109318	0.110315
AT5G07070	260.142	0.510393	0.200559	2.54485	0.0109325	0.110315
AT1G75200	2875.64	-0.25416	0.0998948	-2.54427	0.0109505	0.110439
AT1G75660	4498.53	-0.208963	0.082137	-2.54408	0.0109566	0.110443
AT5G50400	320.137	0.451224	0.177439	2.54298	0.010991	0.110718
AT5G19400	4074.52	-0.201599	0.0792858	-2.54269	0.0110004	0.110718
AT5G21170	898.971	0.311819	0.122635	2.54266	0.0110011	0.110718
AT3G00460	3.38772	5.76012	2.2654	2.54265	0.0110016	NA
AT3G23400	1093.01	0.301462	0.118763	2.53836	0.0111374	0.112011
AT2G35630	6309.26	-0.225116	0.0886918	-2.53818	0.0111431	0.112011
AT5G12130	454.158	0.382816	0.150831	2.53805	0.0111471	0.112011
AT5G57390	479.753	-0.393335	0.154994	-2.53774	0.0111572	0.112054
AT4G37910	8438.1	-0.309978	0.12216	-2.53746	0.0111659	0.112083
AT5G66700	575.407	0.740879	0.292045	2.53686	0.0111851	0.112218
AT2G38580	1123.69	-0.269775	0.106371	-2.53618	0.0112069	0.112378
AT2G42950	151.352	0.830667	0.327564	2.5359	0.011216	0.112411
AT2G20610	2033.73	0.404246	0.159518	2.53417	0.0112712	0.112906
AT1G14580	270.402	-0.671533	0.265036	-2.53374	0.0112853	0.112987
AT4G13100	912.528	-0.369927	0.146085	-2.53228	0.0113325	0.113402
AT1G05120	2054.6	0.237842	0.0939632	2.53123	0.0113664	0.113682
AT4G18960	1047.79	-0.506748	0.200238	-2.53073	0.0113827	0.113786
AT4G06880	50.4541	-1.05178	0.415765	-2.52975	0.0114143	0.114043
AT3G19900	1247.8	0.337626	0.133564	2.52782	0.0114774	0.114614
AT3G13200	3391.47	0.205873	0.081453	2.52751	0.0114876	0.11465
AT5G05520	1702.73	-0.249082	0.098555	-2.52734	0.011493	0.11465
AT2G24120	1698.77	-0.350084	0.138593	-2.52598	0.0115375	0.115034
AT1G09970	7497.29	0.357623	0.141588	2.5258	0.0115434	0.115034
AT1G06650	244.434	0.568788	0.225215	2.52553	0.0115523	0.115064
AT5G23050	1396.99	0.307523	0.121792	2.52498	0.0115704	0.115184
AT4G34740	1201.12	-0.294719	0.116755	-2.52425	0.0115945	0.115364
AT3G53950	292.995	0.551528	0.218521	2.52392	0.0116055	0.115415
AT4G11211	1339.33	0.439536	0.174253	2.52241	0.0116554	0.115851
AT5G13330	371.459	0.709362	0.281307	2.52167	0.01168	0.116036
AT1G10450	1732.7	-0.247937	0.0983671	-2.52053	0.0117178	0.116351
AT1G54000	264.318	0.589472	0.234007	2.51903	0.0117679	0.116788
AT3G61450	19.6099	2.01436	0.800215	2.51727	0.0118267	0.117312
AT2G24650	1382.82	-0.306254	0.121687	-2.51674	0.0118446	0.117394
AT1G64760	1331.44	-0.318076	0.126388	-2.51666	0.0118472	0.117394
AT3G19184	3097.32	0.267141	0.106205	2.51534	0.0118918	0.117775
AT2G19110	2699.28	-0.305647	0.121524	-2.51512	0.0118993	0.117789
AT1G74250	3388.54	-0.285128	0.113374	-2.51492	0.0119059	0.117794
AT2G23340	1373.59	-0.236936	0.0942583	-2.51369	0.0119476	0.118146
AT4G39010	159.884	-0.760049	0.302425	-2.51318	0.0119648	0.118211
AT3G50500	2763.56	0.263709	0.104932	2.51313	0.0119664	0.118211
AT1G61440	343.226	-0.438519	0.174504	-2.51294	0.011973	0.118215
AT1G26450	319.386	0.527801	0.210163	2.51139	0.0120256	0.118674
AT1G53280	3329.38	0.318078	0.126666	2.51115	0.012034	0.118696
AT4G14342	802.682	-0.431392	0.171828	-2.5106	0.0120527	0.11882
AT3G08680	5326.2	-0.221605	0.0882874	-2.51004	0.0120718	0.118947
AT1G80210	1027.76	0.309758	0.123424	2.50972	0.0120827	0.118993
AT5G17220	36.6223	-1.72603	0.688256	-2.50784	0.0121473	0.119568
AT2G38680	696.302	0.371182	0.148029	2.50749	0.0121593	0.119611
AT3G55370	221.66	-0.499792	0.199331	-2.50735	0.012164	0.119611
AT5G24280	1660.9	-0.381146	0.152042	-2.50684	0.0121815	0.119655
AT1G11120	942.853	-0.368954	0.147179	-2.50683	0.012182	0.119655
AT1G14460	920.503	-0.341229	0.136128	-2.50668	0.0121871	0.119655
AT1G19000	2544.23	0.198486	0.079243	2.50478	0.0122527	0.12019
AT1G10570	1030.34	-0.32545	0.129948	-2.50446	0.0122638	0.12019
AT1G04030	918.675	0.354486	0.14155	2.50431	0.012269	0.12019
AT2G39720	1890.72	-0.292405	0.116763	-2.50427	0.0122705	0.12019
AT1G48630	3012.95	-0.279334	0.111549	-2.50414	0.0122748	0.12019
AT1G06460	982.739	0.307562	0.122827	2.50402	0.0122791	0.12019
AT5G56320	154.828	-0.695076	0.277716	-2.50283	0.0123206	0.120516
AT1G04900	773.876	-0.331805	0.132578	-2.5027	0.0123249	0.120516
AT4G16820	17.4731	2.52136	1.00767	2.50218	0.0123431	0.120572
AT2G43780	1187.03	-0.30986	0.123837	-2.50216	0.0123439	0.120572
AT1G22550	329.283	0.389009	0.155489	2.50184	0.0123548	0.120572
AT2G47230	1986.36	0.306563	0.122536	2.50182	0.0123556	0.120572
AT3G60910	460.013	-0.377568	0.150942	-2.50142	0.0123698	0.120649
AT3G62740	111.325	-0.803895	0.321418	-2.50109	0.0123812	0.120681
AT2G19900	169.854	-0.53742	0.214885	-2.50096	0.0123855	0.120681
AT5G02600	109.879	0.84305	0.337124	2.50071	0.0123945	0.120707
AT3G13420	201.733	-0.557845	0.223198	-2.49933	0.0124429	0.121113
AT2G37060	493.543	0.397882	0.159206	2.49916	0.0124487	0.121113
AT1G07750	443.783	0.420203	0.168207	2.49813	0.0124849	0.121403
AT5G37260	277.058	0.508993	0.203782	2.49774	0.0124989	0.121479
AT1G53440	1598.92	-0.277792	0.111244	-2.49714	0.01252	0.121544
AT5G25440	63.0723	1.31018	0.524693	2.49704	0.0125233	0.121544
AT5G14105	425.211	-0.369763	0.148082	-2.49701	0.0125246	0.121544
AT1G20530	424.821	0.380029	0.152211	2.49671	0.012535	0.121544
AT2G30200	1430.29	-0.292628	0.117213	-2.49654	0.0125413	0.121544
AT1G10360	176.286	0.654107	0.262012	2.49647	0.0125435	0.121544
AT4G23620	1018.99	-0.297185	0.11906	-2.49611	0.0125564	0.121564
[truncated: 19,940 more rows]

## Sheet: 6C. luhFIS vs FIS 4DAI
Data S6C. DESeq2 differential expression analysis output for luh FIS vs FIS RNA-seq samples at 4 DAI. Includes log₂ fold changes, p-values, and adjusted p-values (padj) for all tested genes.
	baseMean	log2FoldChange	lfcSE	stat	pvalue	padj
AT4G19240	4548.46	-9.78946	0.299608	-32.6742	3.63177e-234	7.14768e-230
AT4G15910	972.022	4.1283	0.218583	18.8866	1.46892e-79	1.44549e-75
AT2G36130	1108.66	2.88838	0.159039	18.1614	1.04308e-73	6.84293e-70
AT2G35810	844.358	-2.65026	0.157288	-16.8498	1.0535e-63	5.18346e-60
AT4G09760	295.587	5.4588	0.34147	15.9862	1.59537e-57	6.27968e-54
AT2G32910	2466.81	-1.63291	0.119999	-13.6076	3.60666e-42	1.18304e-38
AT4G11830	1373.79	2.59791	0.19323	13.4446	3.31149e-41	9.3105e-38
AT4G16890	717.117	2.63646	0.207587	12.7005	5.87453e-37	1.44521e-33
AT4G10260	193.021	-4.44579	0.353709	-12.569	3.12507e-36	6.83382e-33
AT4G05320	12339.4	1.4728	0.122111	12.0612	1.69333e-33	3.33264e-30
AT2G32710	1787.34	1.50535	0.132935	11.324	9.98205e-30	1.78597e-26
AT4G04402	476.399	-9.74079	0.868523	-11.2153	3.42829e-29	5.62268e-26
AT4G08035	787.711	2.11126	0.193227	10.9263	8.62908e-28	1.30638e-24
AT1G06640	337.38	3.65557	0.335672	10.8903	1.28218e-27	1.80247e-24
AT4G13495	1720.16	-1.40811	0.130592	-10.7825	4.16427e-27	5.46381e-24
AT4G10950	224.307	-3.25901	0.30528	-10.6755	1.32573e-26	1.63073e-23
AT3G59765	1227.99	1.67827	0.157992	10.6225	2.34174e-26	2.71104e-23
AT4G11530	280.089	-2.43192	0.232192	-10.4738	1.14007e-25	1.24654e-22
AT2G40960	808.482	-2.39381	0.22906	-10.4505	1.45684e-25	1.50906e-22
AT4G09680	681.59	1.65934	0.160197	10.3581	3.84472e-25	3.7834e-22
AT2G32700	3326.5	-1.16555	0.114051	-10.2196	1.62045e-24	1.51867e-21
AT2G30480	304.867	2.843	0.291269	9.76072	1.6597e-22	1.48475e-19
AT2G34840	120.69	8.55658	0.914767	9.35383	8.45304e-21	7.23323e-18
AT2G39280	2259.21	1.30961	0.140447	9.32454	1.11465e-20	9.14059e-18
AT2G41440	701.406	7.62884	0.834245	9.14461	5.98469e-20	4.71138e-17
AT4G02540	359.971	3.5968	0.393781	9.13401	6.60091e-20	4.99663e-17
AT3G57470	2557.4	1.37171	0.152662	8.98528	2.58088e-19	1.82579e-16
AT4G08390	4128.44	-1.04872	0.116724	-8.98457	2.59753e-19	1.82579e-16
AT4G14716	526.925	1.87358	0.209348	8.94961	3.56752e-19	2.42111e-16
AT3G09260	166.574	3.21324	0.363588	8.83759	9.78082e-19	6.41655e-16
AT2G40010	218.36	10.663	1.2152	8.77473	1.7131e-18	1.0876e-15
AT3G60960	166.479	4.21531	0.493084	8.54888	1.24289e-17	7.64418e-15
AT2G33793	1316.99	-1.23199	0.146426	-8.41372	3.97195e-17	2.36885e-14
AT4G08950	4607.47	-1.01083	0.121629	-8.3107	9.51421e-17	5.50733e-14
AT4G11010	3319.59	-0.909842	0.110211	-8.25547	1.5131e-16	8.50835e-14
AT4G23680	491.809	-2.21467	0.271858	-8.14642	3.74868e-16	2.04938e-13
AT4G05050	4971.77	0.875268	0.108646	8.05615	7.87349e-16	4.18806e-13
AT2G46455	724.048	-1.68616	0.209864	-8.03455	9.39205e-16	4.86434e-13
AT5G04510	1789.68	-0.939929	0.118191	-7.95262	1.82605e-15	9.21502e-13
AT4G09080	317.261	-2.21088	0.286508	-7.71663	1.19441e-14	5.87543e-12
AT4G01590	715.276	1.30076	0.168634	7.71352	1.22399e-14	5.87543e-12
AT5G59390	432.647	-1.65142	0.214586	-7.69583	1.40583e-14	6.58765e-12
AT4G04565	108.224	-5.14447	0.67502	-7.62122	2.51293e-14	1.15016e-11
AT4G11310	239.374	-7.18941	0.947244	-7.58982	3.20348e-14	1.4329e-11
AT4G00400	1138.27	-1.1002	0.146916	-7.48864	6.95931e-14	3.04369e-11
AT2G39110	124.38	-3.30225	0.454575	-7.26447	3.74516e-13	1.60236e-10
AT4G37370	124.837	4.22182	0.599508	7.04214	1.89303e-12	7.92697e-10
AT4G22490	879.932	1.5829	0.226038	7.00279	2.50921e-12	1.02883e-09
AT1G69180	2037.99	-1.62027	0.233283	-6.94551	3.77109e-12	1.49498e-09
AT5G09780	274.145	-2.89714	0.417186	-6.9445	3.79804e-12	1.49498e-09
AT2G01520	657.619	-1.44012	0.210341	-6.84659	7.5631e-12	2.91862e-09
AT5G20240	4789.64	-0.590537	0.0877884	-6.72682	1.73413e-11	6.56334e-09
AT1G18193	226.89	-9.5508	1.42209	-6.71605	1.86712e-11	6.93337e-09
AT5G07990	2778.57	-1.22943	0.183279	-6.70794	1.97397e-11	7.19441e-09
AT5G05270	4544.82	-0.936243	0.142098	-6.58871	4.43651e-11	1.58754e-08
AT4G11320	17392.5	-1.03174	0.15784	-6.53661	6.2931e-11	2.21169e-08
AT4G14385	1758.99	-0.844378	0.130846	-6.4532	1.09512e-10	3.78124e-08
AT4G16555	101.5	-3.87479	0.602938	-6.42652	1.30561e-10	4.43029e-08
AT5G08640	6164.95	-1.10149	0.172388	-6.38958	1.66339e-10	5.54869e-08
AT2G40290	4940.11	-0.592352	0.094304	-6.2813	3.35756e-10	1.10133e-07
AT2G40920	172.465	1.75644	0.283185	6.20243	5.5597e-10	1.79378e-07
AT2G30500	2629.36	0.807648	0.130796	6.17489	6.62101e-10	2.10174e-07
AT4G04620	363.585	1.30594	0.211686	6.16924	6.8618e-10	2.1436e-07
AT4G14430	2759.19	-0.713609	0.116986	-6.09994	1.06107e-09	3.26296e-07
AT5G56750	851.039	1.24923	0.206013	6.06386	1.32889e-09	4.02367e-07
AT3G22800	109.104	-4.07397	0.672991	-6.05352	1.41712e-09	4.22582e-07
AT2G46950	174.502	-3.07235	0.510095	-6.02309	1.71114e-09	5.02641e-07
AT5G28540	7740.29	-0.553438	0.0919811	-6.01687	1.77824e-09	5.14669e-07
AT5G15230	4330.06	0.621244	0.103446	6.00547	1.90783e-09	5.44174e-07
AT1G68945	337.291	1.88092	0.314562	5.97947	2.23865e-09	6.29412e-07
AT4G03050	48.0643	-8.05542	1.34974	-5.96812	2.4001e-09	6.65301e-07
AT1G05520	1847.32	-0.699515	0.118302	-5.91297	3.35994e-09	9.1843e-07
AT4G00040	1215.09	1.06352	0.180749	5.88395	4.00582e-09	1.06992e-06
AT4G16520	1560.85	1.02005	0.173387	5.88308	4.02697e-09	1.06992e-06
AT5G09220	329.339	1.59963	0.272068	5.87951	4.11476e-09	1.06992e-06
AT4G05040	274.114	6.85299	1.1657	5.87884	4.13161e-09	1.06992e-06
AT4G10265	168.046	-2.4078	0.414338	-5.81119	6.20295e-09	1.58546e-06
AT2G45930	24.2238	8.57126	1.49579	5.73026	1.00278e-08	2.53021e-06
AT2G11035	30.8513	-4.70218	0.824202	-5.70513	1.16257e-08	2.89626e-06
AT4G02825	30.8011	7.12102	1.24876	5.70248	1.18076e-08	2.90482e-06
AT2G01010	462.447	-3.86175	0.678068	-5.69522	1.23212e-08	2.99376e-06
AT2G30870	1757.7	0.698267	0.123468	5.65544	1.55444e-08	3.73085e-06
AT2G45380	1015.81	0.856269	0.15151	5.65157	1.58991e-08	3.76999e-06
AT2G15292	561.347	1.57337	0.278577	5.64787	1.62452e-08	3.80622e-06
AT1G01600	341.922	-1.71972	0.307655	-5.58977	2.27371e-08	5.23735e-06
AT2G43590	54.8839	3.03546	0.543148	5.58864	2.28856e-08	5.23735e-06
AT4G05390	1557.61	-0.695216	0.125238	-5.55115	2.83795e-08	6.41996e-06
AT4G15480	1464.76	-1.15209	0.208131	-5.53542	3.10488e-08	6.94399e-06
AT3G53310	1811.57	-0.984263	0.179503	-5.48326	4.17559e-08	9.23367e-06
AT2G32560	623.274	1.12294	0.205683	5.45958	4.77259e-08	1.04366e-05
AT4G12870	282.134	1.73562	0.318184	5.45477	4.90374e-08	1.06056e-05
AT2G39700	3902	0.640149	0.118011	5.42447	5.81278e-08	1.24349e-05
AT5G47590	708.393	-1.24529	0.229839	-5.41808	6.02425e-08	1.27487e-05
AT3G09440	6567.27	-0.616184	0.113808	-5.41423	6.15536e-08	1.28876e-05
AT4G09490	223.269	-1.57333	0.290772	-5.41086	6.27231e-08	1.29942e-05
AT1G04250	203.677	-1.9186	0.355232	-5.40097	6.62809e-08	1.35883e-05
AT3G61220	251.93	1.56485	0.290343	5.38967	7.05854e-08	1.43216e-05
AT1G07350	1169.98	0.98425	0.182822	5.38366	7.29847e-08	1.45703e-05
AT4G16270	448.146	-1.99314	0.370272	-5.38291	7.32921e-08	1.45703e-05
AT1G59870	1812.63	0.593465	0.110436	5.37385	7.70712e-08	1.51684e-05
AT1G51060	8232.13	-0.558334	0.104279	-5.35424	8.59175e-08	1.6742e-05
AT1G05540	774.526	-0.85443	0.159848	-5.34527	9.02848e-08	1.74205e-05
AT1G63710	85.6318	-3.2811	0.614794	-5.33691	9.45419e-08	1.80648e-05
AT5G42800	189.087	-2.76235	0.518291	-5.32972	9.83618e-08	1.85952e-05
AT2G29560	1019.78	-0.835444	0.156815	-5.32759	9.95265e-08	1.85952e-05
AT2G16210	238.161	-2.15966	0.40546	-5.32645	1.00152e-07	1.85952e-05
AT4G04200	757.044	-0.744334	0.14073	-5.28909	1.22926e-07	2.26104e-05
AT4G02920	1280.09	0.829097	0.157207	5.27391	1.33546e-07	2.43362e-05
AT2G16990	179.841	-2.25136	0.427088	-5.27141	1.35381e-07	2.44443e-05
AT2G35660	146.619	-1.83128	0.347564	-5.26891	1.37236e-07	2.45541e-05
AT2G47730	2085.26	0.72627	0.138155	5.25694	1.46475e-07	2.59709e-05
AT2G36410	2264.35	-0.609185	0.116143	-5.24513	1.56172e-07	2.74431e-05
AT3G57490	1053.31	-0.772396	0.147445	-5.23854	1.61854e-07	2.81899e-05
AT5G23420	4746.63	-0.651473	0.12513	-5.20637	1.92575e-07	3.32463e-05
AT4G02330	273.822	-1.32859	0.255317	-5.20369	1.95374e-07	3.34361e-05
AT3G60961	74.911	9.20051	1.77213	5.19178	2.08298e-07	3.53406e-05
AT4G14040	232.572	-1.44672	0.279731	-5.17181	2.31838e-07	3.89983e-05
AT2G10940	5917.11	-0.862657	0.167501	-5.15015	2.6028e-07	4.3148e-05
AT4G13460	739.052	0.94698	0.18389	5.14971	2.60892e-07	4.3148e-05
AT2G00340	17.988	8.11172	1.57686	5.1442	2.68657e-07	4.3731e-05
AT4G03490	16.2621	7.99603	1.55442	5.14406	2.68861e-07	4.3731e-05
AT3G23740	634.293	-0.945563	0.184055	-5.13739	2.78573e-07	4.49394e-05
AT2G43530	591.519	1.62144	0.318109	5.09711	3.44884e-07	5.51842e-05
AT1G09970	3890.82	0.656333	0.128907	5.09151	3.55231e-07	5.63814e-05
AT3G08590	3581.29	0.578032	0.113848	5.07721	3.83016e-07	6.03051e-05
AT4G14090	131.453	-2.3401	0.461182	-5.07414	3.89261e-07	6.0802e-05
AT5G08790	784.784	0.851423	0.167921	5.07039	3.97006e-07	6.15234e-05
AT4G02660	306.925	1.28683	0.254855	5.04926	4.43515e-07	6.81939e-05
AT2G46220	228.72	1.45609	0.28873	5.0431	4.58045e-07	6.9882e-05
AT4G30720	2592.44	-0.794415	0.157937	-5.02995	4.90601e-07	7.42732e-05
AT2G36570	1378.54	1.05058	0.209514	5.01437	5.32066e-07	7.99359e-05
AT4G31650	1859.1	-0.567738	0.113264	-5.01253	5.37194e-07	8.00948e-05
AT4G16710	431.395	1.05429	0.210559	5.00712	5.52512e-07	8.17593e-05
AT1G58430	172.002	-2.68456	0.536327	-5.00545	5.57324e-07	8.18559e-05
AT5G22430	2909.56	-0.864898	0.173359	-4.98906	6.06738e-07	8.84535e-05
AT3G20570	322.793	1.43958	0.288885	4.98324	6.25289e-07	9.04875e-05
AT3G61490	2001.57	-0.733166	0.149289	-4.91106	9.05868e-07	0.000130134
AT3G23770	14.8222	-19.2151	3.92727	-4.89272	9.94499e-07	0.000141831
AT2G46720	188.16	-1.42719	0.295773	-4.82529	1.39798e-06	0.00019794
AT2G47500	2133.58	-0.630105	0.13111	-4.80591	1.54047e-06	0.000216557
AT3G58940	661.653	-1.02165	0.212916	-4.7984	1.5994e-06	0.000223247
AT4G10610	996.802	0.662899	0.138514	4.78579	1.70316e-06	0.000236056
AT2G28840	6877.89	0.535341	0.112313	4.76649	1.87459e-06	0.000257998
AT4G11540	13.8638	-7.30124	1.53344	-4.76134	1.92308e-06	0.000262835
AT5G17220	157.331	-2.24716	0.473614	-4.74472	2.08799e-06	0.000283405
AT3G14990	1815.03	0.649034	0.13693	4.7399	2.13821e-06	0.000288233
AT4G38810	285.638	1.03518	0.2191	4.72468	2.30474e-06	0.000308569
AT2G38110	615.205	-1.51177	0.320839	-4.71194	2.45371e-06	0.000326294
AT3G28220	55.3474	4.64257	0.988622	4.69601	2.65298e-06	0.000350425
AT4G27570	52.4658	-2.28922	0.487676	-4.69414	2.67735e-06	0.000351286
AT4G04910	2605.93	-0.550972	0.117835	-4.6758	2.92809e-06	0.000381641
AT4G12770	1534.35	-0.550984	0.118254	-4.65931	3.17273e-06	0.000410805
AT5G61790	10870.4	-0.500582	0.107491	-4.65696	3.20908e-06	0.000412797
AT4G28680	765.96	-0.823206	0.176898	-4.65356	3.26252e-06	0.000416946
AT2G38950	1125.71	0.580335	0.12508	4.63972	3.48889e-06	0.000442999
AT2G32150	974.092	-2.30997	0.49826	-4.63607	3.55091e-06	0.000447965
AT4G08540	1596.53	-0.70407	0.151911	-4.63476	3.57352e-06	0.000447965
AT3G58875	254.905	1.24042	0.26941	4.60422	4.14006e-06	0.000515699
AT4G03230	527.742	0.956318	0.207899	4.59991	4.22673e-06	0.000523185
AT4G03470	114.504	-8.80229	1.91475	-4.5971	4.28406e-06	0.000526966
AT1G05010	160.192	1.4224	0.310104	4.58685	4.49983e-06	0.00054785
AT3G49120	447.392	1.40797	0.306987	4.5864	4.50951e-06	0.00054785
AT4G08320	1050.59	-0.804899	0.175695	-4.58123	4.62254e-06	0.000558136
AT4G13520	701.003	0.825652	0.180725	4.56856	4.9109e-06	0.000589338
AT4G22880	148.347	-2.29524	0.503636	-4.55733	5.18068e-06	0.000617945
AT5G17030	475.698	-1.10066	0.242734	-4.53442	5.77624e-06	0.000684833
AT4G05520	1066.11	0.643565	0.142464	4.51737	6.26113e-06	0.000737876
AT5G08000	8393.32	-0.565824	0.125579	-4.50573	6.61452e-06	0.000774883
AT1G27940	43.9173	-2.94636	0.654351	-4.50273	6.70874e-06	0.00078127
AT2G40955	12.392	-7.26997	1.61636	-4.49776	6.86746e-06	0.00079505
AT4G08280	296.146	1.19243	0.265191	4.49648	6.90889e-06	0.000795169
AT2G40590	2958.21	-0.723	0.160904	-4.49337	7.01061e-06	0.00080061
AT3G55120	2511.7	-0.702759	0.156428	-4.49255	7.03752e-06	0.00080061
AT4G13050	1002.72	-0.695154	0.154842	-4.48943	7.14144e-06	0.000807762
AT3G05020	1321.98	-0.781396	0.174351	-4.48174	7.40377e-06	0.000832649
AT4G03210	13532.6	-0.563487	0.125966	-4.47333	7.70106e-06	0.000861162
AT2G36550	11.9574	-7.48608	1.67747	-4.46273	8.09229e-06	0.000899798
AT4G04955	900.032	-0.738526	0.165957	-4.4501	8.58289e-06	0.000948987
AT2G31190	625.061	0.72231	0.163078	4.42924	9.45656e-06	0.00103975
AT1G56220	2761.77	0.901465	0.204293	4.4126	1.02134e-05	0.00111672
AT2G28560	106.219	-1.76186	0.399658	-4.40841	1.04131e-05	0.00112619
AT5G48880	3141.48	-0.644236	0.146139	-4.40838	1.04144e-05	0.00112619
AT4G12400	408.212	-1.16635	0.264728	-4.40586	1.05366e-05	0.00113317
AT5G06839	67.4082	-2.79964	0.63599	-4.40202	1.07246e-05	0.00114712
AT4G03460	10.0272	-7.02712	1.59814	-4.39706	1.09726e-05	0.0011673
AT1G19680	872.727	0.72754	0.16575	4.38939	1.1367e-05	0.00120277
AT3G43960	751.892	-0.721325	0.164442	-4.38649	1.15196e-05	0.00121239
AT2G35310	1344.28	-0.62719	0.143332	-4.37578	1.21001e-05	0.00126672
AT5G37600	2819.31	-0.57316	0.131223	-4.36782	1.25494e-05	0.00130245
AT3G06880	742.402	-0.715462	0.163819	-4.36739	1.25739e-05	0.00130245
AT1G29520	231.861	1.30105	0.298351	4.3608	1.29588e-05	0.00133529
AT1G67865	391.563	1.55415	0.35686	4.35509	1.33015e-05	0.00136347
AT1G01290	743.339	0.684819	0.157448	4.3495	1.3645e-05	0.00139144
AT5G59970	4738.1	-0.482862	0.111065	-4.34757	1.37652e-05	0.00139646
AT2G36340	752.656	-0.839701	0.193258	-4.34496	1.393e-05	0.00140593
AT2G30432	236.841	1.35416	0.31282	4.32887	1.49878e-05	0.00150498
AT2G40400	493.827	0.763428	0.17681	4.31777	1.5761e-05	0.00157293
AT2G25900	1553.15	0.809219	0.187454	4.31689	1.58244e-05	0.00157293
AT4G04925	516.814	1.08509	0.251938	4.30696	1.65517e-05	0.00163696
AT2G32765	1220.98	0.696552	0.161898	4.30241	1.6895e-05	0.00166255
AT4G16892	315.807	-1.14197	0.265773	-4.29677	1.73305e-05	0.00168982
AT1G60060	1131.67	-0.624035	0.145268	-4.29575	1.74101e-05	0.00168982
AT1G65060	862.881	-1.12496	0.261893	-4.2955	1.74297e-05	0.00168982
AT5G47600	1509.16	-0.969757	0.226098	-4.2891	1.79401e-05	0.00173078
AT4G05380	50.0682	-3.71069	0.866323	-4.28326	1.84171e-05	0.00176813
AT2G37040	1355.48	-0.786958	0.183974	-4.27754	1.88968e-05	0.00180538
AT1G12080	1340.1	-1.03516	0.242307	-4.27211	1.93635e-05	0.00184103
AT4G12610	1869.17	-0.606653	0.142136	-4.26812	1.97124e-05	0.00186519
AT2G29340	79.439	-1.92321	0.451523	-4.25939	2.04986e-05	0.0019303
AT3G01680	435.507	1.47955	0.34746	4.25818	2.06094e-05	0.0019315
AT4G25340	3795.46	-0.402813	0.0948277	-4.24785	2.15836e-05	0.0020132
AT3G16420	235.326	1.40218	0.330438	4.24339	2.20164e-05	0.00203572
AT1G01610	2549.21	-0.465479	0.109699	-4.24324	2.20318e-05	0.00203572
AT4G24130	240.566	-1.2533	0.295693	-4.23853	2.24986e-05	0.00206913
AT3G04290	5187.01	-0.810367	0.192251	-4.21515	2.49611e-05	0.00228493
AT1G80050	1106.64	0.788764	0.187175	4.21404	2.50844e-05	0.00228558
AT2G38780	1468.97	-0.608096	0.144634	-4.20439	2.61791e-05	0.00237434
AT1G19790	793.053	0.722837	0.172106	4.19996	2.66966e-05	0.0024066
AT1G78570	7388.38	-0.620529	0.147771	-4.19926	2.67794e-05	0.0024066
AT4G05090	504.489	0.784745	0.187082	4.19465	2.73295e-05	0.00244487
AT4G25240	1873.94	-0.513373	0.122918	-4.17654	2.9598e-05	0.00263583
AT2G42960	1088.56	-0.572164	0.137205	-4.17013	3.04423e-05	0.00269881
AT2G07690	3590.88	-0.480407	0.115267	-4.16778	3.0758e-05	0.00271456
AT3G23410	236.341	-1.60377	0.384977	-4.1659	3.10127e-05	0.00272483
AT5G63550	3180.27	-0.461285	0.110762	-4.16466	3.11822e-05	0.00272754
AT4G08170	607.183	0.806251	0.193951	4.15698	3.22476e-05	0.00280825
AT5G50970	789.797	-0.590462	0.142433	-4.14553	3.39022e-05	0.00293933
AT4G17770	1015.69	-0.612056	0.147766	-4.14207	3.4419e-05	0.00297105
AT1G28330	2304.18	0.625918	0.151304	4.13682	3.52146e-05	0.00302424
AT4G14720	2675.17	0.585509	0.141569	4.13585	3.53645e-05	0.00302424
AT3G01820	489.14	0.684728	0.165593	4.135	3.54962e-05	0.00302424
AT2G20850	1387.41	-0.616393	0.149202	-4.13127	3.60767e-05	0.00306045
AT3G14740	556.523	-0.868554	0.210893	-4.11845	3.81423e-05	0.00322179
AT4G09460	64.1485	1.85886	0.451976	4.11273	3.91e-05	0.00327804
AT2G33340	3616.2	0.438846	0.106731	4.11169	3.92769e-05	0.00327804
AT5G52390	97.2528	-2.21956	0.539842	-4.11151	3.93078e-05	0.00327804
AT1G28130	207.939	1.31246	0.320287	4.09777	4.17153e-05	0.00346413
AT2G30060	1225.45	-0.642189	0.156926	-4.09229	4.27126e-05	0.00351816
AT3G18000	14056.3	-0.387975	0.0948077	-4.09224	4.27234e-05	0.00351816
AT3G07310	884.425	0.684741	0.167391	4.09067	4.30123e-05	0.00352719
AT3G55480	636.061	-0.726015	0.177586	-4.08824	4.34663e-05	0.00354963
AT4G16830	2391.19	0.497549	0.12175	4.08665	4.37639e-05	0.00355917
AT4G16960	36.8138	3.42629	0.839317	4.08223	4.4606e-05	0.00361272
AT2G40460	165.058	1.49446	0.366258	4.08034	4.49694e-05	0.00362723
AT2G44080	225.914	2.03799	0.500185	4.07447	4.61191e-05	0.00370478
AT5G65310	3342.01	0.586946	0.144126	4.07245	4.65217e-05	0.00372192
AT4G29770	548.525	-0.773045	0.190061	-4.06734	4.7552e-05	0.00378895
AT5G62210	6616	-0.687612	0.169107	-4.06614	4.77973e-05	0.00379314
AT4G11960	1113.61	-0.568399	0.140037	-4.05892	4.93001e-05	0.00389669
AT4G27260	1559.31	0.73546	0.181239	4.05796	4.95037e-05	0.00389713
AT5G24630	860.69	-0.674112	0.166398	-4.0512	5.09554e-05	0.00399543
AT4G25850	430.1	-0.861939	0.212862	-4.04928	5.13744e-05	0.0040123
AT4G10290	32.0304	-4.23068	1.04511	-4.04809	5.16381e-05	0.00401695
AT1G23570	13.8619	-16.355	4.04786	-4.04041	5.33581e-05	0.00413441
AT3G61420	1566.66	-0.6711	0.166291	-4.0357	5.44406e-05	0.00420175
AT2G36680	343.484	0.922694	0.229081	4.02781	5.6299e-05	0.00432821
AT2G29890	1848.42	0.58962	0.146517	4.02423	5.71609e-05	0.00437736
AT1G19640	161.838	-2.43798	0.605967	-4.02328	5.73928e-05	0.00437809
AT3G60150	12.6061	6.61414	1.65671	3.99234	6.54257e-05	0.00497159
AT3G29590	154.001	-1.90823	0.479575	-3.979	6.92047e-05	0.00523853
AT4G13630	252.199	1.23774	0.311201	3.97729	6.97062e-05	0.00525628
AT2G41210	256.499	1.26428	0.318057	3.97501	7.03777e-05	0.00528665
AT3G06740	916.133	-0.516274	0.130223	-3.96454	7.35389e-05	0.00550311
AT1G54040	20024.6	-0.642739	0.162272	-3.96087	7.46756e-05	0.00556701
AT4G10220	8.847	-6.5607	1.65908	-3.95441	7.67231e-05	0.00569807
AT4G13615	1038.66	0.756315	0.191873	3.94174	8.08913e-05	0.00598505
AT4G34740	1009.85	-0.584472	0.148613	-3.93283	8.39509e-05	0.00618816
AT4G09340	1050.76	-0.594842	0.15142	-3.92843	8.55016e-05	0.00627286
AT4G07410	1995.63	0.503499	0.128189	3.92777	8.57375e-05	0.00627286
AT3G56340	16700.9	-0.544751	0.138788	-3.92507	8.67058e-05	0.00632021
AT1G44170	658.122	-0.661954	0.169457	-3.90632	9.37117e-05	0.00678609
AT1G71760	280.495	-0.99223	0.254019	-3.90613	9.37868e-05	0.00678609
AT5G41460	826.22	-0.538921	0.138043	-3.90401	9.46112e-05	0.00682067
AT1G27460	1267.1	-0.561017	0.144086	-3.89363	9.87558e-05	0.0070803
AT5G56010	8161.1	-0.611417	0.157048	-3.8932	9.89321e-05	0.0070803
AT5G59820	118.723	1.68688	0.433706	3.88945	0.000100473	0.00716455
AT3G50240	1779.91	-0.499836	0.128923	-3.87702	0.000105744	0.00751318
AT2G39675	117.085	1.53543	0.396253	3.87486	0.000106685	0.00755275
AT1G09420	964.733	0.6176	0.159485	3.87246	0.00010774	0.00760014
AT1G03940	252.577	-1.29951	0.336092	-3.86654	0.000110391	0.00775932
AT2G29660	406.796	-0.721402	0.187038	-3.85697	0.000114801	0.0080406
AT4G18970	2970.22	-0.486303	0.126229	-3.85256	0.000116891	0.0081579
AT1G07790	9465.14	-0.568002	0.147617	-3.84782	0.000119173	0.00826152
AT4G16450	1083.75	0.666937	0.173332	3.84773	0.000119215	0.00826152
AT5G55620	352.986	1.05827	0.275198	3.84548	0.000120315	0.00830852
AT2G43535	160.138	1.47541	0.383873	3.84349	0.000121298	0.00834706
AT4G05150	1090.91	0.56937	0.148181	3.8424	0.000121837	0.00835494
AT5G33370	1656.51	-1.75243	0.45639	-3.83977	0.000123151	0.00841577
AT1G02305	1155.3	0.598754	0.156028	3.83746	0.000124311	0.00846564
AT5G12950	1053.98	-0.498241	0.130007	-3.8324	0.000126898	0.00860617
AT1G08320	176.758	-1.53098	0.399594	-3.83134	0.000127447	0.00860617
AT4G29760	1137.26	-0.632435	0.165089	-3.83088	0.000127687	0.00860617
AT5G61810	787.181	-0.544474	0.142307	-3.82605	0.000130213	0.00874651
AT1G79110	1053.89	0.549917	0.143815	3.82378	0.00013142	0.00879754
AT3G60300	3093.64	0.574189	0.150209	3.82259	0.000132056	0.00881014
AT2G32340	136.468	1.40391	0.367379	3.82143	0.000132682	0.00882204
AT4G16560	95.1213	-1.89505	0.496325	-3.81817	0.000134447	0.00890925
AT4G16957	76.9056	2.48279	0.650438	3.81711	0.000135025	0.00891753
AT4G36040	749.301	1.0772	0.282484	3.81333	0.000137109	0.0090249
AT2G45740	791.053	-0.877058	0.23021	-3.80981	0.000139071	0.00912351
AT3G10570	641.458	-1.04608	0.274843	-3.80611	0.000141168	0.00922335
AT1G23390	458.584	1.28456	0.33758	3.8052	0.000141687	0.00922335
AT1G44970	604.151	-6.44652	1.69437	-3.80466	0.000141999	0.00922335
AT4G06598	136.683	-1.25596	0.330772	-3.79706	0.000146423	0.00947947
AT2G32020	37.0011	2.60089	0.686259	3.78996	0.000150672	0.00972251
AT4G10050	565.779	-0.718039	0.189579	-3.78755	0.000152143	0.00978536
AT5G13170	26.7394	-5.48515	1.4493	-3.78468	0.000153904	0.0098664
AT1G06360	1107.16	-0.915189	0.242031	-3.78129	0.000156018	0.00996943
AT4G03940	148.826	-1.39226	0.368343	-3.7798	0.000156957	0.009997
AT4G03935	72.5336	-1.75458	0.464372	-3.7784	0.000157837	0.0100206
AT4G13950	263.793	-0.944879	0.250316	-3.77474	0.000160172	0.0101143
AT4G14490	196.51	1.20297	0.318712	3.77448	0.000160341	0.0101143
AT4G18960	1279.83	-0.499759	0.132453	-3.77311	0.000161227	0.0101377
AT4G21200	84.0324	-1.51306	0.401808	-3.76562	0.000166134	0.010413
AT3G59750	305.111	-1.18871	0.315794	-3.7642	0.000167086	0.0104394
AT4G38710	9828.74	-0.35368	0.0944836	-3.7433	0.000181623	0.0113118
AT4G12460	1011.18	0.571606	0.152762	3.74181	0.000182701	0.0113421
AT5G65790	19.5991	-6.73937	1.80147	-3.74104	0.000183262	0.0113421
AT4G16970	744.887	-0.630776	0.168667	-3.73977	0.00018419	0.0113638
AT4G34380	15.4404	5.99498	1.60462	3.73608	0.000186913	0.0114957
AT4G24780	2083.38	0.51207	0.13715	3.73364	0.000188729	0.0115442
AT1G31070	837.713	-0.606168	0.162361	-3.73345	0.000188875	0.0115442
AT4G27230	3525.6	-0.394433	0.105704	-3.7315	0.000190346	0.0115981
AT5G03260	43.0198	3.42683	0.918986	3.72893	0.000192297	0.0116809
AT3G26200	357.141	0.760487	0.204086	3.72631	0.000194304	0.0117665
AT5G42020	8996	-0.565044	0.151733	-3.72393	0.000196145	0.0118317
AT1G02205	12922.5	-0.410528	0.110257	-3.72337	0.000196584	0.0118317
AT5G13930	13902.7	-0.617718	0.166006	-3.72107	0.000198384	0.0119036
AT5G24330	383.481	-0.889061	0.239072	-3.7188	0.000200174	0.0119537
AT5G61000	1642.11	-0.589954	0.158655	-3.71847	0.000200433	0.0119537
AT4G38340	92.2629	1.47888	0.397893	3.71677	0.000201785	0.011998
AT1G75490	87.7438	2.47972	0.667579	3.7145	0.000203609	0.01207
AT5G46740	2834.43	-0.404	0.108958	-3.70784	0.000209032	0.0123223
AT2G36320	331.43	1.13578	0.306328	3.70774	0.000209117	0.0123223
AT5G37180	122.252	1.23436	0.333454	3.70172	0.000214141	0.0125681
AT1G27330	2048.68	-0.608547	0.164418	-3.70122	0.000214567	0.0125681
AT4G11630	528.452	0.871485	0.235779	3.69619	0.000218862	0.0127582
AT1G53070	614.343	-0.755182	0.20434	-3.69571	0.000219271	0.0127582
AT5G53620	3692.55	-0.342837	0.0927801	-3.69515	0.000219756	0.0127582
AT3G17160	9427.4	-0.34773	0.094137	-3.69387	0.000220864	0.0127848
AT1G04680	3270.25	-0.405465	0.10984	-3.6914	0.000223025	0.012872
AT3G54500	2723.21	0.809999	0.219574	3.68896	0.000225176	0.0129581
AT3G54750	1577.41	-0.545341	0.147947	-3.68606	0.000227752	0.0130682
AT2G04570	814.267	-1.0205	0.276918	-3.6852	0.000228519	0.0130741
AT4G00870	2885.7	-0.698957	0.189953	-3.67964	0.000233562	0.0133239
AT5G65090	19.7029	-5.81589	1.5813	-3.67791	0.000235155	0.0133759
AT3G52115	140.119	-1.17005	0.318419	-3.67458	0.000238242	0.0135125
AT2G43910	764.838	0.668463	0.182007	3.67274	0.000239965	0.0135711
AT3G01670	610.432	1.05902	0.288504	3.67074	0.000241846	0.0136273
AT2G24790	2171.84	0.44163	0.120328	3.67022	0.000242344	0.0136273
AT1G79380	1431.37	-0.686385	0.18723	-3.666	0.000246378	0.0137746
AT4G14270	2292.08	0.443241	0.120928	3.66532	0.000247034	0.0137746
AT4G16860	408.774	1.17521	0.320632	3.66529	0.000247063	0.0137746
AT2G29400	3641.51	0.474162	0.129455	3.66276	0.000249515	0.0138721
AT4G19380	103.35	-1.70126	0.464697	-3.66102	0.000251211	0.0139265
AT5G16490	20.9049	3.56632	0.974322	3.66031	0.00025191	0.0139265
AT2G24490	1368.32	-0.635535	0.173677	-3.6593	0.000252902	0.0139422
AT1G30170	48.1824	-3.10401	0.849966	-3.65192	0.000260286	0.0143092
AT5G12330	1673.22	0.478213	0.130999	3.65052	0.000261715	0.0143477
AT5G03350	1197.27	-0.618001	0.169388	-3.64843	0.000263851	0.0144246
AT2G34150	546.821	-0.757059	0.207628	-3.64623	0.000266117	0.0145082
AT4G24140	31.5393	-4.55379	1.24937	-3.64487	0.000267528	0.0145448
AT5G45650	991.6	-0.560488	0.153916	-3.64152	0.000271034	0.0146948
AT5G39050	789.633	0.702706	0.193121	3.63869	0.000274033	0.0148166
AT3G23730	1720.69	-0.685181	0.188425	-3.63635	0.000276525	0.0149104
AT5G54060	137.761	-1.95844	0.538923	-3.63399	0.000279073	0.0150066
AT1G80920	2363.32	0.692849	0.190831	3.63069	0.000282668	0.0151338
AT5G24580	1037.02	-0.798231	0.219874	-3.63041	0.000282976	0.0151338
AT3G60920	59.5873	-2.56243	0.706129	-3.62884	0.000284695	0.0151845
AT3G59680	157.368	1.038	0.286203	3.62681	0.000286944	0.0152631
AT1G06960	597.802	0.703467	0.194338	3.61981	0.000294823	0.0156399
AT2G40940	1893.31	0.851774	0.235459	3.61751	0.000297455	0.0157206
AT5G56100	17.3663	4.6531	1.28642	3.61708	0.000297942	0.0157206
AT1G01470	68.2938	1.57432	0.435431	3.61555	0.000299714	0.0157718
AT5G10760	74.5949	1.86058	0.514747	3.61455	0.000300875	0.0157907
AT4G16845	2401.38	-0.448717	0.124212	-3.61252	0.000303237	0.0158724
AT3G21660	10.4595	-6.93092	1.92443	-3.60154	0.000316338	0.0165142
AT5G54670	1446.88	-0.502789	0.139708	-3.59886	0.000319614	0.016623
AT4G01900	2037.64	0.443888	0.123355	3.59846	0.000320111	0.016623
AT5G55180	8555.08	-0.317019	0.08813	-3.59717	0.000321694	0.0166612
AT1G06550	3371.34	-0.404744	0.112927	-3.58414	0.000338195	0.017436
AT5G63530	3202.21	-0.589751	0.164553	-3.58396	0.000338425	0.017436
AT2G47790	1159.14	0.532069	0.148514	3.58263	0.000340155	0.0174646
AT2G28810	414.812	0.801848	0.223844	3.58217	0.000340755	0.0174646
AT2G31490	2434.85	-0.509541	0.142327	-3.58007	0.000343501	0.0175596
AT2G28720	504.289	-0.662369	0.185258	-3.57538	0.000349718	0.0178311
AT3G61580	2049.82	0.476302	0.133286	3.57354	0.000352182	0.0179103
AT3G21600	180.53	1.38501	0.387709	3.57229	0.000353878	0.0179502
AT1G29050	204.452	0.9325	0.261092	3.57154	0.000354887	0.0179551
AT1G15125	82.781	1.61466	0.452525	3.56812	0.000359549	0.0180879
AT4G27860	529.151	0.796666	0.223288	3.56788	0.000359883	0.0180879
AT2G38800	952.621	0.604234	0.169417	3.56656	0.000361698	0.0180879
AT1G21940	29.5413	-3.18075	0.891867	-3.5664	0.000361918	0.0180879
AT1G10170	2301.23	0.699962	0.196273	3.56626	0.000362108	0.0180879
AT4G18010	100.776	1.3634	0.382674	3.56281	0.000366905	0.0182811
AT2G47160	756.317	-0.663502	0.186446	-3.55868	0.000372717	0.0185023
AT4G02550	303.46	0.95679	0.268899	3.55817	0.000373444	0.0185023
AT2G40890	1895.46	0.433484	0.121845	3.55767	0.000374163	0.0185023
AT2G45510	71.3152	1.92154	0.540334	3.55621	0.000376242	0.0185584
AT1G02670	692.244	-0.646593	0.18189	-3.55486	0.000378183	0.0186007
AT4G07455	119.835	7.15072	2.01196	3.55411	0.000379264	0.0186007
AT4G30450	149.384	1.47267	0.414412	3.55364	0.000379934	0.0186007
AT2G01275	18.3178	3.9458	1.11154	3.54984	0.000385466	0.0188247
AT2G36530	14777.2	-0.421914	0.118964	-3.54656	0.000390298	0.0190135
AT4G16950	271.242	3.71709	1.04897	3.54357	0.000394742	0.0191825
AT2G28390	2132.92	-0.437359	0.123458	-3.54256	0.000396258	0.0192088
AT2G46430	149.127	-2.00076	0.565814	-3.53608	0.000406115	0.0196382
AT1G13260	515.573	1.22459	0.346504	3.53414	0.0004091	0.0197341
AT1G64060	396.055	0.657379	0.186089	3.53261	0.000411481	0.0198004
AT4G30250	2865.37	-0.538778	0.15262	-3.5302	0.000415244	0.0199327
AT4G24150	950.171	-0.634078	0.179813	-3.52631	0.000421394	0.0201787
AT2G37300	521.205	-0.813197	0.230759	-3.52401	0.000425062	0.020305
AT2G41460	510.52	-0.611154	0.173954	-3.5133	0.000442574	0.0210903
AT4G12030	11.0526	6.68346	1.90273	3.51257	0.00044379	0.0210972
AT4G15953	23.5627	2.81057	0.80315	3.49943	0.000466248	0.0221114
AT1G33590	3194.94	0.519529	0.148557	3.49716	0.000470244	0.0222473
AT4G15200	2098.31	-1.46318	0.418542	-3.4959	0.00047247	0.022299
AT5G39220	1789.65	-0.533534	0.152945	-3.4884	0.000485913	0.0228602
AT3G16020	13.5964	-6.07425	1.74148	-3.48798	0.000486685	0.0228602
AT3G19510	981.032	-0.478713	0.13732	-3.48612	0.000490085	0.0229652
AT1G67360	976.884	-0.475926	0.136746	-3.48036	0.000500741	0.0234088
AT1G67630	1255.33	-0.463751	0.133413	-3.47606	0.000508845	0.0237312
AT4G28780	67.8702	-2.56091	0.737859	-3.47074	0.00051903	0.024149
AT3G55510	1059.97	-0.494648	0.14257	-3.46952	0.000521385	0.0242014
AT4G17760	197.876	-1.04028	0.300664	-3.45995	0.000540269	0.0250189
AT4G09432	7.28213	6.83633	1.97629	3.45917	0.000541846	0.025033
AT2G35920	2196.37	-0.412678	0.119435	-3.45525	0.000549782	0.0253402
AT1G05490	811.045	-0.638234	0.184896	-3.45185	0.000556758	0.0255945
AT5G24800	920.462	0.703367	0.203798	3.4513	0.0005579	0.0255945
AT1G65730	98.5856	-1.30924	0.379608	-3.44893	0.000562804	0.0257321
AT3G57460	46.9115	2.71315	0.786742	3.44859	0.000563515	0.0257321
AT4G27440	6610	0.463065	0.13444	3.4444	0.000572336	0.0260744
AT4G01915	11.9862	4.5808	1.33074	3.4423	0.000576792	0.0261789
AT4G16807	119.438	1.2982	0.377158	3.44207	0.00057729	0.0261789
AT2G01870	11.4107	6.04575	1.75776	3.43947	0.000582859	0.0263707
AT3G55240	717.809	-0.677201	0.196931	-3.43876	0.000584377	0.0263787
AT1G68170	180.155	0.968206	0.281948	3.43399	0.000594762	0.0267861
AT5G02510	9.14588	-6.80101	1.98352	-3.42877	0.000606331	0.0272448
AT4G15440	593.814	2.18802	0.638813	3.42513	0.000614498	0.0275488
AT2G03760	2186.25	1.61377	0.472073	3.41847	0.000629734	0.0281677
AT4G23670	8355.07	-0.51529	0.15082	-3.4166	0.000634095	0.028297
AT3G56990	3258.69	-0.344935	0.100983	-3.41578	0.000636	0.028297
AT2G40550	1266.8	-0.446057	0.130612	-3.41513	0.000637516	0.028297
AT4G00060	2107.55	-0.471432	0.138057	-3.41476	0.000638375	0.028297
AT1G10980	398.006	-0.787508	0.230847	-3.41139	0.000646325	0.028585
AT5G21150	128.221	-1.72628	0.506353	-3.40924	0.000651445	0.0287468
AT3G48540	447.751	-0.708083	0.207886	-3.40612	0.000658934	0.0290123
AT2G32840	729.559	-0.585144	0.17187	-3.40458	0.00066267	0.0291116
AT1G01720	1796.46	0.521149	0.153159	3.40266	0.000667322	0.0292507
AT3G12120	26213.6	0.364167	0.107128	3.39936	0.000675426	0.0295346
AT3G18830	929.996	0.828535	0.243772	3.39881	0.0006768	0.0295346
AT4G21990	1611.42	0.750983	0.221225	3.39465	0.000687154	0.0299201
AT4G14605	555.115	-0.623712	0.183847	-3.39255	0.000692455	0.0300844
AT4G12900	18.8616	3.23906	0.95558	3.38963	0.000699872	0.0303396
AT4G27330	83.0651	-1.89337	0.558984	-3.38716	0.000706196	0.0305465
AT1G27030	203.098	-1.02827	0.303935	-3.3832	0.000716463	0.0309226
AT3G05180	621.759	-0.593708	0.175813	-3.37692	0.000733025	0.0315682
AT1G74920	3459.95	0.311559	0.0924157	3.37128	0.000748204	0.0321515
AT1G72416	61.5227	-1.50627	0.446977	-3.36991	0.000751927	0.0322411
AT4G03415	792.512	0.592487	0.176087	3.36474	0.000766168	0.0326784
AT1G03220	1020.2	0.581121	0.172727	3.36438	0.00076715	0.0326784
AT2G34810	2822.97	-1.23462	0.366977	-3.3643	0.000767385	0.0326784
AT1G25275	573.313	0.596209	0.177243	3.3638	0.000768767	0.0326784
AT2G40050	7.20868	-6.78792	2.02003	-3.36031	0.000778555	0.0330232
AT3G54810	1528.15	-0.458188	0.136484	-3.35709	0.000787672	0.0333268
AT3G10440	836.014	-0.576906	0.171873	-3.35659	0.000789101	0.0333268
AT2G43970	14986.6	0.42222	0.125864	3.35457	0.000794881	0.0334991
AT2G02780	1361.78	-0.428785	0.12787	-3.35327	0.000798618	0.0335232
AT1G47128	3801.55	0.461694	0.137688	3.35319	0.000798861	0.0335232
AT4G16690	1181.43	0.605109	0.180505	3.35231	0.000801403	0.0335583
AT1G79430	232.829	1.14162	0.340807	3.34975	0.000808855	0.0337985
AT1G23205	1107.52	-0.706074	0.210933	-3.34738	0.000815785	0.0340158
AT4G18760	1051.76	-0.534259	0.159702	-3.34535	0.000821789	0.0341937
AT1G43800	1845.85	-1.17133	0.350373	-3.3431	0.000828494	0.0343414
AT5G37660	95.9795	1.17408	0.351208	3.34298	0.000828828	0.0343414
AT2G41680	3013.98	0.361081	0.108121	3.33962	0.000838943	0.0346875
AT2G29680	242.237	-0.87076	0.262227	-3.32064	0.000898106	0.0370558
AT1G69770	1985.35	-0.383186	0.115484	-3.3181	0.000906315	0.0372651
AT1G64330	1855.54	-0.447728	0.134943	-3.3179	0.000906965	0.0372651
AT3G56220	165.383	-1.02235	0.308269	-3.31641	0.000911824	0.0373099
AT4G12420	3491.71	-0.46498	0.140206	-3.3164	0.000911847	0.0373099
AT4G12980	114.173	-1.27065	0.383301	-3.31503	0.000916344	0.0374161
AT3G21560	1951.84	-0.59991	0.18105	-3.31351	0.000921316	0.0375413
AT1G24240	355.248	-0.86253	0.260519	-3.31081	0.000930267	0.0378168
AT1G27730	25.9072	2.75028	0.830822	3.31031	0.000931922	0.0378168
AT1G64720	9184.12	0.446805	0.135149	3.30601	0.000946359	0.0383237
AT3G18280	424.599	0.742101	0.224569	3.30455	0.00095128	0.0384438
AT5G57720	764.271	-0.911854	0.275992	-3.30392	0.000953446	0.0384524
AT2G35290	26.3638	-2.85882	0.865575	-3.3028	0.000957249	0.0385268
AT4G30993	640.747	0.779229	0.236011	3.30167	0.000961118	0.0386036
AT1G06630	325.533	0.791587	0.239829	3.30063	0.00096469	0.0386682
AT4G19985	893.387	0.538678	0.163271	3.29928	0.000969345	0.0387758
AT2G32590	886.631	-0.468055	0.141894	-3.29861	0.000971637	0.0387886
AT3G60900	1653.15	-0.817041	0.248191	-3.29198	0.000994852	0.039635
AT5G67420	636.06	0.88571	0.269132	3.29099	0.000998364	0.0396946
AT4G13100	983.417	-0.511707	0.155588	-3.28886	0.00100594	0.0398934
AT2G21790	4925.69	-0.284041	0.0863781	-3.28834	0.0010078	0.0398934
AT1G72645	91.3966	1.26604	0.385064	3.28788	0.00100945	0.0398934
AT1G74130	36.4476	-2.33684	0.711269	-3.28545	0.00101819	0.0401585
AT3G52920	4241.9	-0.38778	0.118152	-3.28205	0.00103055	0.0405646
AT1G10920	405.693	0.634282	0.193474	3.27838	0.00104406	0.0409475
AT1G72970	6694.92	-0.41384	0.126237	-3.27827	0.00104444	0.0409475
AT2G41100	194.851	1.27096	0.387816	3.27723	0.0010483	0.0410171
AT5G25230	10.4964	-6.01385	1.83549	-3.27642	0.00105133	0.0410539
AT3G21080	81.3084	-1.42913	0.436273	-3.27576	0.00105377	0.0410679
AT1G32350	8.71579	6.01661	1.8386	3.27238	0.00106647	0.0414808
AT4G27580	11.4087	4.14099	1.26591	3.27116	0.00107106	0.0415768
AT2G46900	840.951	0.616535	0.188571	3.2695	0.00107736	0.0417392
AT4G11190	29.7128	-2.89543	0.886909	-3.26463	0.00109606	0.0423804
AT1G27370	2097.15	-0.375067	0.114916	-3.26385	0.00109908	0.0424139
AT2G00930	585.102	-0.792722	0.242962	-3.26274	0.00110342	0.0424981
AT1G26840	333.402	-0.753983	0.231155	-3.26181	0.00110704	0.0425542
AT5G64840	2166.93	0.390074	0.119715	3.25837	0.00112056	0.0429896
AT2G23320	513.772	0.685108	0.210334	3.25724	0.00112502	0.043077
AT3G16780	4717.75	-0.315902	0.097033	-3.25561	0.00113148	0.0431972
AT3G12560	1245.78	-0.473452	0.145438	-3.25534	0.00113255	0.0431972
AT5G51890	56.6147	1.95881	0.602981	3.24854	0.00116	0.0441586
AT4G30140	34.0008	2.95574	0.910847	3.24504	0.00117434	0.0446181
AT4G03030	548.308	0.593277	0.182867	3.24432	0.00117732	0.0446453
AT1G79970	2981.18	0.353039	0.108903	3.24178	0.00118786	0.0449581
AT5G55520	3834.74	-0.393365	0.121369	-3.24107	0.00119083	0.0449843
AT4G10180	3212.53	-0.47207	0.145738	-3.23916	0.00119882	0.0451992
AT2G28090	11.7367	-4.59366	1.42196	-3.23052	0.00123567	0.0464996
AT1G14890	903.5	0.693957	0.215013	3.2275	0.00124875	0.0469021
AT5G55720	205.302	-1.31676	0.40844	-3.22387	0.00126473	0.0473379
AT5G52510	1080.43	0.474996	0.147342	3.22377	0.00126517	0.0473379
AT2G01150	732.05	-0.681082	0.211336	-3.22275	0.00126965	0.0474156
AT5G25220	3147.72	-0.386132	0.119929	-3.21966	0.00128342	0.0478388
AT1G77840	2280.2	0.525211	0.163189	3.21841	0.00128903	0.0479573
AT5G58210	768.719	0.554183	0.172373	3.21502	0.00130436	0.0484362
AT1G05170	418.281	-0.638858	0.198988	-3.21054	0.00132488	0.0491054
AT4G12735	29.845	3.48598	1.08795	3.20418	0.00135447	0.0500163
AT5G23750	327.047	-1.16001	0.362032	-3.20417	0.00135454	0.0500163
AT3G61630	385.896	1.08776	0.339746	3.20168	0.00136627	0.0503551
AT5G52950	535.168	-0.561252	0.175425	-3.19939	0.00137718	0.0506622
AT3G05650	302.844	0.833544	0.260619	3.19832	0.00138229	0.0507552
AT4G04350	1781.5	-0.453362	0.141796	-3.19729	0.00138727	0.0508432
AT4G08240	241.899	-0.830731	0.260119	-3.19366	0.00140483	0.0513578
AT4G38280	190.359	1.34972	0.422719	3.19294	0.00140831	0.0513578
AT1G68570	1402.34	0.455235	0.142583	3.19277	0.00140914	0.0513578
AT2G33560	1507.21	-0.429804	0.134641	-3.19222	0.00141181	0.0513603
AT5G65360	7754.19	-0.45889	0.143822	-3.19069	0.00141933	0.0515384
AT5G23910	1670.92	-0.415672	0.130364	-3.18854	0.00142994	0.0517008
AT1G12570	316.171	-0.911335	0.285837	-3.1883	0.00143112	0.0517008
AT3G49110	141.287	1.15352	0.361812	3.18819	0.00143168	0.0517008
AT1G61580	1079.75	-0.521	0.163581	-3.18496	0.00144776	0.0521857
AT4G18390	1332.16	-0.576716	0.181243	-3.18201	0.00146255	0.0525588
AT1G59620	174.502	1.14753	0.360673	3.18162	0.00146452	0.0525588
AT1G07370	1372.8	-0.462049	0.145239	-3.18131	0.00146612	0.0525588
AT4G02835	9.4694	-6.01754	1.8923	-3.18001	0.0014727	0.0525984
AT4G02900	276.079	0.821812	0.258444	3.17984	0.00147356	0.0525984
AT1G44900	1975.05	-0.61486	0.193392	-3.17934	0.00147608	0.0525984
AT2G30460	494.909	-0.628442	0.197686	-3.17898	0.00147792	0.0525984
AT4G01680	16.5603	3.79798	1.1972	3.17238	0.00151193	0.0536668
AT4G02710	996.26	0.467842	0.147489	3.17205	0.00151366	0.0536668
AT1G31770	692.716	0.71629	0.225862	3.17137	0.00151723	0.0536668
AT4G22010	5326.85	-0.355898	0.112233	-3.17106	0.00151885	0.0536668
AT5G40380	382.74	-0.684611	0.215931	-3.17051	0.0015217	0.0536714
AT3G46940	1332.67	-0.787789	0.248817	-3.16614	0.00154479	0.0543882
AT4G11900	57.2374	2.21139	0.698867	3.16426	0.00155479	0.0546427
AT5G10390	2063.1	-0.546554	0.172796	-3.16301	0.00156149	0.0547802
AT4G32460	1224.87	-0.470913	0.149048	-3.15948	0.00158053	0.0553333
AT1G02750	348.677	0.756484	0.239488	3.15876	0.00158442	0.0553333
AT3G52130	16.92	-5.39761	1.7089	-3.15853	0.00158569	0.0553333
AT2G01670	224.084	-0.938807	0.297331	-3.15744	0.00159158	0.0554406
AT1G44780	1359.2	-0.414253	0.131248	-3.15626	0.00159806	0.0555678
AT5G06910	1142.13	-0.40691	0.129006	-3.1542	0.0016094	0.0558634
AT5G63970	63.775	1.45579	0.461846	3.1521	0.00162099	0.0561667
AT4G21215	823.105	-0.494079	0.156804	-3.15093	0.00162754	0.0561858
AT2G16440	3083.23	-0.352966	0.112046	-3.1502	0.0016316	0.0561858
AT4G32710	3460.14	-0.346746	0.110077	-3.15004	0.00163249	0.0561858
AT4G12130	531.567	0.745039	0.236524	3.14995	0.00163296	0.0561858
AT2G36800	333.467	1.27306	0.404241	3.14926	0.00163682	0.0562203
AT4G39090	8442.52	0.428053	0.135946	3.1487	0.00163998	0.0562308
AT5G46280	2373.49	-0.488789	0.155379	-3.14579	0.00165639	0.0566948
AT1G32880	40.7621	2.4165	0.768646	3.14383	0.0016675	0.0569758
AT5G52560	1663.71	-0.355048	0.113006	-3.14185	0.00167882	0.0572631
AT4G00050	53.1522	1.60588	0.511911	3.13703	0.00170668	0.0581126
AT3G63210	934.559	0.660946	0.210891	3.13406	0.00172403	0.0586022
AT3G50330	115.773	-1.51164	0.483597	-3.12583	0.00177302	0.0601634
AT1G58030	1089.36	0.502679	0.160927	3.12364	0.00178629	0.0605094
AT2G19760	1482.01	-0.517915	0.166005	-3.11987	0.00180933	0.0611847
AT5G21482	579.82	0.559597	0.179456	3.1183	0.00181899	0.0614058
AT4G05530	1270.66	0.517413	0.166221	3.11281	0.00185316	0.0624521
AT4G17900	311.813	0.721047	0.231773	3.11101	0.00186451	0.0627272
AT2G45150	380.622	0.626867	0.202098	3.1018	0.00192348	0.0646007
AT5G16240	103.87	-1.40446	0.45299	-3.10043	0.00193243	0.0647195
AT1G20850	223.279	1.23303	0.397721	3.10025	0.00193359	0.0647195
AT4G23810	71.1698	1.3524	0.436392	3.09904	0.00194147	0.0647904
AT2G31970	2861.03	-0.347524	0.112155	-3.09862	0.00194427	0.0647904
AT1G06100	15.4142	-3.53602	1.14124	-3.09841	0.00194559	0.0647904
AT4G24580	346.965	-0.66093	0.21357	-3.09468	0.00197025	0.0655008
AT1G60590	98.0458	-1.27665	0.412661	-3.0937	0.00197676	0.0656063
AT4G29140	248.939	0.762935	0.246762	3.09179	0.00198954	0.0659196
AT3G12910	12.3514	3.85688	1.24771	3.09116	0.00199374	0.0659477
AT1G14830	1918.87	-0.336247	0.108803	-3.09041	0.00199877	0.0660031
AT5G04230	198.652	1.07638	0.34866	3.08718	0.00202065	0.0666136
AT2G38530	392.168	0.927613	0.300641	3.08546	0.00203241	0.0667832
AT1G63310	135.961	1.31823	0.427246	3.08541	0.00203275	0.0667832
AT2G27140	146.762	1.43828	0.466228	3.08493	0.00203597	0.0667832
AT5G63790	499.079	0.978956	0.317649	3.08188	0.00205699	0.0673603
AT1G66140	116.837	1.07018	0.347375	3.08075	0.00206482	0.0673977
AT5G15537	69.3445	1.42632	0.462983	3.08072	0.00206498	0.0673977
AT5G13330	297.248	0.956456	0.311005	3.07537	0.0021024	0.0685054
AT1G44100	125.299	1.32729	0.431829	3.07365	0.0021146	0.0686691
AT1G66200	2469.97	0.580124	0.188748	3.07354	0.00211537	0.0686691
AT3G16240	6222.61	-0.47152	0.153431	-3.07318	0.00211789	0.0686691
AT4G16835	78.9691	1.32192	0.431101	3.06637	0.00216676	0.0700314
AT2G29540	1157.16	-0.458219	0.149436	-3.06633	0.00216702	0.0700314
AT2G46260	1576.76	0.423066	0.138035	3.06492	0.00217725	0.0702467
AT1G54170	2310.49	-0.388563	0.126844	-3.06331	0.00218902	0.0704419
AT5G21940	469.007	0.918182	0.299754	3.06311	0.00219046	0.0704419
AT3G22160	54.4218	1.89518	0.618836	3.06249	0.00219503	0.0704737
AT2G28630	602.546	-0.560716	0.183156	-3.06141	0.002203	0.0705154
AT4G03400	985.881	0.56909	0.185896	3.06134	0.00220349	0.0705154
AT3G58000	8.56656	-5.12247	1.67712	-3.05433	0.00225565	0.0720674
AT2G37990	2489.71	-0.41132	0.134793	-3.0515	0.00227702	0.0726321
AT1G45191	73.713	-1.65781	0.544147	-3.04662	0.00231429	0.0737016
AT5G15310	349.158	-0.731739	0.240389	-3.04398	0.00233471	0.0742214
AT1G27020	110.473	1.20112	0.394711	3.04304	0.00234203	0.0742214
AT2G44410	634.998	0.51459	0.169115	3.04284	0.00234355	0.0742214
AT5G45960	1036.13	-0.447573	0.147104	-3.04257	0.0023457	0.0742214
AT5G54940	504.335	0.507388	0.166821	3.04152	0.00235387	0.074223
AT3G56080	55.922	-1.72145	0.566045	-3.04118	0.0023565	0.074223
AT4G19200	881.141	0.584841	0.192312	3.04111	0.00235706	0.074223
AT1G42970	3079.26	0.488993	0.161097	3.03539	0.00240225	0.0755251
AT1G62870	455.833	-0.560774	0.185033	-3.03067	0.00244014	0.0765917
AT5G20620	2088.32	-0.410441	0.135451	-3.03019	0.00244396	0.0765917
AT1G51850	14.7705	5.09058	1.6815	3.0274	0.00246667	0.0771805
AT2G44065	2063.13	-0.546517	0.180607	-3.026	0.0024781	0.0774151
AT3G20230	1359.63	0.473098	0.156398	3.02495	0.00248672	0.0775612
AT3G61460	1077.43	0.645697	0.213613	3.02274	0.00250493	0.0780057
AT5G01820	883.185	0.580963	0.192267	3.02165	0.00251403	0.0781652
AT1G26770	1182.39	0.399726	0.132418	3.01867	0.00253885	0.0787977
AT2G25710	830.103	-0.49175	0.162926	-3.01825	0.00254238	0.0787977
AT5G48790	404.661	0.655698	0.217361	3.01664	0.00255597	0.0790944
AT2G45560	53.7161	2.54897	0.845191	3.01585	0.00256261	0.0791754
AT4G18040	1533.96	-0.418123	0.138838	-3.01158	0.00259888	0.0801061
AT5G19770	4869.97	-0.319601	0.106148	-3.0109	0.00260472	0.0801061
AT2G03130	173.688	1.58346	0.525914	3.01088	0.00260495	0.0801061
AT4G12590	2961.13	-0.331642	0.110295	-3.00687	0.00263951	0.0810426
AT2G02850	1736.19	-0.5715	0.190175	-3.00513	0.00265464	0.0813801
AT4G10410	7.4473	-5.98622	1.9935	-3.00287	0.0026745	0.0818613
AT3G10200	332.009	0.741053	0.246924	3.00114	0.00268969	0.0821986
AT4G14455	310.899	0.990284	0.330167	2.99934	0.00270563	0.0825574
AT5G19780	7207.75	-0.265513	0.0885528	-2.99836	0.00271437	0.0826958
AT1G45010	100.37	-1.48163	0.494293	-2.99747	0.00272233	0.0828101
AT2G30000	476.424	-0.720408	0.240411	-2.99657	0.00273033	0.082877
AT1G01370	935.249	-0.430154	0.143563	-2.99628	0.00273295	0.082877
AT5G47820	1976.04	-0.418798	0.139962	-2.99224	0.00276943	0.083854
AT4G11920	440.068	0.622814	0.208293	2.99009	0.00278899	0.0843166
AT1G71480	167.977	0.913402	0.305854	2.98639	0.00282288	0.0852104
AT3G05290	952.462	0.410003	0.137339	2.98534	0.0028326	0.0853729
AT5G03300	2912.84	-0.512716	0.171783	-2.98467	0.00283881	0.0854291
AT4G26120	43.1828	-1.71916	0.576523	-2.98194	0.00286429	0.0859951
AT4G16765	321.992	0.701966	0.235423	2.98172	0.00286636	0.0859951
AT1G50290	401.848	0.595229	0.199695	2.98069	0.00287602	0.0861537
AT5G41471	26.1207	2.70442	0.907681	2.97949	0.00288732	0.0863608
AT1G70090	1362.23	-0.434619	0.145908	-2.97873	0.00289447	0.0863808
AT1G54010	1038.14	0.836022	0.280703	2.97831	0.0028984	0.0863808
AT4G05120	121.983	1.39517	0.468489	2.97802	0.00290116	0.0863808
AT4G21970	389.087	-0.734071	0.246673	-2.97589	0.00292141	0.0868522
AT5G18840	231.911	-1.36568	0.459516	-2.97199	0.00295874	0.0878294
AT1G24095	333.628	0.646687	0.217634	2.97144	0.00296406	0.087855
AT4G00730	1109.22	0.48469	0.16322	2.96954	0.00298244	0.0882667
AT3G44550	7.36668	-6.50671	2.19203	-2.96835	0.00299408	0.0884759
AT4G24450	230.319	0.993958	0.334933	2.96764	0.00300099	0.0884759
AT3G01015	54.3658	-1.49218	0.502853	-2.96743	0.00300299	0.0884759
AT5G03650	2066.33	-0.371883	0.125487	-2.96353	0.00304133	0.0893778
AT4G17680	149.426	-1.10973	0.374481	-2.96339	0.00304269	0.0893778
AT4G03320	93.3029	1.44986	0.48946	2.96217	0.00305475	0.0895985
AT3G59910	746.636	0.452351	0.152763	2.96112	0.00306519	0.0896643
AT5G05780	1959.26	-0.358593	0.121104	-2.96103	0.00306611	0.0896643
AT4G15950	839.912	-0.522083	0.176356	-2.96039	0.00307251	0.0897183
AT2G20870	2498.93	-1.65561	0.559393	-2.95965	0.00307987	0.0897998
AT4G04040	397.135	0.61466	0.207957	2.95571	0.00311953	0.0907898
AT2G29980	5164.64	0.325037	0.109982	2.95536	0.00312305	0.0907898
AT5G47220	330.873	1.92195	0.650641	2.95394	0.00313747	0.0909563
AT2G32600	3316	-0.433335	0.146712	-2.95365	0.00314041	0.0909563
AT4G13040	395.64	0.659653	0.223351	2.95343	0.00314264	0.0909563
AT5G16870	179.94	-0.9924	0.336092	-2.95276	0.00314945	0.0910195
AT1G48970	425.499	-0.610604	0.206926	-2.95083	0.00316921	0.0912422
AT4G05010	51.3144	2.05976	0.698053	2.95072	0.00317037	0.0912422
AT5G46790	869.751	-0.600833	0.203627	-2.95065	0.00317106	0.0912422
AT4G13990	354.99	-0.608093	0.206239	-2.94848	0.00319337	0.0916517
AT3G56690	650.904	0.535585	0.181656	2.94835	0.00319479	0.0916517
AT1G75150	528.575	-0.483699	0.164082	-2.94791	0.00319926	0.0916517
AT5G43300	14.5741	-4.5489	1.54348	-2.94718	0.00320691	0.0917372
AT1G02520	150.248	1.46057	0.495693	2.94651	0.00321378	0.0918003
AT5G11160	1338.27	-0.50894	0.172858	-2.94427	0.00323714	0.0923334
AT1G23090	105.164	1.30014	0.441813	2.94273	0.00325329	0.0926598
AT3G18560	71.8545	1.21228	0.412427	2.93939	0.00328861	0.0935113
AT2G35430	302.234	0.63216	0.215093	2.939	0.00329269	0.0935113
AT5G65890	518.338	-0.604137	0.205698	-2.93701	0.00331389	0.093978
AT5G03040	3785.85	-0.348485	0.118775	-2.934	0.00334629	0.0946052
AT4G28390	145.069	0.964118	0.328617	2.93386	0.00334771	0.0946052
AT2G36350	1931.69	0.446238	0.152132	2.93324	0.00335447	0.0946052
AT5G26667	1443.3	-0.415786	0.141765	-2.93292	0.00335786	0.0946052
AT1G01030	202.859	-0.932381	0.317949	-2.93248	0.00336263	0.0946052
AT1G19025	35.6782	-1.72801	0.58939	-2.93186	0.00336943	0.0946052
AT1G06650	177.808	0.984643	0.335845	2.93183	0.00336966	0.0946052
AT2G25810	157.82	-0.940969	0.321038	-2.93102	0.00337853	0.0947193
AT3G28040	2433.98	-0.361478	0.123463	-2.92782	0.00341349	0.0954895
AT2G39570	1980.31	0.392888	0.134207	2.92748	0.00341716	0.0954895
AT1G55600	6.4017	-6.65572	2.27426	-2.92654	0.00342753	0.0954895
AT1G69480	89.8245	-1.32946	0.454316	-2.9263	0.00343024	0.0954895
AT5G11580	1627.28	0.407053	0.139102	2.92629	0.00343026	0.0954895
AT5G66450	351.405	0.696291	0.238073	2.9247	0.00344794	0.0958458
AT4G13980	565.058	0.491392	0.168116	2.92293	0.00346752	0.0962543
AT1G59540	1435.87	-0.371217	0.127025	-2.92239	0.00347358	0.0962867
AT2G36145	445.256	-0.804877	0.275517	-2.92133	0.00348544	0.0964764
AT5G16400	812.768	0.443827	0.151949	2.9209	0.00349023	0.0964764
AT1G72430	115.392	-1.27669	0.437304	-2.91946	0.00350644	0.0967885
AT5G16110	3716.75	0.399134	0.136784	2.91799	0.00352301	0.0971098
AT1G32540	171.355	-0.813165	0.278806	-2.9166	0.00353867	0.0973993
AT2G43940	211.92	0.745283	0.255568	2.91618	0.00354341	0.0973993
AT2G37670	13.0457	-4.7161	1.61849	-2.91389	0.00356951	0.0979326
AT4G00953	15.018	-5.51987	1.89451	-2.91361	0.00357277	0.0979326
AT5G01810	1508.94	-0.351762	0.120808	-2.91173	0.00359429	0.0983855
AT3G54920	4923.93	0.33959	0.11667	2.91068	0.00360639	0.0985796
AT4G09320	13308	-0.308118	0.105947	-2.90823	0.00363482	0.099219
AT4G26255	1294.25	-0.500427	0.172139	-2.9071	0.00364794	0.0994262
AT3G61010	668.221	4.67273	1.60804	2.90586	0.00366244	0.0994262
AT4G02700	40.7639	-2.10456	0.724254	-2.90583	0.00366279	0.0994262
AT3G22990	927.494	-0.506352	0.174262	-2.90569	0.00366445	0.0994262
AT2G17230	2651.5	-0.376058	0.129433	-2.90541	0.00366767	0.0994262
AT2G13550	129.157	-1.19302	0.410981	-2.90287	0.0036976	0.1001
AT1G09950	10.1453	4.18695	1.44301	2.90153	0.00371345	0.100287
AT3G60360	1737.99	-0.393399	0.135588	-2.90142	0.00371472	0.100287
AT1G17130	2557.21	-0.413057	0.142387	-2.90096	0.00372025	0.100299
AT4G26760	3705.58	-0.291074	0.100406	-2.89896	0.00374407	0.100803
AT1G32700	513.572	0.861049	0.297141	2.89777	0.00375821	0.101046
AT4G12040	903.645	0.411558	0.14211	2.89605	0.00377888	0.101463
AT1G69340	1313.47	-0.428252	0.14792	-2.89516	0.00378961	0.101612
AT5G08250	15.244	-5.80618	2.00608	-2.8943	0.00380011	0.101755
AT4G09880	8.60509	-6.43683	2.22581	-2.8919	0.00382915	0.102393
AT2G43020	2007.87	0.342727	0.118601	2.88976	0.00385536	0.102954
AT3G62060	575.817	-0.506449	0.175309	-2.88889	0.003866	0.103099
AT2G01610	506.765	-0.550627	0.190699	-2.88742	0.00388416	0.103443
AT3G25560	1040.31	0.638784	0.221316	2.88629	0.00389809	0.103673
AT3G48460	159.284	-0.909146	0.315096	-2.8853	0.00391038	0.103754
AT3G28130	157.167	2.89318	1.0029	2.88481	0.00391648	0.103754
AT5G13690	1259.4	0.339136	0.117574	2.88444	0.00392115	0.103754
AT1G22520	506.501	-0.474086	0.164365	-2.88435	0.0039222	0.103754
AT4G06225	4.81989	6.03829	2.09418	2.88337	0.00393442	0.103937
AT3G05690	459.026	-0.922658	0.320051	-2.88285	0.00394096	0.103971
AT2G47420	1319.82	0.543334	0.18853	2.88195	0.00395219	0.104127
AT5G21100	925.29	-0.437935	0.152004	-2.88107	0.00396323	0.104278
AT1G26800	40.4832	2.13175	0.740236	2.87982	0.00397898	0.104457
AT4G11820	2365.18	-0.340593	0.118274	-2.87969	0.00398062	0.104457
AT3G60200	257.252	0.694378	0.241206	2.87878	0.00399221	0.104579
AT3G27350	876.156	0.4911	0.170615	2.87842	0.00399675	0.104579
AT2G37390	281.555	-0.777552	0.270165	-2.87806	0.00400124	0.104579
AT5G62190	7687.57	0.408893	0.142103	2.87744	0.00400911	0.104625
AT2G37380	102.992	-1.08483	0.377058	-2.87709	0.00401362	0.104625
AT2G30750	7.30725	5.3101	1.84614	2.87634	0.00402322	0.104644
AT3G22410	603.86	-0.589033	0.204796	-2.8762	0.00402498	0.104644
AT3G55020	2332.73	0.431008	0.149999	2.8734	0.00406078	0.105128
AT3G30775	2916.21	-0.625666	0.217754	-2.87326	0.00406255	0.105128
AT1G06620	162.903	1.51473	0.527212	2.8731	0.00406471	0.105128
AT5G20420	197.781	0.911871	0.317385	2.87308	0.00406496	0.105128
AT1G25530	441.101	0.842068	0.293142	2.87256	0.00407165	0.105163
AT5G24210	5.10843	5.51055	1.91875	2.87195	0.00407953	0.105203
AT5G40850	1952.09	0.542859	0.189052	2.87148	0.00408551	0.105203
AT3G55010	3015.26	-0.4097	0.142718	-2.8707	0.00409569	0.105203
AT4G30830	8.36769	-5.08067	1.77	-2.87044	0.00409901	0.105203
AT1G33790	342.645	0.738085	0.257139	2.87037	0.00409991	0.105203
AT4G38932	405.615	0.652223	0.227305	2.86937	0.00411285	0.105397
AT4G26160	146.693	0.870045	0.303487	2.86683	0.00414608	0.106067
AT4G13500	74.6733	1.1206	0.390923	2.86655	0.00414978	0.106067
AT3G55780	182.64	-1.13293	0.395442	-2.86496	0.00417059	0.106457
AT2G37470	2206.26	-0.368496	0.12864	-2.86456	0.00417586	0.106457
AT4G26960	385.918	-0.650019	0.227033	-2.8631	0.00419514	0.106687
AT2G28080	1167.92	-0.393994	0.137613	-2.86306	0.00419571	0.106687
AT4G15960	136.29	1.06271	0.371334	2.86186	0.00421162	0.106808
AT5G18980	449.874	-0.62078	0.216927	-2.8617	0.00421373	0.106808
AT5G08020	637.239	-0.61781	0.215906	-2.86147	0.00421676	0.106808
AT4G31690	296.26	-0.707833	0.247516	-2.85975	0.00423974	0.107252
AT5G28020	275.847	-0.7234	0.25327	-2.85624	0.00428686	0.108097
AT5G44635	1087.29	-0.458792	0.160676	-2.85538	0.00429849	0.108097
AT2G32860	26.7932	2.26555	0.793464	2.85527	0.00430001	0.108097
AT1G68800	14.3708	3.16108	1.10718	2.85508	0.0043026	0.108097
AT1G48480	2736.21	-0.401839	0.14076	-2.85477	0.00430678	0.108097
AT5G54390	2731.1	0.404027	0.141529	2.85474	0.00430725	0.108097
AT4G23800	18180.4	-0.344621	0.120732	-2.85442	0.00431158	0.108097
AT2G33060	346.525	0.706425	0.247655	2.85246	0.00433821	0.108536
AT2G47520	829.168	1.31068	0.459573	2.85194	0.00434533	0.108536
AT2G28060	687.75	0.470462	0.164986	2.85152	0.00435107	0.108536
AT1G12110	33.9764	-2.4653	0.864563	-2.8515	0.00435136	0.108536
AT4G34590	3678.55	-0.293297	0.102871	-2.85111	0.00435666	0.108536
AT5G61530	657.032	0.452245	0.15872	2.84933	0.00438113	0.109008
AT2G44490	320.338	0.821204	0.288288	2.84856	0.0043918	0.10909
AT4G10570	728.254	-0.441031	0.154841	-2.84829	0.00439554	0.10909
AT2G23130	93.4267	-1.4706	0.516574	-2.84683	0.00441566	0.109452
AT2G36080	145.897	0.994183	0.349502	2.84457	0.0044471	0.110092
AT3G47870	5.22422	5.37528	1.89023	2.84371	0.00445914	0.110252
AT4G25080	2237.6	0.349595	0.122998	2.84229	0.00447914	0.110607
AT2G14620	27.8926	2.35008	0.827738	2.83916	0.00452327	0.111557
AT5G51760	17.8595	-2.36648	0.834162	-2.83696	0.00455453	0.112141
AT2G43680	14003.4	0.264512	0.0932502	2.83659	0.00455982	0.112141
AT4G17990	10.9687	4.36126	1.53766	2.83629	0.00456404	0.112141
AT3G07320	6493.41	-0.301119	0.106341	-2.83165	0.00463089	0.113642
AT3G10280	8.22946	-6.36043	2.24683	-2.83085	0.00464246	0.113784
AT5G48150	634.827	0.550511	0.194524	2.83004	0.00465422	0.11393
AT3G01770	2558.7	0.48118	0.170066	2.82936	0.00466408	0.114029
AT3G15450	2743.13	1.02231	0.361516	2.82785	0.00468621	0.114278
AT3G59380	1200.87	0.371156	0.131277	2.82727	0.00469465	0.114278
AT5G17490	229.25	0.843331	0.298327	2.82686	0.00470064	0.114278
AT5G04890	87.3889	1.27702	0.451771	2.8267	0.00470299	0.114278
AT1G55000	250.881	0.841217	0.297598	2.82668	0.00470327	0.114278
AT3G05945	46.1089	9.45285	3.34715	2.82415	0.00474062	0.115043
AT3G55200	274.943	-1.10309	0.390727	-2.82317	0.00475511	0.115253
AT1G64110	21.5418	-2.75602	0.976484	-2.82239	0.00476666	0.115391
AT4G02830	27.7934	-3.06616	1.08667	-2.82162	0.00477814	0.115527
AT4G30850	1153.83	0.515866	0.18296	2.81955	0.00480906	0.116131
AT1G23870	1398.3	0.410716	0.145792	2.81715	0.00484521	0.116861
AT2G05990	3721.26	-0.287056	0.102	-2.81427	0.00488878	0.117768
AT1G22930	2609.7	0.330346	0.117509	2.81124	0.00493509	0.118681
AT1G06570	312.194	0.677467	0.241006	2.811	0.00493876	0.118681
AT3G05980	236.767	-0.843209	0.300093	-2.80982	0.00495688	0.118971
AT1G31580	51.7732	1.93409	0.688662	2.80848	0.00497767	0.119325
AT3G24530	1277.16	-0.382204	0.136109	-2.80806	0.00498403	0.119332
AT5G24570	707.044	-0.635564	0.226507	-2.80594	0.00501703	0.119976
AT3G17390	10054.7	-0.332454	0.11852	-2.80505	0.00503095	0.120163
AT5G19930	205.328	-0.710493	0.253368	-2.8042	0.00504415	0.120332
AT1G54385	681.272	-0.552343	0.197406	-2.79801	0.00514183	0.122514
AT1G21000	79.1024	1.11242	0.397816	2.79632	0.00516887	0.122946
AT3G43800	861.034	-0.544852	0.194899	-2.79556	0.00518093	0.122946
AT4G31750	717.2	-0.492164	0.176075	-2.79519	0.00518697	0.122946
AT5G43960	2937.81	-0.305941	0.109453	-2.79517	0.00518721	0.122946
AT5G52940	7.13893	5.2972	1.89529	2.79492	0.00519119	0.122946
AT1G77090	618.19	-0.511239	0.182944	-2.79451	0.00519783	0.122955
AT5G44280	715.259	-0.587426	0.210259	-2.79382	0.00520899	0.123071
AT3G22370	1235.08	1.2773	0.457489	2.79198	0.00523864	0.123358
AT1G08160	86.0404	1.82289	0.652906	2.79196	0.00523905	0.123358
AT1G10470	501.216	0.690564	0.247345	2.7919	0.00523994	0.123358
AT2G25490	2946.24	0.445452	0.159689	2.78951	0.00527881	0.124125
AT4G12570	617.016	0.609218	0.218498	2.78821	0.00529999	0.124474
AT3G49950	22.6776	-2.61933	0.939869	-2.78691	0.00532132	0.124826
AT1G77320	619.444	-0.42497	0.152527	-2.78619	0.00533316	0.124955
AT5G58680	22.0069	-2.35744	0.847581	-2.78137	0.00541299	0.126559
AT5G49470	703.751	-0.520613	0.187204	-2.78098	0.00541944	0.126559
AT4G24820	4563.43	-0.300118	0.107922	-2.78089	0.00542094	0.126559
AT4G13395	35.5685	2.75018	0.98969	2.77883	0.00545545	0.126987
AT5G62940	232.266	0.775168	0.27899	2.77848	0.0054614	0.126987
AT1G15970	536.775	0.473455	0.170413	2.77827	0.00546486	0.126987
AT5G66540	2047.01	-0.317709	0.114355	-2.77826	0.00546506	0.126987
AT3G56430	749.046	-0.398786	0.143609	-2.7769	0.00548803	0.12737
AT2G45620	2717.74	0.302814	0.109161	2.77401	0.00553696	0.128355
AT1G02070	70.8965	1.37416	0.495854	2.77129	0.00558344	0.129112
AT1G33600	360.636	0.833899	0.300911	2.77125	0.00558418	0.129112
AT3G56870	479.345	-0.645842	0.233076	-2.77095	0.00558932	0.129112
AT2G00550	155.878	-1.47446	0.532618	-2.76832	0.00563468	0.130007
AT1G52280	1149.12	0.593486	0.214642	2.765	0.00569223	0.131172
AT2G17380	817.484	-0.486141	0.175873	-2.76416	0.00570691	0.131172
AT3G17770	1476.56	0.353329	0.12783	2.76406	0.0057087	0.131172
AT3G48390	4.61097	-6.4688	2.34057	-2.76377	0.00571372	0.131172
AT3G15030	891.103	-0.526152	0.190393	-2.7635	0.00571849	0.131172
AT4G01730	1299.36	-0.39877	0.144369	-2.76216	0.0057421	0.13156
AT1G32920	181.637	0.87408	0.316519	2.76154	0.00575295	0.13161
AT3G29360	2980.67	-0.308638	0.111774	-2.76127	0.00575763	0.13161
AT3G17010	879.397	-0.663736	0.24045	-2.76039	0.00577325	0.131814
AT4G16880	14.3822	4.17495	1.51305	2.75929	0.00579278	0.132106
AT1G62250	296.468	0.629214	0.228174	2.7576	0.00582267	0.132634
AT5G42520	3010.72	0.295615	0.107225	2.75695	0.00583424	0.132664
AT1G20410	1184.3	-0.365511	0.132607	-2.75635	0.00584497	0.132664
AT2G34630	2146.83	-0.312393	0.113343	-2.75617	0.00584819	0.132664
AT3G59845	26.0242	-2.67088	0.969108	-2.75602	0.00585093	0.132664
AT4G02845	135.339	-1.15498	0.41947	-2.75342	0.00589763	0.133569
AT4G37650	1964.33	0.343174	0.124669	2.75269	0.00591085	0.133714
AT5G23340	318.64	0.604896	0.219871	2.75114	0.00593886	0.134194
AT4G19630	64.9356	-1.53834	0.5593	-2.75047	0.00595092	0.1343
AT5G13320	29.0666	-2.31457	0.841624	-2.75013	0.00595722	0.1343
AT5G50740	3743.06	-0.379044	0.13785	-2.74968	0.00596543	0.134331
AT1G15230	1485.64	0.447603	0.162884	2.74798	0.00599633	0.134873
AT1G07380	190.52	0.747739	0.272213	2.74689	0.00601632	0.135066
AT2G42750	1215.04	-0.426271	0.15519	-2.74676	0.00601865	0.135066
AT3G03780	586.977	-0.526685	0.191879	-2.74488	0.00605328	0.135689
AT3G58850	149.147	1.03316	0.376635	2.74314	0.00608551	0.136256
AT1G78680	1678.28	-0.373425	0.136195	-2.74184	0.00610962	0.136544
AT4G18570	2990.1	-0.309477	0.112892	-2.74136	0.00611862	0.136544
AT5G11250	204.442	0.763762	0.278634	2.7411	0.00612343	0.136544
AT3G46770	58.0637	-2.02583	0.739096	-2.74095	0.00612613	0.136544
AT2G43110	1199.33	0.397946	0.145206	2.74056	0.00613345	0.136552
AT2G35830	47.434	1.72895	0.631186	2.73921	0.00615861	0.136958
AT5G46470	863.236	0.450923	0.164664	2.73844	0.0061731	0.136984
AT1G73460	734.861	-0.580621	0.212029	-2.73841	0.00617372	0.136984
AT4G10130	291.251	-0.626476	0.22929	-2.73225	0.00629041	0.139353
AT5G48360	5668.23	-0.268548	0.0983031	-2.73184	0.0062982	0.139353
AT2G04520	1921.58	-0.393055	0.143889	-2.73165	0.00630172	0.139353
AT2G20140	1414.09	-0.380245	0.139298	-2.72973	0.00633866	0.140013
AT3G06960	523.172	0.627592	0.229999	2.72867	0.00635895	0.140303
AT2G40570	192.112	1.05817	0.387967	2.72748	0.00638201	0.140654
AT1G05397	14.2062	3.50278	1.28466	2.72662	0.00639875	0.140822
AT1G75800	5717.41	0.282188	0.103504	2.72635	0.00640394	0.140822
AT3G01470	241.838	0.871728	0.319844	2.72548	0.00642079	0.141035
AT4G35770	67.1533	-2.27848	0.836245	-2.72466	0.00643678	0.141229
AT2G20340	1013.74	-0.548721	0.201437	-2.72403	0.00644908	0.141341
AT1G17840	2977.64	-0.355027	0.130474	-2.72107	0.00650719	0.142456
AT5G02380	10645.2	0.315301	0.115906	2.7203	0.0065222	0.142626
AT2G44160	3062.04	0.299964	0.110351	2.71827	0.00656243	0.142742
AT2G25100	1261.7	-0.417314	0.153578	-2.71728	0.00658208	0.142742
AT2G47600	824.344	0.46867	0.172503	2.71687	0.00659022	0.142742
AT2G31270	1109.88	-0.519406	0.191206	-2.71648	0.00659811	0.142742
AT5G16450	126.124	0.986967	0.363361	2.71622	0.00660323	0.142742
AT3G46030	3925.05	-0.321693	0.11844	-2.71608	0.00660594	0.142742
AT3G14640	12.0612	3.51611	1.29481	2.71554	0.00661669	0.142742
AT3G22060	7.0194	6.11713	2.25272	2.71544	0.00661879	0.142742
AT4G08990	18.1266	3.61538	1.33143	2.71542	0.00661918	0.142742
AT4G36580	495.721	0.57509	0.211809	2.71513	0.00662498	0.142742
AT1G73805	37.8453	1.7509	0.64498	2.71466	0.00663446	0.142742
AT5G04690	32.3667	1.87243	0.689792	2.71449	0.00663783	0.142742
AT3G54340	6338.44	-0.38091	0.140336	-2.71426	0.00664232	0.142742
AT4G19050	153.639	0.947324	0.34906	2.71393	0.00664899	0.142742
AT5G16570	68.3314	1.4436	0.532	2.71353	0.00665702	0.142742
AT3G13000	2088.34	0.444993	0.164002	2.71335	0.00666074	0.142742
AT1G06160	28.0349	2.6203	0.965832	2.713	0.00666781	0.142742
AT3G01220	63.0419	-1.29527	0.47744	-2.71294	0.00666887	0.142742
AT1G79350	2391.14	-0.325528	0.119992	-2.71292	0.00666937	0.142742
AT1G20720	787.779	-0.515653	0.190084	-2.71276	0.00667257	0.142742
AT2G30740	768.866	-0.464326	0.1712	-2.71219	0.00668402	0.142832
AT5G62080	119.791	-4.53275	1.67269	-2.70986	0.00673126	0.143685
AT1G18265	18.9898	2.81013	1.0373	2.70908	0.00674703	0.143755
AT1G69550	270.176	0.814796	0.300779	2.70895	0.00674957	0.143755
AT4G33560	208.618	-0.872954	0.322288	-2.70862	0.00675644	0.143755
AT3G06125	7.18193	5.03996	1.86181	2.70703	0.00678887	0.144221
AT4G32160	913.683	0.409513	0.151293	2.70674	0.00679464	0.144221
AT2G19640	565.672	-0.543428	0.200789	-2.70647	0.00680032	0.144221
AT2G27300	17.5014	3.55911	1.31625	2.70398	0.00685138	0.145148
AT3G12750	274.421	0.846948	0.313527	2.70136	0.00690564	0.14614
AT5G48540	52.9154	1.41002	0.522055	2.70089	0.00691533	0.146188
AT4G01790	120.909	0.873902	0.323679	2.6999	0.006936	0.146467
AT5G48580	4968.06	-0.272557	0.100967	-2.69946	0.00694519	0.146504
AT5G13060	496.782	-0.59153	0.219387	-2.69628	0.00701187	0.147718
AT4G04720	1210.05	-0.330195	0.122476	-2.696	0.00701776	0.147718
AT3G19450	1901.32	-0.329068	0.122161	-2.69372	0.00706589	0.148572
AT3G01320	1576.94	-0.334331	0.124153	-2.69289	0.00708351	0.148784
AT3G55090	129.877	1.03366	0.383985	2.69192	0.00710415	0.149058
AT5G19875	85.2911	1.00576	0.373824	2.69046	0.00713532	0.149553
AT1G19660	1229.16	0.49661	0.184724	2.68839	0.00717972	0.150255
AT5G41880	293.594	-0.714718	0.265898	-2.68794	0.0071895	0.150255
AT4G04601	8.49969	-5.08982	1.89369	-2.68778	0.00719298	0.150255
AT2G25110	2921.2	-0.340117	0.126556	-2.68748	0.00719933	0.150255
AT4G25707	270.483	0.772319	0.287505	2.68628	0.00722522	0.150635
AT2G18440	2377.09	0.458162	0.170624	2.68521	0.00724836	0.150958
AT5G44540	177.274	-5.19327	1.93482	-2.68411	0.00727228	0.151296
AT1G51670	182.396	-0.811171	0.302389	-2.68254	0.00730646	0.151846
AT5G54250	281.609	-0.779802	0.290767	-2.68188	0.00732087	0.151985
AT5G60030	3253.23	-0.298234	0.111223	-2.6814	0.00733143	0.152044
AT3G60980	309.044	0.59613	0.222446	2.67989	0.00736458	0.152571
AT2G35410	462.325	0.50751	0.189478	2.67847	0.00739595	0.15306
AT1G67320	853.289	-0.567695	0.212025	-2.67749	0.00741754	0.153345
AT2G35720	540.605	-0.495567	0.185172	-2.67625	0.00744517	0.153457
AT2G33730	3158.03	0.272092	0.101673	2.67616	0.00744719	0.153457
AT5G35690	703.729	0.394366	0.147385	2.67576	0.0074561	0.153457
AT3G58710	80.3495	1.19188	0.445497	2.67539	0.00746418	0.153457
AT1G23730	41.5297	-1.55286	0.580423	-2.67539	0.00746426	0.153457
AT4G01860	1161.91	0.365343	0.13657	2.67514	0.00746974	0.153457
AT1G07167	77.5476	-1.6067	0.601374	-2.67171	0.00754652	0.154873
AT1G12330	5639.18	-0.318011	0.119111	-2.66987	0.00758796	0.15556
AT4G17230	732.701	0.449965	0.168556	2.66953	0.00759579	0.15556
AT2G47640	1976.76	-0.296728	0.111234	-2.6676	0.00763953	0.156293
AT3G43810	3507.03	-0.328917	0.123322	-2.66713	0.00765011	0.156347
AT4G13370	837.065	-0.443631	0.16648	-2.66477	0.00770411	0.157287
AT4G01540	76.6081	1.30892	0.491742	2.6618	0.00777238	0.158319
AT2G28450	1798.37	0.337447	0.126776	2.66175	0.00777353	0.158319
AT4G29730	738.664	-0.429866	0.161523	-2.66132	0.00778346	0.158319
AT5G14700	771.565	-0.420521	0.158035	-2.66094	0.00779229	0.158319
AT3G25230	5383.45	-0.362691	0.136322	-2.66055	0.00780129	0.158319
AT2G13610	633.433	-0.437731	0.164531	-2.66048	0.00780294	0.158319
AT1G75450	132.055	0.859202	0.323013	2.65997	0.00781487	0.158398
AT4G05715	17.5879	-7.89213	2.96914	-2.65805	0.00785941	0.159137
AT4G26288	5.50842	5.50844	2.07434	2.65551	0.00791879	0.160035
AT2G29730	110.532	0.927667	0.349343	2.65546	0.00792001	0.160035
AT3G06590	869.862	0.492123	0.185366	2.65487	0.0079339	0.160151
AT2G22190	53.8473	-1.61396	0.608679	-2.65157	0.00801175	0.161557
AT1G10230	1174.41	-0.394089	0.148732	-2.64966	0.00805726	0.162255
AT5G15400	2159.54	-0.339965	0.128316	-2.64943	0.00806285	0.162255
AT4G16250	739.712	0.491671	0.185615	2.64888	0.00807583	0.16235
AT1G75580	406.92	0.74117	0.27992	2.6478	0.00810183	0.162706
AT1G25340	3.72691	-5.93082	2.24072	-2.64684	0.00812488	0.162928
AT2G34490	240.512	-0.907848	0.343018	-2.64665	0.00812942	0.162928
AT2G43570	21.5189	3.43381	1.29771	2.64606	0.00814366	0.163005
AT4G36570	72.9384	1.28008	0.483817	2.6458	0.00814985	0.163005
AT1G31410	734.017	-0.412573	0.155994	-2.6448	0.00817399	0.163322
AT2G33680	452.185	0.646215	0.244389	2.6442	0.00818831	0.163442
AT3G05640	629.312	0.560927	0.212202	2.64336	0.0082087	0.163654
AT4G02890	5064.77	-0.313235	0.118511	-2.64308	0.00821556	0.163654
AT5G54950	4.28228	-6.20115	2.34942	-2.63943	0.00830449	0.165211
AT3G22840	1731.66	-1.02899	0.389896	-2.63914	0.00831163	0.165211
AT1G02950	7.21972	4.60647	1.74564	2.63884	0.00831891	0.165211
AT2G46630	726.24	0.81067	0.307368	2.63746	0.00835296	0.165687
AT2G26180	947.452	-0.439648	0.166712	-2.63717	0.00836009	0.165687
AT3G59190	74.7078	-1.37041	0.519714	-2.63685	0.0083681	0.165687
AT2G45700	1180.64	-0.401146	0.1522	-2.63565	0.00839753	0.166102
AT4G10550	276.665	-0.623896	0.236819	-2.63449	0.00842639	0.166506
AT4G17905	102.669	0.876261	0.332808	2.63293	0.00846508	0.167103
AT5G65140	466.118	0.65586	0.249345	2.63034	0.00853007	0.168217
AT4G03560	758.391	0.488792	0.185952	2.62858	0.00857413	0.168916
AT2G39170	778.744	0.491459	0.187008	2.62802	0.00858836	0.168957
AT3G63160	555.888	0.876658	0.333606	2.62782	0.00859334	0.168957
AT5G27620	548.386	-0.554874	0.211187	-2.62741	0.00860373	0.168992
AT2G21260	71.3299	-1.43285	0.545608	-2.62616	0.0086355	0.169382
AT5G43470	526.607	0.580488	0.221089	2.62558	0.00865009	0.169382
AT3G27610	197.134	0.985704	0.375463	2.6253	0.00865718	0.169382
AT4G25670	869.605	0.352716	0.134357	2.62522	0.00865942	0.169382
AT3G58510	2267.65	-0.300548	0.114504	-2.62477	0.00867068	0.169382
AT1G25350	4179.11	-0.283253	0.107923	-2.62459	0.00867524	0.169382
AT5G23820	1339.14	0.673892	0.256807	2.62412	0.00868743	0.169452
AT1G63800	547.643	0.571249	0.21773	2.62365	0.00869923	0.169514
AT5G15780	14819.4	-0.481111	0.183558	-2.62103	0.00876644	0.170655
AT5G37640	7.71754	-5.45265	2.08124	-2.61991	0.00879532	0.171048
AT3G46200	269.201	-0.741622	0.28318	-2.61891	0.00882125	0.171319
AT3G54670	3558.35	-0.26398	0.10081	-2.61859	0.00882932	0.171319
AT4G37690	53.7405	1.46218	0.558519	2.61796	0.00884582	0.171319
AT3G24515	234.479	-0.848638	0.324205	-2.61759	0.00885522	0.171319
AT4G29040	2855.97	-0.294429	0.11249	-2.61739	0.0088606	0.171319
AT2G45670	1397.82	0.378793	0.144724	2.61735	0.0088615	0.171319
AT1G31340	2880.29	-0.356351	0.136189	-2.6166	0.00888113	0.17153
AT5G44790	1210.84	0.47644	0.182336	2.61297	0.00897583	0.172961
AT1G32380	705.726	-0.437055	0.167275	-2.61279	0.00898054	0.172961
AT5G50010	547.319	0.55562	0.212657	2.61276	0.00898156	0.172961
AT3G62140	1195.09	-0.446825	0.171127	-2.61107	0.00902589	0.173645
AT2G37420	1321.59	-0.370101	0.141785	-2.61029	0.00904661	0.173873
AT4G16370	1096.98	0.399238	0.152987	2.60962	0.00906435	0.17395
AT3G20450	39.7381	2.29112	0.878003	2.60947	0.00906829	0.17395
AT5G59870	4657.26	-0.308055	0.118087	-2.60871	0.00908833	0.174165
AT1G66180	1865.57	0.470853	0.180553	2.60784	0.00911166	0.174442
AT2G37480	1452.97	0.316225	0.121297	2.60703	0.00913315	0.174684
AT1G13920	142.499	0.984104	0.377591	2.60627	0.00915338	0.174901
AT4G05631	32.5386	5.24306	2.01291	2.60472	0.00919489	0.175523
AT5G58390	15.3499	-2.52301	0.96889	-2.60401	0.00921388	0.175715
AT5G48600	2279.73	-0.341383	0.131138	-2.60323	0.00923511	0.17595
AT2G26770	1637.11	-0.316431	0.121577	-2.60272	0.00924875	0.176039
AT1G69500	64.522	-5.08882	1.95568	-2.60207	0.00926627	0.176202
AT5G61120	709.729	0.409394	0.157367	2.60152	0.00928122	0.176316
AT4G32390	2585.16	-0.316526	0.121839	-2.5979	0.00937968	0.178015
AT3G16180	2065.77	0.344397	0.132627	2.59674	0.00941134	0.178387
AT2G47650	3636.92	0.266977	0.102821	2.59652	0.00941741	0.178387
AT2G45980	563.023	0.499668	0.192496	2.59574	0.00943888	0.178622
AT4G32950	120.173	-1.14389	0.441068	-2.59345	0.00950178	0.179639
AT3G47470	7070.11	0.297461	0.114832	2.59041	0.0095863	0.181063
AT5G64630	784.903	-0.415107	0.160464	-2.58693	0.0096836	0.182726
AT2G39850	567.96	1.41385	0.547115	2.58419	0.00976072	0.184004
AT5G26280	4.97494	5.7371	2.22096	2.58316	0.00978985	0.184315
AT3G13890	12.4398	-5.43084	2.10257	-2.58295	0.0097959	0.184315
AT5G20480	251.807	0.758416	0.293827	2.58116	0.00984681	0.185096
AT5G65510	657.928	0.466676	0.180849	2.58048	0.00986641	0.185287
AT4G10120	67.561	-1.33958	0.519427	-2.57896	0.00990992	0.185922
AT1G14900	5772.39	-0.297192	0.115251	-2.57864	0.0099191	0.185922
AT1G02330	1668.34	0.33578	0.130358	2.57583	0.0100001	0.187262
AT2G47750	124.87	1.10246	0.428205	2.57461	0.0100353	0.187742
AT4G30340	639.847	-0.431203	0.16756	-2.57343	0.0100697	0.188207
AT1G24020	6392.14	-0.441279	0.171555	-2.57223	0.0101044	0.188677
AT5G13400	1327.15	-0.392	0.152515	-2.57024	0.0101627	0.189585
AT1G07260	341.667	0.698124	0.271668	2.56977	0.0101767	0.189666
AT1G22660	959.374	-0.383794	0.149407	-2.56879	0.0102055	0.189884
AT1G72670	1420.92	-0.340109	0.132404	-2.56871	0.0102077	0.189884
AT3G24495	810.021	-0.452916	0.176433	-2.56707	0.0102561	0.19048
AT3G16070	22.3509	2.48168	0.96678	2.56696	0.0102595	0.19048
AT5G27600	966.169	0.460952	0.179593	2.56665	0.0102687	0.19048
AT3G28720	1536.86	-0.332288	0.129565	-2.56463	0.0103285	0.191408
AT3G03130	2667.84	-0.343217	0.133897	-2.56328	0.0103688	0.191975
AT2G44230	32.7069	1.57321	0.613972	2.56235	0.0103967	0.192309
AT3G11520	417.001	-0.521794	0.203716	-2.56138	0.0104259	0.192668
AT5G23190	12.685	-4.39505	1.7163	-2.56077	0.0104441	0.192823
AT3G54560	3493.21	-0.40848	0.159535	-2.56044	0.0104539	0.192823
AT3G07450	17.2492	-4.19853	1.64058	-2.55917	0.0104921	0.193304
AT5G41890	15.0277	-4.55019	1.77829	-2.55875	0.010505	0.193304
AT3G61130	3123.19	-0.271982	0.106319	-2.55817	0.0105225	0.193304
AT2G31140	802.064	-0.407096	0.159148	-2.55797	0.0105284	0.193304
AT5G45400	488.923	-0.457296	0.178774	-2.55795	0.0105291	0.193304
AT2G40140	679.574	0.459172	0.179534	2.55757	0.0105406	0.193316
AT1G47200	3245.65	-0.262043	0.102475	-2.55715	0.0105534	0.193316
AT1G72450	1148.33	0.631251	0.246876	2.55696	0.0105592	0.193316
AT5G27730	3236.13	0.433021	0.16942	2.5559	0.0105915	0.193727
AT2G43360	2589.48	-0.326182	0.127791	-2.55245	0.0106967	0.195377
AT3G42660	1985.88	-0.303997	0.119107	-2.5523	0.0107015	0.195377
AT2G39890	415.924	0.533232	0.209025	2.55104	0.0107402	0.195901
AT4G34850	133.983	-3.98581	1.56373	-2.54891	0.0108061	0.196848
AT2G05520	4180.35	0.512905	0.201241	2.54871	0.0108121	0.196848
AT5G05440	107.535	0.984172	0.386565	2.54594	0.0108984	0.198236
AT1G22710	233.893	0.953	0.374773	2.54287	0.0109946	0.199802
AT4G38062	1526.56	-0.306127	0.120404	-2.5425	0.0110063	0.199829
AT3G57230	446.074	-0.558652	0.219785	-2.54181	0.0110281	0.20004
AT4G31510	286.451	0.670118	0.263701	2.54121	0.0110471	0.200201
AT5G45520	207.834	0.866668	0.341182	2.54019	0.0110791	0.200597
AT5G47110	2556.51	0.350237	0.137917	2.53947	0.0111021	0.200623
AT5G59690	8556.8	-0.33241	0.13091	-2.53922	0.0111101	0.200623
AT3G63460	7424.78	-0.288781	0.113755	-2.53864	0.0111286	0.200623
AT4G03110	881.197	-0.38646	0.152235	-2.53858	0.0111302	0.200623
AT2G15090	2426.45	-0.373176	0.147004	-2.53854	0.0111315	0.200623
AT5G63920	1832.69	-0.301096	0.118653	-2.53762	0.0111609	0.200968
AT2G40316	689.613	0.429069	0.169237	2.53532	0.0112346	0.201926
AT1G05350	807.21	0.479827	0.189257	2.53531	0.0112346	0.201926
AT5G39550	1044.6	-0.371625	0.146621	-2.5346	0.0112577	0.202155
AT2G02750	64.7332	1.37009	0.540705	2.53389	0.0112805	0.20238
AT3G17100	1292.11	0.411456	0.162453	2.53277	0.0113165	0.202749
AT2G04850	380.135	0.612383	0.241799	2.53261	0.0113216	0.202749
AT1G30210	768.265	-0.398198	0.157306	-2.53135	0.0113624	0.203295
AT1G55320	942.001	-0.408288	0.161375	-2.53005	0.0114046	0.203863
AT2G47830	773.062	-0.359595	0.142153	-2.52964	0.0114179	0.203915
AT3G16310	1648.36	0.336689	0.13316	2.52846	0.0114564	0.204133
AT3G55100	7.53775	-5.02602	1.98785	-2.52838	0.0114591	0.204133
AT5G52340	11.496	-4.94289	1.95512	-2.52818	0.0114657	0.204133
AT5G48060	59.8991	1.28974	0.510181	2.528	0.0114715	0.204133
AT3G14595	236.013	0.612923	0.242523	2.52727	0.0114952	0.204314
AT4G04423	4.20983	6.04648	2.3927	2.52705	0.0115025	0.204314
AT2G20390	437.651	0.575106	0.227637	2.52642	0.0115231	0.204497
AT4G32060	3172.3	0.373005	0.147682	2.52573	0.0115459	0.204596
AT5G28462	5.51728	-6.48793	2.56885	-2.52562	0.0115495	0.204596
AT3G08900	5.05751	-5.87922	2.33056	-2.52266	0.0116471	0.205885
AT2G47190	4.17145	6.03284	2.39152	2.5226	0.0116492	0.205885
AT3G52030	1028.68	0.379556	0.150482	2.52226	0.0116602	0.205885
AT5G18670	1513.16	0.428489	0.169891	2.52214	0.0116642	0.205885
AT4G30950	3115.13	0.287338	0.11394	2.52183	0.0116746	0.205885
AT3G02570	722.155	-0.562287	0.223091	-2.52044	0.0117207	0.206499
AT4G10400	154.213	-0.856226	0.339752	-2.52015	0.0117304	0.206499
AT1G53730	856.83	-0.393714	0.156325	-2.51857	0.0117833	0.207068
AT1G30880	1906.28	0.327659	0.130098	2.51855	0.0117838	0.207068
AT5G45950	1608.36	-0.451319	0.179313	-2.51693	0.0118383	0.207842
AT2G40100	510.403	-0.505091	0.20075	-2.51602	0.0118689	0.208193
AT4G02130	1144.78	0.455095	0.180985	2.51454	0.0119187	0.208881
AT5G37130	20183.2	0.324534	0.129102	2.51379	0.0119443	0.209142
AT3G16100	348.971	0.550523	0.219179	2.51175	0.0120133	0.210054
AT4G02715	1238.62	0.417624	0.166276	2.51162	0.0120177	0.210054
AT2G38995	439.674	0.744279	0.296468	2.51048	0.0120566	0.210547
AT2G27035	110.729	-3.2644	1.30075	-2.50964	0.0120856	0.210698
AT3G24090	489.522	-0.539373	0.214929	-2.50954	0.0120889	0.210698
AT2G45830	24.5884	2.89728	1.15462	2.50929	0.0120974	0.210698
AT1G42990	716.822	0.518751	0.206972	2.50638	0.0121973	0.212163
AT4G33870	25.779	-2.66314	1.06261	-2.50622	0.012203	0.212163
AT4G12750	1203.54	0.405529	0.161949	2.50405	0.0122782	0.213188
AT1G52000	1032.11	0.603216	0.240912	2.50389	0.0122837	0.213188
AT1G78290	36.4682	1.56491	0.625334	2.50252	0.0123312	0.213825
AT2G20760	6377.53	-0.234165	0.0936015	-2.50172	0.0123591	0.214119
AT1G04660	80.2582	-1.27346	0.509237	-2.50071	0.0123944	0.214542
AT5G48460	931.662	-0.385352	0.154442	-2.49513	0.0125911	0.217756
AT1G04520	1871.99	-0.379804	0.152328	-2.49334	0.0126549	0.218666
AT5G11000	765.226	-0.391319	0.156979	-2.49281	0.0126737	0.218799
AT5G18320	11.4528	-5.43469	2.1812	-2.49161	0.0127166	0.219167
AT3G24740	858.996	0.451027	0.18102	2.49159	0.0127173	0.219167
AT4G19120	439.097	-0.570877	0.229248	-2.49021	0.0127666	0.219825
AT5G45630	66.0153	-1.1092	0.445482	-2.48989	0.0127783	0.219833
AT5G42630	42.966	-1.60482	0.644727	-2.48915	0.012805	0.2201
AT5G58570	11.8545	3.32401	1.33674	2.48665	0.0128954	0.221402
AT5G17090	906.074	0.993836	0.399704	2.48643	0.0129032	0.221402
AT5G02130	688.887	-0.48747	0.196114	-2.48565	0.0129315	0.221483
AT4G37925	152.984	0.986461	0.396879	2.48555	0.0129352	0.221483
AT1G63180	104.248	1.01139	0.406936	2.48537	0.0129417	0.221483
AT1G70790	628.292	0.575362	0.231615	2.48414	0.0129866	0.222031
AT3G54600	106.016	1.15605	0.465424	2.48387	0.0129963	0.222031
AT1G64280	650.951	0.405086	0.163313	2.48043	0.0131223	0.22399
AT3G05740	386.184	-0.577738	0.232994	-2.47963	0.013152	0.224278
AT3G61415	363.043	-0.577045	0.23274	-2.47936	0.013162	0.224278
AT2G03690	451.439	0.543266	0.219186	2.47856	0.0131913	0.224402
AT3G59700	53.2025	-1.45279	0.586184	-2.47839	0.0131976	0.224402
AT5G49960	151.915	-0.697602	0.281492	-2.47823	0.0132034	0.224402
AT2G39800	2582.53	-0.285838	0.115357	-2.47786	0.0132174	0.224444
AT2G45950	927.814	-0.429248	0.173267	-2.47739	0.0132349	0.224548
AT3G58980	41.5842	1.46938	0.593424	2.47611	0.0132823	0.225049
AT4G31685	543.161	-0.595077	0.240362	-2.47576	0.0132954	0.225049
AT1G06490	260.275	0.772248	0.311935	2.47567	0.0132987	0.225049
AT4G09950	71.2553	1.62236	0.655533	2.47487	0.0133285	0.225214
AT5G03390	337.176	-0.604436	0.244254	-2.47462	0.0133376	0.225214
AT4G17910	291.608	-0.706339	0.285449	-2.47449	0.0133428	0.225214
AT1G15260	213.472	-0.772241	0.312164	-2.47383	0.0133671	0.225292
AT4G22150	565.529	0.428631	0.173272	2.47375	0.0133703	0.225292
AT2G41420	4500.42	-0.331519	0.134052	-2.47306	0.0133961	0.225413
AT2G18230	1752.16	-0.336093	0.135908	-2.47295	0.0134004	0.225413
AT2G01020	190.532	-1.1758	0.475633	-2.47208	0.0134329	0.225766
AT4G08480	412.494	0.499146	0.201961	2.4715	0.0134547	0.22594
AT1G01140	1129.4	-0.376648	0.152583	-2.46849	0.0135686	0.227571
AT4G21820	843.526	-0.407086	0.164952	-2.4679	0.0135907	0.227571
AT4G13410	123.438	-1.11141	0.450353	-2.46787	0.0135921	0.227571
AT2G30945	8.00074	4.59584	1.86239	2.46771	0.013598	0.227571
AT4G16050	32.0773	-2.09121	0.847583	-2.46726	0.0136152	0.227606
AT2G45023	161.76	0.79855	0.323687	2.46705	0.0136233	0.227606
AT2G39360	97.3231	0.933943	0.378714	2.46609	0.0136596	0.227852
AT4G18170	14.0586	2.48029	1.00581	2.46597	0.0136644	0.227852
AT2G25540	6.25196	-6.31985	2.5631	-2.4657	0.0136745	0.227852
AT4G12240	348.541	-0.506539	0.20546	-2.46539	0.0136862	0.227852
AT2G34040	3714.83	-0.315478	0.127976	-2.46514	0.0136959	0.227852
AT5G25580	961.503	-0.359981	0.146083	-2.46422	0.0137313	0.228249
AT1G50010	21085	-0.241648	0.0980996	-2.46329	0.0137667	0.228644
AT4G13640	2721.45	-0.381624	0.154995	-2.46217	0.0138098	0.229165
AT5G41050	114.274	-0.98671	0.400957	-2.46089	0.0138593	0.229793
AT3G08920	199.92	0.718204	0.291979	2.45978	0.0139021	0.229955
AT1G62560	117.985	1.19691	0.486592	2.45978	0.0139023	0.229955
AT4G10470	283.807	0.619021	0.251662	2.45973	0.0139041	0.229955
AT4G03635	108.606	0.927866	0.377737	2.45639	0.0140343	0.231721
AT5G14040	8866.96	-0.247233	0.100649	-2.45638	0.0140344	0.231721
AT5G64960	3073.13	0.27492	0.111963	2.45546	0.0140704	0.23212
AT4G11640	182.947	0.69374	0.282646	2.45445	0.01411	0.232579
AT5G62730	20.8685	-2.88537	1.17581	-2.45394	0.01413	0.232714
AT3G57040	319.866	0.700154	0.285548	2.45197	0.0142077	0.233798
AT1G78650	1784.61	-0.284917	0.116236	-2.45121	0.0142378	0.234098
AT3G29300	187.041	-0.81715	0.333424	-2.45078	0.0142547	0.234179
AT4G07960	425.077	-0.529099	0.215944	-2.45017	0.0142789	0.234382
AT2G33710	5.8566	5.22495	2.13338	2.44914	0.0143196	0.234853
AT2G41650	4978.2	-0.308556	0.126023	-2.44842	0.0143486	0.235091
AT4G02610	784.299	-0.383379	0.156598	-2.44818	0.014358	0.235091
AT3G04854	117.274	0.983874	0.401935	2.44784	0.0143714	0.235115
AT4G16990	458.375	-0.558055	0.228198	-2.44549	0.0144655	0.236458
AT2G46030	331.206	0.516934	0.211507	2.44406	0.0145232	0.237204
AT2G01950	652.128	0.417583	0.170955	2.44265	0.0145799	0.237933
AT1G30135	10.0862	3.96335	1.62336	2.44145	0.0146284	0.238445
AT4G28811	10.2853	-4.21907	1.72842	-2.44099	0.0146469	0.238445
AT3G63000	1294.06	0.308455	0.126366	2.44098	0.0146476	0.238445
AT1G68230	74.3971	1.04764	0.429604	2.43862	0.0147434	0.239806
AT1G65240	19.6048	-2.50516	1.02755	-2.43799	0.0147693	0.23995
AT5G50290	19.3127	2.52151	1.03439	2.43769	0.0147816	0.23995
AT5G53130	843.772	0.356067	0.146078	2.43751	0.0147889	0.23995
AT1G60630	593.338	-0.477165	0.195841	-2.43649	0.0148305	0.240427
AT5G41770	3245.51	-0.278028	0.114171	-2.43519	0.0148839	0.241095
AT5G22090	299.716	0.595726	0.244755	2.43397	0.014934	0.241644
AT2G23530	429.638	-0.477464	0.196182	-2.43377	0.0149424	0.241644
AT5G24640	43.4483	1.4959	0.614882	2.43283	0.0149813	0.241909
AT4G12990	99.7571	0.941673	0.387114	2.43255	0.0149929	0.241909
AT4G10380	214.199	0.769692	0.316477	2.43206	0.0150131	0.241909
AT5G17920	15089.8	-0.282395	0.116121	-2.43191	0.0150195	0.241909
AT3G56400	521.118	1.44437	0.593928	2.43189	0.0150202	0.241909
AT4G10850	5.69494	-5.72928	2.35645	-2.43132	0.015044	0.242094
AT5G47060	2012.27	-0.42601	0.175254	-2.43081	0.0150652	0.242096
AT1G09200	7105.25	-0.286526	0.117877	-2.43072	0.0150687	0.242096
AT5G20270	1760.79	-0.432923	0.178132	-2.43035	0.0150842	0.242148
AT5G25620	277.803	-0.571201	0.235159	-2.429	0.0151407	0.242153
AT3G49590	662.148	0.364223	0.14995	2.42896	0.015142	0.242153
AT5G33320	2601.14	-0.391075	0.161006	-2.42894	0.0151429	0.242153
AT1G80130	226.186	-0.753452	0.310204	-2.42889	0.0151451	0.242153
AT4G33650	973.859	-0.336879	0.138698	-2.42887	0.0151461	0.242153
AT4G12310	29.1487	-2.34326	0.965605	-2.42673	0.0152358	0.243363
AT4G26910	1478.11	-0.335481	0.138259	-2.42647	0.0152465	0.243363
AT4G01500	95.9274	-1.10686	0.456497	-2.42467	0.0153221	0.244324
AT1G20923	4.092	5.28356	2.17928	2.42445	0.0153315	0.244324
AT2G01320	976.421	0.436086	0.179938	2.42354	0.01537	0.244739
AT3G04920	6524.79	-0.27561	0.113746	-2.42303	0.0153917	0.244769
AT2G43690	68.854	1.57687	0.650817	2.42291	0.0153968	0.244769
AT3G23810	2273.97	-0.492207	0.203244	-2.42175	0.0154459	0.245285
AT2G47590	3954.91	-0.400639	0.165447	-2.42156	0.0154542	0.245285
AT3G28420	109.054	-0.883851	0.365133	-2.42063	0.0154938	0.245411
AT4G22220	1940.83	0.374496	0.154717	2.42052	0.0154983	0.245411
AT5G37860	4.23724	-6.25223	2.58324	-2.42031	0.0155074	0.245411
AT3G56370	4438.66	-0.39152	0.161798	-2.41981	0.0155288	0.245411
AT2G27450	1067.85	0.293519	0.121299	2.4198	0.0155291	0.245411
AT2G34180	27.8704	-2.55234	1.05485	-2.41962	0.0155369	0.245411
AT1G15670	435.879	0.511943	0.211693	2.41833	0.0155921	0.246085
AT4G27940	402.747	0.44968	0.18597	2.41802	0.0156052	0.246095
AT5G20740	4899.43	-0.294391	0.121812	-2.41677	0.015659	0.246746
AT4G02120	1257.65	-0.386422	0.159924	-2.41629	0.0156795	0.24687
AT2G21590	855.23	-0.356678	0.147664	-2.41547	0.0157147	0.247227
AT5G36907	3.72656	5.56688	2.30622	2.41385	0.0157849	0.248133
AT4G00955	7.52369	-4.76143	1.97324	-2.413	0.0158217	0.24835
AT4G11690	107.278	1.08386	0.449185	2.41295	0.0158239	0.24835
AT1G20620	12066.4	0.300668	0.124626	2.41256	0.0158408	0.248417
AT4G16490	2224.92	0.363746	0.150835	2.41155	0.0158847	0.248605
AT4G13070	460.572	0.649116	0.269175	2.4115	0.015887	0.248605
AT3G56450	223.416	0.788524	0.326996	2.41142	0.0158907	0.248605
AT3G57210	4.12717	6.01707	2.49705	2.40967	0.0159668	0.249596
AT4G09260	3.48101	5.53284	2.29826	2.4074	0.0160666	NA
AT5G60150	507.183	-0.436928	0.181627	-2.40563	0.0161447	0.252178
AT3G56060	26.0582	-4.09014	1.70117	-2.40431	0.0162032	0.252633
AT4G10000	166.029	-0.801067	0.333185	-2.40427	0.0162048	0.252633
AT4G21063	95.4955	1.19212	0.495869	2.4041	0.0162123	0.252633
AT5G55730	2443.42	-0.416538	0.173298	-2.40359	0.0162348	0.252782
AT4G11680	623.302	-0.508274	0.211499	-2.40319	0.0162526	0.25286
AT2G34655	23.2087	2.53593	1.05575	2.40202	0.016305	0.253475
AT3G27906	456.593	0.833161	0.347176	2.39982	0.0164031	0.254798
AT4G29980	36.5929	-4.82368	2.01029	-2.39949	0.0164178	0.254826
AT2G36490	2789.95	0.264483	0.110258	2.39877	0.0164504	0.25513
AT3G57330	642.441	0.421801	0.175866	2.39842	0.0164661	0.255172
AT1G03250	1151.56	-0.345824	0.144339	-2.39591	0.016579	0.25672
AT4G38360	1455.41	0.306623	0.128001	2.39547	0.016599	0.256827
AT2G02540	820.679	-0.459872	0.192014	-2.39499	0.0166209	0.256964
AT3G17950	472.713	0.523998	0.218894	2.39385	0.0166727	0.257485
AT1G19870	6050.32	-0.238539	0.0996542	-2.39367	0.0166807	0.257485
AT2G18990	688.489	-0.485137	0.20277	-2.39255	0.0167319	0.258073
AT3G24880	481.696	-0.880413	0.368084	-2.39188	0.0167621	0.258314
AT3G51370	2639.85	0.343029	0.143479	2.3908	0.0168119	0.258314
AT2G44430	897.387	0.347211	0.145232	2.39074	0.0168142	0.258314
AT1G32790	771.53	0.340427	0.142396	2.39072	0.0168155	0.258314
AT3G49080	1772.06	-0.308116	0.12888	-2.39071	0.0168157	0.258314
AT1G47840	11.8009	-4.39323	1.83788	-2.39039	0.0168307	0.258314
AT3G15820	729.469	-0.37583	0.157255	-2.38993	0.0168514	0.258314
AT1G33265	1365.33	0.27614	0.115544	2.38991	0.0168526	0.258314
AT5G13740	948.578	-0.42261	0.176918	-2.38873	0.0169067	0.258819
AT1G56200	2511.79	0.346876	0.14522	2.38862	0.0169118	0.258819
AT1G28470	22.0016	1.86588	0.781318	2.38812	0.0169348	0.25897
AT1G19350	2085.31	0.295646	0.123897	2.38622	0.0170225	0.260109
AT1G48330	550.89	0.487201	0.204225	2.38561	0.0170507	0.260337
AT2G04050	95.8227	1.34446	0.563651	2.38526	0.017067	0.260384
AT4G02740	814.977	0.366975	0.15388	2.38482	0.0170876	0.260496
AT5G47920	15.9906	3.05565	1.28188	2.38374	0.0171378	0.260879
AT2G41550	1684.36	-0.274737	0.115263	-2.38357	0.0171455	0.260879
AT5G64620	1736.75	-0.574498	0.241039	-2.38342	0.0171525	0.260879
AT3G01710	1584.54	-0.262874	0.110309	-2.38307	0.0171688	0.260926
AT1G06420	982.146	0.562215	0.235987	2.3824	0.0172002	0.261201
AT5G25990	8.16084	3.12577	1.31258	2.3814	0.017247	0.26171
AT2G28670	24.6594	1.80932	0.759937	2.38088	0.0172714	0.261879
AT2G46735	94.6689	-0.956009	0.401601	-2.3805	0.0172894	0.261904
AT3G02040	387.583	-0.855693	0.35953	-2.38003	0.0173111	0.261904
AT5G02270	933.604	-0.319129	0.134088	-2.37999	0.017313	0.261904
AT2G40475	254.435	-0.743871	0.312611	-2.37954	0.0173341	0.262021
AT2G05310	413.019	0.576228	0.242296	2.3782	0.0173973	0.262606
AT5G08610	3156.24	0.326215	0.137171	2.37816	0.0173994	0.262606
AT5G60230	41.8273	1.56599	0.658724	2.3773	0.0174399	0.263015
AT1G11080	183.468	1.07863	0.453821	2.37677	0.0174652	0.263195
AT3G07550	241.825	0.701811	0.295353	2.37618	0.0174931	0.263414
AT3G28580	173.737	-1.353	0.569567	-2.37549	0.0175259	0.263536
AT1G16540	733.445	-0.389571	0.163999	-2.37544	0.017528	0.263536
AT1G56000	236.375	0.628575	0.26476	2.37413	0.0175903	0.264271
AT3G55130	388.959	-0.613943	0.258711	-2.37308	0.0176402	0.264726
AT2G31560	684.619	-0.5104	0.215114	-2.3727	0.0176587	0.264726
AT3G05600	3606.94	-0.298148	0.125662	-2.37262	0.0176622	0.264726
AT3G05110	229.192	-0.722832	0.304712	-2.37218	0.0176834	0.264726
AT1G04730	592.706	-0.450883	0.19008	-2.37206	0.0176891	0.264726
AT2G39470	319.478	0.699154	0.294777	2.37181	0.0177013	0.264726
AT1G80440	196.948	0.857821	0.361831	2.37078	0.0177507	0.26508
AT1G01780	471.691	-0.537666	0.226791	-2.37075	0.0177519	0.26508
AT3G55750	18330.9	-0.333359	0.140658	-2.36999	0.0177885	0.265426
AT2G29710	32.1638	1.73427	0.731991	2.36924	0.0178245	0.26576
AT5G27000	451.82	-0.489062	0.206627	-2.36688	0.0179389	0.267263
AT4G27585	1699.13	0.368659	0.155787	2.36643	0.0179606	0.267384
AT1G20930	772.078	-0.476531	0.201415	-2.36592	0.0179855	0.267391
AT4G02725	228.386	0.709977	0.300107	2.36575	0.0179937	0.267391
AT2G33400	1548.83	-0.364091	0.153912	-2.36558	0.0180018	0.267391
AT3G48360	15.5108	2.65364	1.12203	2.36503	0.0180287	0.267526
AT5G57940	958.155	0.376079	0.15903	2.36484	0.018038	0.267526
AT4G32150	1234.03	0.368567	0.155876	2.36449	0.0180549	0.267574
AT1G48300	2378.03	0.958488	0.405637	2.36292	0.0181316	0.268509
AT5G25820	12.8319	3.83969	1.62531	2.36245	0.0181548	0.268651
AT2G37960	232.239	-0.567979	0.240478	-2.36187	0.0181829	0.268864
AT3G27220	1442.14	-0.440086	0.186429	-2.36061	0.0182449	0.269579
AT5G14740	144.33	2.83792	1.20239	2.36024	0.0182629	0.269642
AT2G33240	333.017	0.538123	0.228068	2.35948	0.0183006	0.269987
AT3G12050	1813.96	-0.429596	0.182093	-2.35921	0.0183137	0.269987
AT5G25440	39.6884	1.49334	0.633213	2.35835	0.0183565	0.270414
AT4G33630	1274.56	0.278173	0.118069	2.35602	0.0184718	0.271682
AT5G42500	99.9661	-1.04691	0.444378	-2.35591	0.0184774	0.271682
AT3G56408	16.0231	2.82681	1.20002	2.35564	0.0184907	0.271682
AT5G22460	527.792	0.847223	0.359732	2.35515	0.0185151	0.271682
AT1G18390	8.93268	4.32592	1.8368	2.35514	0.0185159	0.271682
AT4G15130	559.364	-0.445016	0.188985	-2.35477	0.0185342	0.271682
AT4G15150	19.8121	2.48248	1.05428	2.35467	0.0185392	0.271682
AT2G35390	655.197	-0.362563	0.154055	-2.35346	0.0185994	0.272362
AT3G26922	144.94	1.21956	0.518665	2.35135	0.0187055	0.273713
AT4G35190	6007.83	0.275863	0.117351	2.35075	0.0187354	0.273781
AT5G16690	299.924	-0.557225	0.23708	-2.35037	0.0187549	0.273781
AT1G09415	1131.1	0.463662	0.19728	2.35027	0.0187599	0.273781
AT2G33250	573.252	0.467341	0.198856	2.35015	0.0187658	0.273781
AT4G10420	38.465	2.17054	0.924524	2.34774	0.0188877	0.275354
AT2G19190	3.45756	4.97912	2.12132	2.34718	0.0189161	NA
AT5G38980	178.863	0.687147	0.292955	2.34557	0.018998	0.276682
AT2G46040	629.353	-0.417029	0.177808	-2.3454	0.0190068	0.276682
AT4G21326	4327.64	0.310211	0.1323	2.34476	0.0190394	0.276792
AT2G31070	1339.61	-0.507539	0.216462	-2.3447	0.0190425	0.276792
AT3G15800	66.2873	1.63491	0.69767	2.34339	0.0191095	0.277561
AT1G15740	541.517	0.428155	0.182733	2.34307	0.019126	0.277596
AT1G05680	612.82	1.24973	0.533441	2.34278	0.0191408	0.277604
AT5G54920	435.266	-0.496029	0.211784	-2.34214	0.0191735	0.277875
AT5G54160	2919.34	-0.417836	0.178436	-2.34166	0.0191982	0.278028
AT5G23110	1888.15	0.305264	0.130432	2.34041	0.0192624	0.278752
AT1G79620	155.809	0.807876	0.345281	2.33976	0.019296	0.278864
AT2G36900	496.297	0.468996	0.200467	2.33952	0.0193087	0.278864
AT3G55400	2046.05	-0.276625	0.118244	-2.33944	0.0193126	0.278864
AT3G53730	5380.94	-0.29906	0.127887	-2.33847	0.0193628	0.279258
AT4G17730	620.003	0.510035	0.218141	2.33809	0.0193824	0.279258
AT1G61690	981.982	0.354377	0.151567	2.33809	0.0193824	0.279258
AT3G01600	361.534	0.73165	0.313127	2.33659	0.0194606	0.280178
AT1G06840	459.623	0.420447	0.180022	2.33553	0.0195159	0.280601
AT3G23390	4668.48	-0.263717	0.112918	-2.33548	0.0195185	0.280601
AT3G57170	1252.06	0.351091	0.150378	2.33472	0.0195579	0.280962
AT4G22140	3309.36	-0.235244	0.100784	-2.33415	0.0195881	0.28116
AT1G10830	407.585	-0.475623	0.203795	-2.33383	0.0196044	0.28116
AT3G18670	32.0705	1.44483	0.61913	2.33364	0.0196145	0.28116
AT5G09443	45.2031	1.39594	0.598432	2.33267	0.0196656	0.281563
AT1G28580	682.166	0.42453	0.182012	2.33242	0.0196785	0.281563
AT2G36250	1736.89	0.346451	0.148546	2.33229	0.0196855	0.281563
AT4G04880	176.384	0.775278	0.332721	2.33012	0.0198	0.282995
AT4G00580	29.9058	2.08309	0.894097	2.32983	0.0198151	0.283005
AT3G08495	5.11239	-6.17046	2.64985	-2.3286	0.0198801	0.283727
AT1G54773	87.4554	-0.880205	0.378113	-2.32789	0.0199179	0.284053
AT2G31390	359.837	0.631084	0.271162	2.32733	0.0199474	0.284053
AT5G67380	1154.23	0.35348	0.151887	2.32725	0.0199518	0.284053
AT3G51960	24.9575	1.60326	0.688956	2.32709	0.0199606	0.284053
AT3G61470	5017.57	0.387763	0.166672	2.3265	0.0199921	0.284296
AT4G00490	1264.25	-0.393346	0.169135	-2.32564	0.0200379	0.284741
AT1G29380	169.824	0.759126	0.326474	2.32523	0.0200598	0.284847
AT3G21250	1799.95	0.245457	0.10559	2.32463	0.0200918	0.284928
AT1G77260	996.174	-0.330752	0.142285	-2.32458	0.0200945	0.284928
AT5G15890	3.36237	5.37402	2.31204	2.32436	0.0201063	NA
AT2G41000	341.817	-0.594042	0.255613	-2.32399	0.0201261	0.28517
AT1G23540	3.40089	-5.42661	2.33511	-2.32392	0.0201298	NA
AT1G10682	256.314	0.85722	0.369	2.32309	0.0201743	0.2855
AT2G28480	492.46	0.449086	0.19332	2.32301	0.0201784	0.2855
AT3G04860	204.691	0.625456	0.269347	2.32212	0.0202265	0.285976
AT5G49160	5410.28	-0.251747	0.108454	-2.32123	0.0202742	0.28628
AT2G23820	1250.23	-0.35863	0.154503	-2.32118	0.0202771	0.28628
AT3G61270	5.15263	4.38702	1.89031	2.32079	0.0202984	0.286374
AT1G56340	13973.4	-0.279845	0.120695	-2.31861	0.0204162	0.287831
AT2G33855	254.376	0.575471	0.248291	2.31773	0.0204639	0.288296
AT3G55970	13.1645	2.9262	1.263	2.31687	0.0205111	0.288754
AT1G65470	596.89	-0.417357	0.180243	-2.31552	0.0205843	0.289381
AT2G46270	1072.57	0.338271	0.146089	2.31551	0.020585	0.289381
AT3G59950	665.397	0.35816	0.154747	2.31448	0.0206412	0.289964
AT5G47770	2270.58	-0.243103	0.105058	-2.31399	0.0206684	0.290139
AT5G67580	633.418	0.403123	0.174233	2.3137	0.0206842	0.290154
AT5G38990	178.041	0.786488	0.340186	2.31194	0.0207811	0.291245
AT5G56630	1249.14	0.347091	0.150142	2.31175	0.0207916	0.291245
AT1G77520	55.7087	-1.58963	0.687906	-2.31082	0.0208426	0.291753
AT1G03495	103.452	-1.34731	0.583232	-2.31008	0.0208836	0.292118
AT5G09900	3573.29	-0.244422	0.105855	-2.30902	0.0209424	0.292733
AT1G31200	21.8828	2.35016	1.01821	2.30812	0.0209922	0.292925
AT4G03380	5.87734	5.62202	2.43583	2.30806	0.020996	0.292925
AT4G37870	8467.52	0.242511	0.105091	2.30762	0.0210202	0.292925
AT1G27620	102.107	0.809855	0.350958	2.30756	0.0210238	0.292925
AT1G21680	1107.98	0.549398	0.238099	2.30743	0.0210306	0.292925
AT5G57350	572.028	0.659689	0.286053	2.30618	0.0211007	0.293342
AT5G43080	233.138	-0.720862	0.312579	-2.30617	0.0211009	0.293342
AT3G47950	73.9159	-0.92111	0.399496	-2.30568	0.0211286	0.293342
AT1G03870	81.9921	1.28648	0.558169	2.30482	0.0211766	0.293342
AT3G24420	1438.61	0.361932	0.157056	2.30448	0.021196	0.293342
AT5G67280	1324.43	-0.353036	0.153201	-2.30439	0.0212007	0.293342
AT4G09520	380.751	-0.522177	0.226647	-2.30392	0.0212269	0.293342
AT4G24190	17188	-0.206159	0.0894848	-2.30384	0.0212315	0.293342
AT3G27400	43.1845	1.6638	0.722192	2.30382	0.0212329	0.293342
AT5G62065	8.06997	-5.46414	2.3718	-2.3038	0.0212341	0.293342
AT4G08960	1638.94	-0.429889	0.186617	-2.30359	0.0212456	0.293342
AT4G22540	1198.54	0.445344	0.193333	2.30351	0.0212501	0.293342
AT1G03780	3781.48	-0.281227	0.122104	-2.30318	0.0212687	0.293342
AT4G17470	6.94123	-5.13428	2.22929	-2.30311	0.0212729	0.293342
AT1G48630	2432.26	-0.331583	0.143985	-2.30291	0.0212841	0.293342
AT1G11800	481.772	-0.493828	0.214494	-2.30229	0.0213187	0.293613
AT4G17300	1159.82	-0.308716	0.134202	-2.30038	0.021427	0.294898
AT5G25755	78.6167	-0.988638	0.429964	-2.29935	0.0214851	0.295492
AT1G15240	1923.63	-0.253782	0.110412	-2.2985	0.0215332	0.295947
AT5G04720	470.215	0.411255	0.179001	2.29749	0.0215906	0.296528
AT3G51440	108.8	0.919274	0.400193	2.29708	0.0216142	0.296646
AT2G16860	3508.98	-0.273372	0.119066	-2.29597	0.0216774	0.297306
AT5G09250	785.751	-0.333249	0.14523	-2.29463	0.0217545	0.298155
AT4G37030	79.79	1.004	0.437679	2.29393	0.0217947	0.298498
AT1G30320	1470.04	0.311391	0.13579	2.29318	0.0218378	0.298611
AT2G18660	192.498	0.705374	0.307619	2.29301	0.0218473	0.298611
AT3G20935	5.71948	4.81076	2.09804	2.29298	0.0218494	0.298611
AT1G79600	948.802	0.329997	0.143971	2.2921	0.0219	0.298611
AT5G43450	43.6693	1.84241	0.803888	2.29187	0.0219131	0.298611
AT3G25717	265.501	0.704168	0.307285	2.29158	0.0219298	0.298611
AT1G34420	34.1922	1.46687	0.640203	2.29125	0.0219487	0.298611
AT2G21380	1589.65	-0.304734	0.133015	-2.29098	0.0219645	0.298611
AT1G13990	382.456	0.551147	0.240578	2.29093	0.0219677	0.298611
AT3G12860	1090.38	-0.394035	0.172	-2.2909	0.0219692	0.298611
AT3G20050	6933.51	-0.268533	0.117218	-2.29089	0.0219699	0.298611
AT1G08880	2877.14	-0.297823	0.13005	-2.29007	0.0220173	0.298891
AT2G01060	1359.04	0.334154	0.145921	2.28997	0.0220231	0.298891
AT1G01770	597.482	-0.380772	0.166295	-2.28975	0.022036	0.298891
AT1G48120	276.315	-0.669787	0.292612	-2.289	0.0220796	0.299275
AT1G02065	4351.27	-0.401871	0.175636	-2.28809	0.0221324	0.299786
AT1G01400	6.22037	-6.15652	2.69212	-2.28687	0.0222034	0.300395
AT1G20950	1757.1	-0.370604	0.162063	-2.28679	0.022208	0.300395
AT4G10955	563.831	0.391886	0.17142	2.28612	0.0222475	0.300653
AT5G13150	4.91598	-4.97525	2.17669	-2.28569	0.0222722	0.300653
AT3G14620	40.6155	1.37455	0.601373	2.28568	0.0222729	0.300653
AT5G52910	622.366	-0.516473	0.226085	-2.28442	0.0223466	0.301355
AT4G19006	1093.27	-0.358899	0.157118	-2.28427	0.0223555	0.301355
AT5G04895	806.675	0.395214	0.17309	2.28329	0.0224134	0.30148
AT1G16500	405.153	-0.426488	0.186789	-2.28326	0.0224149	0.30148
AT2G30100	338.233	0.502839	0.220239	2.28315	0.0224214	0.30148
AT2G14170	2557.23	-0.264816	0.115994	-2.28301	0.02243	0.30148
AT5G57690	33.0233	1.74164	0.762936	2.28281	0.0224413	0.30148
AT4G23060	1542.74	0.455433	0.199602	2.28171	0.0225067	0.302151
AT5G25450	7.08494	-5.23413	2.2943	-2.28136	0.0225274	0.302223
AT4G01037	1195.01	0.380658	0.166915	2.28056	0.0225747	0.302651
AT3G13080	1472.56	0.56535	0.247981	2.27981	0.0226189	0.303037
AT4G38430	5380.41	0.256507	0.112537	2.27931	0.0226484	0.303227
AT4G01660	714.486	0.364307	0.159898	2.27837	0.0227046	0.303639
AT3G58900	251.617	-0.606078	0.266041	-2.27814	0.0227182	0.303639
AT5G23800	83.7142	0.939111	0.412249	2.27802	0.0227255	0.303639
AT2G40300	1560	-0.340747	0.149604	-2.27766	0.0227471	0.303721
AT2G38250	61.1364	1.42543	0.625944	2.27726	0.0227709	0.303768
AT5G06000	353.32	-0.56047	0.246144	-2.277	0.0227863	0.303768
AT1G30360	2619.84	0.344944	0.151513	2.27667	0.022806	0.303768
AT1G75410	371.357	0.59393	0.260918	2.27631	0.0228277	0.303768
AT3G45440	676.32	0.5286	0.232218	2.2763	0.0228278	0.303768
AT2G35637	15.1362	-3.06851	1.34849	-2.27551	0.0228752	0.304194
AT1G14360	546.115	-0.506195	0.222672	-2.27328	0.0230093	0.305587
AT1G05630	1056.53	0.361863	0.159183	2.27325	0.023011	0.305587
AT5G35770	379.35	0.58267	0.256363	2.27283	0.0230367	0.305718
AT5G48335	245.053	0.583933	0.256948	2.27257	0.023052	0.305718
AT1G78580	992.003	0.51954	0.228678	2.27193	0.0230908	0.305813
AT3G09555	3.97049	5.68808	2.50378	2.27179	0.0230991	0.305813
AT3G13404	8.76527	2.75768	1.21394	2.27168	0.0231057	0.305813
AT1G50640	818.176	0.33178	0.146077	2.27126	0.023131	0.305942
AT2G22540	706.464	0.599376	0.263926	2.271	0.0231468	0.305945
AT3G62720	1170.69	-0.320839	0.141307	-2.2705	0.0231772	0.305977
AT5G00715	818.002	0.428924	0.188916	2.27045	0.0231803	0.305977
AT1G20696	12553.3	-0.275139	0.121197	-2.27019	0.0231963	0.305983
AT2G47400	6445.85	0.307284	0.135435	2.26888	0.0232759	0.306799
AT4G26130	4177.74	-0.225143	0.0992408	-2.26865	0.0232893	0.306799
AT5G11800	974.984	-0.403809	0.178076	-2.26762	0.0233525	0.307426
AT1G12420	676.524	-0.398515	0.1758	-2.26687	0.0233984	0.307556
AT5G15490	1211.71	-0.409748	0.180763	-2.26676	0.0234047	0.307556
AT4G15260	405.736	-0.547731	0.241644	-2.26669	0.0234093	0.307556
AT1G13400	605.119	-0.498536	0.220017	-2.2659	0.0234574	0.307783
AT1G08610	456.804	0.451401	0.199216	2.26589	0.0234579	0.307783
AT2G42190	1190.98	0.35501	0.156796	2.26415	0.023565	0.308854
AT1G26930	419.585	0.566937	0.250429	2.26387	0.0235824	0.308854
AT1G64820	11.2973	4.82727	2.13276	2.2634	0.0236113	0.308854
AT2G23680	20.1792	2.01464	0.890148	2.26326	0.0236198	0.308854
AT2G28740	2961.91	-0.316575	0.139895	-2.26295	0.0236389	0.308854
AT5G13550	1059.76	0.356039	0.157336	2.26292	0.0236404	0.308854
AT4G17800	122.627	0.825921	0.365003	2.26278	0.0236494	0.308854
AT2G20980	458.094	-0.449871	0.198845	-2.26242	0.0236713	0.308936
AT1G16840	531.792	0.438271	0.193743	2.26213	0.0236895	0.308968
AT3G51970	26.1155	1.61305	0.713346	2.26125	0.0237439	0.309473
AT4G13800	279.392	-0.537353	0.237756	-2.2601	0.0238149	0.309775
AT4G12600	1869.32	0.337625	0.149397	2.25992	0.0238265	0.309775
AT2G19910	1309.43	-0.360949	0.159731	-2.25974	0.0238376	0.309775
AT2G37710	572.942	0.422821	0.187115	2.25968	0.023841	0.309775
AT3G51750	16.0448	2.4953	1.10431	2.25961	0.0238458	0.309775
AT3G63450	1687.05	-0.365513	0.161802	-2.25901	0.0238828	0.309945
AT4G00560	579.766	0.477691	0.211472	2.25889	0.0238904	0.309945
AT5G07810	1060.4	-0.359247	0.159083	-2.25824	0.0239308	0.310043
AT2G08735	27.986	-1.76771	0.783022	-2.25755	0.0239738	0.310043
AT3G44735	423.942	-0.661225	0.292904	-2.25748	0.0239782	0.310043
AT1G19600	935.467	0.458944	0.203321	2.25724	0.0239931	0.310043
AT4G01990	428.702	-0.406419	0.180064	-2.25708	0.0240029	0.310043
AT4G31710	7.17309	3.79525	1.68158	2.25696	0.0240108	0.310043
AT2G05940	300.639	-0.482891	0.213963	-2.25689	0.0240148	0.310043
AT2G22960	335.142	-0.745527	0.330412	-2.25635	0.0240485	0.310043
AT2G19920	589.865	-0.468723	0.207744	-2.25625	0.024055	0.310043
AT5G65280	998.098	0.338561	0.150055	2.25624	0.0240555	0.310043
AT5G02500	55694.8	0.231612	0.102708	2.25506	0.0241296	0.310796
AT4G04330	82.7316	1.04955	0.46556	2.25438	0.0241724	0.310943
AT3G47610	1606.85	0.291541	0.129322	2.25437	0.0241727	0.310943
AT3G05830	2122.62	-0.253591	0.112522	-2.25369	0.0242156	0.311163
AT1G08980	689.417	0.567508	0.251823	2.2536	0.0242214	0.311163
AT2G25590	301.943	0.490321	0.217636	2.25294	0.024263	0.311494
AT1G05070	693.772	0.438851	0.194959	2.25099	0.0243859	0.312848
AT1G66390	116.276	-1.05551	0.468957	-2.25077	0.0244003	0.312848
AT4G36730	1702.35	0.296315	0.131666	2.25051	0.0244165	0.312852
AT5G25950	15.321	-4.39326	1.95273	-2.24981	0.0244611	0.31322
AT5G66240	1823.6	0.330665	0.147034	2.2489	0.024519	0.313567
AT5G14610	2629.91	-0.216934	0.0964633	-2.24888	0.0245201	0.313567
AT3G52630	465.411	-0.505649	0.224871	-2.24862	0.0245367	0.313576
AT4G17840	300.199	0.629494	0.280098	2.2474	0.0246142	0.314075
AT4G32140	435.401	-0.399714	0.177878	-2.24713	0.0246318	0.314075
AT5G26340	45.8991	1.66533	0.741107	2.24708	0.0246348	0.314075
AT1G09170	10.5275	-3.34033	1.48657	-2.24701	0.0246396	0.314075
AT2G34380	225.879	-0.582181	0.259142	-2.24658	0.0246672	0.314223
AT2G28815	110.099	-0.820188	0.365203	-2.24584	0.0247142	0.314619
AT3G60840	715.589	-0.381061	0.169767	-2.24462	0.0247929	0.315384
AT3G59550	776.409	-0.452763	0.201733	-2.24436	0.0248091	0.315384
AT1G14720	1299.8	0.30059	0.133944	2.24416	0.0248224	0.315384
AT2G37050	3206.19	-0.246113	0.109685	-2.24382	0.0248442	0.315453
AT3G58930	420.482	0.428033	0.190782	2.24357	0.0248599	0.315453
AT1G73920	1393.44	0.442159	0.197178	2.24244	0.024933	0.316177
AT2G26450	6.54173	-3.60992	1.61035	-2.2417	0.0249811	0.316582
AT1G03970	684.699	0.372861	0.166384	2.24096	0.0250285	0.316786
AT2G43140	8.50288	4.06714	1.81492	2.24095	0.0250293	0.316786
AT3G54770	36.0315	-1.77587	0.792702	-2.24027	0.0250734	0.316998
AT3G05320	5.8921	4.9174	2.19508	2.24019	0.0250783	0.316998
AT3G19380	131.133	0.875438	0.390857	2.23979	0.0251047	0.317008
AT3G12920	1357.79	0.384799	0.171809	2.23969	0.0251113	0.317008
AT3G22845	1784.1	-0.397334	0.177508	-2.23839	0.0251953	0.317865
AT1G08520	2021.8	0.267154	0.119385	2.23775	0.0252373	0.31819
AT4G05360	3.35814	-4.99781	2.23361	-2.23755	0.0252504	NA
AT4G05160	512.645	-0.492788	0.220277	-2.23713	0.0252777	0.318367
AT1G04880	208.264	-0.769622	0.344038	-2.23703	0.0252847	0.318367
AT4G00020	934.991	-0.324289	0.14498	-2.23679	0.0252998	0.318367
AT3G19860	1164.27	0.51638	0.230909	2.23629	0.0253328	0.318578
AT5G53870	4.0882	4.70216	2.10326	2.23566	0.0253743	0.318771
AT3G25795	3.53422	-5.87049	2.62597	-2.23555	0.0253813	NA
AT2G41470	130.054	-0.802537	0.359004	-2.23545	0.0253878	0.318771
AT5G16120	765.568	0.40594	0.181612	2.23521	0.0254034	0.318771
AT5G28463	8.58203	-4.27635	1.91354	-2.23479	0.0254311	0.318771
AT3G43740	23.5065	6.30336	2.82115	2.23432	0.0254619	0.318771
AT3G63093	15.4815	-3.73092	1.66987	-2.23427	0.0254656	0.318771
AT2G45280	272.914	-0.527014	0.235918	-2.23388	0.0254909	0.318771
AT5G03170	117.115	0.740081	0.331306	2.23383	0.0254943	0.318771
AT4G36250	2559.36	-0.332492	0.148865	-2.2335	0.0255157	0.318771
AT5G55250	467.221	-0.472954	0.211763	-2.23341	0.0255218	0.318771
AT2G20960	1637.01	0.295798	0.132448	2.23332	0.0255278	0.318771
AT2G36200	2860.68	-0.269616	0.120736	-2.2331	0.0255425	0.318771
AT4G08810	1706.51	-0.253356	0.113485	-2.23251	0.0255812	0.318905
AT5G23940	16722.6	-0.291107	0.130411	-2.23222	0.0256004	0.318905
AT3G58150	98.6906	1.06977	0.479275	2.23207	0.0256107	0.318905
AT2G17975	480.779	0.629093	0.281863	2.23191	0.025621	0.318905
AT1G59820	1401.41	-0.294341	0.131891	-2.23171	0.0256342	0.318905
AT4G14500	568.097	0.512166	0.229554	2.23113	0.0256725	0.319179
AT1G76180	1657.47	-0.377381	0.169218	-2.23015	0.0257378	0.319789
AT2G21100	6.48922	-4.94102	2.21635	-2.22935	0.0257905	0.320242
AT3G56960	655.593	0.354692	0.159133	2.2289	0.0258206	0.320413
AT3G13950	104.222	0.946157	0.424644	2.22812	0.0258725	0.320855
AT3G05800	219.346	-0.620336	0.278468	-2.22767	0.0259022	0.321021
AT3G27640	484.657	-0.557453	0.250326	-2.22691	0.0259535	0.321434
AT1G79740	1432.2	0.254621	0.11435	2.22669	0.0259682	0.321434
AT1G22015	35.3886	-4.9254	2.21271	-2.22595	0.0260173	0.321444
AT4G26555	787.299	0.402302	0.180745	2.2258	0.0260278	0.321444
AT2G29960	3933.4	-0.300403	0.134965	-2.22579	0.0260282	0.321444
AT2G21650	8.64216	-4.1569	1.86781	-2.22554	0.0260448	0.321444
AT5G28840	3734.8	-0.252146	0.113309	-2.22529	0.0260617	0.321444
AT1G23780	1317.09	0.278495	0.125156	2.22518	0.0260692	0.321444
AT3G48330	612.667	0.363562	0.163401	2.22497	0.0260834	0.321444
AT5G51230	1076.42	-0.283566	0.127472	-2.22453	0.026113	0.321494
AT2G39780	1437.94	0.311858	0.140197	2.22442	0.02612	0.321494
AT3G20440	950.644	0.35552	0.159885	2.22359	0.0261759	0.321851
AT1G79800	14.4181	-2.93389	1.31949	-2.22351	0.0261818	0.321851
AT3G30305	4.47582	6.13524	2.75988	2.22301	0.0262151	0.322059
AT4G33070	84.6026	-1.11476	0.501542	-2.22266	0.026239	0.322152
AT5G03840	112.195	1.05967	0.476951	2.22175	0.0263002	0.322702
AT2G46440	81.1847	-0.990342	0.445959	-2.2207	0.0263711	0.322823
AT1G17530	834.062	0.409617	0.184465	2.22057	0.0263802	0.322823
AT1G18840	1337.52	-0.290946	0.131035	-2.22037	0.0263933	0.322823
AT2G16660	1012.06	0.385685	0.173706	2.22033	0.0263964	0.322823
AT2G44525	228.479	0.787411	0.354656	2.22021	0.0264043	0.322823
AT2G16740	85.0081	1.28434	0.578516	2.22006	0.0264149	0.322823
AT1G17745	2324.37	0.318485	0.143467	2.21991	0.0264248	0.322823
AT1G22950	1093.25	-0.301935	0.136064	-2.21906	0.0264826	0.322896
AT2G31880	212.403	0.714646	0.322088	2.21879	0.0265008	0.322896
AT3G56800	1609.26	-0.306745	0.138257	-2.21866	0.0265098	0.322896
AT2G37760	400.359	0.481609	0.217087	2.2185	0.0265206	0.322896
AT4G18640	141.205	0.831011	0.374621	2.21827	0.0265363	0.322896
AT1G64150	597.973	0.451519	0.203559	2.21812	0.0265464	0.322896
AT5G40630	8.56304	3.58805	1.61767	2.21804	0.0265519	0.322896
AT5G50250	1121.68	-0.291857	0.131605	-2.21767	0.0265771	0.322896
AT4G01030	131.093	0.684628	0.308723	2.21761	0.0265812	0.322896
AT5G40720	47.2941	1.19324	0.538124	2.21741	0.0265952	0.322896
AT1G80710	262.837	-0.636766	0.287197	-2.21717	0.0266113	0.322896
AT5G39800	585.298	-0.43671	0.197066	-2.21606	0.0266872	0.323617
AT3G49670	1417.1	-0.355968	0.160745	-2.21448	0.0267957	0.324733
AT1G31885	4.01427	-5.8539	2.64415	-2.21391	0.0268353	0.324849
AT5G65270	911.56	-0.352762	0.159354	-2.2137	0.0268494	0.324849
AT3G10020	4657.63	0.432496	0.195418	2.21319	0.0268846	0.324849
AT3G23150	1256.75	0.585027	0.264341	2.21315	0.026887	0.324849
AT2G26695	75.5784	1.24161	0.561018	2.21314	0.0268878	0.324849
AT4G36710	192.718	0.674074	0.304711	2.21217	0.0269548	0.325459
AT3G15680	1318.04	-0.381483	0.172623	-2.20992	0.0271107	0.327012
AT5G15950	1178.02	-0.438778	0.198557	-2.20983	0.0271167	0.327012
AT5G42146	31.296	1.3909	0.629638	2.20904	0.0271716	0.327473
AT4G03820	144.668	0.752123	0.340579	2.20837	0.0272188	0.327777
AT4G05071	6.45872	-4.55137	2.06112	-2.2082	0.0272301	0.327777
AT5G05100	1591.92	0.307179	0.139142	2.20766	0.0272678	0.327968
AT3G47347	4.00768	5.06106	2.29267	2.2075	0.0272793	0.327968
AT3G53630	1858.21	0.267146	0.121046	2.20697	0.027316	0.328137
AT3G47340	160.461	-2.05754	0.932485	-2.20651	0.027348	0.328137
AT5G53390	397.943	-0.482941	0.218894	-2.20628	0.0273642	0.328137
AT2G43520	569.784	0.515722	0.233763	2.20618	0.0273715	0.328137
AT3G50950	274.356	0.574117	0.26024	2.2061	0.0273767	0.328137
AT3G14700	12.2447	4.0404	1.83194	2.20553	0.0274167	0.328416
AT2G16760	142.693	-0.776036	0.351924	-2.20512	0.0274456	0.328562
AT3G07090	1020.79	-0.400561	0.181701	-2.2045	0.0274891	0.328598
AT3G01450	242.689	0.530294	0.240553	2.20447	0.0274911	0.328598
AT2G44700	36.9233	-1.34859	0.611781	-2.20437	0.0274986	0.328598
AT3G29644	24.8617	8.60285	3.90776	2.20148	0.0277023	0.33083
AT5G06200	3.62213	4.65859	2.1163	2.20129	0.0277155	NA
AT1G10670	5672.82	-0.201415	0.0915143	-2.20091	0.0277424	0.331016
AT4G12910	109.072	1.01977	0.4634	2.20063	0.0277619	0.331016
AT5G65300	11.2113	3.27543	1.48876	2.20011	0.0277994	0.331016
AT3G45230	882.165	-0.436902	0.198609	-2.19981	0.0278202	0.331016
AT1G33050	836.127	0.447581	0.203469	2.19975	0.0278248	0.331016
AT4G14723	402.997	0.537414	0.244334	2.1995	0.0278422	0.331016
AT1G03230	2462.24	0.236843	0.107696	2.19918	0.0278651	0.331016
AT3G04720	13.8121	2.47416	1.12505	2.19916	0.0278664	0.331016
AT1G54580	5867.49	-0.305069	0.138723	-2.19912	0.0278692	0.331016
AT3G52960	5542.44	-0.351566	0.159918	-2.19841	0.0279196	0.331259
AT5G13960	1442.03	-0.274361	0.124803	-2.19836	0.0279233	0.331259
AT5G67070	4921.45	-0.232113	0.105611	-2.19781	0.0279626	0.331526
AT2G27730	4397.26	-0.301662	0.137284	-2.19736	0.0279946	0.331705
AT2G16060	106.804	1.18859	0.541056	2.19679	0.0280353	0.331988
AT3G51330	117.157	0.793086	0.361093	2.19635	0.0280672	0.332165
AT4G08760	5.84004	-5.31124	2.41964	-2.19505	0.02816	0.333063
AT3G47990	1780.7	-0.314014	0.143114	-2.19415	0.0282244	0.333624
AT2G44420	464.585	0.470998	0.214739	2.19335	0.0282821	0.334106
AT2G41350	900.574	-0.285272	0.130123	-2.19231	0.0283568	0.33456
AT2G30650	9.61179	-4.68344	2.1367	-2.1919	0.0283864	0.33456
AT2G42140	8.63932	-4.7286	2.15743	-2.19177	0.0283958	0.33456
AT5G20200	1675.42	-0.256656	0.117107	-2.19163	0.0284062	0.33456
AT3G29575	353.994	0.759225	0.34647	2.19131	0.0284291	0.33456
AT5G46240	31.374	-1.82643	0.8335	-2.19127	0.028432	0.33456
AT5G39760	1585.31	-0.357772	0.163279	-2.19117	0.0284395	0.33456
AT3G15950	2301.63	0.75311	0.343854	2.19021	0.0285093	0.33518
AT4G27020	785.064	0.424137	0.193721	2.18942	0.0285661	0.335648
AT2G36640	3.57537	-5.35382	2.44565	-2.18912	0.0285883	NA
AT5G41360	543.17	-0.367083	0.16777	-2.18802	0.0286684	0.336649
AT4G09890	224.461	-0.716562	0.327613	-2.18723	0.0287261	0.336764
AT4G12970	90.9685	-0.907155	0.414897	-2.18646	0.028782	0.336764
AT4G15165	236.831	-0.715334	0.327189	-2.1863	0.0287938	0.336764
AT3G57630	577.633	-0.474292	0.216998	-2.1857	0.0288378	0.336764
AT1G70980	368.194	0.55125	0.252224	2.18556	0.0288481	0.336764
AT4G22590	109.214	0.97817	0.447585	2.18544	0.0288564	0.336764
AT3G26730	2558.89	0.294881	0.134947	2.18516	0.0288772	0.336764
AT2G32550	6.11916	4.05141	1.85408	2.18513	0.0288792	0.336764
AT5G44580	137.871	0.883488	0.404345	2.18499	0.0288899	0.336764
AT2G33990	295.012	0.525538	0.240524	2.18497	0.028891	0.336764
AT4G15460	5.65425	-5.32544	2.43775	-2.18457	0.0289206	0.336764
AT5G67050	20.119	2.09629	0.959646	2.18445	0.0289295	0.336764
AT4G13840	468.529	-0.407813	0.186701	-2.18431	0.0289395	0.336764
AT2G09485	9.67387	-2.79927	1.28157	-2.18425	0.0289438	0.336764
AT3G15790	3248.57	0.253001	0.115849	2.18389	0.0289701	0.336764
AT3G18550	199.851	0.831389	0.380727	2.18369	0.0289853	0.336764
AT4G26520	636.731	0.363743	0.166576	2.18365	0.0289881	0.336764
AT4G13770	32.5112	1.71699	0.786297	2.18364	0.0289885	0.336764
AT1G08115	55.355	-1.59609	0.730995	-2.18344	0.0290034	0.336764
AT5G42030	2637.33	-0.26087	0.119501	-2.18299	0.0290365	0.33695
AT4G39340	90.4231	-0.877041	0.401857	-2.18247	0.0290746	0.337038
AT2G15890	1101.59	0.57972	0.265631	2.18242	0.0290784	0.337038
AT2G24545	3.42362	-5.70659	2.61708	-2.18052	0.029219	NA
AT3G51160	1315.98	-0.287	0.131669	-2.1797	0.0292797	0.339172
AT1G59990	1310.99	0.296286	0.13599	2.17874	0.0293511	0.339271
AT4G15900	4485.44	-0.212416	0.0974985	-2.17866	0.0293567	0.339271
AT5G59190	55.2714	1.30592	0.599415	2.17866	0.0293569	0.339271
AT1G11930	2446.05	0.265027	0.121659	2.17844	0.0293734	0.339271
AT5G46090	134.048	0.716208	0.328779	2.17839	0.0293772	0.339271
AT1G35515	3.75038	4.95472	2.27469	2.17819	0.0293917	0.339271
AT5G57500	3.59956	5.59214	2.56826	2.1774	0.0294507	NA
AT5G56950	2416.13	-0.256085	0.117624	-2.17714	0.0294698	0.339973
AT2G45080	112.822	0.773443	0.355333	2.17667	0.0295051	0.340182
AT1G62700	52.6335	1.25547	0.577002	2.17585	0.0295666	0.340524
AT4G19410	1370.17	0.324779	0.149295	2.17542	0.0295987	0.340524
AT5G57420	10.254	-3.32575	1.52886	-2.17531	0.0296067	0.340524
AT5G33300	742.777	-0.377865	0.173712	-2.17524	0.0296124	0.340524
AT5G02020	109.81	0.933465	0.429156	2.17512	0.0296213	0.340524
AT5G48640	447.714	-0.405532	0.186528	-2.17411	0.029697	0.341195
AT5G43980	67.845	-1.03905	0.477983	-2.17383	0.029718	0.341237
AT5G52380	574.455	-0.385531	0.177446	-2.17266	0.0298056	0.342043
AT5G16730	1804.31	-0.327819	0.150913	-2.17223	0.029838	0.342215
AT4G05650	3.32461	5.70629	2.62714	2.17206	0.0298515	NA
AT1G14580	241.713	-0.661656	0.304708	-2.17144	0.0298976	0.342699
AT3G45260	35.6227	-1.95722	0.901533	-2.17099	0.0299323	0.342897
AT3G56680	4154.64	0.250297	0.115349	2.16991	0.0300135	0.343583
AT4G08870	656.577	0.63862	0.294331	2.16973	0.0300271	0.343583
AT2G27060	579.671	0.399765	0.184304	2.16905	0.0300788	0.343799
AT5G09600	76.4245	-1.80078	0.830228	-2.16902	0.0300808	0.343799
AT1G63980	2803.97	0.233531	0.107702	2.1683	0.030136	0.344229
AT3G19800	326.506	0.558222	0.257487	2.16796	0.0301615	0.34432
AT1G30230	9001.93	0.240544	0.110977	2.16752	0.0301953	0.344336
AT3G58650	1860.44	-0.255461	0.117869	-2.16733	0.0302093	0.344336
AT4G10810	585.272	0.471122	0.217394	2.16714	0.0302243	0.344336
AT5G64240	123.277	1.20459	0.555872	2.16703	0.0302329	0.344336
AT1G70350	182.374	0.699883	0.323059	2.16642	0.0302789	0.344468
AT1G64990	897.978	-0.385606	0.177995	-2.16638	0.0302818	0.344468
AT3G17720	4.89273	5.1898	2.39582	2.16619	0.030297	0.344468
AT3G03250	2332.71	-0.271295	0.12526	-2.16585	0.0303224	0.344558
AT1G68660	335.53	0.517576	0.239077	2.16489	0.0303963	0.345198
AT4G26780	544.294	-0.429983	0.19864	-2.16463	0.0304157	0.34522
AT4G21810	1030.47	0.307457	0.142081	2.16396	0.0304677	0.345447
AT5G49530	1154.8	-0.303212	0.140134	-2.16372	0.0304855	0.345447
AT1G08340	23.6466	1.63925	0.757686	2.1635	0.0305027	0.345447
AT5G49770	72.4524	-1.07844	0.498589	-2.16298	0.0305425	0.345447
AT5G49740	179.366	0.640362	0.296064	2.16292	0.0305474	0.345447
AT5G59810	12.336	-4.62929	2.14033	-2.16289	0.0305498	0.345447
AT3G16150	223.185	-0.605743	0.280077	-2.16277	0.0305586	0.345447
AT3G18035	10727.8	-0.233541	0.108019	-2.16203	0.030616	0.345727
AT5G23280	499.763	-0.594018	0.274755	-2.162	0.0306185	0.345727
AT4G11380	2225.84	-0.279265	0.129194	-2.16159	0.0306498	0.345883
AT3G55660	759.596	0.46516	0.215251	2.16101	0.0306946	0.346189
AT3G10680	48.5063	1.34266	0.621726	2.15957	0.030806	0.347247
AT5G53580	403.3	0.439979	0.20376	2.1593	0.0308266	0.34728
AT5G12370	3525.58	-0.245439	0.113685	-2.15895	0.0308543	0.347393
AT5G64810	38.3919	-1.22448	0.567255	-2.15861	0.0308803	0.347487
AT5G12970	418.838	-0.50981	0.236205	-2.15834	0.0309018	0.34753
AT3G26920	363.286	0.613127	0.284173	2.15758	0.0309603	0.34799
AT5G60900	58.2671	1.18498	0.549315	2.1572	0.0309901	0.348002
AT1G52760	1325.68	0.408219	0.189243	2.15711	0.0309968	0.348002
AT3G20150	1305.31	-0.297283	0.13792	-2.15547	0.0311251	0.348998
AT5G51020	665.265	0.368808	0.171114	2.15533	0.031136	0.348998
AT5G40470	142.991	0.889255	0.412619	2.15515	0.0311504	0.348998
AT2G01220	1644.7	0.328005	0.152202	2.15507	0.0311564	0.348998
AT5G01930	1208.22	0.28089	0.130378	2.15442	0.031207	0.349366
AT4G12740	293.511	-0.559897	0.259932	-2.15402	0.0312388	0.349405
AT2G27970	1527.25	-0.309143	0.143525	-2.15393	0.031246	0.349405
AT2G39200	11.7602	3.70166	1.71879	2.15365	0.031268	0.349452
AT2G41450	227.296	-0.560713	0.260437	-2.15297	0.0313213	0.349849
AT5G10060	6851.94	-0.271338	0.126086	-2.152	0.031397	0.350319
AT5G01790	128.583	-0.690382	0.320896	-2.15142	0.0314432	0.350319
AT1G75170	1111.48	0.45284	0.210487	2.15139	0.0314451	0.350319
AT5G23090	385.929	0.402397	0.187044	2.15135	0.0314486	0.350319
AT1G01250	60.399	-1.23075	0.572134	-2.15115	0.0314646	0.350319
AT5G28490	475.682	0.607018	0.282193	2.15107	0.0314706	0.350319
AT3G56010	533.6	0.427468	0.198744	2.15085	0.0314879	0.350319
AT4G00070	4.78394	-5.44603	2.53354	-2.14957	0.031589	0.351081
AT3G08185	9.16342	-3.17023	1.47485	-2.14953	0.0315921	0.351081
AT3G58770	652.114	-0.374012	0.17402	-2.14925	0.0316148	0.351135
AT1G80980	31.2402	-7.2528	3.37536	-2.14875	0.0316544	0.351377
AT1G58350	1410.55	-0.258361	0.12026	-2.14836	0.031685	0.351518
AT5G07400	265.661	-0.526447	0.245248	-2.14659	0.0318257	0.352678
AT5G54970	358.195	-0.488062	0.227367	-2.14658	0.0318268	0.352678
AT1G62360	2493.66	0.301722	0.140586	2.14618	0.0318589	0.352678
AT2G34530	19.8096	2.56634	1.19579	2.14615	0.0318613	0.352678
AT5G36160	509.951	-0.409806	0.190979	-2.14582	0.031887	0.352764
AT2G47780	23.0149	2.35952	1.09973	2.14553	0.0319102	0.352823
AT3G14790	513.216	-0.367131	0.171205	-2.14439	0.0320014	0.353483
AT3G13662	85.5091	1.09563	0.510943	2.14434	0.0320058	0.353483
AT5G44390	5.72542	4.53264	2.11407	2.14403	0.0320306	0.353558
AT1G62480	20173	-0.305753	0.142636	-2.1436	0.0320651	0.353741
AT2G18600	122.211	-0.679674	0.317197	-2.14275	0.032133	0.35412
AT1G17160	894.115	-0.344381	0.160721	-2.14272	0.0321354	0.35412
AT1G32870	2183.31	1.04484	0.487711	2.14233	0.032167	0.354269
AT4G28190	1833.26	0.262363	0.122546	2.14093	0.0322798	0.355204
AT5G09660	697.261	0.449617	0.21002	2.14083	0.0322879	0.355204
AT3G19210	458.963	-0.368989	0.172444	-2.13976	0.0323741	0.355952
AT3G06440	798.892	0.29677	0.138718	2.13938	0.032405	0.356093
AT2G16750	44.506	-1.25314	0.585895	-2.13884	0.0324484	0.356371
AT5G22320	1675.8	-0.328686	0.153755	-2.13773	0.032539	0.357167
AT1G12000	4182.62	-0.329616	0.154234	-2.13711	0.0325887	0.357512
AT1G08570	906.946	0.402221	0.188249	2.13665	0.0326266	0.357546
AT5G04420	1920.43	-0.285539	0.133652	-2.13644	0.0326437	0.357546
AT1G45207	652.078	0.42345	0.198207	2.13641	0.0326462	0.357546
AT5G09460	2291.09	0.279149	0.130721	2.13546	0.0327238	0.358197
AT1G77020	39.0892	-1.57706	0.738726	-2.13484	0.0327743	0.35855
AT4G08555	33.4095	1.56414	0.732831	2.13438	0.0328116	0.358759
AT1G06510	256.413	0.521532	0.244731	2.13104	0.0330855	0.361553
AT2G23000	293.151	-0.797772	0.37451	-2.13017	0.0331573	0.362074
AT1G02870	912.233	0.306299	0.143801	2.13002	0.03317	0.362074
AT3G60910	360.7	-0.418216	0.196401	-2.1294	0.0332212	0.362432
AT3G49650	506.033	-0.410246	0.19268	-2.12916	0.0332408	0.362445
AT5G24820	39.5683	-6.71035	3.1526	-2.12851	0.0332946	0.36283
AT1G74875	7.38075	-3.39707	1.59652	-2.1278	0.0333536	0.363138
AT5G06150	1785.11	-0.264752	0.12443	-2.12773	0.0333598	0.363138
AT4G18290	63.055	1.54377	0.725743	2.12716	0.0334066	0.363446
AT4G37300	3076.07	0.418789	0.196962	2.12624	0.0334833	0.36408
AT4G38770	2504.32	-0.921073	0.433421	-2.12512	0.0335763	0.364813
AT2G27170	3419.24	-0.298902	0.140661	-2.12499	0.0335877	0.364813
AT5G58080	25.3137	-1.95516	0.920197	-2.12472	0.0336101	0.364854
AT5G15350	1794.48	-0.32261	0.151866	-2.12431	0.0336445	0.364935
AT5G26622	588.815	0.336446	0.158407	2.12393	0.0336758	0.364935
AT4G38740	7618.97	0.274669	0.129323	2.1239	0.0336785	0.364935
AT2G38470	272.982	0.675741	0.318187	2.12372	0.0336934	0.364935
AT2G28605	276.318	0.594072	0.279766	2.12346	0.0337155	0.364935
AT5G40060	126.255	0.709541	0.334262	2.12271	0.0337782	0.364935
AT2G47980	3927.1	-0.214105	0.100877	-2.12244	0.0338007	0.364935
AT2G30260	1493.3	0.283636	0.133649	2.12224	0.0338174	0.364935
AT1G60000	1318.21	0.299058	0.140917	2.12222	0.0338193	0.364935
AT2G40700	1316.6	-0.302646	0.142612	-2.12217	0.0338233	0.364935
AT1G63740	234.121	0.570698	0.268942	2.12202	0.0338364	0.364935
AT2G45650	344.334	-0.531514	0.250481	-2.12197	0.0338401	0.364935
AT5G49980	2256.71	0.297117	0.140078	2.12108	0.0339151	0.365305
AT5G00400	5.13947	5.79848	2.73391	2.12095	0.0339259	0.365305
AT1G66430	3857.34	-0.234459	0.110547	-2.1209	0.0339301	0.365305
AT2G02000	3.44971	5.4298	2.56036	2.12072	0.0339454	NA
AT1G06790	603.701	0.481995	0.2275	2.11865	0.0341197	0.367146
AT1G36180	842.937	-0.317906	0.150132	-2.11752	0.0342159	0.36798
AT3G61550	376.138	-0.459651	0.217134	-2.1169	0.0342683	0.368229
AT3G60780	6.21171	-5.62706	2.65828	-2.1168	0.0342765	0.368229
AT5G47370	1658.36	0.364029	0.172006	2.11638	0.0343128	0.368401
AT1G20200	1546.86	-0.378956	0.179085	-2.11607	0.0343392	0.368401
AT1G69850	427.708	0.554133	0.261883	2.11595	0.0343487	0.368401
AT5G43060	2316.21	0.230702	0.109063	2.11531	0.0344037	0.36879
AT3G62690	326.805	0.793003	0.375016	2.11458	0.0344654	0.36907
AT5G55810	159.895	0.593691	0.280794	2.11433	0.0344868	0.36907
AT4G21940	264.923	-0.525789	0.248699	-2.11416	0.0345019	0.36907
AT1G29370	109.746	-1.07366	0.507974	-2.11362	0.0345479	0.36907
AT4G14690	218.951	-0.846312	0.40041	-2.11361	0.0345484	0.36907
AT3G10740	519.934	0.382347	0.180901	2.11357	0.0345524	0.36907
AT5G16390	3488.19	-0.34896	0.165116	-2.11342	0.0345648	0.36907
AT5G15530	1023.21	-0.376788	0.178298	-2.11325	0.0345798	0.36907
AT5G17160	4622.24	-0.244826	0.115873	-2.11287	0.0346117	0.36921
AT3G54470	2990.99	-0.31604	0.149638	-2.11203	0.0346839	0.36978
AT5G36150	21.5779	-3.50048	1.65813	-2.1111	0.0347637	0.37043
AT5G60750	416.205	0.417331	0.197717	2.11075	0.0347938	0.370551
AT5G22650	19918.1	-0.176216	0.0834961	-2.11048	0.0348174	0.370601
AT1G58410	35.496	1.31068	0.621525	2.10881	0.0349611	0.371929
AT4G31520	33.4362	-1.63079	0.774142	-2.10657	0.0351545	0.373585
AT4G03930	11.1983	-3.3524	1.5914	-2.10657	0.0351546	0.373585
AT3G23670	2701.5	-0.261457	0.124139	-2.10616	0.0351901	0.373631
AT2G36930	5175.38	-0.274919	0.130536	-2.10609	0.035197	0.373631
AT4G14365	24.4358	2.34705	1.11464	2.10566	0.0352341	0.373823
AT1G65200	883.015	-0.486583	0.231113	-2.10539	0.0352572	0.373867
AT5G51460	480.214	-0.431986	0.205225	-2.10494	0.0352965	0.374025
AT3G61560	144.046	-0.922206	0.438174	-2.10466	0.0353212	0.374025
AT4G02930	6048.84	-0.289349	0.137486	-2.10457	0.0353291	0.374025
AT4G01570	814.372	0.331768	0.157684	2.10401	0.0353778	0.374246
AT3G17730	89.193	0.91379	0.434334	2.10389	0.035388	0.374246
AT1G61070	9.06595	-3.63057	1.72592	-2.10356	0.0354173	0.374352
AT1G25390	445.851	0.367896	0.17491	2.10334	0.0354361	0.374352
AT2G31810	1018.08	0.29174	0.138755	2.10256	0.0355041	0.374842
AT5G52970	794.721	0.377396	0.17951	2.10237	0.0355206	0.374842
AT2G41160	805.297	-0.342574	0.162967	-2.10211	0.0355437	0.374885
AT2G40435	180.478	-0.709589	0.337598	-2.10188	0.035564	0.374898
AT5G42530	1420.64	1.0375	0.493715	2.10142	0.0356037	0.375049
AT3G12110	513.113	-0.558304	0.265712	-2.10117	0.0356264	0.375049
AT2G18470	69.7773	-1.26185	0.600575	-2.10106	0.0356354	0.375049
AT4G17650	424.574	0.386846	0.184144	2.10078	0.0356599	0.375105
AT1G54575	67.7071	1.16508	0.554713	2.10033	0.0356995	0.375242
AT4G28460	4.69893	4.47652	2.13147	2.1002	0.035711	0.375242
AT3G11160	5.6826	-5.30375	2.52593	-2.09972	0.0357534	0.375487
AT3G13840	7.65814	-4.15266	1.97848	-2.09892	0.0358243	0.376031
AT1G05430	961.021	-0.320111	0.152554	-2.09835	0.0358745	0.376192
AT1G47260	2326.52	-0.233525	0.111292	-2.09831	0.0358779	0.376192
AT5G44150	506.335	-0.438216	0.208895	-2.09778	0.0359247	0.376482
AT3G51630	1116.88	0.439871	0.209735	2.09727	0.0359697	0.376753
AT5G59480	1500.19	-0.346015	0.165041	-2.09654	0.036034	0.377226
AT3G56360	385.322	1.51865	0.724522	2.09607	0.0360764	0.377469
AT5G37540	1100	0.280486	0.133842	2.09565	0.0361136	0.377657
AT3G59530	538.494	-0.726507	0.34691	-2.09423	0.0362399	0.378777
AT2G36792	2.98294	-5.23468	2.4998	-2.09403	0.0362569	NA
AT5G37260	208.008	0.567293	0.270957	2.09366	0.0362899	0.379009
AT2G18880	31.4583	1.5523	0.741471	2.09354	0.0363006	0.379009
AT5G44250	582.56	0.492562	0.235333	2.09304	0.0363454	0.379275
AT1G79270	139.573	0.74743	0.35734	2.09165	0.0364699	0.380323
AT4G31910	1410.55	0.377566	0.180566	2.09102	0.0365266	0.380323
AT4G16780	109.405	1.17212	0.560606	2.09081	0.0365448	0.380323
AT5G42210	85.5008	0.973651	0.465717	2.09065	0.0365593	0.380323
AT2G37170	92.7158	1.35527	0.648283	2.09056	0.0365677	0.380323
AT5G49330	874.998	-0.384055	0.183768	-2.08989	0.0366275	0.380323
AT3G16190	687.89	0.460472	0.220335	2.08988	0.0366289	0.380323
AT1G65450	19.6435	-1.73814	0.831799	-2.08962	0.0366523	0.380323
AT4G34030	2218.25	0.231385	0.110735	2.08954	0.0366593	0.380323
AT5G46530	20.6782	1.63367	0.781855	2.08948	0.0366648	0.380323
AT5G20950	7798.05	0.210087	0.100546	2.08946	0.0366659	0.380323
AT1G58440	794.603	-0.343235	0.16428	-2.08933	0.0366777	0.380323
AT4G35720	11.3445	-4.02593	1.92737	-2.08882	0.0367236	0.380337
AT3G46614	11.0987	2.95696	1.41566	2.08876	0.0367298	0.380337
AT5G42200	61.6369	1.19684	0.573071	2.08846	0.036756	0.380337
AT2G20362	30.7233	1.90583	0.912555	2.08846	0.0367563	0.380337
AT2G34870	14.9523	-8.16079	3.90897	-2.08771	0.0368242	0.380839
AT3G20470	321.321	0.512245	0.24542	2.08722	0.0368685	0.381097
AT3G46110	228.945	0.595348	0.285275	2.08692	0.0368949	0.381127
AT4G24000	79.3041	-1.34707	0.645531	-2.08676	0.0369102	0.381127
AT4G37540	296.349	0.896375	0.429635	2.08637	0.0369455	0.381293
AT5G22310	114.281	-0.832472	0.399061	-2.08608	0.0369714	0.381359
AT5G46750	2033.16	-0.269551	0.129242	-2.08563	0.0370125	0.381583
AT2G26400	1056.55	-0.460483	0.220827	-2.08526	0.0370455	0.381724
AT2G47800	2198.57	0.259988	0.12474	2.08424	0.0371381	0.382478
AT1G70290	1931.98	0.320614	0.153864	2.08375	0.0371826	0.382682
AT2G42865	286.184	-0.564239	0.2708	-2.0836	0.0371968	0.382682
AT3G46070	6.24322	-5.62193	2.69853	-2.08333	0.0372208	0.382717
AT2G43010	52.4816	1.10587	0.530876	2.0831	0.0372423	0.382717
AT5G66460	384.942	0.490844	0.235652	2.08292	0.0372586	0.382717
AT4G11570	475.569	0.480025	0.230518	2.08238	0.037308	0.383024
AT2G30570	3200.3	0.242107	0.11629	2.08192	0.0373495	0.383251
AT2G20570	145.318	-0.880376	0.423046	-2.08104	0.0374302	0.383756
AT2G18700	636.746	0.386857	0.185927	2.08069	0.0374622	0.383756
AT3G48850	16.5659	2.36283	1.13565	2.08061	0.0374698	0.383756
AT2G34680	2700.36	0.299493	0.14395	2.08053	0.0374767	0.383756
AT2G18960	9631.44	0.286911	0.137941	2.07995	0.0375305	0.384085
AT4G38213	6.43777	4.25887	2.04779	2.07974	0.0375493	0.384085
AT3G51740	17376.8	0.221698	0.106617	2.07939	0.0375814	0.384085
AT1G07880	131.333	0.635134	0.305456	2.0793	0.0375901	0.384085
AT2G38760	136.944	-1.06871	0.514021	-2.07912	0.0376064	0.384085
AT1G53180	160.455	0.979112	0.47107	2.07848	0.0376648	0.384482
AT2G09415	3.23053	-5.90745	2.84339	-2.07761	0.0377453	NA
AT2G44060	2789.67	0.27997	0.13478	2.07724	0.0377792	0.385269
AT2G37000	104.602	-0.775739	0.37345	-2.07722	0.0377811	0.385269
AT3G48740	66.0447	1.19784	0.576856	2.0765	0.0378478	0.385369
AT1G07590	500.783	0.614262	0.295817	2.07649	0.0378483	0.385369
AT2G41480	34.7251	1.63546	0.787614	2.07648	0.0378496	0.385369
AT1G67950	947.695	-0.325396	0.156727	-2.07619	0.0378764	0.385443
AT5G28370	5.90875	-6.27483	3.02333	-2.07547	0.0379433	0.385884
AT3G47690	757.406	-0.32933	0.1587	-2.07517	0.037971	0.385884
AT4G21445	66.3542	1.01896	0.491066	2.07499	0.0379877	0.385884
AT1G62640	937.991	-0.333633	0.160798	-2.07486	0.038	0.385884
AT4G32980	1619.65	0.25143	0.12123	2.07399	0.03808	0.385884
AT4G21580	708.804	0.333288	0.160718	2.07374	0.0381031	0.385884
AT1G79840	381.672	0.447132	0.21562	2.0737	0.0381069	0.385884
AT4G15160	1205.48	0.894222	0.431248	2.07357	0.0381194	0.385884
AT5G10100	269.511	0.66013	0.318367	2.07349	0.0381266	0.385884
AT2G46110	159.621	-0.604001	0.291301	-2.07346	0.0381296	0.385884
AT2G40250	87.181	-0.87128	0.420219	-2.0734	0.0381355	0.385884
AT3G04000	3.6316	4.46278	2.15242	2.07338	0.0381371	NA
AT1G16330	675.681	-0.296987	0.143289	-2.07264	0.0382057	0.386396
AT2G30942	74.7855	-0.890636	0.429756	-2.07242	0.0382263	0.386406
AT5G53550	240.03	0.56227	0.271342	2.07218	0.0382482	0.386429
AT5G66675	366.835	0.461106	0.222635	2.07113	0.0383471	0.387229
AT2G29650	965.71	-0.334552	0.161642	-2.06971	0.0384797	0.388096
AT1G09495	186.561	-0.647137	0.312678	-2.06966	0.0384843	0.388096
AT2G26690	434.48	-0.472439	0.22828	-2.06956	0.0384937	0.388096
AT4G14700	52.8171	-1.19962	0.579713	-2.06934	0.0385139	0.388096
AT2G02500	654.224	-0.349391	0.168866	-2.06905	0.0385418	0.388096
AT5G17020	4139.3	-0.279669	0.135178	-2.0689	0.0385559	0.388096
AT1G15290	1821.47	-0.250408	0.121044	-2.06873	0.038571	0.388096
AT1G01560	16.1054	2.91367	1.40915	2.06768	0.0386699	0.388892
AT3G05995	3.66846	-5.56343	2.69117	-2.06729	0.0387066	NA
AT2G25625	16.8798	-1.91918	0.928436	-2.06711	0.0387236	0.389233
AT1G06540	25.0757	-1.49627	0.723924	-2.06688	0.0387451	0.389251
AT1G74140	3.97632	4.79801	2.32163	2.06666	0.0387666	0.389268
AT2G32280	263.029	0.491744	0.237982	2.0663	0.0387997	0.389402
AT5G64610	1899.71	-0.219002	0.106017	-2.06572	0.0388545	0.389668
AT4G01410	739.672	-0.332018	0.160757	-2.06533	0.0388915	0.389668
AT5G39890	359.928	-0.450736	0.218241	-2.06531	0.0388932	0.389668
AT4G14965	551.941	-0.338628	0.16397	-2.06519	0.0389054	0.389668
AT1G61260	250.114	-0.579333	0.280562	-2.0649	0.0389323	0.389739
AT4G33985	63.9372	1.12446	0.544763	2.06413	0.0390058	0.39015
AT1G09910	296.078	0.459983	0.222863	2.06397	0.0390207	0.39015
AT3G48900	531.534	-0.392457	0.190165	-2.06377	0.0390391	0.39015
AT1G13160	2109.28	-0.267805	0.129773	-2.06363	0.0390527	0.39015
AT1G10290	4142.58	-0.212253	0.102901	-2.0627	0.0391414	0.390838
AT5G08565	147.316	0.641868	0.311294	2.06194	0.0392138	0.391288
AT5G15020	1822.54	-0.288374	0.139865	-2.06181	0.0392262	0.391288
AT4G11350	82.4548	-0.966178	0.46874	-2.06123	0.0392815	0.39154
AT4G19990	1028.7	-0.303794	0.147392	-2.06112	0.0392913	0.39154
AT2G36835	407.449	0.42914	0.20823	2.0609	0.039313	0.391558
AT1G74440	215.556	0.60477	0.293495	2.06058	0.0393434	0.391663
AT3G48160	383.928	-0.517437	0.251145	-2.06032	0.0393684	0.391714
AT2G16800	1007.96	0.310284	0.150722	2.05865	0.0395278	0.3931
AT4G03070	121.01	-0.947432	0.460341	-2.05811	0.0395797	0.393418
AT1G67530	666.672	0.349202	0.169735	2.05734	0.0396538	0.393811
AT1G10120	1954.31	-0.255193	0.124055	-2.05709	0.0396771	0.393811
[truncated: 19,940 more rows]

## Sheet: 6D. luhFIS vs FIS 8DAI
Data S6D. DESeq2 differential expression analysis output for luh FIS vs FIS RNA-seq samples at 8 DAI. Includes log₂ fold changes, p-values, and adjusted p-values (padj) for all tested genes.
	baseMean	log2FoldChange	lfcSE	stat	pvalue	padj
AT4G19240	2378.37	-8.99325	0.410503	-21.9079	2.18444e-106	4.78502e-102
AT4G11830	1101.09	2.37763	0.111545	21.3154	8.16203e-101	8.93947e-97
AT4G07825	1135.28	11.2466	0.611353	18.3962	1.40953e-75	1.02919e-71
AT1G54410	20181.9	2.13209	0.119235	17.8813	1.648e-71	9.02488e-68
AT2G34640	2398.27	1.64384	0.095122	17.2814	6.4994e-67	2.84739e-63
AT2G36130	1028.36	1.93318	0.118368	16.3319	5.85359e-60	2.13705e-56
AT1G08943	328.185	-4.22687	0.260163	-16.247	2.34602e-59	7.34135e-56
AT4G05040	243.961	7.01023	0.437654	16.0177	9.61031e-58	2.63142e-54
AT1G29850	2088.98	1.33267	0.0837153	15.919	4.67551e-57	1.13797e-53
AT1G23960	935.959	-1.96087	0.124017	-15.8113	2.60102e-56	5.69754e-53
AT2G14890	17796.1	2.54849	0.161628	15.7676	5.19475e-56	1.03446e-52
AT4G03935	309.662	-3.72997	0.237674	-15.6936	1.67217e-55	3.05242e-52
AT2G39280	1695.9	2.31283	0.14871	15.5526	1.52688e-54	2.57279e-51
AT4G13340	2942.3	3.13051	0.202433	15.4644	6.03095e-54	9.43629e-51
AT2G18510	1955.73	1.67459	0.108745	15.3993	1.65383e-53	2.41515e-50
AT1G67590	604.22	1.74299	0.115579	15.0805	2.17614e-51	2.97927e-48
AT5G57990	4039.34	1.37395	0.0923476	14.878	4.57829e-50	5.89926e-47
AT2G46950	299.047	-3.40227	0.230521	-14.759	2.69112e-49	3.27495e-46
AT3G23820	2047.33	1.34495	0.0916541	14.6742	9.43402e-49	1.08764e-45
AT1G24510	6198.38	0.990335	0.067964	14.5715	4.26653e-48	4.67291e-45
AT2G02850	725.142	1.96455	0.136202	14.4238	3.66667e-47	3.82469e-44
AT5G62390	8684.2	1.35542	0.0948966	14.2831	2.78805e-46	2.77601e-43
AT1G62480	8756.33	1.34744	0.0953441	14.1324	2.39762e-45	2.28348e-42
AT1G74250	1334.75	1.65592	0.119135	13.8995	6.38023e-44	5.82329e-41
AT2G29580	741.907	1.70838	0.123247	13.8615	1.08414e-43	9.49922e-41
AT4G18670	6344.56	2.58893	0.188368	13.7441	5.52927e-43	4.65841e-40
AT1G06640	308.322	3.97769	0.289695	13.7306	6.65392e-43	5.3983e-40
AT1G21460	2292.38	-2.254	0.164935	-13.666	1.61973e-42	1.26715e-39
AT1G80790	2164.21	1.31851	0.0972111	13.5633	6.60504e-42	4.95126e-39
AT5G14920	13304.8	2.37718	0.175304	13.5603	6.88715e-42	4.95126e-39
AT1G75190	1484.51	2.20266	0.16245	13.559	7.00703e-42	4.95126e-39
AT4G02845	411.796	-3.71072	0.27436	-13.525	1.11302e-41	7.61898e-39
AT4G01290	4747.49	1.32862	0.0983961	13.5028	1.50617e-41	9.99779e-39
AT5G10060	3808.49	1.22427	0.0919062	13.3209	1.75025e-40	1.12763e-37
AT1G02190	7919.28	1.60461	0.120488	13.3176	1.82792e-40	1.14401e-37
AT4G40030	8187.57	-1.32731	0.100059	-13.2653	3.67793e-40	2.23792e-37
AT4G35730	1493.45	1.43526	0.108701	13.2038	8.34713e-40	4.94173e-37
AT2G44620	1615.73	-2.28479	0.173119	-13.1978	9.03881e-40	5.2104e-37
AT2G42310	1463.05	-1.62014	0.123247	-13.1454	1.80772e-39	1.01533e-36
AT5G18940	745.442	-2.55226	0.197168	-12.9446	2.52042e-38	1.38024e-35
AT5G17160	1644.31	1.49986	0.115913	12.9396	2.69079e-38	1.4376e-35
AT5G22650	10628.3	1.28784	0.0996382	12.9252	3.24468e-38	1.69225e-35
AT2G20760	3280.78	1.38094	0.108298	12.7513	3.06415e-37	1.56094e-34
AT1G31310	1188.72	1.70161	0.133819	12.7157	4.83536e-37	2.40724e-34
AT3G02710	1388.34	1.36791	0.108598	12.5961	2.21872e-36	1.08002e-33
AT3G18390	2889.02	1.58631	0.126148	12.575	2.89952e-36	1.38074e-33
AT1G25470	603.639	-2.60128	0.207696	-12.5245	5.48479e-36	2.54851e-33
AT5G16040	1101.11	1.42012	0.113401	12.5231	5.5845e-36	2.54851e-33
AT2G39681	290.755	-3.14457	0.251914	-12.4827	9.2787e-36	4.14796e-33
AT3G10810	1528.5	1.48164	0.119635	12.3847	3.16377e-35	1.38605e-32
AT3G28920	1655.77	1.73167	0.140418	12.3322	6.07494e-35	2.60925e-32
AT4G01850	6328.6	1.14118	0.0926986	12.3106	7.94252e-35	3.34579e-32
AT2G44730	1315.7	1.46616	0.119123	12.3079	8.20848e-35	3.39258e-32
AT5G54600	7053.37	1.48753	0.121527	12.2403	1.89329e-34	7.68011e-32
AT3G17170	2798.36	1.86896	0.153237	12.1965	3.2438e-34	1.29192e-31
AT4G17520	8192.86	1.51258	0.12563	12.04	2.19015e-33	8.56702e-31
AT1G68790	2425.72	1.20879	0.100577	12.0186	2.83697e-33	1.09024e-30
AT5G05210	1742.83	1.26762	0.105906	11.9692	5.15001e-33	1.94502e-30
AT1G03230	1025.43	1.65944	0.139225	11.9191	9.41187e-33	3.49436e-30
AT5G06510	501.81	-2.55389	0.215401	-11.8564	1.99352e-32	7.27802e-30
AT4G24280	7975.08	1.33356	0.11261	11.8423	2.35803e-32	8.46765e-30
AT1G72645	413.552	-2.71178	0.229702	-11.8056	3.64974e-32	1.2769e-29
AT4G23800	7086.63	1.97889	0.16763	11.8051	3.67245e-32	1.2769e-29
AT2G32910	1876.6	-1.7749	0.150794	-11.7704	5.54811e-32	1.89893e-29
AT2G35810	909.838	-2.53677	0.215644	-11.7637	6.00534e-32	2.0238e-29
AT1G13770	478.497	-2.14593	0.182711	-11.7449	7.49894e-32	2.48885e-29
AT5G05450	940.71	1.36535	0.117428	11.6272	2.99867e-31	9.80386e-29
AT3G14900	734.837	1.57076	0.13583	11.5641	6.26116e-31	2.01692e-28
AT5G02480	1762.19	1.29677	0.112333	11.544	7.91297e-31	2.51208e-28
AT4G20960	841.594	1.45148	0.126203	11.5012	1.30097e-30	4.07111e-28
AT5G25060	2801.76	1.37109	0.119485	11.475	1.76224e-30	5.43688e-28
[truncated: 21,867 more rows]

## Sheet: 6E. lugFIS vs FIS 0DAI
Data S6E. DESeq2 differential expression analysis output for lug FIS vs FIS RNA-seq samples at 0 DAI. Includes log₂ fold changes, p-values, and adjusted p-values (padj) for all tested genes.
[truncated: 21,939 more rows]

[truncated: 7 more sheets: 6F. lugFIS vs FIS 2DAI, 6G. lugFIS vs FIS 4DAI, 6H. lugFIS vs FIS 8DAI, 6I. luhFIS vs lugFIS 0DAI, 6J. luhFIS vs lugFIS 2DAI, 6K. luhFIS vs lugFIS 4DAI, 6L. luhFIS vs lugFIS 8DAI]
