# Supplementary material for: Rewiring of LEUNIG_HOMOLOG interaction networks marks regulatory shifts from meristem to organ growth in Arabidopsis flowers
Source: Plant J. 2025 Nov 24;124(4):e70585. doi: 10.1111/tpj.70585 (PMC12643531; doi:10.1111/tpj.70585)
Supplement: Supplementary file 8 — Data S7. Integrated analysis of LUH ChIP‐seq and RNA‐seq, including GO annotation of differentially expressed LUH targets. [file TPJ-124-0-s008.xlsx]

## Sheet: S7A. LUH ChIP-seq vs RNA-seq
Data S7A. List of 663 genes that are LUH-bound (at any developmental stage) and differentially expressed in luh FIS (at any developmental stage).
AT2G36130
AT1G61070
AT1G67870
AT4G06598
AT5G07600
AT5G10430
AT5G07990
AT5G65390
AT2G15880
AT5G44570
AT3G22800
AT4G38340
AT1G63530
AT3G54366
AT4G29140
AT5G48920
AT1G20790
AT2G14890
AT3G05470
AT1G15125
AT2G32310
AT2G03740
AT1G23540
AT2G37880
AT5G16090
AT5G07550
AT5G43110
AT5G07510
AT3G20880
AT5G22200
AT3G43700
AT1G04660
AT2G26960
AT4G15160
AT5G18210
AT4G22080
AT4G01026
AT1G23205
AT4G21760
AT5G14330
AT1G48590
AT5G25840
AT5G61800
AT5G26330
AT4G00050
AT1G12080
AT1G20440
AT5G42880
AT2G32100
AT2G38860
AT3G21060
AT5G07080
AT3G42960
AT5G01840
AT3G21660
AT4G16807
AT2G43150
AT5G50470
AT4G18670
AT1G30050
AT1G79430
AT5G38820
AT4G20110
AT1G04037
AT5G01100
AT1G64930
AT3G09620
AT5G11990
AT3G12780
AT4G02430
AT5G53510
AT3G16460
AT5G41140
AT1G55570
AT5G45640
AT2G23800
AT1G45145
AT2G36970
AT1G56360
AT1G75000
AT1G03220
AT3G60280
AT1G44191
AT5G23870
AT4G37780
AT2G47560
AT3G57240
AT1G20990
AT1G80350
AT3G47090
AT2G34010
AT4G15953
AT5G07230
AT4G19690
AT1G62440
AT2G32690
AT2G32630
AT1G66460
AT5G53870
AT2G40000
AT1G20150
AT4G14090
AT2G38230
AT1G22360
AT3G47340
AT5G62640
AT1G22710
AT5G59800
AT4G12000
AT3G28390
AT3G51930
AT1G19640
AT5G53210
AT4G11230
AT4G20160
AT5G15660
AT4G21600
AT3G19320
AT5G40040
AT4G08870
AT2G01960
AT4G11950
AT5G23940
AT3G03650
AT4G27330
AT1G28290
AT1G08510
AT4G28580
AT1G20130
AT2G36640
AT5G42340
AT2G43610
AT1G32415
AT4G18510
AT4G34380
AT1G33110
AT5G25770
AT5G22160
AT4G37300
AT2G42800
AT2G24945
AT5G45210
AT4G32790
AT3G55840
AT5G07520
AT1G28360
AT1G02065
AT3G13690
AT2G34640
AT5G60200
AT1G79070
AT5G03140
AT5G03350
AT1G56030
AT4G06220
AT4G35900
AT4G08950
AT4G14740
AT5G45100
AT2G16890
AT3G07460
AT5G60690
AT3G07450
AT2G03980
AT1G24600
AT5G09460
AT2G01990
AT5G43700
AT3G12920
AT1G01630
AT3G57560
AT1G74430
AT4G23760
AT4G17670
AT4G13540
AT2G16580
AT4G32020
AT4G31610
AT5G39250
AT3G55780
AT5G14920
AT5G15600
AT1G05370
AT1G76420
AT5G44572
AT1G01580
AT2G36410
AT1G04877
AT5G65170
AT4G27450
AT2G31730
AT1G51950
AT2G44500
AT5G57720
AT1G28280
AT1G55205
AT1G14630
AT2G45650
AT2G39010
AT5G59210
AT2G23290
AT4G26770
AT2G45190
AT1G68480
AT1G68550
AT5G46760
AT4G33565
AT5G55180
AT4G16990
AT1G01060
AT1G56150
AT2G02100
AT3G47620
AT1G21400
AT1G18330
AT3G02170
AT5G53960
AT1G52890
AT1G77765
AT1G13260
AT5G17860
AT4G04630
AT1G28070
AT3G18550
AT5G24770
AT1G75170
AT1G33250
AT1G18250
AT5G65310
AT4G21690
AT2G45820
AT1G78890
AT3G20300
AT1G17620
AT5G67350
AT1G75580
AT5G49120
AT4G28240
AT4G37810
AT4G30470
AT1G61110
AT5G51880
AT4G37240
AT2G47070
AT2G34340
AT4G35190
AT5G28300
AT1G69270
AT1G75390
AT2G03550
AT3G19450
AT1G72430
AT3G63130
AT4G39390
AT4G12730
AT5G06510
AT3G61160
AT5G15950
AT3G19870
AT4G39770
AT5G09960
AT5G18320
AT5G63420
AT3G60670
AT4G33040
AT1G21310
AT1G30840
AT4G31615
AT2G08735
AT4G16140
AT2G35360
AT5G10510
AT5G64430
AT1G05460
AT1G77880
AT5G18840
AT1G68840
AT1G69120
AT4G11140
AT2G45400
AT5G22460
AT5G58460
AT5G07830
AT5G22920
AT4G18010
AT1G75490
AT2G30870
AT3G01560
AT5G62165
AT3G57450
AT3G45060
AT1G53170
AT4G34610
AT3G11090
AT5G52280
AT3G23050
AT3G50070
AT4G37070
AT2G18240
AT1G02205
AT5G25240
AT3G09070
AT2G34925
AT1G07090
AT3G51860
AT5G44568
AT2G09615
AT4G39410
AT3G52105
AT3G55880
AT1G54210
AT1G80450
AT5G44130
AT2G36420
AT5G10170
AT1G78370
AT5G05590
AT5G24380
AT3G05490
AT3G25905
AT5G28237
AT2G45130
AT2G34655
AT1G67590
AT5G20740
AT4G27560
AT2G19850
AT5G21940
AT5G49280
AT5G49215
AT1G49750
AT4G11350
AT5G25380
AT1G13290
AT3G52910
AT1G36940
AT4G25433
AT3G51660
AT1G53230
AT2G36320
AT1G62480
AT5G67560
AT2G39705
AT4G21560
AT4G02130
AT2G06925
AT5G49770
AT3G58130
AT1G65810
AT5G58530
AT5G08520
AT4G23713
AT4G35905
AT1G71110
AT4G28570
AT3G14020
AT5G02540
AT1G66400
AT3G55510
AT5G13240
AT1G26945
AT1G69310
AT3G46550
AT2G28930
AT5G56460
AT3G29575
AT1G73010
AT1G71360
AT3G16340
AT5G33370
AT4G16630
AT3G58070
AT1G78170
AT1G79970
AT5G65660
AT5G54380
AT4G20930
AT2G41110
AT3G07990
AT3G56400
AT1G16510
AT5G61480
AT5G03795
AT1G75180
AT1G73600
AT5G18650
AT3G55290
AT5G23000
AT1G75630
AT1G77200
AT5G28490
AT5G61070
AT3G55990
AT3G16380
AT4G33660
AT1G78160
AT4G12430
AT4G15480
AT1G04680
AT4G19380
AT3G61980
AT1G63710
AT1G75500
AT3G06020
AT1G62880
AT3G44260
AT1G77730
AT1G61570
AT3G50810
AT3G56360
AT5G26731
AT1G48350
AT3G14440
AT5G20150
AT4G13410
AT1G66940
AT1G68130
AT2G23755
AT1G06360
AT5G63905
AT1G19300
AT3G18010
AT5G62390
AT2G48030
AT2G18290
AT2G22190
AT4G36540
AT1G27240
AT1G61260
AT1G09480
AT3G02180
AT4G15100
AT2G30080
AT5G53900
AT1G64210
AT3G21755
AT3G25800
AT5G26230
AT5G60580
AT1G27860
AT1G67865
AT1G71695
AT5G62360
AT3G56340
AT2G00870
AT2G35960
AT1G67860
AT4G32490
AT3G59150
AT5G51950
AT2G33460
AT2G42840
AT1G49225
AT1G69180
AT4G28811
AT1G06330
AT3G57220
AT5G06839
AT1G75030
AT5G18470
AT1G65342
AT1G26450
AT1G55560
AT5G57123
AT3G45610
AT4G24140
AT5G56300
AT2G38810
AT2G18510
AT3G58900
AT3G19010
AT2G19070
AT3G06868
AT4G19430
AT1G21460
AT5G14370
AT4G38860
AT2G42310
AT1G02070
AT1G05420
AT1G31310
AT3G22886
AT4G37740
AT4G15440
AT2G22795
AT1G04240
AT1G63650
AT1G78450
AT5G03120
AT2G31215
AT4G10290
AT5G65740
AT1G08320
AT4G01510
AT3G10040
AT3G13130
AT5G10300
AT3G56220
AT2G46720
AT2G36090
AT1G68650
AT5G03615
AT3G07320
AT1G74420
AT4G28090
AT5G24930
AT3G28560
AT3G19130
AT1G64450
AT5G42650
AT3G12145
AT3G59765
AT5G27210
AT5G52900
AT2G41505
AT4G38650
AT5G41740
AT2G40330
AT5G59790
AT2G41950
AT2G46150
AT2G35290
AT4G17680
AT1G20450
AT5G16720
AT4G01060
AT4G34170
AT4G00180
AT5G08150
AT1G78260
AT5G47590
AT2G42140
AT1G52855
AT1G23670
AT5G25160
AT2G33470
AT4G23700
AT1G68820
AT3G05690
AT5G09730
AT1G02190
AT1G48480
AT4G14900
AT3G23820
AT1G53380
AT5G18460
AT3G54010
AT5G47220
AT2G42830
AT4G22550
AT3G10570
AT3G14310
AT4G24120
AT3G55550
AT4G30200
AT3G43270
AT5G10946
AT1G19780
AT3G61920
AT5G15780
AT2G44740
AT5G50915
AT2G22496
AT5G50150
AT4G19395
AT2G46455
AT1G75840
AT3G17010
AT3G06100
AT1G28400
AT3G23340
AT1G27730
AT4G22780
AT3G17840
AT3G04060
AT3G61560
AT2G33520
AT1G50055
AT1G78080
AT2G40460
AT4G08250
AT1G09260
AT2G40475
AT4G24110
AT1G27660
AT2G39700
AT4G02950
AT3G16470
AT5G49470
AT1G63880
AT1G11112
AT2G23780
AT2G04055
AT3G28570
AT4G20830
AT1G20010
AT5G41070
AT2G41312
AT5G05250
AT2G46660
AT1G48670
AT2G37170
AT4G22200
AT1G33600
AT4G27570
AT3G12440
AT5G49480
AT2G36610
AT4G23670
AT5G06660
AT4G14730
AT1G26200
AT2G08760
AT2G46440
AT4G15760
AT5G64660
AT5G63530
AT3G51375
AT3G61640
AT1G19340
AT5G55970
AT1G10540
AT5G10440
AT1G04107
AT5G04500
AT1G56650
AT1G43140
AT4G38770
AT5G40780
AT2G39240
AT1G03170
AT5G01045
AT1G73620
AT5G46710
AT3G06125
AT5G62690
AT5G15210
AT2G46950
AT1G02850
AT3G13910
AT3G53490
AT5G51290
AT2G16860
AT3G02980
AT2G20970
AT1G12610
AT2G28570
AT1G61800
AT1G73300
AT3G13175
AT4G31600
AT2G22960
AT3G51590
AT4G13495
AT2G45750
AT1G76570
AT5G52390
AT5G00715
AT4G37650
AT5G55920
AT2G29125
AT1G75190
AT4G04330

## Sheet: S7B. GO of genes in A
Data S7B. Gene Ontology (GO) enrichment analysis (top 20) of the genes that are both LUH-bound (at any developmental stage) and differentially expressed in luh FIS (at any developmental stage). Analysis was performed using ShinyGO v0.77 with the following parameters: FDR cutoff of 0.05, minimum category size of 100, maximum category size of 2000, and redundancy removal enabled.
GO Biological Process
Enrichment FDR	nGenes	Pathway Genes	Fold Enrichment	Pathway	URL	Genes
0.000445097	38	704	2.33378	Tissue development	http://amigo.geneontology.org/amigo/term/GO:0009888	AT1G03170 AT1G12610 AT1G13290 AT1G63650 AT1G69120 AT1G69180 AT1G69270 AT1G75840 AT1G76420 AT1G79430 AT1G80350 AT2G18290 AT2G18510 AT2G34925 AT2G45190 AT3G06020 AT3G09070 AT3G12145 AT3G50070 AT3G55510 AT3G58070 AT4G00180 AT4G01060 AT4G14740 AT4G31600 AT4G37810 AT5G10440 AT5G10510 AT5G20740 AT5G23000 AT5G23940 AT5G46760 AT5G47220 AT5G53210 AT5G60200 AT5G60690 AT5G61070 AT5G61480
0.000445097	47	964	2.10799	Shoot system development	http://amigo.geneontology.org/amigo/term/GO:0048367	AT1G02065 AT1G08320 AT1G13260 AT1G13290 AT1G19300 AT1G53230 AT1G66400 AT1G68130 AT1G68480 AT1G69120 AT1G69180 AT1G79430 AT2G29125 AT2G34010 AT2G34925 AT2G39705 AT2G42830 AT2G45190 AT2G45650 AT3G04060 AT3G09070 AT3G10570 AT3G18550 AT3G47620 AT3G52910 AT3G55510 AT3G56400 AT4G00180 AT4G11140 AT4G13540 AT4G14900 AT4G27330 AT4G30200 AT4G31610 AT4G35900 AT4G37650 AT4G37810 AT5G06839 AT5G08520 AT5G10510…
0.000485814	18	212	3.67101	Pattern specification process	http://amigo.geneontology.org/amigo/term/GO:0007389	AT1G13290 AT1G16510 AT1G19300 AT1G68480 AT1G69180 AT1G69270 AT2G45190 AT3G09070 AT3G45610 AT3G54010 AT4G00180 AT4G14740 AT4G37650 AT5G10510 AT5G59790 AT5G60200 AT5G60690 AT5G63420
0.00165353	64	1593	1.73705	Response to hormone	http://amigo.geneontology.org/amigo/term/GO:0009725	AT1G04240 AT1G13260 AT1G16510 AT1G20440 AT1G20450 AT1G27730 AT1G28290 AT1G28360 AT1G33600 AT1G48590 AT1G51950 AT1G53170 AT1G53230 AT1G56150 AT1G56650 AT1G63650 AT1G68550 AT1G68840 AT1G69270 AT1G72430 AT1G75500 AT1G75580 AT1G77200 AT1G78080 AT2G16580 AT2G31730 AT2G32690 AT2G34340 AT2G37170 AT2G40330 AT3G16470 AT3G23050 AT3G29575 AT3G46550 AT3G47620 AT3G54010 AT3G56400 AT3G58070 AT4G01026 AT4G08950…
0.00165353	15	174	3.72727	Regionalization	http://amigo.geneontology.org/amigo/term/GO:0003002	AT1G13290 AT1G16510 AT1G19300 AT1G68480 AT1G69180 AT1G69270 AT2G45190 AT3G09070 AT3G45610 AT4G00180 AT4G14740 AT4G37650 AT5G10510 AT5G60200 AT5G60690
0.00264928	64	1631	1.69658	Response to endogenous stimulus	http://amigo.geneontology.org/amigo/term/GO:0009719	AT1G04240 AT1G13260 AT1G16510 AT1G20440 AT1G20450 AT1G27730 AT1G28290 AT1G28360 AT1G33600 AT1G48590 AT1G51950 AT1G53170 AT1G53230 AT1G56150 AT1G56650 AT1G63650 AT1G68550 AT1G68840 AT1G69270 AT1G72430 AT1G75500 AT1G75580 AT1G77200 AT1G78080 AT2G16580 AT2G31730 AT2G32690 AT2G34340 AT2G37170 AT2G40330 AT3G16470 AT3G23050 AT3G29575 AT3G46550 AT3G47620 AT3G54010 AT3G56400 AT3G58070 AT4G01026 AT4G08950…
0.00832837	43	1015	1.83169	Anatomical structure morphogenesis	http://amigo.geneontology.org/amigo/term/GO:0009653	AT1G07090 AT1G12610 AT1G13290 AT1G19780 AT1G32415 AT1G53230 AT1G63530 AT1G68130 AT1G68480 AT1G69120 AT1G75500 AT1G75840 AT1G76420 AT1G80350 AT2G19070 AT2G33460 AT2G34925 AT2G39700 AT2G45190 AT3G02170 AT3G09070 AT3G18550 AT3G54010 AT3G58070 AT4G01060 AT4G29140 AT4G31600 AT4G37070 AT4G37810 AT5G01840 AT5G07830 AT5G08520 AT5G10510 AT5G23000 AT5G23940 AT5G28490 AT5G53210 AT5G54380 AT5G55920 AT5G59790…
0.00832837	40	944	1.83205	Hormone-mediated signaling pathway	http://amigo.geneontology.org/amigo/term/GO:0009755	AT1G04240 AT1G13260 AT1G16510 AT1G28360 AT1G33600 AT1G48590 AT1G51950 AT1G53170 AT1G56150 AT1G56650 AT1G63650 AT1G68550 AT1G68840 AT1G69270 AT1G72430 AT1G75500 AT1G77200 AT1G78080 AT2G40330 AT3G23050 AT3G46550 AT3G54010 AT3G56400 AT3G58070 AT4G01026 AT4G11140 AT4G14740 AT4G18010 AT5G08150 AT5G08520 AT5G10510 AT5G14920 AT5G25160 AT5G26230 AT5G43700 AT5G47220 AT5G49470 AT5G52900 AT5G63420 AT5G65310
0.00832837	60	1606	1.6153	Post-embryonic development	http://amigo.geneontology.org/amigo/term/GO:0009791	AT1G01060 AT1G02065 AT1G08320 AT1G13260 AT1G13290 AT1G20450 AT1G61110 AT1G66400 AT1G68130 AT1G68480 AT1G69120 AT1G69180 AT1G69270 AT1G75390 AT1G79430 AT2G18510 AT2G42830 AT2G45190 AT2G45650 AT2G46660 AT3G09070 AT3G10570 AT3G12145 AT3G14020 AT3G16470 AT3G21060 AT3G46550 AT3G47620 AT3G50070 AT3G54010 AT3G55510 AT3G56400 AT4G00050 AT4G01060 AT4G11140 AT4G13540 AT4G14900 AT4G18010 AT4G24120 AT4G27330…
0.00832837	35	759	1.99377	Cell differentiation	http://amigo.geneontology.org/amigo/term/GO:0030154	AT1G02065 AT1G19780 AT1G53230 AT1G63530 AT1G63650 AT1G68480 AT1G69120 AT1G69180 AT1G75840 AT1G78080 AT1G80350 AT2G33460 AT2G34925 AT2G45190 AT2G45650 AT3G09070 AT3G25905 AT3G50070 AT3G54010 AT3G58070 AT4G00180 AT4G01060 AT4G14900 AT4G18510 AT4G27330 AT4G31600 AT4G37810 AT4G39410 AT5G10430 AT5G23940 AT5G48920 AT5G53210 AT5G60690 AT5G61070 AT5G62165
0.00832837	50	1267	1.70625	Reproductive structure development	http://amigo.geneontology.org/amigo/term/GO:0048608	AT1G01060 AT1G02065 AT1G08320 AT1G13260 AT1G13290 AT1G61110 AT1G66400 AT1G68130 AT1G68480 AT1G69120 AT1G69180 AT1G69270 AT1G79430 AT2G18510 AT2G42830 AT2G45190 AT2G45650 AT2G46660 AT3G09070 AT3G10570 AT3G12145 AT3G14020 AT3G16470 AT3G21060 AT3G46550 AT3G47620 AT3G50070 AT3G54010 AT3G55510 AT3G56400 AT4G00180 AT4G01060 AT4G11140 AT4G13540 AT4G14900 AT4G24120 AT4G27330 AT4G30200 AT4G31610 AT4G35900…
0.00832837	37	841	1.90219	Cellular developmental process	http://amigo.geneontology.org/amigo/term/GO:0048869	AT1G02065 AT1G19780 AT1G53230 AT1G63530 AT1G63650 AT1G68480 AT1G69120 AT1G69180 AT1G75840 AT1G78080 AT1G80350 AT2G19070 AT2G33460 AT2G34925 AT2G45190 AT2G45650 AT3G09070 AT3G25905 AT3G50070 AT3G54010 AT3G58070 AT4G00180 AT4G01060 AT4G14900 AT4G18510 AT4G27330 AT4G31600 AT4G37810 AT4G39410 AT5G10430 AT5G10440 AT5G23940 AT5G48920 AT5G53210 AT5G60690 AT5G61070 AT5G62165
0.00832837	50	1270	1.70222	Reproductive system development	http://amigo.geneontology.org/amigo/term/GO:0061458	AT1G01060 AT1G02065 AT1G08320 AT1G13260 AT1G13290 AT1G61110 AT1G66400 AT1G68130 AT1G68480 AT1G69120 AT1G69180 AT1G69270 AT1G79430 AT2G18510 AT2G42830 AT2G45190 AT2G45650 AT2G46660 AT3G09070 AT3G10570 AT3G12145 AT3G14020 AT3G16470 AT3G21060 AT3G46550 AT3G47620 AT3G50070 AT3G54010 AT3G55510 AT3G56400 AT4G00180 AT4G01060 AT4G11140 AT4G13540 AT4G14900 AT4G24120 AT4G27330 AT4G30200 AT4G31610 AT4G35900…
0.00832837	63	1692	1.60986	Response to oxygen-containing compound	http://amigo.geneontology.org/amigo/term/GO:1901700	AT1G02205 AT1G12610 AT1G13260 AT1G20440 AT1G20450 AT1G21400 AT1G27730 AT1G28290 AT1G48590 AT1G52890 AT1G56650 AT1G61800 AT1G63650 AT1G68820 AT1G69270 AT1G69310 AT1G75490 AT1G78080 AT2G30870 AT2G31730 AT2G32690 AT2G34340 AT2G37170 AT2G40000 AT2G40330 AT2G45820 AT3G14440 AT3G16470 AT3G23050 AT3G29575 AT3G45060 AT3G46550 AT3G47340 AT3G47620 AT3G56400 AT3G58070 AT4G01026 AT4G04330 AT4G08950 AT4G13540…
0.0108745	18	303	2.56849	Meristem development	http://amigo.geneontology.org/amigo/term/GO:0048507	AT1G03170 AT1G12610 AT1G69120 AT1G69180 AT1G69270 AT1G76420 AT2G18510 AT2G34925 AT2G45190 AT3G06020 AT3G12145 AT3G55510 AT4G00180 AT5G10510 AT5G20740 AT5G23000 AT5G60690 AT5G61480
0.0113545	27	560	2.08461	Reproductive shoot system development	http://amigo.geneontology.org/amigo/term/GO:0090567	AT1G02065 AT1G08320 AT1G13260 AT1G66400 AT1G68130 AT1G68480 AT1G69120 AT1G69180 AT1G79430 AT2G42830 AT2G45190 AT2G45650 AT3G10570 AT3G47620 AT3G55510 AT3G56400 AT4G13540 AT4G14900 AT4G27330 AT4G30200 AT4G31610 AT4G35900 AT5G06839 AT5G10510 AT5G24930 AT5G62165 AT5G62640
0.0138102	34	785	1.87266	Regulation of developmental process	http://amigo.geneontology.org/amigo/term/GO:0050793	AT1G03170 AT1G12610 AT1G13260 AT1G20450 AT1G53230 AT1G66400 AT1G68480 AT1G75840 AT1G78080 AT2G18510 AT2G45190 AT2G45650 AT3G02170 AT3G04060 AT3G06020 AT3G09070 AT3G12145 AT3G18550 AT3G47620 AT3G56400 AT4G00050 AT4G00180 AT4G29140 AT4G35900 AT4G39410 AT5G01840 AT5G08520 AT5G10510 AT5G20740 AT5G24930 AT5G53210 AT5G59790 AT5G61070 AT5G62165
0.0151957	26	547	2.05511	Flower development	http://amigo.geneontology.org/amigo/term/GO:0009908	AT1G02065 AT1G08320 AT1G13260 AT1G66400 AT1G68130 AT1G68480 AT1G69120 AT1G69180 AT1G79430 AT2G42830 AT2G45190 AT2G45650 AT3G10570 AT3G55510 AT3G56400 AT4G13540 AT4G14900 AT4G27330 AT4G30200 AT4G31610 AT4G35900 AT5G06839 AT5G10510 AT5G24930 AT5G62165 AT5G62640
0.0151957	56	1526	1.58665	Developmental process involved in reproduction	http://amigo.geneontology.org/amigo/term/GO:0003006	AT1G01060 AT1G02065 AT1G08320 AT1G13260 AT1G13290 AT1G19780 AT1G61110 AT1G63530 AT1G66400 AT1G68130 AT1G68480 AT1G69120 AT1G69180 AT1G69270 AT1G75840 AT1G79430 AT2G18510 AT2G33460 AT2G42830 AT2G45190 AT2G45650 AT2G46660 AT3G03650 AT3G09070 AT3G10570 AT3G12145 AT3G14020 AT3G16470 AT3G21060 AT3G46550 AT3G47620 AT3G50070 AT3G54010 AT3G55510 AT3G56400 AT4G00180 AT4G01060 AT4G11140 AT4G13540 AT4G14900…
0.0169903	10	124	3.4868	Phloem or xylem histogenesis	http://amigo.geneontology.org/amigo/term/GO:0010087	AT1G13290 AT1G79430 AT2G18290 AT2G34925 AT3G09070 AT4G14740 AT5G47220 AT5G60200 AT5G60690 AT5G61480
