# Supplementary material for: Rewiring of LEUNIG_HOMOLOG interaction networks marks regulatory shifts from meristem to organ growth in Arabidopsis flowers
Source: Plant J. 2025 Nov 24;124(4):e70585. doi: 10.1111/tpj.70585 (PMC12643531; doi:10.1111/tpj.70585)
Supplement: Supplementary file 9 — Data S8. Differentially expressed genes in luh FIS, lug FIS and FIS RNA‐seq samples at different stages of flower development. [file TPJ-124-0-s002.xlsx]

## Sheet: S8A. luhFIS vs FIS 0DAI
Data S8A. Differentialy expressed genes in luh FIS vs FIS at 0 DAI.
TAIR code	baseMean	log2FoldChange	lfcSE	stat	pvalue	padj
AT4G19240	4135.43	-10.5239	0.428664	-24.5504	4.27987e-133	8.82852e-129
AT4G15910	1299.04	3.20984	0.135931	23.6138	2.78295e-123	2.87033e-119
AT4G02970	551.217	7.10438	0.309479	22.956	1.28412e-116	8.82962e-113
AT4G08035	1518.29	2.24763	0.0994596	22.5984	4.49237e-113	2.31671e-109
AT4G07825	1288.64	10.296	0.475282	21.6629	4.58942e-104	1.89341e-100
AT4G02540	497.956	3.10005	0.1549	20.0132	4.22621e-89	1.45297e-85
AT4G16950	471.778	4.20471	0.21765	19.3186	3.74373e-83	1.10322e-79
AT2G36130	1575.93	2.90194	0.152323	19.0512	6.42731e-81	1.65728e-77
AT4G16890	1223.92	2.95509	0.160407	18.4224	8.68032e-76	1.98953e-72
AT5G56750	1147.16	1.97071	0.109457	18.0045	1.79652e-72	3.70587e-69
AT4G11830	1929.6	2.327	0.134639	17.2833	6.28624e-67	1.17884e-63
AT4G13495	1638.85	-3.01845	0.175921	-17.158	5.47861e-66	9.41774e-63
AT4G05040	356.639	8.58458	0.50922	16.8583	9.11833e-64	1.44687e-60
AT2G35810	1166.22	-2.34526	0.147908	-15.8562	1.27316e-56	1.87591e-53
AT2G39110	215.34	-4.35749	0.295454	-14.7484	3.14825e-49	4.32947e-46
AT3G28130	304.814	3.08095	0.211599	14.5603	5.02514e-48	6.47866e-45
AT4G01590	1030.7	1.67327	0.116132	14.4083	4.5879e-47	5.56701e-44
AT4G14716	867.82	2.02397	0.148343	13.6439	2.19467e-42	2.51509e-39
AT4G05520	1542.57	1.26595	0.0934055	13.5533	7.57438e-42	8.22338e-39
AT2G32910	2903.56	-1.40106	0.104157	-13.4514	3.02142e-41	3.11629e-38
AT4G05320	16286.5	1.12819	0.0851245	13.2534	4.31179e-40	4.2354e-37
AT4G11530	414.677	-2.02195	0.15772	-12.8198	1.26988e-37	1.19069e-34
AT2G32700	4876.39	-1.37911	0.108489	-12.7119	5.07858e-37	4.55483e-34
AT2G40960	881.617	-1.81414	0.142992	-12.687	6.98308e-37	6.00196e-34
AT4G09680	847.786	1.69538	0.134073	12.6452	1.18915e-36	9.81194e-34
AT4G16710	711.494	1.95737	0.155222	12.6102	1.8562e-36	1.47268e-33
AT5G20240	1106.8	-1.50965	0.122239	-12.35	4.87396e-35	3.7237e-32
AT4G10950	246.278	-3.07265	0.252948	-12.1473	5.92567e-34	4.36552e-31
AT2G32710	2861.9	1.53181	0.130392	11.7477	7.26035e-32	5.16436e-29
AT3G27990	86.047	5.86959	0.511035	11.4857	1.55683e-30	1.07047e-27
AT2G46430	164.694	-3.39466	0.298867	-11.3585	6.73268e-30	4.48006e-27
AT2G30480	355.085	2.29013	0.205412	11.1489	7.24599e-29	4.67094e-26
AT2G39280	3052.48	1.25352	0.116228	10.7851	4.04991e-27	2.53156e-24
AT1G06640	677.827	4.64431	0.433115	10.723	7.93679e-27	4.8153e-24
AT2G41440	874.736	10.9894	1.02713	10.6991	1.02804e-26	6.05895e-24
AT4G04402	692.326	-10.855	1.0317	-10.5214	6.88453e-26	3.94483e-23
AT2G35660	207.529	-2.41185	0.229956	-10.4883	9.77283e-26	5.44848e-23
AT2G39980	653.712	-2.20452	0.212574	-10.3706	3.37508e-25	1.78516e-22
AT2G46455	1037.29	-1.47879	0.147185	-10.0471	9.45826e-24	4.75866e-21
AT3G26922	283.23	1.9736	0.199595	9.88798	4.69402e-23	2.30543e-20
AT4G03940	257.651	-2.1985	0.222648	-9.87433	5.37931e-23	2.58057e-20
AT2G43530	594.966	2.00272	0.203692	9.83207	8.19202e-23	3.84057e-20
AT4G24110	1228.95	-1.31838	0.134573	-9.79679	1.16222e-22	5.32762e-20
AT1G68945	481.692	1.75336	0.179994	9.7412	2.01171e-22	9.0212e-20
AT3G61010	622.949	11.6599	1.21276	9.61435	6.95501e-22	3.05251e-19
AT4G09500	340.017	2.06546	0.217065	9.51542	1.80975e-21	7.7774e-19
AT2G43535	300.239	2.71382	0.287914	9.42579	4.26877e-21	1.76112e-18
AT2G28570	163.785	-3.56293	0.379166	-9.39677	5.62619e-21	2.27563e-18
AT2G40010	270.873	11.1917	1.19407	9.37271	7.06917e-21	2.80429e-18
AT4G07455	139.047	11.2618	1.20254	9.36502	7.60386e-21	2.95948e-18
AT4G02700	279.68	-2.62757	0.282468	-9.30217	1.37611e-20	5.25675e-18
AT2G32150	287.875	-2.8143	0.310053	-9.07684	1.11772e-19	4.19206e-17
AT4G03470	204.988	-10.5656	1.19514	-8.84048	9.53051e-19	3.44904e-16
AT4G02660	341.527	1.92244	0.218559	8.79595	1.41844e-18	5.04477e-16
AT4G09080	328.177	-1.88426	0.215132	-8.75861	1.97671e-18	6.91111e-16
AT4G16957	107.79	2.53635	0.291131	8.71206	2.98406e-18	1.02592e-15
AT2G46450	914.254	-1.43039	0.164404	-8.70047	3.30506e-18	1.11765e-15
AT1G04250	228.721	-1.88351	0.217484	-8.66046	4.69861e-18	1.56327e-15
AT4G11310	164.681	-3.69998	0.427352	-8.65791	4.80485e-18	1.57324e-15
AT4G16990	917.188	-1.43062	0.16847	-8.49183	2.03402e-17	6.5559e-15
AT4G03935	158.591	-2.48229	0.298431	-8.31779	8.96208e-17	2.80106e-14
AT4G16892	316.96	-1.64405	0.198465	-8.2838	1.19309e-16	3.67329e-14
AT4G10265	205.629	-2.36499	0.287694	-8.22052	2.02626e-16	6.14673e-14
AT5G17030	582.076	-2.01784	0.248862	-8.10827	5.13472e-16	1.53506e-13
AT3G05945	78.1166	8.55311	1.07451	7.96	1.72044e-15	4.92907e-13
AT4G09760	269.351	4.26691	0.537053	7.94503	1.94141e-15	5.48593e-13
AT3G55780	510.986	-1.24632	0.157781	-7.89908	2.80962e-15	7.83201e-13
AT4G10260	223.585	-5.18017	0.660967	-7.83727	4.60446e-15	1.26641e-12
AT4G04620	498.176	1.34005	0.171092	7.83234	4.78889e-15	1.2998e-12
AT4G30993	947.605	1.00968	0.128957	7.82956	4.89575e-15	1.31155e-12
AT4G27450	982.779	-1.10171	0.14264	-7.72369	1.13009e-14	2.98865e-12
AT3G29644	77.5181	9.45405	1.22496	7.71784	1.18319e-14	3.08949e-12
AT1G43800	1838.76	-3.14559	0.409099	-7.68908	1.48193e-14	3.82116e-12
AT4G13630	324.407	1.31997	0.171896	7.67887	1.60501e-14	4.08741e-12
AT4G16765	470.24	1.31468	0.175128	7.50697	6.0511e-14	1.52222e-11
AT1G18193	134.381	-8.90032	1.20625	-7.3785	1.60084e-13	3.83978e-11
AT4G03050	88.8981	-7.76765	1.06045	-7.32486	2.39149e-13	5.54289e-11
AT3G28220	57.1796	9.00818	1.23228	7.3102	2.66754e-13	6.11399e-11
AT4G08990	35.2346	9.28163	1.27324	7.28979	3.10441e-13	7.03711e-11
AT2G47750	332.938	1.2767	0.175699	7.26638	3.69242e-13	8.19003e-11
AT3G42640	339.805	1.71064	0.243544	7.02396	2.15662e-12	4.53947e-10
AT3G61220	365.097	1.15421	0.166509	6.9318	4.15509e-12	8.57113e-10
AT2G11035	37.2519	-4.08646	0.59701	-6.84488	7.65411e-12	1.56326e-09
AT2G43520	1031.09	1.32043	0.193376	6.8283	8.59272e-12	1.73775e-09
AT4G03490	26.0223	8.84339	1.29931	6.80621	1.00203e-11	2.00678e-09
AT4G05631	40.5538	8.51943	1.27462	6.68391	2.32654e-11	4.52754e-09
AT4G05715	43.9821	-8.41827	1.25994	-6.68146	2.36573e-11	4.55069e-09
AT4G02825	25.0302	8.71791	1.30499	6.68042	2.38256e-11	4.55069e-09
AT1G05370	438.01	-1.16245	0.174508	-6.6613	2.71419e-11	5.08984e-09
AT3G43740	41.2825	6.58263	0.989559	6.65209	2.88965e-11	5.37006e-09
AT4G16860	528.508	1.07263	0.16156	6.63921	3.15378e-11	5.80859e-09
AT2G45650	869.294	-1.26649	0.190893	-6.63457	3.25447e-11	5.941e-09
AT4G12030	46.4486	8.65091	1.3075	6.61637	3.68124e-11	6.66111e-09
AT4G38340	209.758	1.75187	0.264974	6.61147	3.80528e-11	6.82568e-09
AT4G12400	618.115	-1.0167	0.153925	-6.60514	3.97133e-11	7.06212e-09
AT2G45130	86.8834	-3.02984	0.461098	-6.57093	5.00031e-11	8.74122e-09
AT3G43580	22.508	8.63455	1.31468	6.5678	5.10644e-11	8.84846e-09
AT4G01593	22.463	8.63143	1.32382	6.5201	7.02586e-11	1.17829e-08
AT4G03635	170.474	1.34896	0.208888	6.4578	1.06238e-10	1.76732e-08
AT4G11640	285.365	1.12198	0.174834	6.41737	1.38647e-10	2.288e-08
AT4G02330	383.054	-1.14677	0.179116	-6.40241	1.52946e-10	2.49417e-08
AT2G34655	29.2392	4.57917	0.72554	6.3114	2.76528e-10	4.38787e-08
AT4G16680	432.375	-1.28363	0.206422	-6.2185	5.01943e-10	7.72693e-08
AT4G16960	53.1975	3.26207	0.525718	6.20497	5.47056e-10	8.35902e-08
AT4G14490	243.655	1.14578	0.185206	6.18653	6.15023e-10	9.26036e-08
AT4G15260	261.907	-1.25295	0.204884	-6.1154	9.63172e-10	1.39918e-07
AT4G09432	18.5335	8.35671	1.37469	6.07899	1.20941e-09	1.74459e-07
AT3G27940	27.0637	8.2575	1.35953	6.07378	1.24937e-09	1.78972e-07
AT1G77760	225.06	-1.13873	0.187624	-6.0692	1.28551e-09	1.82879e-07
AT5G39890	180.231	-1.49896	0.247272	-6.06199	1.34448e-09	1.88666e-07
AT4G15210	8935.78	1.55913	0.259923	5.9984	1.99267e-09	2.75871e-07
AT4G05450	214.65	1.27452	0.213725	5.96336	2.471e-09	3.39812e-07
AT4G02845	283.825	-1.33371	0.224749	-5.93422	2.95248e-09	4.00683e-07
AT4G04601	23.4831	-7.58527	1.29434	-5.86034	4.6192e-09	6.01114e-07
AT5G52390	345.895	1.66395	0.284052	5.8579	4.68758e-09	6.01114e-07
AT2G45930	29.587	4.39321	0.749983	5.85776	4.69165e-09	6.01114e-07
AT4G17480	100.912	-1.71739	0.29357	-5.85	4.91584e-09	6.2595e-07
AT4G05120	198.028	1.34279	0.229685	5.84621	5.0291e-09	6.36444e-07
AT4G12310	31.6428	-7.82304	1.35232	-5.78491	7.25518e-09	9.07029e-07
AT4G16807	172.685	1.24384	0.216237	5.75219	8.80935e-09	1.07526e-06
AT3G29575	267.94	1.549	0.269599	5.74559	9.16002e-09	1.10499e-06
AT4G14730	268.063	-1.07205	0.188739	-5.68007	1.34639e-08	1.57803e-06
AT4G03292	14.3769	7.98547	1.40942	5.66579	1.46347e-08	1.69599e-06
AT4G15953	33.012	2.82557	0.501598	5.63314	1.76958e-08	2.01673e-06
AT4G01915	35.7505	3.80263	0.67559	5.62861	1.81672e-08	2.05908e-06
AT4G13410	110.682	-1.74617	0.314803	-5.54686	2.90847e-08	3.19127e-06
AT2G28815	120.361	-1.72917	0.313838	-5.50976	3.59317e-08	3.88062e-06
AT2G16990	474.099	-1.1241	0.2046	-5.49415	3.92588e-08	4.21787e-06
AT4G12900	74.0215	2.51675	0.458878	5.48456	4.14494e-08	4.43015e-06
AT2G34340	58.6102	2.5981	0.474067	5.48045	4.24241e-08	4.51095e-06
AT5G41471	38.8148	4.12274	0.761972	5.41062	6.28075e-08	6.61017e-06
AT4G02830	36.9566	-3.34096	0.619043	-5.39697	6.77746e-08	6.99027e-06
AT2G41190	118.531	-1.44047	0.266878	-5.39748	6.75825e-08	6.99027e-06
AT4G11900	102.67	2.24193	0.416812	5.37875	7.50046e-08	7.65939e-06
AT3G05255	12.6921	7.80617	1.45195	5.37634	7.60167e-08	7.7245e-06
AT2G34840	178.684	7.69231	1.43183	5.37237	7.77064e-08	7.85749e-06
AT2G34810	1156.34	-1.95084	0.363587	-5.36553	8.07107e-08	8.10779e-06
AT4G15350	32.0208	-4.62733	0.86653	-5.34008	9.29078e-08	9.21395e-06
AT4G11540	16.8553	-7.40372	1.38708	-5.33762	9.41764e-08	9.29508e-06
AT2G34185	55.2849	-2.32135	0.436505	-5.31805	1.04887e-07	1.03029e-05
AT2G38940	231.49	-1.8519	0.348452	-5.31466	1.06859e-07	1.04469e-05
AT2G43470	39.9406	2.37228	0.449527	5.27728	1.31113e-07	1.26976e-05
AT4G16880	17.9848	7.32157	1.39478	5.24928	1.52692e-07	1.45149e-05
AT1G66650	104.538	1.53622	0.29572	5.19484	2.04891e-07	1.91166e-05
AT3G30305	11.8687	7.7117	1.48471	5.19408	2.05735e-07	1.91166e-05
AT4G15165	259.23	-1.00015	0.193724	-5.16277	2.43322e-07	2.23078e-05
AT4G04595	47.6947	2.83721	0.552289	5.1372	2.78868e-07	2.53413e-05
AT1G04360	135.435	-1.25389	0.246248	-5.092	3.54314e-07	3.19161e-05
AT4G13180	83.1263	-2.10209	0.413305	-5.08606	3.65578e-07	3.27876e-05
AT3G54770	41.8539	-2.34854	0.463956	-5.06198	4.14929e-07	3.65776e-05
AT2G00340	10.9218	7.53231	1.4966	5.03294	4.83009e-07	4.23979e-05
AT3G00470	79.4413	1.854	0.369201	5.02166	5.12257e-07	4.47747e-05
AT4G12100	20.4032	-4.99041	0.995779	-5.01157	5.3989e-07	4.6991e-05
AT1G01760	191.225	-1.06157	0.212031	-5.00668	5.53781e-07	4.79974e-05
AT3G60961	53.7415	6.33032	1.27084	4.9812	6.31907e-07	5.3204e-05
AT4G13770	369.304	2.19858	0.443179	4.96094	7.01542e-07	5.88268e-05
AT2G34170	143.414	-1.27584	0.257416	-4.95633	7.18367e-07	5.99938e-05
AT4G10220	13.7511	-6.84543	1.38542	-4.94106	7.76996e-07	6.46285e-05
AT2G43550	622.077	1.08528	0.219989	4.93334	8.0834e-07	6.69656e-05
AT4G13880	117.079	1.23775	0.253477	4.8831	1.04431e-06	8.54844e-05
AT4G15960	228.303	1.27971	0.262599	4.87326	1.09773e-06	8.91495e-05
AT3G06125	14.3091	4.66748	0.959421	4.8649	1.14517e-06	9.26372e-05
AT3G09260	227.162	1.50711	0.310063	4.86067	1.16989e-06	9.42672e-05
AT4G15160	91.0355	1.93455	0.399366	4.84406	1.27215e-06	0.000101713
AT2G00660	10.0617	-6.89504	1.44456	-4.77309	1.81422e-06	0.000141756
AT4G33560	139.841	-1.97054	0.415962	-4.73732	2.16565e-06	0.000166071
AT5G17860	239.047	-1.09532	0.231947	-4.72229	2.33201e-06	0.000177445
AT2G40955	13.6542	-6.78745	1.43963	-4.71472	2.42048e-06	0.000182225
AT1G19180	372.274	1.15231	0.244601	4.71097	2.46541e-06	0.000184933
AT4G01910	8.4092	7.21448	1.53396	4.70317	2.56151e-06	0.000190754
AT2G31220	216.927	1.18206	0.2514	4.70191	2.57743e-06	0.000191249
AT3G60960	321.589	1.27262	0.271113	4.69407	2.67827e-06	0.00019802
AT4G06598	231.29	-1.03407	0.220755	-4.68426	2.80979e-06	0.000204807
AT2G24850	23.3313	4.32957	0.928023	4.66537	3.08068e-06	0.000221422
AT3G60150	12.716	6.83465	1.47132	4.64524	3.39676e-06	0.000241615
AT1G58280	180.788	-1.05463	0.228097	-4.62357	3.77183e-06	0.000267372
AT3G28640	86.4238	1.46666	0.318288	4.60796	4.06634e-06	0.000285308
AT1G05420	671.878	-1.01365	0.222696	-4.55173	5.3206e-06	0.000364629
AT4G11210	8.22648	7.11957	1.57445	4.52194	6.12753e-06	0.000415785
AT1G69480	163.366	-1.26554	0.280416	-4.51309	6.38902e-06	0.000432107
AT2G29500	89.9307	1.6482	0.365388	4.51083	6.4573e-06	0.000435298
AT5G20710	71.5996	4.45614	0.997884	4.46559	7.98482e-06	0.000530207
AT3G04530	69.7391	-1.86792	0.418931	-4.45877	8.24316e-06	0.000545
AT1G54020	107.363	2.08899	0.470853	4.43662	9.13842e-06	0.000600342
AT2G36550	10.5588	-6.38608	1.44723	-4.41263	1.02122e-05	0.000664532
AT3G58875	261.756	1.26587	0.287542	4.40239	1.07063e-05	0.000694497
AT1G11080	146.858	1.19516	0.271708	4.39868	1.08912e-05	0.000704275
AT4G03930	33.6086	-2.77542	0.634677	-4.37296	1.22571e-05	0.00078037
AT1G74090	204.118	1.16486	0.267602	4.35295	1.34317e-05	0.000837069
AT3G43190	67.6852	-2.16116	0.509483	-4.24187	2.21669e-05	0.00134094
AT5G09470	170.82	-1.29166	0.305151	-4.23285	2.3075e-05	0.00138773
AT2G38750	178.808	1.05683	0.250445	4.2198	2.44524e-05	0.00145781
AT4G17470	7.18238	6.88849	1.63572	4.21128	2.53931e-05	0.00150088
AT4G05010	26.1969	2.28746	0.544697	4.1995	2.67503e-05	0.00156763
AT2G32550	7.43508	6.90245	1.66059	4.15662	3.22997e-05	0.00186632
AT3G20880	43.0765	-1.74049	0.41979	-4.1461	3.38182e-05	0.00194318
AT4G15760	64.8252	-1.72384	0.416194	-4.14192	3.44415e-05	0.0019735
AT3G00590	6.3239	6.80423	1.64399	4.13886	3.49029e-05	0.00199324
AT1G23730	32.1741	-2.04155	0.49401	-4.13261	3.58674e-05	0.00202705
AT3G57460	62.6104	2.06581	0.500346	4.12876	3.6472e-05	0.00204998
AT3G59845	93.2198	-1.56875	0.380172	-4.12642	3.68453e-05	0.00206534
AT1G12805	50.6326	-1.98363	0.482413	-4.11189	3.92441e-05	0.00218202
AT2G43610	7.07237	6.26599	1.52939	4.09705	4.18442e-05	0.00230792
AT5G15800	120.227	-1.72339	0.422395	-4.08004	4.50276e-05	0.00245074
AT5G18840	235.16	1.3864	0.340443	4.07234	4.65429e-05	0.00251332
AT5G52310	481.694	2.62283	0.644388	4.07026	4.69609e-05	0.00252927
AT5G67090	12.5546	5.66472	1.39487	4.0611	4.8842e-05	0.00261013
AT4G02815	33.906	3.01845	0.750349	4.02273	5.75271e-05	0.00300422
AT4G13030	5.7147	6.38022	1.5865	4.02156	5.78143e-05	0.00301074
AT4G09300	5.94452	6.71403	1.67406	4.01062	6.05592e-05	0.00313086
AT2G43590	31.8615	2.74724	0.686519	4.00169	6.28906e-05	0.00322713
AT1G56650	21.6448	3.05792	0.764092	4.00203	6.28013e-05	0.00322713
AT3G57540	58.458	-1.67191	0.418602	-3.99404	6.49568e-05	0.00330847
AT4G03320	87.7487	1.26785	0.31779	3.98959	6.61871e-05	0.00333816
AT3G45060	129.258	1.33936	0.33672	3.97766	6.95968e-05	0.00348457
AT4G39940	100.692	1.72095	0.436146	3.9458	7.95334e-05	0.00391949
AT5G03545	132.571	-3.62894	0.92316	-3.931	8.45942e-05	0.00413509
AT4G16835	137.802	1.04063	0.265425	3.92061	8.83239e-05	0.00427687
AT1G31710	318.072	1.06685	0.272328	3.91751	8.94687e-05	0.00432216
AT2G29710	78.488	1.67582	0.42857	3.91027	9.21919e-05	0.00443295
AT2G43100	219.98	2.99434	0.768756	3.89504	9.81819e-05	0.00468819
AT2G46100	230.275	-1.01774	0.261775	-3.88785	0.000101134	0.00480692
AT4G15200	851.424	-1.55344	0.4024	-3.86043	0.000113187	0.00530639
AT4G02835	9.91709	-6.00478	1.56186	-3.84464	0.000120731	0.00563446
AT5G59390	35.5866	-1.97043	0.522095	-3.77409	0.000160593	0.0072967
AT3G56080	87.8072	-1.47833	0.391944	-3.77179	0.000162081	0.00734815
AT3G47950	140.165	-1.03746	0.275868	-3.76072	0.000169427	0.00764756
AT4G21690	233.686	1.03932	0.276664	3.75663	0.000172217	0.00773964
AT4G11140	224.139	1.01774	0.271685	3.74604	0.00017965	0.00803867
AT1G52040	315.249	1.70489	0.455839	3.74011	0.000183939	0.0081828
AT1G70830	3572.25	1.80634	0.485391	3.72141	0.00019811	0.00871345
AT4G09880	8.69646	-5.6258	1.5146	-3.71438	0.000203705	0.00888376
AT4G05380	55.1594	-1.95603	0.526537	-3.71489	0.000203293	0.00888376
AT4G36600	13.4669	5.07483	1.36607	3.71492	0.000203271	0.00888376
AT5G28463	17.3129	-3.21659	0.868895	-3.70193	0.000213967	0.00923371
AT1G73010	136.198	-1.42873	0.387538	-3.68667	0.000227206	0.00974389
AT5G06870	433.697	1.74169	0.474689	3.66911	0.000243398	0.0103097
AT1G54000	245.225	1.06633	0.291699	3.65556	0.000256617	0.0108251
AT4G11230	77.457	-1.22209	0.335375	-3.64393	0.000268502	0.0111667
AT1G61415	14.1989	3.58353	0.983291	3.64443	0.000267986	0.0111667
AT4G34770	6.06276	6.19404	1.70205	3.63917	0.00027352	0.0113297
AT1G35290	73.7232	-1.65426	0.455116	-3.63481	0.000278183	0.0114767
AT3G48640	137	1.05396	0.290232	3.63145	0.000281834	0.011581
AT1G76790	124.848	1.21994	0.336157	3.62907	0.000284444	0.0116419
AT2G34940	48.3057	1.39506	0.384882	3.62464	0.000289365	0.0118198
AT3G03260	15.504	-3.13767	0.865846	-3.62382	0.000290288	0.0118341
AT5G62280	6.40184	5.46886	1.52166	3.59401	0.000325633	0.0130939
AT2G09415	5.12266	-6.36146	1.77178	-3.59043	0.000330138	0.0132492
AT2G34240	66.7819	1.24606	0.348165	3.57893	0.000345007	0.013739
AT2G46480	5.13958	6.14797	1.73159	3.55048	0.000384528	0.0149661
AT1G03720	35.8281	-1.90608	0.54508	-3.49689	0.000470715	0.017882
AT2G05165	7.78789	4.20273	1.20343	3.4923	0.000478885	0.0181256
AT1G52890	33.0584	2.43487	0.703706	3.46007	0.000540026	0.0201805
AT2G30750	144.977	1.31783	0.380964	3.4592	0.000541776	0.0202093
AT1G75040	27.0158	2.96566	0.858421	3.45479	0.000550724	0.0204691
AT2G45750	34.5534	-1.71831	0.500532	-3.43296	0.000597024	0.0219526
AT5G15537	87.1477	1.12639	0.329748	3.41591	0.000635702	0.0231683
AT1G09480	21.7463	2.7247	0.798289	3.41318	0.000642093	0.0233368
AT3G18010	13.1932	2.93314	0.859411	3.41297	0.000642588	0.0233368
AT5G25230	13.3897	-4.42292	1.29874	-3.40556	0.000660291	0.0238118
AT5G24420	457.078	2.45474	0.721318	3.40312	0.0006662	0.0239414
AT4G13500	83.1714	1.41712	0.416752	3.40039	0.000672902	0.0240149
AT1G16850	33.9462	2.28494	0.672905	3.39564	0.000684688	0.0243513
AT4G04565	67.6009	-1.62582	0.478926	-3.39473	0.00068696	0.024356
AT5G02565	41.0918	1.61008	0.474549	3.39286	0.000691659	0.024389
AT4G14365	38.1012	1.73354	0.51217	3.38469	0.000712593	0.024872
AT4G10420	70.23	1.3394	0.397151	3.37254	0.000744795	0.0258136
AT3G12220	28.6755	1.87712	0.557426	3.36748	0.000758591	0.0260804
AT1G05680	9.23423	-3.62343	1.07733	-3.36335	0.000770038	0.0263422
AT4G10410	12.7765	-4.25816	1.26651	-3.36213	0.000773432	0.0264145
AT3G55290	43.1701	1.92818	0.573691	3.361	0.000776604	0.0264667
AT3G55940	21.8236	-2.09268	0.622792	-3.36015	0.000778997	0.0264731
AT1G55570	19.7513	-2.38036	0.716765	-3.32098	0.000897012	0.0298427
AT1G11460	4.61267	6.19712	1.87522	3.30474	0.000950651	0.031376
AT1G27380	5.6036	5.24373	1.58941	3.29916	0.000969748	0.0319347
AT5G20790	7.84645	-5.58315	1.69842	-3.28727	0.00101165	0.0331242
AT1G17380	181.551	1.01272	0.308248	3.28541	0.00101835	0.0332909
AT2G45830	15.3451	2.59461	0.79104	3.28	0.00103808	0.0338473
AT2G39375	10.2704	3.54867	1.08196	3.27984	0.00103865	0.0338473
AT1G02070	188.565	1.01882	0.312314	3.26218	0.00110561	0.0355823
AT1G30280	124.202	1.01888	0.31279	3.25739	0.00112443	0.0360166
AT2G46440	188.158	-1.04559	0.321439	-3.25285	0.00114253	0.0365396
AT5G10090	4.86938	-6.14631	1.89073	-3.25076	0.00115097	0.0367527
AT2G26040	57.8795	-1.29175	0.398526	-3.24131	0.00118981	0.0375857
AT2G33830	1053.51	1.11191	0.344282	3.22965	0.00123941	0.0388587
AT5G56510	167.492	-1.02248	0.317013	-3.22535	0.00125818	0.0392187
AT3G43930	30.9533	-2.29892	0.715501	-3.21302	0.00131348	0.0407436
AT1G54010	189.664	1.14142	0.361871	3.15422	0.00160929	0.0478334
AT2G22960	68.2825	-1.14677	0.363982	-3.15063	0.00162916	0.048285

## Sheet: S8B. luhFIS vs FIS 2DAI
Data S8B. Differentialy expressed genes in luh FIS vs FIS at 2 DAI.
TAIR code	baseMean	log2FoldChange	lfcSE	stat	pvalue	padj
AT4G19240	5019.32	-10.9115	0.386102	-28.2605	1.05644e-175	2.03608e-171
AT4G11830	1788.26	2.38562	0.13301	17.9357	6.21221e-72	5.98639e-68
AT2G32700	4592.2	-1.251	0.0702809	-17.8	7.06939e-71	4.54161e-67
AT4G13495	1478.62	-2.48231	0.140079	-17.7208	2.89585e-70	1.39529e-66
AT2G36130	1598.58	2.64105	0.149508	17.6649	7.80845e-70	3.00984e-66
AT4G07825	1444.34	11.4122	0.65771	17.3513	1.92675e-67	6.18904e-64
AT2G33830	2159.91	2.37939	0.144933	16.4172	1.44149e-60	3.52064e-57
AT2G35810	1396.92	-2.45343	0.149451	-16.4163	1.46138e-60	3.52064e-57
AT4G09760	473.009	4.92286	0.306307	16.0716	4.0327e-58	8.6358e-55
AT4G10260	291.162	-4.62909	0.29205	-15.8503	1.3986e-56	2.69553e-53
AT2G32710	3229.33	1.55258	0.0997491	15.5649	1.26077e-54	2.20898e-51
AT4G05320	21328.2	1.8539	0.120457	15.3905	1.89457e-53	3.04283e-50
AT4G14716	852.952	2.5538	0.167384	15.2572	1.47473e-52	2.18634e-49
AT2G40960	1100.19	-2.41827	0.159158	-15.1941	3.86649e-52	5.32278e-49
AT1G43800	2542.56	-2.38471	0.158321	-15.0625	2.85978e-51	3.67444e-48
AT4G08035	1129.13	1.95799	0.134222	14.5877	3.36536e-48	4.05378e-45
AT2G39280	2797.25	1.30082	0.0905032	14.3732	7.62202e-47	8.64113e-44
AT4G09680	691.176	1.86585	0.134431	13.8796	8.41581e-44	8.53673e-41
AT4G08390	4701.27	-1.08909	0.0836172	-13.0247	8.85002e-39	8.52832e-36
AT4G02540	509.852	3.52412	0.272991	12.9093	3.98869e-38	3.66067e-35
AT4G04402	515.025	-9.58814	0.743148	-12.9021	4.38265e-38	3.8394e-35
AT2G34840	163.421	7.77254	0.610537	12.7307	3.99482e-37	3.34748e-34
AT4G10950	232.629	-3.59325	0.285532	-12.5844	2.57279e-36	2.06605e-33
AT2G46455	1048.79	-1.88978	0.160478	-11.7759	5.19596e-32	4.00567e-29
AT4G10265	274.357	-2.95345	0.250895	-11.7716	5.46613e-32	4.05188e-29
AT3G61010	787.114	11.2892	1.01082	11.1684	5.82399e-29	4.00878e-26
AT4G03940	265.284	-2.62496	0.238217	-11.0192	3.08759e-28	2.05197e-25
AT4G16890	1350.23	2.4878	0.226879	10.9653	5.61032e-28	3.60426e-25
AT2G41440	763.677	10.7485	0.993574	10.8181	2.82698e-27	1.75756e-24
AT3G60960	320.169	3.1032	0.288	10.775	4.51616e-27	2.72e-24
AT4G01590	953.723	1.66453	0.155784	10.6849	1.19837e-26	6.99884e-24
AT2G32150	1441.99	-2.47232	0.231797	-10.6659	1.46987e-26	8.33199e-24
AT4G16710	649.656	1.63011	0.159629	10.2118	1.75537e-24	9.66608e-22
AT2G30480	357.638	2.73847	0.27217	10.0616	8.16218e-24	4.36971e-21
AT2G43530	1023.49	2.26024	0.226421	9.98244	1.81929e-23	9.22715e-21
AT3G09260	557.547	3.07765	0.309666	9.93862	2.82727e-23	1.39718e-20
AT4G11310	366.926	-6.37462	0.642704	-9.91844	3.4611e-23	1.66765e-20
AT2G32910	2832.32	-1.20883	0.122114	-9.89915	4.1981e-23	1.97341e-20
AT1G06640	762.483	4.6147	0.473747	9.74085	2.01859e-22	9.26293e-20
AT4G11320	25374.9	-1.28926	0.134845	-9.56109	1.16527e-21	4.88224e-19
AT4G05520	1417.79	1.07623	0.112638	9.55477	1.23859e-21	5.07899e-19
AT3G60961	85.8306	6.4647	0.677122	9.54732	1.33089e-21	5.3438e-19
AT3G27990	117.101	7.61389	0.804245	9.46712	2.87653e-21	1.13142e-18
AT4G07455	151.643	9.45239	1.01669	9.29724	1.44141e-20	5.55606e-18
AT3G57470	2853.73	1.3263	0.143306	9.25499	2.14246e-20	8.09641e-18
AT2G36340	1111.4	-1.01476	0.112452	-9.02389	1.81519e-19	6.72772e-17
AT4G11530	390.71	-1.86492	0.20913	-8.91749	4.76966e-19	1.70233e-16
AT3G28220	129.925	7.94489	0.915301	8.68008	3.95474e-18	1.33719e-15
AT3G61220	516.693	1.58354	0.183648	8.62269	6.54009e-18	2.17323e-15
AT5G42530	2930.15	1.33173	0.156337	8.51834	1.61863e-17	5.28742e-15
AT1G56220	4266.72	1.1194	0.131893	8.48722	2.11643e-17	6.79832e-15
AT4G02700	77.7976	-3.47357	0.4126	-8.41874	3.80563e-17	1.183e-14
AT4G15910	1395.48	3.1032	0.36936	8.40155	4.40626e-17	1.34797e-14
AT2G40010	277.883	9.92018	1.18178	8.39425	4.68864e-17	1.41194e-14
AT2G39110	174.633	-3.63432	0.43479	-8.35879	6.33672e-17	1.85042e-14
AT2G43535	293.145	2.25778	0.273695	8.24927	1.59368e-16	4.45146e-14
AT4G27260	3054.86	1.16222	0.141021	8.24147	1.70114e-16	4.68373e-14
AT5G17030	432.693	-2.08814	0.255696	-8.16652	3.17419e-16	8.49668e-14
AT3G29644	89.2994	10.4798	1.28652	8.14586	3.76608e-16	9.94296e-14
AT4G16520	2733.08	1.06885	0.131435	8.13214	4.2179e-16	1.09854e-13
AT1G18193	182.372	-10.0665	1.24908	-8.05911	7.68506e-16	1.97486e-13
AT4G15480	987.605	-1.12503	0.141058	-7.97563	1.51602e-15	3.84448e-13
AT4G02825	41.3963	5.36868	0.67828	7.91515	2.46957e-15	6.10206e-13
AT4G13410	198.943	-2.04061	0.258142	-7.90499	2.67962e-15	6.53725e-13
AT4G01580	881.777	1.18641	0.151285	7.84217	4.42839e-15	1.06686e-12
AT3G22840	1198.95	-1.19354	0.152637	-7.81952	5.30256e-15	1.26168e-12
AT4G08870	561.983	2.06317	0.26489	7.78881	6.7642e-15	1.58983e-12
AT1G80920	4485.88	1.03602	0.133113	7.78296	7.08479e-15	1.64512e-12
AT3G60920	134.64	-3.09306	0.398598	-7.75986	8.50217e-15	1.95074e-12
AT1G48300	5230.47	1.18341	0.153667	7.70112	1.34882e-14	3.02276e-12
AT2G40920	246.756	1.67672	0.219413	7.64185	2.14118e-14	4.68944e-12
AT4G05040	316.402	7.84295	1.03198	7.59992	2.96318e-14	6.34549e-12
AT3G48640	216.05	1.6465	0.217095	7.58428	3.34348e-14	7.08121e-12
AT2G28570	124.539	-2.26726	0.305091	-7.43142	1.07438e-13	2.20283e-11
AT1G04250	343.661	-2.05499	0.277089	-7.41638	1.20368e-13	2.41651e-11
AT4G13040	516.744	1.00065	0.135459	7.38712	1.50044e-13	2.98124e-11
AT4G04620	422.976	1.54355	0.209133	7.38069	1.57472e-13	3.0969e-11
AT5G09220	501.799	1.42522	0.193314	7.37254	1.67412e-13	3.22653e-11
AT1G23390	642.44	1.17791	0.163709	7.19509	6.24179e-13	1.17939e-10
AT2G11035	41.646	-4.56762	0.638857	-7.14968	8.69794e-13	1.58147e-10
AT2G45930	40.645	6.91584	0.967839	7.14565	8.95726e-13	1.61339e-10
AT4G03050	66.6409	-9.04258	1.27437	-7.0957	1.28698e-12	2.2756e-10
AT3G28130	252.7	2.78044	0.394439	7.0491	1.80077e-12	3.15511e-10
AT2G36680	486.942	1.03157	0.147169	7.00947	2.39219e-12	4.15357e-10
AT4G05631	34.6922	9.11556	1.30168	7.00291	2.50697e-12	4.31401e-10
AT4G24110	2042.56	-1.09788	0.157003	-6.99274	2.69572e-12	4.55742e-10
AT4G33560	152.554	-1.81818	0.261753	-6.9462	3.75269e-12	6.28918e-10
AT4G16950	516.746	3.70124	0.541144	6.83965	7.93879e-12	1.30773e-09
AT1G77760	491.297	-1.1615	0.170187	-6.82487	8.80061e-12	1.42533e-09
AT4G02725	316.129	1.15898	0.169909	6.82119	9.02916e-12	1.45016e-09
AT4G05380	86.162	-4.03087	0.598062	-6.73988	1.58514e-11	2.48377e-09
AT2G46950	144.204	-6.85853	1.01985	-6.72502	1.75574e-11	2.7289e-09
AT1G67865	763.515	1.49436	0.223474	6.68697	2.27835e-11	3.51285e-09
AT4G08990	29.4154	8.87743	1.32917	6.67895	2.4066e-11	3.65216e-09
AT5G56750	1212.3	1.22889	0.183981	6.67941	2.39902e-11	3.65216e-09
AT3G26922	234.689	2.38902	0.358932	6.65592	2.81537e-11	4.11302e-09
AT2G35660	175.926	-2.22649	0.336315	-6.62024	3.58609e-11	5.15032e-09
AT3G43580	31.1104	8.95859	1.35647	6.60433	3.99326e-11	5.65898e-09
AT4G03230	695.959	1.13299	0.171603	6.6024	4.04567e-11	5.69141e-09
AT4G12870	207.208	1.47214	0.223982	6.5726	4.94428e-11	6.85547e-09
AT5G64240	182.393	1.83182	0.280953	6.52001	7.03011e-11	9.60932e-09
AT4G25170	764.986	1.04923	0.163014	6.43645	1.22302e-10	1.63025e-08
AT2G43520	1227.96	1.23338	0.193268	6.38168	1.75152e-10	2.28088e-08
AT1G06360	768.934	-1.02158	0.161358	-6.33111	2.43408e-10	3.06614e-08
AT4G08280	444.942	1.23443	0.196075	6.29574	3.05938e-10	3.8041e-08
AT1G65060	853.862	-1.24251	0.197664	-6.28595	3.25847e-10	4.02567e-08
AT5G08640	6733.64	-1.01876	0.162356	-6.27484	3.4999e-10	4.29641e-08
AT4G09080	347.347	-1.84998	0.294885	-6.27354	3.52927e-10	4.30504e-08
AT4G29700	169.418	2.41161	0.386726	6.23596	4.49015e-10	5.37507e-08
AT2G32560	1047.06	1.20344	0.192946	6.23717	4.45567e-10	5.37507e-08
AT4G15165	283.657	-1.12451	0.182431	-6.16402	7.0923e-10	8.38589e-08
AT3G60150	21.4007	8.41911	1.37424	6.12638	8.99006e-10	1.0565e-07
AT2G39470	487.175	1.02337	0.169316	6.04413	1.50222e-09	1.72335e-07
AT4G03935	92.0529	-2.24078	0.372049	-6.02282	1.71409e-09	1.92647e-07
AT4G01593	19.4212	8.2795	1.39116	5.9515	2.65694e-09	2.783e-07
AT4G05120	226.961	1.17002	0.196683	5.94876	2.70181e-09	2.8147e-07
AT2G45150	406.872	1.04702	0.177664	5.89328	3.78599e-09	3.902e-07
AT1G72260	125.211	2.36261	0.403293	5.85829	4.67652e-09	4.76881e-07
AT3G56450	203.462	1.24323	0.212614	5.84736	4.99447e-09	5.03971e-07
AT1G11080	246.719	1.35821	0.232842	5.83318	5.43814e-09	5.45881e-07
AT4G00390	167.578	1.34323	0.230691	5.82265	5.79228e-09	5.72485e-07
AT4G02845	172.683	-1.71081	0.294198	-5.81517	6.05729e-09	5.95623e-07
AT2G39850	897.07	1.23919	0.213811	5.7957	6.80353e-09	6.65607e-07
AT4G26260	157.818	2.13122	0.370719	5.7489	8.98271e-09	8.65619e-07
AT3G30305	20.4329	8.35198	1.47341	5.66846	1.44088e-08	1.34807e-06
AT4G06598	215.103	-1.3453	0.239204	-5.62409	1.86494e-08	1.73637e-06
AT3G43740	104.125	9.71116	1.73919	5.58372	2.35432e-08	2.14032e-06
AT1G32540	313.636	-1.08446	0.195301	-5.55278	2.81168e-08	2.50878e-06
AT4G13770	210.829	2.05605	0.372053	5.52622	3.27205e-08	2.90609e-06
AT1G22710	301.621	1.36957	0.247963	5.52328	3.32728e-08	2.92815e-06
AT3G55780	443.051	-1.14051	0.207357	-5.50022	3.79324e-08	3.23483e-06
AT1G04107	402.808	-1.23149	0.224797	-5.47823	4.29596e-08	3.64741e-06
AT2G40955	22.3171	-8.05889	1.47333	-5.46983	4.50456e-08	3.80774e-06
AT4G03930	32.011	-4.22164	0.772418	-5.46549	4.61636e-08	3.8852e-06
AT5G10760	161.483	1.74923	0.32118	5.44627	5.14375e-08	4.28766e-06
AT4G16807	138.839	1.41963	0.262329	5.41164	6.24489e-08	5.1435e-06
AT4G13630	360.48	1.24819	0.230816	5.40771	6.38341e-08	5.21303e-06
AT4G10220	19.788	-7.28601	1.35086	-5.39363	6.90494e-08	5.59155e-06
AT1G26945	166.377	-1.47641	0.278436	-5.3025	1.14229e-07	8.59978e-06
AT4G14455	387.976	1.00367	0.190019	5.28196	1.27811e-07	9.58479e-06
AT4G03470	154.453	-9.61091	1.82039	-5.27958	1.29479e-07	9.67226e-06
AT2G46430	167.233	-2.02728	0.38531	-5.26144	1.42933e-07	1.05546e-05
AT2G41190	87.4007	-1.85871	0.354862	-5.23783	1.62476e-07	1.19519e-05
AT1G26200	83.2776	1.7059	0.327054	5.21595	1.8288e-07	1.32009e-05
AT3G56400	1094.43	1.00519	0.193612	5.19177	2.08305e-07	1.48691e-05
AT1G36180	1382.49	-1.14784	0.221071	-5.19217	2.07861e-07	1.48691e-05
AT4G04465	20.8733	-5.434	1.04969	-5.17677	2.25759e-07	1.60555e-05
AT3G57460	97.907	2.03044	0.393532	5.15952	2.47586e-07	1.7415e-05
AT5G59390	222.01	-1.89204	0.366907	-5.15672	2.5132e-07	1.76134e-05
AT4G09432	13.0172	7.7013	1.50305	5.12378	2.99463e-07	2.05393e-05
AT5G24770	23250.8	1.31974	0.258754	5.10038	3.3898e-07	2.29234e-05
AT2G00340	20.0094	7.32117	1.43647	5.09664	3.45733e-07	2.32171e-05
AT4G11540	12.6604	-7.36105	1.44745	-5.08553	3.66601e-07	2.43638e-05
AT2G13550	184.557	-1.36462	0.268392	-5.08442	3.68753e-07	2.44226e-05
AT4G15960	212.484	2.21764	0.437081	5.07376	3.90028e-07	2.5568e-05
AT3G05255	13.2167	7.7072	1.52279	5.06123	4.16561e-07	2.70316e-05
AT4G03490	14.934	7.82174	1.57554	4.9645	6.888e-07	4.28233e-05
AT2G43570	28.1795	3.11754	0.633663	4.91987	8.66009e-07	5.2986e-05
AT4G16555	22.1591	-6.59891	1.34289	-4.91395	8.92599e-07	5.42683e-05
AT4G15260	488.996	-1.04154	0.21228	-4.90644	9.27463e-07	5.62107e-05
AT5G51440	1246.36	-1.04284	0.213343	-4.88808	1.01825e-06	6.09463e-05
AT2G42530	265.605	1.68595	0.348623	4.83605	1.32448e-06	7.71197e-05
AT1G66980	295.385	1.13928	0.235734	4.83288	1.3457e-06	7.78847e-05
AT1G10225	137.882	-2.02912	0.42077	-4.82239	1.41849e-06	8.17959e-05
AT5G28020	122.069	-1.65373	0.343865	-4.80925	1.515e-06	8.6643e-05
AT1G54020	644.21	1.28623	0.267689	4.80493	1.54803e-06	8.82698e-05
AT3G13130	354.95	1.44966	0.301749	4.8042	1.55372e-06	8.83329e-05
AT2G33000	49.0483	-1.83873	0.383429	-4.7955	1.62273e-06	9.09151e-05
AT4G03292	13.1549	7.71562	1.60983	4.79281	1.64462e-06	9.18745e-05
AT2G28830	237.371	-1.08251	0.226525	-4.77874	1.76396e-06	9.82568e-05
AT5G19875	92.744	1.64411	0.344489	4.7726	1.81863e-06	0.000100879
AT3G27940	23.8633	7.98414	1.67368	4.77042	1.83841e-06	0.000101523
AT4G02835	9.28557	-7.01646	1.47249	-4.76502	1.88831e-06	0.000103981
AT4G16880	17.6381	5.53036	1.16729	4.73776	2.16091e-06	0.000116659
AT5G07990	1498.23	-1.00102	0.211847	-4.72519	2.29901e-06	0.00012308
AT4G12310	33.2807	-3.88548	0.82745	-4.69572	2.65666e-06	0.000139896
AT1G01340	46.3097	1.99106	0.426401	4.66945	3.02003e-06	0.000157311
AT5G19260	1107.97	1.12649	0.241529	4.66397	3.10168e-06	0.000161128
AT2G46440	142.098	-1.11528	0.239631	-4.65414	3.25334e-06	0.000168101
AT5G39890	365.52	-1.25554	0.270302	-4.64495	3.40154e-06	0.000174821
AT4G01895	103.812	-1.54724	0.334338	-4.62776	3.69637e-06	0.000187969
AT3G50170	113.094	-1.28419	0.277699	-4.62441	3.75666e-06	0.000190459
AT2G34810	2416.22	-1.57373	0.340377	-4.62348	3.7735e-06	0.000190459
AT3G56360	953.273	1.75303	0.379711	4.61676	3.89785e-06	0.00019462
AT1G18590	195.381	1.45179	0.316143	4.5922	4.38604e-06	0.000215643
AT3G59750	293.578	-1.14606	0.250432	-4.57635	4.73164e-06	0.000229705
AT4G14490	292.584	1.04723	0.229105	4.57096	4.85505e-06	0.000235104
AT4G02280	110.465	1.61051	0.353006	4.56227	5.06045e-06	0.000243825
AT3G54600	204.709	1.24154	0.272681	4.55309	5.28645e-06	0.000252818
AT5G18860	105.884	1.56932	0.344787	4.55157	5.32462e-06	0.000254013
AT3G14440	129.496	1.66839	0.367377	4.54137	5.58906e-06	0.000265315
AT3G05945	116.824	9.69715	2.15867	4.49218	7.04968e-06	0.000328979
AT2G29340	59.0435	-1.82305	0.406007	-4.49019	7.116e-06	0.000331272
AT5G26690	59.7919	1.83729	0.410622	4.47441	7.66221e-06	0.000351604
AT5G18130	161.305	1.55078	0.346846	4.47109	7.78206e-06	0.000356256
AT3G53980	175.639	1.68991	0.381261	4.43242	9.31828e-06	0.000418627
AT2G47750	209.254	1.25861	0.285135	4.41409	1.01436e-05	0.000450455
AT5G25230	19.6466	-6.18386	1.40092	-4.41414	1.01412e-05	0.000450455
AT4G14365	60.2853	1.80383	0.408821	4.41229	1.02285e-05	0.000453181
AT5G09980	289.477	1.03293	0.234294	4.40871	1.03989e-05	0.000458861
AT1G63190	112.055	1.16406	0.26565	4.38194	1.17627e-05	0.000516405
AT4G16960	43.9201	2.43565	0.557811	4.36644	1.26288e-05	0.000545728
AT4G12030	22.0786	3.67227	0.843511	4.35355	1.33951e-05	0.000576257
AT4G04601	18.2073	-7.1419	1.64275	-4.34754	1.37675e-05	0.000589646
AT4G21650	1003.4	1.12978	0.260628	4.33483	1.45872e-05	0.000617888
AT4G22590	139.739	-1.18321	0.273731	-4.32253	1.54252e-05	0.000646282
AT4G13880	120.657	1.3676	0.317016	4.31396	1.60355e-05	0.000668946
AT5G23360	128.865	1.57042	0.364131	4.3128	1.61201e-05	0.000670213
AT2G08735	34.7718	-2.37685	0.551338	-4.31106	1.62475e-05	0.000670929
AT4G05715	36.3875	-8.90337	2.0653	-4.31093	1.62571e-05	0.000670929
AT3G17010	281.66	-1.43983	0.335639	-4.28982	1.78816e-05	0.00072861
AT4G11900	113.321	1.55451	0.367217	4.23321	2.30379e-05	0.000907926
AT5G63970	111.82	1.14398	0.27187	4.20783	2.57838e-05	0.0010039
AT4G01915	22.6225	4.87802	1.16049	4.2034	2.62936e-05	0.00101963
AT4G09880	12.5245	-6.12468	1.46099	-4.19214	2.76339e-05	0.00106093
AT1G01760	199.512	-1.12345	0.268945	-4.17727	2.95032e-05	0.00112597
AT4G16957	104.969	2.03462	0.487287	4.17541	2.97455e-05	0.00113297
AT3G58875	295.463	1.27508	0.305503	4.17371	2.99684e-05	0.00113921
AT2G42830	15.9231	6.10596	1.46325	4.17289	3.00761e-05	0.00114106
AT1G02070	85.2766	1.58624	0.38311	4.14044	3.46647e-05	0.00128724
AT5G03545	23.1855	-5.54086	1.33837	-4.14	3.47308e-05	0.00128724
AT5G08150	221.177	1.01008	0.245308	4.1176	3.82838e-05	0.00139258
AT3G29575	491.57	1.20926	0.293803	4.1159	3.85676e-05	0.00139984
AT1G69480	134.226	-1.35862	0.330385	-4.11223	3.9186e-05	0.00141201
AT3G43960	386.406	-1.10034	0.267904	-4.1072	4.00478e-05	0.00143012
AT1G45145	327.264	1.06755	0.261033	4.08972	4.31886e-05	0.00153511
AT3G45060	70.5668	1.71261	0.418976	4.08761	4.35833e-05	0.00154408
AT4G19840	130.894	1.42495	0.34876	4.08576	4.3933e-05	0.00154794
AT1G26800	52.2993	2.03137	0.499699	4.06519	4.79938e-05	0.00166223
AT5G49770	122.419	-1.59024	0.391148	-4.06557	4.79146e-05	0.00166223
AT4G16892	352.026	-1.26394	0.311923	-4.05208	5.07649e-05	0.00173782
AT5G06570	105.497	1.38552	0.342361	4.04695	5.18892e-05	0.00176689
AT4G11350	113.347	-1.14799	0.284301	-4.03792	5.39262e-05	0.00182657
AT5G57720	491.612	-1.20273	0.298057	-4.03523	5.45499e-05	0.00184446
AT3G47340	47.4051	4.52644	1.12192	4.03457	5.47033e-05	0.0018464
AT2G28560	113.241	-1.26662	0.315088	-4.01991	5.82209e-05	0.00192799
AT3G27610	276.809	1.11725	0.278456	4.01229	6.01315e-05	0.0019743
AT3G43190	27.5903	-3.13475	0.781773	-4.0098	6.07713e-05	0.00199156
AT2G01010	748.757	-6.26239	1.57317	-3.98073	6.87028e-05	0.00219829
AT3G29410	95.5577	1.32833	0.334163	3.9751	7.03508e-05	0.00224482
AT5G45830	21.8035	3.48499	0.87741	3.9719	7.13004e-05	0.00227136
AT1G74090	342.739	1.03183	0.260143	3.96638	7.29716e-05	0.00230554
AT3G61560	142.58	-1.03107	0.26008	-3.96444	7.3568e-05	0.00231791
AT4G15200	2955.39	-1.65421	0.418296	-3.95465	7.66469e-05	0.00240198
AT3G42640	395.645	1.09648	0.277391	3.95284	7.72297e-05	0.00241631
AT3G48740	95.7059	1.2568	0.319124	3.9383	8.20623e-05	0.0025592
AT4G11210	7.57553	6.92069	1.76386	3.92361	8.72315e-05	0.00269858
AT1G55205	237.142	-1.13207	0.289149	-3.91519	9.03313e-05	0.00277222
AT2G46650	504.039	1.07607	0.275389	3.90747	9.32667e-05	0.00285776
AT5G19240	129.911	1.53665	0.396119	3.87926	0.000104775	0.00313636
AT3G21600	329.035	1.10366	0.284882	3.87407	0.00010703	0.00318825
AT2G34185	65.9464	-1.91183	0.494646	-3.86506	0.000111063	0.00327796
AT4G02830	45.8608	-2.29941	0.599088	-3.83818	0.000123951	0.00361252
AT2G22330	289.657	1.62859	0.426797	3.81585	0.000135717	0.0038866
AT1G29195	111.452	1.34967	0.355279	3.79891	0.000145336	0.0041123
AT1G61820	227.864	1.02766	0.272139	3.77624	0.000159215	0.00444249
AT1G62560	287.117	1.12585	0.299079	3.7644	0.000166952	0.00461646
AT5G62920	136.27	1.28916	0.34287	3.7599	0.000169981	0.00469346
AT5G23810	176.34	1.17245	0.312047	3.75729	0.000171765	0.00471836
AT2G45130	34.9863	-2.47256	0.659645	-3.74832	0.000178026	0.00486681
AT5G43330	129.041	-1.05455	0.282033	-3.73909	0.000184691	0.00502762
AT3G16470	3986.08	1.14402	0.306531	3.73214	0.00018986	0.00513929
AT5G50950	80.7324	1.99779	0.53611	3.72646	0.00019419	0.00523445
AT1G04660	28.1556	-3.08069	0.830329	-3.7102	0.000207092	0.00551284
AT4G24860	46.6526	-1.57641	0.425725	-3.70287	0.00021317	0.00563571
AT2G16990	310.655	-1.31634	0.35569	-3.7008	0.00021492	0.00567419
AT3G43930	15.5692	-4.1327	1.11962	-3.69118	0.000223218	0.00585318
AT2G47520	2121.05	-1.16182	0.315618	-3.68109	0.000232238	0.00604855
AT4G04830	12.274	4.45158	1.21846	3.65345	0.000258738	0.00660484
AT4G00050	90.046	1.25495	0.344036	3.64773	0.000264571	0.00671815
AT2G16890	188.225	-1.12303	0.309631	-3.62698	0.000286751	0.00717735
AT4G15440	387.279	2.92711	0.808292	3.62135	0.000293067	0.00728809
AT5G49660	193.995	1.01249	0.280456	3.61015	0.000306019	0.00754208
AT1G70830	3337.9	1.43187	0.398254	3.59537	0.000323934	0.00791278
AT2G27250	23.0402	2.64765	0.739905	3.57836	0.000345753	0.00828817
AT2G18193	608.306	-1.11863	0.313932	-3.56329	0.000366238	0.0087142
AT2G37900	150.595	1.29115	0.362729	3.55955	0.000371487	0.00879567
AT4G02970	849.468	4.61562	1.2981	3.55568	0.000376996	0.0088716
AT3G14620	47.7712	2.1781	0.613007	3.55314	0.000380656	0.0089468
AT5G15537	122.042	1.25935	0.355382	3.54364	0.000394644	0.00921936
AT3G09555	6.21276	6.38992	1.80357	3.54292	0.000395723	0.00923338
AT4G21690	159.662	1.35	0.381415	3.53945	0.000400969	0.00928831
AT2G33850	97.4917	-1.45061	0.411171	-3.52799	0.000418726	0.00966479
AT4G10410	7.88755	-6.23078	1.77345	-3.51336	0.000442477	0.0100328
AT4G09300	5.78036	6.53113	1.86306	3.50559	0.00045559	0.0102938
AT2G23000	179.23	-1.09221	0.313048	-3.48896	0.00048491	0.0107669
AT1G07050	112.674	1.60067	0.459708	3.48194	0.000497793	0.0110023
AT3G22060	12.6233	3.27499	0.945872	3.46241	0.000535366	0.0117251
AT4G20690	12.0035	-3.7313	1.07831	-3.46033	0.000539509	0.0117776
AT1G14240	239.73	1.03003	0.297937	3.45721	0.00054579	0.0118725
AT2G46220	254.428	1.07483	0.314408	3.41859	0.000629455	0.0132584
AT5G18560	225.53	1.13566	0.332527	3.41524	0.000637251	0.013408
AT4G02050	168.906	1.03489	0.307182	3.36897	0.000754508	0.0153746
AT4G11950	85.9246	-1.05303	0.312572	-3.36891	0.000754648	0.0153746
AT2G45400	284.564	1.0627	0.315524	3.36804	0.000757043	0.0153984
AT4G04565	221.681	-4.49179	1.33572	-3.36283	0.000771481	0.0156184
AT5G05250	87.6897	3.72521	1.11083	3.35353	0.00079787	0.0159516
AT3G15450	4327.79	1.18975	0.355006	3.35136	0.000804159	0.0160607
AT1G67860	194.8	1.17133	0.351565	3.33177	0.000862942	0.0169363
AT3G25570	32.5215	1.72203	0.516968	3.33102	0.00086529	0.0169479
AT2G36610	68.9806	1.45298	0.436478	3.32888	0.000871971	0.0170441
AT1G17960	29.4888	-2.47705	0.744842	-3.32561	0.000882255	0.0172102
AT2G04570	175.992	-1.21731	0.366333	-3.32296	0.000890678	0.0173394
AT2G05160	107.068	1.31325	0.396481	3.31228	0.000925405	0.017888
AT2G38465	68.8882	1.24988	0.378091	3.30575	0.00094721	0.0182031
AT2G45830	39.5096	2.21311	0.670191	3.30221	0.000959273	0.0183778
AT1G03400	98.8844	1.06566	0.323226	3.29696	0.000977374	0.0186689
AT1G01470	113.892	1.3447	0.4101	3.27895	0.00104194	0.0195533
AT3G16460	26.084	1.88658	0.576497	3.27248	0.00106608	0.0199481
AT4G03460	13.6003	-4.12896	1.26328	-3.26846	0.00108135	0.0201918
AT3G19200	167.142	1.01409	0.31067	3.26421	0.00109771	0.0204013
AT2G40330	91.0479	-1.22123	0.374567	-3.26038	0.00111265	0.0205995
AT5G54610	16.3498	3.411	1.04823	3.25405	0.00113772	0.0210031
AT3G57260	35.3252	2.3008	0.707483	3.25209	0.00114562	0.0211287
AT5G09470	68.114	-1.3151	0.407197	-3.22965	0.00123941	0.0225989
AT2G07727	13.6068	-4.22329	1.31055	-3.22254	0.00127061	0.0230155
AT4G17250	37.2258	1.6596	0.516094	3.2157	0.00130126	0.023373
AT1G68945	455.997	1.64351	0.511187	3.21509	0.00130405	0.0234012
AT2G43590	63.8608	2.06327	0.644171	3.20299	0.00136011	0.0241376
AT2G40350	35.0767	-2.41791	0.754826	-3.20327	0.00135877	0.0241376
AT2G45570	7.2872	5.19125	1.62243	3.19968	0.00137582	0.0243715
AT3G27150	158.129	-1.03951	0.329283	-3.15688	0.00159469	0.0273681
AT3G58990	43.3333	2.10055	0.665852	3.15469	0.00160671	0.027501
AT5G40690	94.48	1.16514	0.370981	3.14069	0.00168548	0.0285953
AT4G28811	34.9758	-2.43913	0.776959	-3.13933	0.00169336	0.0286533
AT5G24420	4827.08	1.43429	0.460219	3.11653	0.00182996	0.0304622
AT3G29670	9.17465	3.66381	1.18204	3.09956	0.00193806	0.0318978
AT3G61280	6.58931	6.40728	2.06867	3.09729	0.00195297	0.032065
AT5G33370	170.366	-2.75233	0.889005	-3.09597	0.00196173	0.0321499
AT2G39855	32.9472	1.71237	0.554014	3.09084	0.00199589	0.0325438
AT4G15953	36.2864	1.91739	0.620809	3.08854	0.0020114	0.0327279
AT2G31220	210.033	1.24432	0.402948	3.08804	0.00201478	0.032741
AT5G42500	238.329	-1.04139	0.337874	-3.08218	0.00205488	0.0331967
AT3G30340	55.2305	1.48687	0.482719	3.0802	0.00206859	0.0333181
AT2G40260	42.85	1.48947	0.484554	3.07389	0.00211287	0.0338499
AT3G50330	20.6588	3.13608	1.02275	3.06633	0.00216707	0.0345916
AT1G77950	7.6819	5.84333	1.90908	3.06081	0.00220736	0.0350432
AT3G58980	55.2277	1.22269	0.400428	3.05345	0.00226224	0.0358554
AT1G22360	82.3868	1.26894	0.415788	3.0519	0.002274	0.0359997
AT1G14700	100.607	1.17258	0.384232	3.05175	0.00227508	0.0359997
AT4G39770	45.9046	2.07003	0.682109	3.03476	0.00240731	0.0374767
AT2G42140	8.94716	5.25095	1.73116	3.0332	0.00241977	0.0376098
AT5G44580	180.097	1.417	0.467486	3.03111	0.00243655	0.0378097
AT1G47845	8.53216	-5.05207	1.66724	-3.0302	0.00244395	0.0378551
AT1G58430	30.4136	-2.37819	0.788787	-3.01499	0.00256984	0.0392771
AT1G22990	17.8891	2.22615	0.73941	3.0107	0.00260642	0.039679
AT4G02815	37.721	1.48812	0.495528	3.0031	0.00267244	0.0404453
AT4G32280	23.1752	2.22418	0.746544	2.97931	0.002889	0.042934
AT1G22180	81.9239	1.04779	0.35164	2.97972	0.00288511	0.042934
AT4G11190	35.4523	-1.89782	0.637384	-2.97752	0.00290591	0.0431143
AT4G12100	11.4084	-3.57833	1.20788	-2.96249	0.00305163	0.0448278
AT5G62280	9.19655	-4.37968	1.482	-2.95525	0.00312418	0.0457193
AT2G33520	7.18343	4.70658	1.59624	2.94854	0.00319277	0.0464385
AT3G10280	7.46434	-5.22531	1.7783	-2.93838	0.00329932	0.0478464

## Sheet: S8C. luhFIS vs FIS 4DAI
Data S8C. Differentialy expressed genes in luh FIS vs FIS at 4 DAI.
TAIR code	baseMean	log2FoldChange	lfcSE	stat	pvalue	padj
AT4G19240	4548.46	-9.78946	0.299608	-32.6742	3.63177e-234	7.14768e-230
AT4G15910	972.022	4.1283	0.218583	18.8866	1.46892e-79	1.44549e-75
AT2G36130	1108.66	2.88838	0.159039	18.1614	1.04308e-73	6.84293e-70
AT2G35810	844.358	-2.65026	0.157288	-16.8498	1.0535e-63	5.18346e-60
AT4G09760	295.587	5.4588	0.34147	15.9862	1.59537e-57	6.27968e-54
AT2G32910	2466.81	-1.63291	0.119999	-13.6076	3.60666e-42	1.18304e-38
AT4G11830	1373.79	2.59791	0.19323	13.4446	3.31149e-41	9.3105e-38
AT4G16890	717.117	2.63646	0.207587	12.7005	5.87453e-37	1.44521e-33
AT4G10260	193.021	-4.44579	0.353709	-12.569	3.12507e-36	6.83382e-33
AT4G05320	12339.4	1.4728	0.122111	12.0612	1.69333e-33	3.33264e-30
AT2G32710	1787.34	1.50535	0.132935	11.324	9.98205e-30	1.78597e-26
AT4G04402	476.399	-9.74079	0.868523	-11.2153	3.42829e-29	5.62268e-26
AT4G08035	787.711	2.11126	0.193227	10.9263	8.62908e-28	1.30638e-24
AT1G06640	337.38	3.65557	0.335672	10.8903	1.28218e-27	1.80247e-24
AT4G13495	1720.16	-1.40811	0.130592	-10.7825	4.16427e-27	5.46381e-24
AT4G10950	224.307	-3.25901	0.30528	-10.6755	1.32573e-26	1.63073e-23
AT3G59765	1227.99	1.67827	0.157992	10.6225	2.34174e-26	2.71104e-23
AT4G11530	280.089	-2.43192	0.232192	-10.4738	1.14007e-25	1.24654e-22
AT2G40960	808.482	-2.39381	0.22906	-10.4505	1.45684e-25	1.50906e-22
AT4G09680	681.59	1.65934	0.160197	10.3581	3.84472e-25	3.7834e-22
AT2G32700	3326.5	-1.16555	0.114051	-10.2196	1.62045e-24	1.51867e-21
AT2G30480	304.867	2.843	0.291269	9.76072	1.6597e-22	1.48475e-19
AT2G34840	120.69	8.55658	0.914767	9.35383	8.45304e-21	7.23323e-18
AT2G39280	2259.21	1.30961	0.140447	9.32454	1.11465e-20	9.14059e-18
AT2G41440	701.406	7.62884	0.834245	9.14461	5.98469e-20	4.71138e-17
AT4G02540	359.971	3.5968	0.393781	9.13401	6.60091e-20	4.99663e-17
AT4G08390	4128.44	-1.04872	0.116724	-8.98457	2.59753e-19	1.82579e-16
AT3G57470	2557.4	1.37171	0.152662	8.98528	2.58088e-19	1.82579e-16
AT4G14716	526.925	1.87358	0.209348	8.94961	3.56752e-19	2.42111e-16
AT3G09260	166.574	3.21324	0.363588	8.83759	9.78082e-19	6.41655e-16
AT2G40010	218.36	10.663	1.2152	8.77473	1.7131e-18	1.0876e-15
AT3G60960	166.479	4.21531	0.493084	8.54888	1.24289e-17	7.64418e-15
AT2G33793	1316.99	-1.23199	0.146426	-8.41372	3.97195e-17	2.36885e-14
AT4G08950	4607.47	-1.01083	0.121629	-8.3107	9.51421e-17	5.50733e-14
AT4G23680	491.809	-2.21467	0.271858	-8.14642	3.74868e-16	2.04938e-13
AT2G46455	724.048	-1.68616	0.209864	-8.03455	9.39205e-16	4.86434e-13
AT4G09080	317.261	-2.21088	0.286508	-7.71663	1.19441e-14	5.87543e-12
AT4G01590	715.276	1.30076	0.168634	7.71352	1.22399e-14	5.87543e-12
AT5G59390	432.647	-1.65142	0.214586	-7.69583	1.40583e-14	6.58765e-12
AT4G04565	108.224	-5.14447	0.67502	-7.62122	2.51293e-14	1.15016e-11
AT4G11310	239.374	-7.18941	0.947244	-7.58982	3.20348e-14	1.4329e-11
AT4G00400	1138.27	-1.1002	0.146916	-7.48864	6.95931e-14	3.04369e-11
AT2G39110	124.38	-3.30225	0.454575	-7.26447	3.74516e-13	1.60236e-10
AT4G37370	124.837	4.22182	0.599508	7.04214	1.89303e-12	7.92697e-10
AT4G22490	879.932	1.5829	0.226038	7.00279	2.50921e-12	1.02883e-09
AT5G09780	274.145	-2.89714	0.417186	-6.9445	3.79804e-12	1.49498e-09
AT1G69180	2037.99	-1.62027	0.233283	-6.94551	3.77109e-12	1.49498e-09
AT2G01520	657.619	-1.44012	0.210341	-6.84659	7.5631e-12	2.91862e-09
AT1G18193	226.89	-9.5508	1.42209	-6.71605	1.86712e-11	6.93337e-09
AT5G07990	2778.57	-1.22943	0.183279	-6.70794	1.97397e-11	7.19441e-09
AT4G11320	17392.5	-1.03174	0.15784	-6.53661	6.2931e-11	2.21169e-08
AT4G16555	101.5	-3.87479	0.602938	-6.42652	1.30561e-10	4.43029e-08
AT5G08640	6164.95	-1.10149	0.172388	-6.38958	1.66339e-10	5.54869e-08
AT2G40920	172.465	1.75644	0.283185	6.20243	5.5597e-10	1.79378e-07
AT4G04620	363.585	1.30594	0.211686	6.16924	6.8618e-10	2.1436e-07
AT5G56750	851.039	1.24923	0.206013	6.06386	1.32889e-09	4.02367e-07
AT3G22800	109.104	-4.07397	0.672991	-6.05352	1.41712e-09	4.22582e-07
AT2G46950	174.502	-3.07235	0.510095	-6.02309	1.71114e-09	5.02641e-07
AT1G68945	337.291	1.88092	0.314562	5.97947	2.23865e-09	6.29412e-07
AT4G03050	48.0643	-8.05542	1.34974	-5.96812	2.4001e-09	6.65301e-07
AT4G16520	1560.85	1.02005	0.173387	5.88308	4.02697e-09	1.06992e-06
AT4G00040	1215.09	1.06352	0.180749	5.88395	4.00582e-09	1.06992e-06
AT5G09220	329.339	1.59963	0.272068	5.87951	4.11476e-09	1.06992e-06
AT4G05040	274.114	6.85299	1.1657	5.87884	4.13161e-09	1.06992e-06
AT4G10265	168.046	-2.4078	0.414338	-5.81119	6.20295e-09	1.58546e-06
AT2G45930	24.2238	8.57126	1.49579	5.73026	1.00278e-08	2.53021e-06
AT2G11035	30.8513	-4.70218	0.824202	-5.70513	1.16257e-08	2.89626e-06
AT4G02825	30.8011	7.12102	1.24876	5.70248	1.18076e-08	2.90482e-06
AT2G01010	462.447	-3.86175	0.678068	-5.69522	1.23212e-08	2.99376e-06
AT2G15292	561.347	1.57337	0.278577	5.64787	1.62452e-08	3.80622e-06
AT1G01600	341.922	-1.71972	0.307655	-5.58977	2.27371e-08	5.23735e-06
AT2G43590	54.8839	3.03546	0.543148	5.58864	2.28856e-08	5.23735e-06
AT4G15480	1464.76	-1.15209	0.208131	-5.53542	3.10488e-08	6.94399e-06
AT2G32560	623.274	1.12294	0.205683	5.45958	4.77259e-08	1.04366e-05
AT4G12870	282.134	1.73562	0.318184	5.45477	4.90374e-08	1.06056e-05
AT5G47590	708.393	-1.24529	0.229839	-5.41808	6.02425e-08	1.27487e-05
AT4G09490	223.269	-1.57333	0.290772	-5.41086	6.27231e-08	1.29942e-05
AT1G04250	203.677	-1.9186	0.355232	-5.40097	6.62809e-08	1.35883e-05
AT3G61220	251.93	1.56485	0.290343	5.38967	7.05854e-08	1.43216e-05
AT4G16270	448.146	-1.99314	0.370272	-5.38291	7.32921e-08	1.45703e-05
AT1G63710	85.6318	-3.2811	0.614794	-5.33691	9.45419e-08	1.80648e-05
AT5G42800	189.087	-2.76235	0.518291	-5.32972	9.83618e-08	1.85952e-05
AT2G16210	238.161	-2.15966	0.40546	-5.32645	1.00152e-07	1.85952e-05
AT2G16990	179.841	-2.25136	0.427088	-5.27141	1.35381e-07	2.44443e-05
AT2G35660	146.619	-1.83128	0.347564	-5.26891	1.37236e-07	2.45541e-05
AT4G02330	273.822	-1.32859	0.255317	-5.20369	1.95374e-07	3.34361e-05
AT3G60961	74.911	9.20051	1.77213	5.19178	2.08298e-07	3.53406e-05
AT4G14040	232.572	-1.44672	0.279731	-5.17181	2.31838e-07	3.89983e-05
AT4G03490	16.2621	7.99603	1.55442	5.14406	2.68861e-07	4.3731e-05
AT2G00340	17.988	8.11172	1.57686	5.1442	2.68657e-07	4.3731e-05
AT2G43530	591.519	1.62144	0.318109	5.09711	3.44884e-07	5.51842e-05
AT4G14090	131.453	-2.3401	0.461182	-5.07414	3.89261e-07	6.0802e-05
AT4G02660	306.925	1.28683	0.254855	5.04926	4.43515e-07	6.81939e-05
AT2G46220	228.72	1.45609	0.28873	5.0431	4.58045e-07	6.9882e-05
AT2G36570	1378.54	1.05058	0.209514	5.01437	5.32066e-07	7.99359e-05
AT4G16710	431.395	1.05429	0.210559	5.00712	5.52512e-07	8.17593e-05
AT1G58430	172.002	-2.68456	0.536327	-5.00545	5.57324e-07	8.18559e-05
AT3G20570	322.793	1.43958	0.288885	4.98324	6.25289e-07	9.04875e-05
AT3G23770	14.8222	-19.2151	3.92727	-4.89272	9.94499e-07	0.000141831
AT2G46720	188.16	-1.42719	0.295773	-4.82529	1.39798e-06	0.00019794
AT3G58940	661.653	-1.02165	0.212916	-4.7984	1.5994e-06	0.000223247
AT4G11540	13.8638	-7.30124	1.53344	-4.76134	1.92308e-06	0.000262835
AT5G17220	157.331	-2.24716	0.473614	-4.74472	2.08799e-06	0.000283405
AT4G38810	285.638	1.03518	0.2191	4.72468	2.30474e-06	0.000308569
AT2G38110	615.205	-1.51177	0.320839	-4.71194	2.45371e-06	0.000326294
AT3G28220	55.3474	4.64257	0.988622	4.69601	2.65298e-06	0.000350425
AT4G27570	52.4658	-2.28922	0.487676	-4.69414	2.67735e-06	0.000351286
AT2G32150	974.092	-2.30997	0.49826	-4.63607	3.55091e-06	0.000447965
AT3G58875	254.905	1.24042	0.26941	4.60422	4.14006e-06	0.000515699
AT4G03470	114.504	-8.80229	1.91475	-4.5971	4.28406e-06	0.000526966
AT3G49120	447.392	1.40797	0.306987	4.5864	4.50951e-06	0.00054785
AT1G05010	160.192	1.4224	0.310104	4.58685	4.49983e-06	0.00054785
AT4G22880	148.347	-2.29524	0.503636	-4.55733	5.18068e-06	0.000617945
AT5G17030	475.698	-1.10066	0.242734	-4.53442	5.77624e-06	0.000684833
AT1G27940	43.9173	-2.94636	0.654351	-4.50273	6.70874e-06	0.00078127
AT2G40955	12.392	-7.26997	1.61636	-4.49776	6.86746e-06	0.00079505
AT4G08280	296.146	1.19243	0.265191	4.49648	6.90889e-06	0.000795169
AT2G36550	11.9574	-7.48608	1.67747	-4.46273	8.09229e-06	0.000899798
AT2G28560	106.219	-1.76186	0.399658	-4.40841	1.04131e-05	0.00112619
AT4G12400	408.212	-1.16635	0.264728	-4.40586	1.05366e-05	0.00113317
AT5G06839	67.4082	-2.79964	0.63599	-4.40202	1.07246e-05	0.00114712
AT4G03460	10.0272	-7.02712	1.59814	-4.39706	1.09726e-05	0.0011673
AT1G29520	231.861	1.30105	0.298351	4.3608	1.29588e-05	0.00133529
AT1G67865	391.563	1.55415	0.35686	4.35509	1.33015e-05	0.00136347
AT2G30432	236.841	1.35416	0.31282	4.32887	1.49878e-05	0.00150498
AT4G04925	516.814	1.08509	0.251938	4.30696	1.65517e-05	0.00163696
AT4G16892	315.807	-1.14197	0.265773	-4.29677	1.73305e-05	0.00168982
AT1G65060	862.881	-1.12496	0.261893	-4.2955	1.74297e-05	0.00168982
AT4G05380	50.0682	-3.71069	0.866323	-4.28326	1.84171e-05	0.00176813
AT1G12080	1340.1	-1.03516	0.242307	-4.27211	1.93635e-05	0.00184103
AT2G29340	79.439	-1.92321	0.451523	-4.25939	2.04986e-05	0.0019303
AT3G01680	435.507	1.47955	0.34746	4.25818	2.06094e-05	0.0019315
AT3G16420	235.326	1.40218	0.330438	4.24339	2.20164e-05	0.00203572
AT4G24130	240.566	-1.2533	0.295693	-4.23853	2.24986e-05	0.00206913
AT3G23410	236.341	-1.60377	0.384977	-4.1659	3.10127e-05	0.00272483
AT5G52390	97.2528	-2.21956	0.539842	-4.11151	3.93078e-05	0.00327804
AT4G09460	64.1485	1.85886	0.451976	4.11273	3.91e-05	0.00327804
AT1G28130	207.939	1.31246	0.320287	4.09777	4.17153e-05	0.00346413
AT4G16960	36.8138	3.42629	0.839317	4.08223	4.4606e-05	0.00361272
AT2G40460	165.058	1.49446	0.366258	4.08034	4.49694e-05	0.00362723
AT2G44080	225.914	2.03799	0.500185	4.07447	4.61191e-05	0.00370478
AT4G10290	32.0304	-4.23068	1.04511	-4.04809	5.16381e-05	0.00401695
AT1G23570	13.8619	-16.355	4.04786	-4.04041	5.33581e-05	0.00413441
AT1G19640	161.838	-2.43798	0.605967	-4.02328	5.73928e-05	0.00437809
AT3G60150	12.6061	6.61414	1.65671	3.99234	6.54257e-05	0.00497159
AT3G29590	154.001	-1.90823	0.479575	-3.979	6.92047e-05	0.00523853
AT4G13630	252.199	1.23774	0.311201	3.97729	6.97062e-05	0.00525628
AT2G41210	256.499	1.26428	0.318057	3.97501	7.03777e-05	0.00528665
AT4G10220	8.847	-6.5607	1.65908	-3.95441	7.67231e-05	0.00569807
AT5G59820	118.723	1.68688	0.433706	3.88945	0.000100473	0.00716455
AT2G39675	117.085	1.53543	0.396253	3.87486	0.000106685	0.00755275
AT1G03940	252.577	-1.29951	0.336092	-3.86654	0.000110391	0.00775932
AT5G55620	352.986	1.05827	0.275198	3.84548	0.000120315	0.00830852
AT2G43535	160.138	1.47541	0.383873	3.84349	0.000121298	0.00834706
AT5G33370	1656.51	-1.75243	0.45639	-3.83977	0.000123151	0.00841577
AT1G08320	176.758	-1.53098	0.399594	-3.83134	0.000127447	0.00860617
AT2G32340	136.468	1.40391	0.367379	3.82143	0.000132682	0.00882204
AT4G16560	95.1213	-1.89505	0.496325	-3.81817	0.000134447	0.00890925
AT4G16957	76.9056	2.48279	0.650438	3.81711	0.000135025	0.00891753
AT4G36040	749.301	1.0772	0.282484	3.81333	0.000137109	0.0090249
AT1G44970	604.151	-6.44652	1.69437	-3.80466	0.000141999	0.00922335
AT3G10570	641.458	-1.04608	0.274843	-3.80611	0.000141168	0.00922335
AT1G23390	458.584	1.28456	0.33758	3.8052	0.000141687	0.00922335
AT4G06598	136.683	-1.25596	0.330772	-3.79706	0.000146423	0.00947947
AT2G32020	37.0011	2.60089	0.686259	3.78996	0.000150672	0.00972251
AT5G13170	26.7394	-5.48515	1.4493	-3.78468	0.000153904	0.0098664
AT4G03940	148.826	-1.39226	0.368343	-3.7798	0.000156957	0.009997
AT4G03935	72.5336	-1.75458	0.464372	-3.7784	0.000157837	0.0100206
AT4G14490	196.51	1.20297	0.318712	3.77448	0.000160341	0.0101143
AT4G21200	84.0324	-1.51306	0.401808	-3.76562	0.000166134	0.010413
AT3G59750	305.111	-1.18871	0.315794	-3.7642	0.000167086	0.0104394
AT5G65790	19.5991	-6.73937	1.80147	-3.74104	0.000183262	0.0113421
AT4G34380	15.4404	5.99498	1.60462	3.73608	0.000186913	0.0114957
AT5G03260	43.0198	3.42683	0.918986	3.72893	0.000192297	0.0116809
AT4G38340	92.2629	1.47888	0.397893	3.71677	0.000201785	0.011998
AT1G75490	87.7438	2.47972	0.667579	3.7145	0.000203609	0.01207
AT2G36320	331.43	1.13578	0.306328	3.70774	0.000209117	0.0123223
AT5G37180	122.252	1.23436	0.333454	3.70172	0.000214141	0.0125681
AT2G04570	814.267	-1.0205	0.276918	-3.6852	0.000228519	0.0130741
AT5G65090	19.7029	-5.81589	1.5813	-3.67791	0.000235155	0.0133759
AT3G52115	140.119	-1.17005	0.318419	-3.67458	0.000238242	0.0135125
AT3G01670	610.432	1.05902	0.288504	3.67074	0.000241846	0.0136273
AT4G16860	408.774	1.17521	0.320632	3.66529	0.000247063	0.0137746
AT4G19380	103.35	-1.70126	0.464697	-3.66102	0.000251211	0.0139265
AT5G16490	20.9049	3.56632	0.974322	3.66031	0.00025191	0.0139265
AT1G30170	48.1824	-3.10401	0.849966	-3.65192	0.000260286	0.0143092
AT4G24140	31.5393	-4.55379	1.24937	-3.64487	0.000267528	0.0145448
AT5G54060	137.761	-1.95844	0.538923	-3.63399	0.000279073	0.0150066
AT3G60920	59.5873	-2.56243	0.706129	-3.62884	0.000284695	0.0151845
AT3G59680	157.368	1.038	0.286203	3.62681	0.000286944	0.0152631
AT5G56100	17.3663	4.6531	1.28642	3.61708	0.000297942	0.0157206
AT1G01470	68.2938	1.57432	0.435431	3.61555	0.000299714	0.0157718
AT5G10760	74.5949	1.86058	0.514747	3.61455	0.000300875	0.0157907
AT3G21660	10.4595	-6.93092	1.92443	-3.60154	0.000316338	0.0165142
AT3G21600	180.53	1.38501	0.387709	3.57229	0.000353878	0.0179502
AT1G21940	29.5413	-3.18075	0.891867	-3.5664	0.000361918	0.0180879
AT1G15125	82.781	1.61466	0.452525	3.56812	0.000359549	0.0180879
AT4G18010	100.776	1.3634	0.382674	3.56281	0.000366905	0.0182811
AT2G45510	71.3152	1.92154	0.540334	3.55621	0.000376242	0.0185584
AT4G30450	149.384	1.47267	0.414412	3.55364	0.000379934	0.0186007
AT4G07455	119.835	7.15072	2.01196	3.55411	0.000379264	0.0186007
AT2G01275	18.3178	3.9458	1.11154	3.54984	0.000385466	0.0188247
AT4G16950	271.242	3.71709	1.04897	3.54357	0.000394742	0.0191825
AT2G46430	149.127	-2.00076	0.565814	-3.53608	0.000406115	0.0196382
AT1G13260	515.573	1.22459	0.346504	3.53414	0.0004091	0.0197341
AT4G12030	11.0526	6.68346	1.90273	3.51257	0.00044379	0.0210972
AT4G15953	23.5627	2.81057	0.80315	3.49943	0.000466248	0.0221114
AT4G15200	2098.31	-1.46318	0.418542	-3.4959	0.00047247	0.022299
AT3G16020	13.5964	-6.07425	1.74148	-3.48798	0.000486685	0.0228602
AT4G28780	67.8702	-2.56091	0.737859	-3.47074	0.00051903	0.024149
AT4G17760	197.876	-1.04028	0.300664	-3.45995	0.000540269	0.0250189
AT4G09432	7.28213	6.83633	1.97629	3.45917	0.000541846	0.025033
AT1G65730	98.5856	-1.30924	0.379608	-3.44893	0.000562804	0.0257321
AT3G57460	46.9115	2.71315	0.786742	3.44859	0.000563515	0.0257321
AT4G16807	119.438	1.2982	0.377158	3.44207	0.00057729	0.0261789
AT4G01915	11.9862	4.5808	1.33074	3.4423	0.000576792	0.0261789
AT2G01870	11.4107	6.04575	1.75776	3.43947	0.000582859	0.0263707
AT5G02510	9.14588	-6.80101	1.98352	-3.42877	0.000606331	0.0272448
AT4G15440	593.814	2.18802	0.638813	3.42513	0.000614498	0.0275488
AT2G03760	2186.25	1.61377	0.472073	3.41847	0.000629734	0.0281677
AT5G21150	128.221	-1.72628	0.506353	-3.40924	0.000651445	0.0287468
AT4G12900	18.8616	3.23906	0.95558	3.38963	0.000699872	0.0303396
AT4G27330	83.0651	-1.89337	0.558984	-3.38716	0.000706196	0.0305465
AT1G27030	203.098	-1.02827	0.303935	-3.3832	0.000716463	0.0309226
AT1G72416	61.5227	-1.50627	0.446977	-3.36991	0.000751927	0.0322411
AT2G34810	2822.97	-1.23462	0.366977	-3.3643	0.000767385	0.0326784
AT2G40050	7.20868	-6.78792	2.02003	-3.36031	0.000778555	0.0330232
AT1G79430	232.829	1.14162	0.340807	3.34975	0.000808855	0.0337985
AT1G43800	1845.85	-1.17133	0.350373	-3.3431	0.000828494	0.0343414
AT5G37660	95.9795	1.17408	0.351208	3.34298	0.000828828	0.0343414
AT3G56220	165.383	-1.02235	0.308269	-3.31641	0.000911824	0.0373099
AT4G12980	114.173	-1.27065	0.383301	-3.31503	0.000916344	0.0374161
AT1G27730	25.9072	2.75028	0.830822	3.31031	0.000931922	0.0378168
AT2G35290	26.3638	-2.85882	0.865575	-3.3028	0.000957249	0.0385268
AT1G72645	91.3966	1.26604	0.385064	3.28788	0.00100945	0.0398934
AT1G74130	36.4476	-2.33684	0.711269	-3.28545	0.00101819	0.0401585
AT2G41100	194.851	1.27096	0.387816	3.27723	0.0010483	0.0410171
AT5G25230	10.4964	-6.01385	1.83549	-3.27642	0.00105133	0.0410539
AT3G21080	81.3084	-1.42913	0.436273	-3.27576	0.00105377	0.0410679
AT1G32350	8.71579	6.01661	1.8386	3.27238	0.00106647	0.0414808
AT4G27580	11.4087	4.14099	1.26591	3.27116	0.00107106	0.0415768
AT4G11190	29.7128	-2.89543	0.886909	-3.26463	0.00109606	0.0423804
AT5G51890	56.6147	1.95881	0.602981	3.24854	0.00116	0.0441586
AT4G30140	34.0008	2.95574	0.910847	3.24504	0.00117434	0.0446181
AT2G28090	11.7367	-4.59366	1.42196	-3.23052	0.00123567	0.0464996
AT5G55720	205.302	-1.31676	0.40844	-3.22387	0.00126473	0.0473379

## Sheet: S8D. luhFIS vs FIS 8DAI
Data S8D. Differentialy expressed genes in luh FIS vs FIS at 8 DAI.
TAIR code	baseMean	log2FoldChange	lfcSE	stat	pvalue	padj
AT4G19240	2378.37	-8.99325	0.410503	-21.9079	2.18444e-106	4.78502e-102
AT4G11830	1101.09	2.37763	0.111545	21.3154	8.16203e-101	8.93947e-97
AT4G07825	1135.28	11.2466	0.611353	18.3962	1.40953e-75	1.02919e-71
AT1G54410	20181.9	2.13209	0.119235	17.8813	1.648e-71	9.02488e-68
AT2G34640	2398.27	1.64384	0.095122	17.2814	6.4994e-67	2.84739e-63
AT2G36130	1028.36	1.93318	0.118368	16.3319	5.85359e-60	2.13705e-56
AT1G08943	328.185	-4.22687	0.260163	-16.247	2.34602e-59	7.34135e-56
AT4G05040	243.961	7.01023	0.437654	16.0177	9.61031e-58	2.63142e-54
AT1G29850	2088.98	1.33267	0.0837153	15.919	4.67551e-57	1.13797e-53
AT1G23960	935.959	-1.96087	0.124017	-15.8113	2.60102e-56	5.69754e-53
AT2G14890	17796.1	2.54849	0.161628	15.7676	5.19475e-56	1.03446e-52
AT4G03935	309.662	-3.72997	0.237674	-15.6936	1.67217e-55	3.05242e-52
AT2G39280	1695.9	2.31283	0.14871	15.5526	1.52688e-54	2.57279e-51
AT4G13340	2942.3	3.13051	0.202433	15.4644	6.03095e-54	9.43629e-51
AT2G18510	1955.73	1.67459	0.108745	15.3993	1.65383e-53	2.41515e-50
AT1G67590	604.22	1.74299	0.115579	15.0805	2.17614e-51	2.97927e-48
AT5G57990	4039.34	1.37395	0.0923476	14.878	4.57829e-50	5.89926e-47
AT2G46950	299.047	-3.40227	0.230521	-14.759	2.69112e-49	3.27495e-46
AT3G23820	2047.33	1.34495	0.0916541	14.6742	9.43402e-49	1.08764e-45
AT2G02850	725.142	1.96455	0.136202	14.4238	3.66667e-47	3.82469e-44
AT5G62390	8684.2	1.35542	0.0948966	14.2831	2.78805e-46	2.77601e-43
AT1G62480	8756.33	1.34744	0.0953441	14.1324	2.39762e-45	2.28348e-42
AT1G74250	1334.75	1.65592	0.119135	13.8995	6.38023e-44	5.82329e-41
AT2G29580	741.907	1.70838	0.123247	13.8615	1.08414e-43	9.49922e-41
AT4G18670	6344.56	2.58893	0.188368	13.7441	5.52927e-43	4.65841e-40
AT1G06640	308.322	3.97769	0.289695	13.7306	6.65392e-43	5.3983e-40
AT1G21460	2292.38	-2.254	0.164935	-13.666	1.61973e-42	1.26715e-39
AT1G80790	2164.21	1.31851	0.0972111	13.5633	6.60504e-42	4.95126e-39
AT1G75190	1484.51	2.20266	0.16245	13.559	7.00703e-42	4.95126e-39
AT5G14920	13304.8	2.37718	0.175304	13.5603	6.88715e-42	4.95126e-39
AT4G02845	411.796	-3.71072	0.27436	-13.525	1.11302e-41	7.61898e-39
AT4G01290	4747.49	1.32862	0.0983961	13.5028	1.50617e-41	9.99779e-39
AT5G10060	3808.49	1.22427	0.0919062	13.3209	1.75025e-40	1.12763e-37
AT1G02190	7919.28	1.60461	0.120488	13.3176	1.82792e-40	1.14401e-37
AT4G40030	8187.57	-1.32731	0.100059	-13.2653	3.67793e-40	2.23792e-37
AT4G35730	1493.45	1.43526	0.108701	13.2038	8.34713e-40	4.94173e-37
AT2G44620	1615.73	-2.28479	0.173119	-13.1978	9.03881e-40	5.2104e-37
AT2G42310	1463.05	-1.62014	0.123247	-13.1454	1.80772e-39	1.01533e-36
AT5G18940	745.442	-2.55226	0.197168	-12.9446	2.52042e-38	1.38024e-35
AT5G17160	1644.31	1.49986	0.115913	12.9396	2.69079e-38	1.4376e-35
AT5G22650	10628.3	1.28784	0.0996382	12.9252	3.24468e-38	1.69225e-35
AT2G20760	3280.78	1.38094	0.108298	12.7513	3.06415e-37	1.56094e-34
AT1G31310	1188.72	1.70161	0.133819	12.7157	4.83536e-37	2.40724e-34
AT3G02710	1388.34	1.36791	0.108598	12.5961	2.21872e-36	1.08002e-33
AT3G18390	2889.02	1.58631	0.126148	12.575	2.89952e-36	1.38074e-33
AT1G25470	603.639	-2.60128	0.207696	-12.5245	5.48479e-36	2.54851e-33
AT5G16040	1101.11	1.42012	0.113401	12.5231	5.5845e-36	2.54851e-33
AT2G39681	290.755	-3.14457	0.251914	-12.4827	9.2787e-36	4.14796e-33
AT3G10810	1528.5	1.48164	0.119635	12.3847	3.16377e-35	1.38605e-32
AT3G28920	1655.77	1.73167	0.140418	12.3322	6.07494e-35	2.60925e-32
AT4G01850	6328.6	1.14118	0.0926986	12.3106	7.94252e-35	3.34579e-32
AT2G44730	1315.7	1.46616	0.119123	12.3079	8.20848e-35	3.39258e-32
AT5G54600	7053.37	1.48753	0.121527	12.2403	1.89329e-34	7.68011e-32
AT3G17170	2798.36	1.86896	0.153237	12.1965	3.2438e-34	1.29192e-31
AT4G17520	8192.86	1.51258	0.12563	12.04	2.19015e-33	8.56702e-31
AT1G68790	2425.72	1.20879	0.100577	12.0186	2.83697e-33	1.09024e-30
AT5G05210	1742.83	1.26762	0.105906	11.9692	5.15001e-33	1.94502e-30
AT1G03230	1025.43	1.65944	0.139225	11.9191	9.41187e-33	3.49436e-30
AT5G06510	501.81	-2.55389	0.215401	-11.8564	1.99352e-32	7.27802e-30
AT4G24280	7975.08	1.33356	0.11261	11.8423	2.35803e-32	8.46765e-30
AT1G72645	413.552	-2.71178	0.229702	-11.8056	3.64974e-32	1.2769e-29
AT4G23800	7086.63	1.97889	0.16763	11.8051	3.67245e-32	1.2769e-29
AT2G32910	1876.6	-1.7749	0.150794	-11.7704	5.54811e-32	1.89893e-29
AT2G35810	909.838	-2.53677	0.215644	-11.7637	6.00534e-32	2.0238e-29
AT1G13770	478.497	-2.14593	0.182711	-11.7449	7.49894e-32	2.48885e-29
AT5G05450	940.71	1.36535	0.117428	11.6272	2.99867e-31	9.80386e-29
AT3G14900	734.837	1.57076	0.13583	11.5641	6.26116e-31	2.01692e-28
AT5G02480	1762.19	1.29677	0.112333	11.544	7.91297e-31	2.51208e-28
AT4G20960	841.594	1.45148	0.126203	11.5012	1.30097e-30	4.07111e-28
AT5G25060	2801.76	1.37109	0.119485	11.475	1.76224e-30	5.43688e-28
AT4G15910	609.608	2.52094	0.219764	11.4711	1.84277e-30	5.60636e-28
AT2G30460	605.669	-1.76046	0.153659	-11.457	2.17017e-30	6.51201e-28
AT2G31585	307.789	-2.63843	0.230983	-11.4226	3.22474e-30	9.4184e-28
AT3G24080	2387.79	1.36376	0.119549	11.4075	3.83394e-30	1.10503e-27
AT3G51740	5621.29	1.6978	0.149365	11.3668	6.12202e-30	1.7416e-27
AT2G30480	233.236	2.2892	0.202444	11.3078	1.20045e-29	3.37128e-27
AT1G20450	8189.6	1.50997	0.133594	11.3027	1.27231e-29	3.52785e-27
AT5G20290	27065	1.0824	0.0959482	11.2811	1.62646e-29	4.45346e-27
AT5G63570	2462.13	1.52959	0.135933	11.2525	2.25054e-29	6.08617e-27
AT2G30870	1227.29	1.34418	0.119877	11.213	3.52121e-29	9.40636e-27
AT1G78170	1798.85	1.10438	0.0986928	11.1901	4.55843e-29	1.20304e-26
AT4G16630	2373.18	1.61908	0.145123	11.1566	6.64845e-29	1.73374e-26
AT5G65685	565.768	-1.64274	0.14744	-11.1417	7.85612e-29	2.02457e-26
AT4G33250	3064.77	-1.1629	0.10444	-11.1347	8.50198e-29	2.16553e-26
AT5G25540	1138.73	-1.52998	0.137599	-11.1191	1.01322e-28	2.55111e-26
AT4G18480	4510.29	1.42421	0.128146	11.114	1.07279e-28	2.67039e-26
AT4G02005	157.642	-5.34718	0.481279	-11.1104	1.11714e-28	2.74954e-26
AT5G24570	1273.78	2.49258	0.224663	11.0947	1.33035e-28	3.23791e-26
AT5G62690	19702.8	1.27098	0.114585	11.092	1.37169e-28	3.30186e-26
AT2G13560	3612.87	1.21103	0.109596	11.0499	2.19356e-28	5.22283e-26
AT1G79340	1552.49	1.13246	0.102588	11.0389	2.48064e-28	5.84283e-26
AT2G43970	10324.4	1.4665	0.133038	11.0232	2.9541e-28	6.88399e-26
AT5G62700	15928.5	1.02954	0.0934256	11.0199	3.06459e-28	7.0663e-26
AT4G32610	1442.26	1.15124	0.104521	11.0144	3.25614e-28	7.42976e-26
AT2G38550	2328.7	1.11532	0.101285	11.0117	3.35515e-28	7.57675e-26
AT2G35110	2014.71	1.25882	0.114349	11.0085	3.47568e-28	7.76885e-26
AT4G09680	466.013	1.86017	0.169487	10.9753	5.0264e-28	1.11216e-25
AT1G65290	2488.18	-1.08247	0.0986734	-10.9702	5.31539e-28	1.16434e-25
AT1G49870	866.337	1.81933	0.166421	10.932	8.09985e-28	1.7567e-25
AT4G13540	1848.5	1.86935	0.171409	10.9058	1.0811e-27	2.32172e-25
AT1G01630	1343.76	1.87063	0.171615	10.9001	1.15075e-27	2.44731e-25
AT5G24930	9231.77	1.9354	0.177647	10.8947	1.22234e-27	2.55004e-25
AT3G61010	626.066	11.4725	1.05299	10.8951	1.21602e-27	2.55004e-25
AT5G39340	337.141	-1.99723	0.18348	-10.8853	1.35449e-27	2.79907e-25
AT5G27720	2284.77	1.39983	0.128653	10.8807	1.42516e-27	2.91759e-25
AT5G18770	937.824	-1.52495	0.140284	-10.8704	1.59424e-27	3.23349e-25
AT3G22660	1831.89	1.35974	0.125147	10.8651	1.69052e-27	3.39733e-25
AT1G21310	17320.3	2.74552	0.253144	10.8457	2.09034e-27	4.16263e-25
AT2G47390	2643.03	1.20094	0.110889	10.8301	2.47844e-27	4.89101e-25
AT4G20150	2550.39	-1.66133	0.153537	-10.8204	2.75492e-27	5.38808e-25
AT2G28240	1181.31	2.2154	0.205116	10.8007	3.41539e-27	6.62071e-25
AT4G29940	925.164	1.13367	0.10522	10.7743	4.55478e-27	8.67586e-25
AT3G43800	333.633	1.80523	0.167695	10.765	5.03563e-27	9.50909e-25
AT3G27030	289.694	1.63584	0.152019	10.7607	5.27591e-27	9.87768e-25
AT1G63100	2377.26	1.42558	0.132518	10.7576	5.45695e-27	1.013e-24
AT2G35660	188.676	-2.84329	0.26512	-10.7245	7.80795e-27	1.43725e-24
AT4G23670	10256.4	1.59309	0.148739	10.7106	9.07573e-27	1.6567e-24
AT4G04402	1545.05	-12.2629	1.14544	-10.7058	9.55881e-27	1.71628e-24
AT3G15410	1148.47	-1.40153	0.130904	-10.7065	9.48529e-27	1.71628e-24
AT4G26600	934.656	1.07371	0.100326	10.7022	9.9394e-27	1.7701e-24
AT3G50370	6364.17	1.05143	0.0982784	10.6985	1.03472e-26	1.82787e-24
AT1G15340	9068.66	1.49443	0.140193	10.6598	1.56898e-26	2.74947e-24
AT1G08510	4427.1	1.28479	0.120588	10.6544	1.6638e-26	2.89251e-24
AT2G21195	510.772	-2.17002	0.205015	-10.5847	3.50861e-26	6.05167e-24
AT2G32700	2462.19	-1.08457	0.102615	-10.5693	4.13576e-26	7.07069e-24
AT5G59770	566.536	-1.8202	0.172515	-10.551	5.02856e-26	8.47313e-24
AT4G14900	3165.63	1.71595	0.16271	10.5461	5.29698e-26	8.85727e-24
AT5G47080	1008.63	-1.01257	0.0960217	-10.5452	5.34479e-26	8.86952e-24
AT5G14420	1499.01	1.11335	0.105819	10.5213	6.89381e-26	1.1354e-23
AT4G01050	7243.35	1.18074	0.112493	10.4961	9.00159e-26	1.47149e-23
AT5G60690	1990.98	-1.60578	0.1536	-10.4543	1.39962e-25	2.27101e-23
AT5G55680	290.967	2.2181	0.212339	10.446	1.52827e-25	2.46153e-23
AT1G76300	2080.59	1.23321	0.118105	10.4416	1.60014e-25	2.55846e-23
AT1G32860	854.838	1.86509	0.179136	10.4116	2.19532e-25	3.48468e-23
AT1G10580	1686.67	1.0538	0.101695	10.3623	3.67955e-25	5.7986e-23
AT4G35800	6598.08	1.43627	0.138736	10.3525	4.0751e-25	6.37608e-23
AT2G19480	6353.06	1.07885	0.104264	10.3472	4.30704e-25	6.69118e-23
AT4G00840	383.638	-2.01873	0.195117	-10.3463	4.35168e-25	6.71292e-23
AT5G54540	1933.32	-1.17817	0.113902	-10.3437	4.47008e-25	6.84736e-23
AT1G06420	970.031	1.54391	0.149642	10.3174	5.88107e-25	8.94618e-23
AT4G18590	593.14	-1.76473	0.171703	-10.2778	8.87227e-25	1.33114e-22
AT5G65390	884.382	1.97453	0.192442	10.2604	1.06254e-24	1.58334e-22
AT1G34780	326.001	-1.73402	0.169084	-10.2554	1.11932e-24	1.65666e-22
AT1G80350	1168.34	1.22516	0.119637	10.2407	1.30346e-24	1.91626e-22
AT4G22000	1766.81	1.57925	0.154338	10.2324	1.41966e-24	2.07317e-22
AT4G31840	5919.18	1.10325	0.107881	10.2265	1.5082e-24	2.18789e-22
AT4G14870	674.19	1.68767	0.165144	10.2194	1.62388e-24	2.3402e-22
AT3G10020	5148.93	1.74196	0.170526	10.2152	1.69469e-24	2.42629e-22
AT2G02910	601.994	-1.57504	0.154576	-10.1894	2.21164e-24	3.14584e-22
AT1G79970	1907.51	1.39442	0.136914	10.1847	2.32188e-24	3.28134e-22
AT2G40420	224.751	-2.74671	0.26981	-10.1802	2.43172e-24	3.41454e-22
AT5G35995	410.672	-1.64615	0.161759	-10.1766	2.52223e-24	3.51907e-22
AT2G22795	3136.67	1.5585	0.15319	10.1737	2.59914e-24	3.60342e-22
AT5G03615	584.168	-1.53739	0.151429	-10.1525	3.22838e-24	4.44765e-22
AT1G42550	1270.01	1.33077	0.131375	10.1295	4.0857e-24	5.59358e-22
AT1G63110	945.779	-1.2202	0.120544	-10.1224	4.39397e-24	5.97826e-22
AT1G67090	124533	1.46778	0.145117	10.1145	4.76637e-24	6.44489e-22
AT3G62790	1232.75	-1.17772	0.116755	-10.087	6.30383e-24	8.41985e-22
AT3G56590	1550.91	1.69081	0.167614	10.0876	6.27135e-24	8.41985e-22
AT1G41880	8098.16	1.39831	0.138728	10.0795	6.80431e-24	9.03324e-22
AT1G67740	7463.62	1.96085	0.194672	10.0726	7.30227e-24	9.57821e-22
AT1G08450	1938.26	1.39443	0.138466	10.0706	7.45352e-24	9.71842e-22
AT3G22440	25399.6	1.46529	0.145976	10.0379	1.03905e-23	1.34677e-21
AT5G41760	486.878	-1.71019	0.170434	-10.0343	1.07683e-23	1.38753e-21
AT1G28280	1333.34	1.73484	0.173156	10.0189	1.25854e-23	1.61219e-21
AT5G58920	1198.06	1.26227	0.126143	10.0067	1.42462e-23	1.81432e-21
AT4G08460	2443.9	1.2287	0.122901	9.99748	1.56318e-23	1.97927e-21
AT5G04870	858.712	1.15972	0.116009	9.99683	1.57347e-23	1.98085e-21
AT2G44200	921.426	1.23502	0.123628	9.98976	1.68989e-23	2.11526e-21
AT5G66060	1086.32	1.17606	0.117863	9.97822	1.89834e-23	2.36268e-21
AT5G25220	3495.67	1.42036	0.142388	9.97529	1.9553e-23	2.41982e-21
AT2G06210	1891.35	1.05265	0.105635	9.96495	2.16993e-23	2.6649e-21
AT1G68480	654.668	1.70623	0.171229	9.96459	2.17767e-23	2.6649e-21
AT4G12870	101.174	3.2982	0.331272	9.95619	2.36973e-23	2.88383e-21
AT4G01037	1043.3	1.23983	0.124861	9.9297	3.09188e-23	3.74186e-21
AT5G16250	6366.39	1.7751	0.17883	9.92616	3.20359e-23	3.85575e-21
AT5G50850	2351.71	-1.02488	0.103309	-9.92054	3.38914e-23	4.05679e-21
AT4G38770	18567.6	2.24461	0.226716	9.90053	4.14072e-23	4.92948e-21
AT3G06700	12736	1.55603	0.15719	9.89902	4.20365e-23	4.97735e-21
AT4G24420	656.061	-1.7803	0.179933	-9.89423	4.40996e-23	5.19356e-21
AT1G19950	541.5	2.03914	0.206428	9.8782	5.17533e-23	6.06233e-21
AT5G03660	2123.35	1.07204	0.108567	9.87447	5.3714e-23	6.25854e-21
AT4G16143	3127.11	1.08442	0.110295	9.83198	8.1989e-23	9.50248e-21
AT1G33265	1070.18	1.14589	0.116675	9.82121	9.12389e-23	1.05189e-20
AT3G46630	385.542	-1.70918	0.174107	-9.81682	9.53007e-23	1.09296e-20
AT1G30580	5745.15	1.1971	0.121957	9.81577	9.62964e-23	1.09863e-20
AT5G15780	18983.7	2.41436	0.246563	9.79204	1.21814e-22	1.38256e-20
AT3G60070	295.299	-2.08521	0.21301	-9.78925	1.25221e-22	1.40665e-20
AT5G20570	1515.98	-1.4375	0.146882	-9.78677	1.28329e-22	1.43278e-20
AT3G25800	1249.52	-1.0577	0.108079	-9.78636	1.28856e-22	1.43278e-20
AT3G08740	3756.24	2.126	0.217816	9.76053	1.66283e-22	1.83961e-20
AT5G17990	617.251	1.23809	0.127161	9.73634	2.11022e-22	2.32283e-20
AT2G41440	541.496	11.593	1.19188	9.72664	2.32136e-22	2.54247e-20
AT3G14310	2260.53	1.22622	0.126166	9.71909	2.50004e-22	2.72454e-20
AT2G21250	1802.4	1.09802	0.113021	9.7152	2.59747e-22	2.81672e-20
AT1G28420	1772.98	1.11781	0.115134	9.70878	2.76628e-22	2.985e-20
AT3G02180	2709.58	1.37678	0.14206	9.69149	3.27708e-22	3.51885e-20
AT5G08630	1218.4	1.12422	0.116071	9.68565	3.47011e-22	3.70794e-20
AT1G02330	1220.24	1.22254	0.126424	9.67023	4.03466e-22	4.29025e-20
AT3G02460	335.076	-1.76362	0.182418	-9.66797	4.1248e-22	4.36491e-20
AT4G04630	654.562	-1.43077	0.148052	-9.66397	4.28894e-22	4.51679e-20
AT3G19260	349.898	-2.1426	0.22262	-9.62447	6.30303e-22	6.5435e-20
AT1G10570	1124.68	-1.12763	0.117162	-9.62456	6.29743e-22	6.5435e-20
AT2G16860	2336.16	1.22598	0.127419	9.62161	6.48099e-22	6.69652e-20
AT2G42840	38604.7	1.4986	0.155871	9.61436	6.95426e-22	7.15179e-20
AT5G49120	304.018	-1.83985	0.191529	-9.60614	7.53223e-22	7.70998e-20
AT5G47660	829.439	1.33056	0.13881	9.58548	9.20274e-22	9.3761e-20
AT1G32310	207.734	-2.5968	0.271179	-9.57597	1.0091e-21	1.02335e-19
AT5G23900	2714.42	-1.03889	0.108564	-9.56933	1.07598e-21	1.08614e-19
AT5G49280	331.117	2.18302	0.228716	9.54467	1.36535e-21	1.36566e-19
AT3G49601	3039.52	1.39064	0.145814	9.53707	1.46926e-21	1.46291e-19
AT4G08390	3869.64	-1.1713	0.123071	-9.5173	1.77736e-21	1.75374e-19
AT1G74560	4724.73	1.15681	0.12161	9.51243	1.86253e-21	1.82954e-19
AT1G64710	1243.7	1.32975	0.139808	9.51124	1.88398e-21	1.84235e-19
AT5G53490	2447.08	1.30844	0.137817	9.49407	2.22192e-21	2.16316e-19
AT3G24480	2058.84	1.84894	0.19512	9.4759	2.6447e-21	2.56337e-19
AT2G01100	4266.85	1.47198	0.155792	9.44836	3.44165e-21	3.32112e-19
AT3G57560	769.632	1.08104	0.114431	9.44711	3.48313e-21	3.3464e-19
AT3G57630	909.205	-1.03745	0.109937	-9.43677	3.84441e-21	3.67737e-19
AT5G28220	673.861	1.53767	0.163476	9.4061	5.14885e-21	4.90372e-19
AT5G21970	349.13	1.27098	0.135167	9.40302	5.30191e-21	5.02763e-19
AT5G18460	2093.35	1.18591	0.126225	9.39523	5.70943e-21	5.39074e-19
AT4G03050	344.711	-4.86218	0.518473	-9.37789	6.73051e-21	6.32755e-19
AT1G02850	2074.6	-1.26149	0.134576	-9.37383	6.9946e-21	6.54773e-19
AT4G26455	517.763	1.33502	0.142598	9.36215	7.813e-21	7.28272e-19
AT1G28290	36084.1	1.57888	0.168697	9.35931	8.02555e-21	7.44914e-19
AT1G05190	7577.75	1.4959	0.159839	9.35884	8.06131e-21	7.45076e-19
AT5G42470	742.17	-1.41342	0.151761	-9.31347	1.23724e-20	1.13872e-18
AT3G57990	1286.32	1.36469	0.146635	9.30665	1.31927e-20	1.20914e-18
AT1G76930	198.168	2.82356	0.303581	9.30085	1.3933e-20	1.2664e-18
AT2G32900	794.455	-1.22182	0.131521	-9.28992	1.54401e-20	1.39759e-18
AT2G34840	129.677	11.4927	1.23757	9.28651	1.59427e-20	1.43714e-18
AT4G11530	161.965	-2.97715	0.321111	-9.2714	1.8372e-20	1.64261e-18
AT2G38270	886.67	1.59974	0.172541	9.27163	1.83317e-20	1.64261e-18
AT4G37450	1124.09	1.60171	0.173008	9.25801	2.08271e-20	1.84704e-18
AT1G68590	3193.31	1.22144	0.132147	9.24299	2.39692e-20	2.11712e-18
AT5G67560	1363.75	-1.50417	0.162804	-9.23913	2.48506e-20	2.18615e-18
AT1G20580	3542.16	1.43933	0.156177	9.21603	3.08313e-20	2.70144e-18
AT1G34360	932.274	1.09267	0.118615	9.21191	3.20364e-20	2.79585e-18
AT5G23890	2774.14	1.07702	0.116993	9.20592	3.38768e-20	2.94472e-18
AT3G60960	132.146	4.05113	0.440124	9.2045	3.43257e-20	2.97195e-18
AT5G02040	490.222	-1.46431	0.159525	-9.17919	4.3433e-20	3.74567e-18
AT4G18760	620.131	1.38497	0.150942	9.1755	4.49493e-20	3.86123e-18
AT3G43980	763.208	-1.83876	0.200724	-9.16064	5.1591e-20	4.38023e-18
AT1G52740	5021.6	-1.26346	0.138027	-9.15373	5.49997e-20	4.65161e-18
AT2G02100	11712	-1.53168	0.167466	-9.14622	5.89583e-20	4.96723e-18
AT5G41960	517.005	-1.20924	0.132515	-9.12531	7.15345e-20	6.00369e-18
AT5G55920	2329.07	1.0187	0.111671	9.12225	7.35772e-20	6.15156e-18
AT1G68820	776.057	-1.46434	0.160815	-9.10576	8.56646e-20	7.13492e-18
AT1G15130	2297.16	1.23254	0.135389	9.10369	8.73098e-20	7.2444e-18
AT5G10510	380.727	1.7673	0.194245	9.09832	9.17439e-20	7.58358e-18
AT3G51880	3486.1	1.24796	0.137216	9.09485	9.47192e-20	7.80009e-18
AT4G31600	369.609	-1.52341	0.167623	-9.08833	1.00575e-19	8.2513e-18
AT5G26800	608.947	-1.65426	0.182123	-9.08318	1.05453e-19	8.61919e-18
AT2G36370	221.603	-1.88173	0.207373	-9.07412	1.146e-19	9.29748e-18
AT2G46490	646.95	-1.44467	0.159354	-9.06583	1.23655e-19	9.99506e-18
AT1G71140	109.866	-4.42429	0.48814	-9.06358	1.26241e-19	1.01666e-17
AT2G01760	539.517	-1.62913	0.179777	-9.06193	1.28158e-19	1.02832e-17
AT2G45820	5107.09	1.07619	0.118876	9.05308	1.38997e-19	1.11121e-17
AT4G37120	3048.54	1.10649	0.122249	9.05113	1.41499e-19	1.11907e-17
AT2G20870	26275.1	1.47751	0.163229	9.05171	1.40744e-19	1.11907e-17
AT4G16950	234.021	3.23836	0.357786	9.05112	1.41512e-19	1.11907e-17
AT1G21840	194.993	-2.32754	0.257688	-9.0324	1.6795e-19	1.32336e-17
AT5G63420	1776.59	1.07897	0.119482	9.0304	1.71053e-19	1.34298e-17
AT1G78060	1305.68	1.10874	0.122872	9.02356	1.82069e-19	1.42437e-17
AT1G02816	301.592	-1.88159	0.208928	-9.0059	2.13904e-19	1.66746e-17
AT5G20520	1393.58	-1.24481	0.138252	-9.00394	2.1775e-19	1.69142e-17
AT4G08870	635.162	2.62577	0.291996	8.9925	2.41671e-19	1.8706e-17
AT4G08790	293.058	-1.88802	0.210422	-8.97254	2.89764e-19	2.23496e-17
AT1G75760	530.269	-1.6949	0.188913	-8.97184	2.9159e-19	2.24115e-17
AT1G67080	821.56	-2.06912	0.230694	-8.96909	2.98973e-19	2.28986e-17
AT3G09455	332.913	-2.90054	0.323717	-8.96013	3.24302e-19	2.46077e-17
AT5G52440	2379.63	1.5472	0.172678	8.96002	3.24617e-19	2.46077e-17
AT3G47620	816.508	1.59728	0.178268	8.96001	3.24658e-19	2.46077e-17
AT5G59400	219.062	-2.14683	0.23968	-8.95706	3.33447e-19	2.51002e-17
AT5G61310	1060.38	1.45511	0.162758	8.94037	3.87867e-19	2.90967e-17
AT4G19670	958.28	1.05563	0.118084	8.93958	3.90662e-19	2.92063e-17
AT3G17100	848.743	1.55195	0.173665	8.93647	4.01806e-19	2.99373e-17
AT3G11510	6904.34	-1.13228	0.127082	-8.90985	5.11003e-19	3.79441e-17
AT4G32020	4452.18	-1.3523	0.151819	-8.90731	5.22854e-19	3.86929e-17
AT4G05020	626.112	-1.72104	0.193454	-8.89637	5.77054e-19	4.25602e-17
AT5G54310	1961.35	1.4666	0.164867	8.89566	5.80722e-19	4.2687e-17
AT1G51950	584.837	-1.61485	0.181721	-8.88643	6.31042e-19	4.62307e-17
AT2G26860	468.867	-1.87126	0.210585	-8.886	6.33462e-19	4.62533e-17
AT5G14370	2360.16	1.15434	0.130079	8.87421	7.0434e-19	5.1088e-17
AT2G17230	2007.69	1.17062	0.132016	8.86725	7.49712e-19	5.41995e-17
AT4G02540	263.053	3.27646	0.369674	8.8631	7.7821e-19	5.58908e-17
AT3G57890	1787.14	1.02536	0.115734	8.8596	8.03026e-19	5.74846e-17
AT3G28940	1634.79	1.54739	0.174673	8.8588	8.08807e-19	5.77098e-17
AT4G07455	127.135	11.4655	1.29591	8.84744	8.95513e-19	6.34829e-17
AT5G65250	662.116	1.0863	0.122858	8.84188	9.41206e-19	6.65068e-17
AT2G44525	435.802	-1.82123	0.206004	-8.84075	9.50793e-19	6.69683e-17
AT2G16530	164.336	-2.06533	0.233686	-8.83805	9.74025e-19	6.83847e-17
AT5G19860	1177.85	-1.07043	0.121238	-8.82919	1.05438e-18	7.37896e-17
AT2G46390	2005.38	1.21375	0.137492	8.82775	1.06805e-18	7.45086e-17
AT3G10860	2381.5	-1.34489	0.152557	-8.81568	1.18957e-18	8.24798e-17
AT5G28500	2572.66	1.73939	0.197306	8.81566	1.18985e-18	8.24798e-17
AT4G36130	4557.82	1.33123	0.151075	8.81173	1.23231e-18	8.51537e-17
AT4G14330	1494.79	1.33174	0.151174	8.80931	1.2592e-18	8.67382e-17
AT4G26750	897.6	1.81067	0.20563	8.80548	1.30293e-18	8.94689e-17
AT1G20970	2273.15	1.0621	0.120628	8.80474	1.31152e-18	8.96955e-17
AT2G43110	776.777	1.18554	0.13467	8.80333	1.32812e-18	9.03492e-17
AT5G59300	581.101	-2.15345	0.244738	-8.79902	1.38012e-18	9.35962e-17
AT1G78370	3818.69	1.63889	0.186347	8.79482	1.43274e-18	9.65664e-17
AT4G38360	1097.02	1.39315	0.158465	8.79155	1.4751e-18	9.9117e-17
AT5G49160	2142.07	1.09519	0.124642	8.78674	1.53966e-18	1.03138e-16
AT2G30320	396.319	1.37763	0.156933	8.77847	1.6571e-18	1.1033e-16
AT1G09190	236.749	1.96067	0.223372	8.7776	1.67007e-18	1.10857e-16
AT5G60030	1653.43	2.00941	0.229098	8.77097	1.77141e-18	1.17229e-16
AT4G16892	326.091	-1.63356	0.18632	-8.76751	1.82661e-18	1.20518e-16
AT2G32640	655.232	-1.08228	0.123581	-8.75773	1.99226e-18	1.3066e-16
AT4G01900	2028.37	1.34342	0.153396	8.75784	1.99032e-18	1.3066e-16
AT1G71695	7550.47	1.02446	0.11751	8.71813	2.82846e-18	1.84948e-16
AT4G31990	3085.84	1.02812	0.118034	8.71036	3.02909e-18	1.97477e-16
AT5G55180	4078.97	1.14003	0.130963	8.70499	3.17604e-18	2.06443e-16
AT5G63200	734.421	-1.05865	0.121691	-8.69945	3.33486e-18	2.16125e-16
AT2G41160	943.012	-1.05	0.12082	-8.69064	3.60409e-18	2.32884e-16
AT5G21020	3162.67	-2.09539	0.241265	-8.68503	3.78655e-18	2.43238e-16
AT4G16890	586.775	3.23288	0.373162	8.66348	4.57594e-18	2.92233e-16
AT3G60020	208.365	-2.96916	0.342903	-8.65888	4.76436e-18	3.03382e-16
AT4G16540	346.308	-2.09901	0.242944	-8.6399	5.62601e-18	3.57211e-16
AT3G18035	7107.83	1.04054	0.120533	8.63283	5.98517e-18	3.78916e-16
AT5G58190	791.515	1.06726	0.1238	8.62089	6.64368e-18	4.18189e-16
AT5G01510	370.098	-1.64791	0.191188	-8.61935	6.73376e-18	4.21437e-16
AT1G13570	670.495	-1.44788	0.167973	-8.61967	6.71494e-18	4.21437e-16
AT2G39970	1544.3	1.45483	0.168845	8.61632	6.91383e-18	4.31474e-16
AT1G74970	3062.26	1.03295	0.120054	8.60408	7.69281e-18	4.78724e-16
AT5G18610	1116.86	1.04132	0.121056	8.602	7.83356e-18	4.86102e-16
AT3G10260	1293.12	1.00993	0.117445	8.59917	8.02952e-18	4.96855e-16
AT1G61040	1284.5	1.14583	0.133367	8.59155	8.58036e-18	5.27957e-16
AT5G61190	1783.18	1.05608	0.123032	8.58379	9.17958e-18	5.63246e-16
AT1G67280	3150.48	1.2197	0.142608	8.55278	1.20163e-17	7.35241e-16
AT4G25730	3689.64	1.04837	0.122652	8.54749	1.25792e-17	7.67543e-16
AT1G77080	1519.27	-1.19391	0.139689	-8.54693	1.26406e-17	7.69145e-16
AT5G47930	3943.04	-1.14214	0.133692	-8.54311	1.30659e-17	7.9063e-16
AT4G02080	1633.14	-1.16444	0.136309	-8.54265	1.31181e-17	7.91601e-16
AT5G20150	733.85	-1.31169	0.153756	-8.53096	1.45139e-17	8.73427e-16
AT3G61898	128.729	-6.47457	0.759595	-8.52372	1.54515e-17	9.27304e-16
AT4G26230	5507.01	1.82295	0.213928	8.52133	1.57732e-17	9.44019e-16
AT4G02715	1761.3	-1.0679	0.125792	-8.48942	2.07671e-17	1.23615e-15
AT1G11430	1924.1	1.40318	0.165359	8.48567	2.14475e-17	1.27319e-15
AT4G38710	4493.48	1.9324	0.228123	8.47087	2.43571e-17	1.442e-15
AT1G47970	4960.22	1.44505	0.1706	8.47035	2.44653e-17	1.44451e-15
AT3G49720	2175.04	1.11773	0.132036	8.4653	2.55493e-17	1.50445e-15
AT4G05631	65.0031	10.5059	1.24249	8.45548	2.77942e-17	1.63226e-15
AT4G14530	82.1925	-5.38412	0.637238	-8.44916	2.93401e-17	1.71843e-15
AT5G26740	710.017	-1.25483	0.148557	-8.44678	2.9945e-17	1.74919e-15
AT5G46560	465.687	-1.22835	0.145446	-8.44545	3.02871e-17	1.76446e-15
AT5G09920	1100.87	-1.34783	0.159616	-8.44423	3.06065e-17	1.77834e-15
AT4G28570	1040.45	1.19744	0.141941	8.43621	3.27795e-17	1.89956e-15
AT5G42720	458.875	1.50408	0.178317	8.43487	3.31576e-17	1.9164e-15
AT3G55480	730.62	-1.443	0.171254	-8.42605	3.57519e-17	2.06091e-15
AT3G05880	2894.74	-2.24098	0.266157	-8.41978	3.77197e-17	2.16296e-15
AT1G16670	316.746	1.57346	0.186876	8.41978	3.77183e-17	2.16296e-15
AT1G64880	1815.89	1.08768	0.129486	8.40005	4.46298e-17	2.54587e-15
AT1G53230	157.147	-2.63755	0.314481	-8.387	4.98726e-17	2.82188e-15
AT3G11320	334.179	-1.44205	0.171945	-8.38673	4.99835e-17	2.82188e-15
AT5G43080	278.479	-2.04172	0.24348	-8.38555	5.04875e-17	2.84301e-15
AT5G47900	292.962	-2.41339	0.288289	-8.37144	5.69176e-17	3.1887e-15
AT2G42180	85.0329	-4.88835	0.584224	-8.36726	5.89726e-17	3.29539e-15
AT2G36230	746.135	1.2423	0.148481	8.36671	5.92517e-17	3.30257e-15
AT5G45290	540.482	-1.24552	0.148883	-8.36571	5.97535e-17	3.32208e-15
AT1G49750	1909.79	1.31655	0.157482	8.35999	6.27217e-17	3.46949e-15
AT1G09770	4723.2	1.08186	0.129487	8.35501	6.54258e-17	3.60996e-15
AT2G02160	3570.96	1.10166	0.131893	8.35274	6.66986e-17	3.67094e-15
AT3G20510	281.993	-2.51984	0.301741	-8.35101	6.76795e-17	3.71559e-15
AT2G06530	1472	1.46497	0.175437	8.35038	6.80462e-17	3.72638e-15
AT4G05460	370.327	-1.38968	0.166544	-8.34419	7.17061e-17	3.91701e-15
AT5G14540	1852.18	1.33895	0.160532	8.3407	7.38522e-17	4.02421e-15
AT4G22600	70.7758	-4.4082	0.529265	-8.3289	8.15958e-17	4.42415e-15
AT4G09080	310.267	-1.77503	0.213115	-8.32902	8.15159e-17	4.42415e-15
AT3G57470	2221.6	1.1121	0.133632	8.32215	8.63783e-17	4.66039e-15
AT3G21060	911.683	1.06044	0.127434	8.32146	8.68861e-17	4.67627e-15
AT1G49400	555.016	-1.33319	0.160219	-8.32104	8.71961e-17	4.68145e-15
AT5G52240	2741.39	-1.19876	0.144112	-8.31824	8.92782e-17	4.78151e-15
AT4G15770	1281.31	1.12432	0.135257	8.31247	9.37326e-17	5.00783e-15
AT3G04970	370.84	-1.53403	0.185208	-8.2827	1.20413e-16	6.40205e-15
AT5G51840	568.651	1.06382	0.128495	8.27909	1.24123e-16	6.58334e-15
AT5G01390	587.905	-1.30565	0.157734	-8.27751	1.25774e-16	6.65479e-15
AT4G17730	1610.99	-1.56841	0.189594	-8.27243	1.31256e-16	6.92808e-15
AT3G03360	521.401	-1.28566	0.15545	-8.27055	1.33341e-16	7.02122e-15
AT4G11140	98.7279	2.18846	0.265024	8.25759	1.48647e-16	7.80842e-15
AT3G56990	1757.39	1.05979	0.128444	8.25099	1.57085e-16	8.23195e-15
AT4G38460	1146.14	1.22796	0.148962	8.24347	1.67291e-16	8.72504e-15
AT5G19090	5619.11	1.2907	0.15668	8.23779	1.75419e-16	9.12721e-15
AT1G72020	2027.09	-1.25841	0.152904	-8.23009	1.87065e-16	9.61893e-15
AT2G40650	2049	1.12441	0.136621	8.23011	1.87048e-16	9.61893e-15
AT5G59210	805.411	1.27356	0.154827	8.22572	1.94018e-16	9.95308e-15
AT4G12730	1322.43	1.42266	0.173233	8.21238	2.16848e-16	1.10724e-14
AT1G04300	3968.88	1.2973	0.158056	8.20785	2.25188e-16	1.14715e-14
AT5G60960	1781.21	1.37113	0.167074	8.20675	2.27255e-16	1.15499e-14
AT1G71100	570.382	1.45129	0.176938	8.20226	2.35903e-16	1.19617e-14
AT2G13690	842.306	1.10186	0.134352	8.2013	2.37806e-16	1.20303e-14
AT1G15740	1339.14	-1.20305	0.146915	-8.18872	2.64016e-16	1.32949e-14
AT4G30920	2896.02	1.37219	0.167747	8.18013	2.83543e-16	1.41804e-14
AT1G53380	1789.83	1.37446	0.168106	8.17612	2.93134e-16	1.46267e-14
AT5G15870	447.41	1.56741	0.192042	8.16185	3.29939e-16	1.63885e-14
AT3G05570	247.139	-1.99106	0.24406	-8.1581	3.40325e-16	1.68505e-14
AT2G29050	602.829	-1.2076	0.148027	-8.15794	3.4078e-16	1.68505e-14
AT1G06190	1337.2	1.05529	0.129422	8.15387	3.52468e-16	1.73586e-14
AT4G09760	314.04	3.21693	0.394531	8.15381	3.52639e-16	1.73586e-14
AT3G53850	471.398	-1.62234	0.19912	-8.14756	3.71339e-16	1.81973e-14
AT3G60530	2471.43	1.25329	0.153969	8.1399	3.95608e-16	1.93433e-14
AT2G25830	617.142	1.49004	0.183087	8.13843	4.00449e-16	1.95364e-14
AT1G12080	1651.57	1.27025	0.156311	8.12643	4.42118e-16	2.15213e-14
AT3G50890	610.66	1.62917	0.200671	8.11861	4.71559e-16	2.28529e-14
AT4G33660	464.484	1.80192	0.221961	8.11817	4.73272e-16	2.28853e-14
AT5G03150	393.281	1.49243	0.183912	8.11495	4.85985e-16	2.3441e-14
AT2G43150	463.158	2.26301	0.278877	8.11472	4.86905e-16	2.3441e-14
AT5G53900	1066.28	-1.32201	0.163013	-8.10982	5.06962e-16	2.43531e-14
AT3G46550	1104.41	1.01853	0.125697	8.10311	5.35726e-16	2.56785e-14
AT2G27470	1271.85	1.63136	0.201658	8.08972	5.98001e-16	2.86009e-14
AT3G49870	873.226	-1.49372	0.184865	-8.0801	6.4713e-16	3.08832e-14
AT1G28150	675.71	-1.18319	0.146637	-8.0688	7.09898e-16	3.37317e-14
AT1G13250	1037.68	1.02493	0.127039	8.06782	7.15627e-16	3.39303e-14
AT2G16750	315.618	-2.28658	0.283584	-8.06313	7.4367e-16	3.51079e-14
AT3G18080	4794.6	1.6882	0.20951	8.05785	7.76509e-16	3.65794e-14
AT2G40010	78.0299	10.3075	1.28028	8.05096	8.21497e-16	3.8533e-14
AT5G42530	1531.63	2.02119	0.251399	8.03978	8.99995e-16	4.20349e-14
AT3G61420	2464.14	-1.74799	0.217741	-8.02784	9.92068e-16	4.62367e-14
AT5G60040	763.771	1.07316	0.133919	8.01349	1.11502e-15	5.17469e-14
AT5G46780	491.726	1.86168	0.232367	8.01178	1.13064e-15	5.23606e-14
AT2G29940	209.376	-3.84159	0.479613	-8.00977	1.14923e-15	5.29976e-14
AT1G34160	242.347	2.0104	0.25108	8.00703	1.17512e-15	5.40775e-14
AT1G60640	2064.68	1.3413	0.167604	8.0028	1.21626e-15	5.58534e-14
AT1G53760	518.09	1.14083	0.142832	7.98719	1.38049e-15	6.29992e-14
AT1G08370	2582.85	1.38599	0.173596	7.98401	1.41657e-15	6.45115e-14
AT3G45980	3166.63	-1.48906	0.186906	-7.9669	1.62711e-15	7.364e-14
AT1G29940	1693.7	1.03221	0.129651	7.96142	1.70072e-15	7.68128e-14
AT1G26760	382.295	1.77349	0.222878	7.95724	1.75925e-15	7.92929e-14
AT5G01840	186.784	2.19206	0.275496	7.95676	1.76601e-15	7.9434e-14
AT1G75630	1190.51	-1.01022	0.126973	-7.95618	1.77438e-15	7.96472e-14
AT5G55970	399.53	-2.40437	0.302245	-7.95504	1.79077e-15	8.02186e-14
AT3G01050	462.048	-1.45547	0.183033	-7.95197	1.83576e-15	8.2066e-14
AT5G54630	530.615	1.24373	0.156472	7.94857	1.88678e-15	8.41748e-14
AT2G23470	283.742	-1.60706	0.202413	-7.93953	2.02945e-15	9.03557e-14
AT5G21070	537.18	-1.25739	0.158489	-7.9336	2.12878e-15	9.43944e-14
AT5G22450	2344.62	1.03079	0.129952	7.93205	2.15558e-15	9.51976e-14
AT1G51805	186.281	1.87015	0.236107	7.92077	2.36042e-15	1.04034e-13
AT2G39110	218.068	-3.47003	0.438299	-7.91702	2.43268e-15	1.06789e-13
AT1G72175	242.509	-1.96261	0.247896	-7.91708	2.43145e-15	1.06789e-13
AT4G08035	808.212	1.49879	0.18956	7.90667	2.64356e-15	1.15583e-13
AT3G60370	601.782	-1.30054	0.164618	-7.90034	2.78133e-15	1.21365e-13
AT1G65280	1481.36	1.05191	0.133274	7.89284	2.95391e-15	1.28639e-13
AT5G11520	1855.94	1.31979	0.167224	7.89236	2.96517e-15	1.28873e-13
AT3G19870	643.911	1.22105	0.154802	7.88783	3.07486e-15	1.33376e-13
AT1G68910	606.544	1.07397	0.136203	7.8851	3.14289e-15	1.36057e-13
AT5G26610	1805.95	1.36283	0.172843	7.88478	3.15085e-15	1.36133e-13
AT5G40530	302.814	-1.39521	0.176961	-7.88427	3.16385e-15	1.36425e-13
AT5G54380	769.805	1.13958	0.144987	7.85986	3.84559e-15	1.65496e-13
AT1G06400	1993.95	1.26583	0.161058	7.85945	3.85825e-15	1.65716e-13
AT2G33450	1457.93	1.60925	0.204945	7.8521	4.09125e-15	1.74356e-13
AT5G03880	1745.1	-1.06089	0.135288	-7.84171	4.44442e-15	1.89039e-13
AT5G62810	2486.52	1.03536	0.132042	7.84111	4.46585e-15	1.89582e-13
AT5G20740	5522.54	1.13996	0.145392	7.84061	4.48376e-15	1.89974e-13
AT5G13450	6686.1	1.17876	0.150547	7.82982	4.88551e-15	2.06199e-13
AT3G20810	3321.73	-1.3457	0.171887	-7.82897	4.91868e-15	2.07199e-13
AT5G67460	2529.42	1.27284	0.162656	7.82534	5.06303e-15	2.12871e-13
AT4G18140	311.549	-2.13428	0.273094	-7.81519	5.48808e-15	2.303e-13
AT3G07320	2587.92	1.11273	0.142669	7.79943	6.21862e-15	2.59465e-13
AT5G56710	14848.7	1.47582	0.189359	7.7938	6.50236e-15	2.70787e-13
AT3G57930	2023.42	1.63377	0.209745	7.78931	6.73761e-15	2.80052e-13
AT3G59040	1122.35	1.16156	0.149182	7.78618	6.90645e-15	2.86526e-13
AT1G28490	1424.77	1.60047	0.205778	7.77764	7.3888e-15	3.04806e-13
AT4G13670	1348.77	1.29758	0.166852	7.77681	7.43746e-15	3.06236e-13
AT1G21930	718.085	1.12391	0.144537	7.77594	7.48873e-15	3.07768e-13
AT5G39530	746.054	-1.48552	0.191107	-7.77323	7.65114e-15	3.13854e-13
AT1G77030	1962.24	1.09195	0.140507	7.77153	7.75424e-15	3.17489e-13
AT3G51280	1376.77	1.44359	0.185769	7.77089	7.79377e-15	3.18512e-13
AT1G04870	1016.62	1.18957	0.153239	7.76285	8.30447e-15	3.38751e-13
AT1G69740	2657.36	1.01071	0.130335	7.75473	8.85308e-15	3.60459e-13
AT1G47980	8218.45	-7.97874	1.02908	-7.75324	8.95788e-15	3.6292e-13
AT2G39705	222.322	-2.88125	0.371608	-7.75346	8.94213e-15	3.6292e-13
AT5G14680	483.519	-1.28868	0.166213	-7.75316	8.96323e-15	3.6292e-13
AT3G54010	2551.76	1.11525	0.143857	7.75251	9.00944e-15	3.64118e-13
AT3G55770	2985.2	-1.0074	0.129961	-7.75154	9.0786e-15	3.66237e-13
AT3G27380	1213.75	-1.01963	0.131596	-7.74818	9.32153e-15	3.75346e-13
AT1G74453	189.485	-2.62388	0.338726	-7.74631	9.45986e-15	3.80217e-13
AT5G62990	330.204	1.45885	0.188373	7.74449	9.5966e-15	3.85006e-13
AT5G56650	1128.56	-1.01758	0.131431	-7.74232	9.76199e-15	3.90213e-13
AT1G48760	693.299	1.14792	0.148265	7.74238	9.75711e-15	3.90213e-13
AT4G21660	6318.43	1.10192	0.142346	7.74109	9.85695e-15	3.93291e-13
AT1G61070	998.174	-2.95748	0.382381	-7.73438	1.03907e-14	4.13461e-13
AT1G62430	1114.44	-1.01827	0.131657	-7.73427	1.04002e-14	4.13461e-13
AT1G25540	1442.19	1.20157	0.15541	7.7316	1.06202e-14	4.21443e-13
AT2G38430	301.222	1.59652	0.206615	7.72705	1.10067e-14	4.35987e-13
AT1G22750	448.778	-1.34794	0.174795	-7.71156	1.2429e-14	4.90553e-13
AT5G54500	1008.21	1.32591	0.172075	7.70538	1.30457e-14	5.13967e-13
AT1G06410	3126.17	1.0987	0.142597	7.70493	1.30913e-14	5.14838e-13
AT1G52155	431.668	-3.04759	0.395586	-7.70399	1.31887e-14	5.17739e-13
AT4G28395	3750.76	-9.70217	1.26027	-7.69851	1.3766e-14	5.39436e-13
AT5G59790	1001.56	1.25827	0.163451	7.69819	1.38009e-14	5.39835e-13
AT5G03380	563.237	1.1254	0.146302	7.69228	1.44539e-14	5.64371e-13
AT4G17910	678.882	-2.21534	0.288053	-7.69074	1.46284e-14	5.70171e-13
AT3G15580	613.523	-1.93841	0.252131	-7.68809	1.49347e-14	5.81074e-13
AT1G25420	895.49	-1.10329	0.143579	-7.68422	1.53938e-14	5.97874e-13
AT3G13175	929.222	1.30069	0.169397	7.67835	1.61145e-14	6.24757e-13
AT1G70620	4003.57	1.01882	0.132749	7.67474	1.65749e-14	6.4034e-13
AT4G21192	304.798	-1.86326	0.243116	-7.66408	1.80124e-14	6.93428e-13
AT5G62575	552.7	-1.47465	0.192692	-7.65287	1.96549e-14	7.5401e-13
AT1G28070	224.02	-2.14681	0.280556	-7.65199	1.97886e-14	7.56492e-13
AT3G44770	243.556	-2.68636	0.351132	-7.65058	2.00077e-14	7.63533e-13
AT5G46760	6500.65	1.27336	0.166612	7.64264	2.12813e-14	8.09318e-13
AT3G55760	1781.84	1.02845	0.134576	7.64214	2.13647e-14	8.11081e-13
AT5G27760	588.331	-1.36334	0.178452	-7.63983	2.17503e-14	8.24293e-13
AT4G32190	544.864	1.25817	0.164699	7.63921	2.18562e-14	8.26875e-13
AT4G29170	484.215	1.0118	0.132674	7.62618	2.41808e-14	9.11672e-13
AT3G02170	1054.45	1.24849	0.163751	7.62433	2.45309e-14	9.23282e-13
AT3G03160	913.063	-1.1863	0.155658	-7.6212	2.51322e-14	9.4429e-13
AT3G44050	1022.96	1.01347	0.13304	7.61781	2.58007e-14	9.66095e-13
AT5G55520	1370.65	1.38816	0.182283	7.61542	2.62832e-14	9.79138e-13
AT3G05280	557.422	-1.18154	0.155331	-7.60664	2.81306e-14	1.03913e-12
AT2G45470	5571.36	1.27925	0.168173	7.60675	2.81071e-14	1.03913e-12
AT2G36420	1908.79	1.37476	0.180811	7.60332	2.88623e-14	1.06436e-12
AT2G41420	3056.55	1.26256	0.166172	7.59791	3.00946e-14	1.1078e-12
AT5G13480	1564.18	1.15442	0.152004	7.59465	3.0862e-14	1.13049e-12
AT5G10080	987.686	1.04153	0.137285	7.58663	3.28323e-14	1.20065e-12
AT4G39040	901.473	1.39421	0.1838	7.58546	3.31314e-14	1.20756e-12
AT1G14630	504.616	2.23918	0.295395	7.58027	3.44838e-14	1.25476e-12
AT1G17130	1636.68	1.031	0.136043	7.57844	3.49744e-14	1.2705e-12
AT5G09225	468.02	-1.56699	0.207202	-7.5626	3.95094e-14	1.42814e-12
AT5G58200	5890.47	1.40112	0.185298	7.56143	3.98676e-14	1.43871e-12
AT2G44430	737.868	1.22206	0.161694	7.55788	4.09696e-14	1.47605e-12
AT1G45180	349.106	1.38648	0.183992	7.53553	4.86364e-14	1.74939e-12
AT3G20015	571.148	1.23951	0.164539	7.53322	4.95044e-14	1.77479e-12
AT5G51290	753.204	-1.0324	0.137054	-7.5328	4.96652e-14	1.77764e-12
AT1G06110	1218.61	-1.16789	0.155074	-7.5312	5.02773e-14	1.79639e-12
AT1G05460	998.299	1.02768	0.13646	7.531	5.0353e-14	1.79639e-12
AT5G53770	910.95	1.03638	0.137845	7.51848	5.54172e-14	1.95477e-12
AT5G42330	324.187	1.58832	0.211256	7.51849	5.54126e-14	1.95477e-12
AT2G31305	228.212	-2.22918	0.296599	-7.51581	5.656e-14	1.98868e-12
AT3G18900	234.043	-1.59397	0.212554	-7.49912	6.42477e-14	2.25175e-12
AT5G47120	1549.62	-1.05566	0.140814	-7.49685	6.53688e-14	2.28658e-12
AT4G13210	174.542	2.50369	0.333973	7.49669	6.54502e-14	2.28658e-12
AT2G44080	184.258	-3.14313	0.419637	-7.49011	6.88185e-14	2.39661e-12
AT2G28190	8403.7	1.25055	0.16709	7.48429	7.19375e-14	2.50125e-12
AT1G28250	462.758	-1.49284	0.19963	-7.47806	7.54253e-14	2.61837e-12
AT1G02813	2580.72	-9.04969	1.21156	-7.46947	8.05213e-14	2.79085e-12
AT1G15320	147.492	-3.57334	0.478535	-7.46723	8.18977e-14	2.83408e-12
AT3G22860	184.391	-2.53287	0.339361	-7.46364	8.41666e-14	2.908e-12
AT3G03460	514.59	1.58488	0.212436	7.46051	8.61868e-14	2.9731e-12
AT2G37660	5814.53	1.21431	0.162785	7.45958	8.6797e-14	2.98945e-12
AT2G22270	659.374	1.08991	0.146244	7.45268	9.14624e-14	3.14519e-12
AT2G33980	348.586	-1.21987	0.163701	-7.45181	9.20671e-14	3.16102e-12
AT5G04510	1637.9	-1.00658	0.135118	-7.44962	9.36117e-14	3.20902e-12
AT3G47120	854.712	1.12109	0.150598	7.44428	9.74731e-14	3.32577e-12
AT4G12460	952.128	1.10671	0.14868	7.44356	9.80059e-14	3.33357e-12
AT4G15160	116.657	3.69174	0.496132	7.44103	9.99021e-14	3.3928e-12
AT5G59613	3328.46	-1.1953	0.160775	-7.43458	1.049e-13	3.55152e-12
AT4G16140	1041.6	1.75183	0.235663	7.43363	1.05655e-13	3.57156e-12
AT4G03292	42.0664	9.86476	1.3286	7.42491	1.12854e-13	3.79734e-12
AT4G30996	813.747	-1.27694	0.172024	-7.42302	1.1448e-13	3.84024e-12
AT3G14860	1010.15	1.11647	0.150444	7.42119	1.16075e-13	3.8878e-12
AT3G44150	1494.94	1.20954	0.163116	7.41522	1.21427e-13	4.05468e-12
AT4G27490	530.524	-1.25078	0.168781	-7.41068	1.25657e-13	4.18952e-12
AT2G42650	719.639	1.37898	0.18651	7.39361	1.42894e-13	4.74975e-12
AT5G22700	1114.13	-1.584	0.214364	-7.38926	1.47645e-13	4.89284e-12
AT4G20300	1670.69	1.07917	0.146137	7.38464	1.52865e-13	5.05817e-12
AT3G60245	29715.2	1.63764	0.221788	7.38379	1.53842e-13	5.08281e-12
AT5G41010	732.06	-1.48228	0.200766	-7.38312	1.54621e-13	5.10085e-12
AT5G01530	16994.7	1.25196	0.16963	7.38055	1.57639e-13	5.19261e-12
AT3G47650	2309.74	1.05019	0.142374	7.37631	1.62736e-13	5.34442e-12
AT5G19250	1892.38	1.409	0.191031	7.37577	1.63393e-13	5.35795e-12
AT1G78890	670.952	-2.01518	0.27337	-7.37162	1.68566e-13	5.51109e-12
AT2G30020	452.589	1.20243	0.163193	7.36813	1.73044e-13	5.64066e-12
AT5G25210	226.999	-1.53145	0.207877	-7.36709	1.74395e-13	5.67627e-12
AT3G50100	307.639	-1.45837	0.198156	-7.35972	1.843e-13	5.98086e-12
AT1G65370	487.909	-1.37002	0.18615	-7.35974	1.84271e-13	5.98086e-12
AT1G62200	499.915	-1.37648	0.187363	-7.34662	2.03283e-13	6.53877e-12
AT1G02260	1083.36	-1.17037	0.159306	-7.34672	2.03134e-13	6.53877e-12
AT5G47320	1940.8	1.04332	0.142101	7.34206	2.10338e-13	6.75581e-12
AT2G31610	12977.6	1.20834	0.164667	7.33807	2.16688e-13	6.94956e-12
AT4G00895	1310.23	1.21896	0.166157	7.33622	2.19718e-13	7.03642e-12
AT5G60120	1004.46	1.17164	0.159711	7.33598	2.20097e-13	7.03829e-12
AT4G37740	601.507	1.27195	0.173396	7.33554	2.20828e-13	7.05138e-12
AT5G47570	1989.22	-1.34518	0.183471	-7.33184	2.27016e-13	7.2384e-12
AT1G06720	2100.15	1.10198	0.150475	7.32335	2.41857e-13	7.69533e-12
AT3G51270	2094.51	1.08182	0.147764	7.32129	2.45596e-13	7.79677e-12
AT5G45660	359.54	-1.22842	0.167793	-7.32107	2.46001e-13	7.79832e-12
AT5G65050	2018.74	-1.13215	0.154705	-7.31816	2.51388e-13	7.95759e-12
AT2G39140	903.144	1.28141	0.175111	7.31772	2.52213e-13	7.97218e-12
AT5G52280	1406.81	1.05961	0.144964	7.30946	2.68221e-13	8.46596e-12
AT3G55510	1506.49	-1.74872	0.239728	-7.29461	2.99532e-13	9.41356e-12
AT1G10522	1502.72	1.26858	0.174061	7.28811	3.14345e-13	9.85082e-12
AT3G63130	2293.87	1.19879	0.164596	7.28321	3.25974e-13	1.01861e-11
AT4G02970	1386.48	3.96658	0.544755	7.2814	3.30373e-13	1.02942e-11
AT1G69252	1946.37	-2.39302	0.328954	-7.27463	3.47361e-13	1.07928e-11
AT2G19350	286.981	-1.97827	0.272298	-7.2651	3.72756e-13	1.15165e-11
AT5G13160	686.715	1.30592	0.17975	7.26523	3.72392e-13	1.15165e-11
AT1G53840	1021.99	1.05201	0.144811	7.26472	3.73812e-13	1.15329e-11
AT5G60930	1505.23	1.052	0.14483	7.26366	3.7676e-13	1.16075e-11
AT5G49610	171.358	-1.79621	0.2473	-7.26328	3.77826e-13	1.1624e-11
AT1G07360	2154.43	1.43926	0.198206	7.26143	3.83032e-13	1.17676e-11
AT3G05830	910.961	1.01679	0.140143	7.2554	4.0049e-13	1.22867e-11
AT5G56810	84.8619	-2.63827	0.36375	-7.25298	4.07694e-13	1.24903e-11
AT3G52280	1354.99	1.51507	0.209091	7.24599	4.29292e-13	1.3097e-11
AT4G24970	406.043	1.0822	0.149405	7.2434	4.37574e-13	1.33311e-11
AT5G14170	2643.18	1.01998	0.140895	7.23929	4.51049e-13	1.37035e-11
AT1G70190	451.694	-1.32442	0.18307	-7.2345	4.67237e-13	1.41757e-11
AT1G48460	622.114	-1.01753	0.140662	-7.23382	4.69589e-13	1.42273e-11
AT4G21140	416.769	1.29191	0.178783	7.22615	4.96866e-13	1.50329e-11
AT3G26680	230.664	-2.11079	0.29212	-7.22578	4.9822e-13	1.50531e-11
AT5G37890	281.699	-1.28623	0.17805	-7.22399	5.04832e-13	1.52319e-11
AT3G15550	1005.09	2.08439	0.288599	7.22245	5.10596e-13	1.53846e-11
AT1G22790	631.787	1.02485	0.141904	7.22216	5.11666e-13	1.53957e-11
AT5G13920	172.899	-1.54827	0.214447	-7.21986	5.20411e-13	1.56373e-11
AT5G16950	358.869	1.67795	0.232548	7.21549	5.37414e-13	1.61261e-11
AT2G15240	928.358	-1.18116	0.163728	-7.21415	5.42712e-13	1.62628e-11
AT3G29310	927.022	1.28189	0.177806	7.20946	5.61743e-13	1.68101e-11
AT1G49410	1398.74	-1.73395	0.240761	-7.20195	5.93591e-13	1.77147e-11
AT1G17620	835.594	1.16504	0.161869	7.1974	6.13723e-13	1.82906e-11
AT5G65740	672.689	-1.21038	0.168241	-7.19434	6.27642e-13	1.868e-11
AT1G31760	451.669	-1.63584	0.227526	-7.1897	6.49317e-13	1.92467e-11
AT4G13720	586.186	-1.32636	0.184472	-7.19001	6.47853e-13	1.92467e-11
AT4G38100	654.608	-1.17015	0.162752	-7.18977	6.49013e-13	1.92467e-11
AT3G17040	1793.73	1.10113	0.153189	7.18803	6.57305e-13	1.94571e-11
AT1G55080	702.461	1.22161	0.170037	7.1844	6.75047e-13	1.99553e-11
AT5G62640	1877.22	1.19634	0.166573	7.18208	6.866e-13	2.02695e-11
AT4G21980	1607.08	-1.54582	0.215649	-7.16822	7.59809e-13	2.23118e-11
AT2G34310	712.819	1.14001	0.159036	7.16821	7.59854e-13	2.23118e-11
AT1G68550	828.127	-1.19379	0.166588	-7.16611	7.71601e-13	2.26264e-11
AT1G16930	109.948	-2.18965	0.305628	-7.16443	7.81107e-13	2.28745e-11
AT5G41090	199.736	-3.39818	0.474843	-7.15642	8.28084e-13	2.41102e-11
AT3G23810	2399.73	1.19619	0.167152	7.1563	8.28807e-13	2.41102e-11
AT1G75950	4999.34	-1.08341	0.151469	-7.15273	8.50709e-13	2.47146e-11
AT5G39950	1521.4	1.02039	0.142736	7.14877	8.75608e-13	2.54042e-11
AT1G52827	187.023	-1.83127	0.256191	-7.14808	8.80018e-13	2.54984e-11
AT5G17210	554.799	-1.69472	0.237174	-7.1455	8.96701e-13	2.59279e-11
AT5G07370	740.682	-1.41646	0.198267	-7.14424	9.04982e-13	2.60895e-11
AT1G73570	360.085	1.17109	0.163922	7.14421	9.05182e-13	2.60895e-11
AT1G31330	17366	1.12649	0.15776	7.14054	9.2964e-13	2.67592e-11
AT1G04680	2702.2	1.06774	0.149552	7.13954	9.36413e-13	2.69188e-11
AT5G20300	1240.59	1.11576	0.156474	7.13065	9.98948e-13	2.86788e-11
AT5G08280	3533.79	1.06195	0.148972	7.12851	1.01462e-12	2.90908e-11
AT3G08670	983.602	1.28171	0.179818	7.12779	1.01991e-12	2.92042e-11
AT3G05870	463.99	-1.48658	0.208644	-7.12496	1.04108e-12	2.97325e-11
AT1G68945	415.617	2.58916	0.363443	7.124	1.04842e-12	2.98643e-11
AT3G06790	1677.04	1.03387	0.145148	7.12289	1.05691e-12	3.00669e-11
AT1G76470	1182.03	-12.05	1.69223	-7.12076	1.0733e-12	3.04543e-11
AT1G71360	483.702	1.40354	0.197627	7.10196	1.23003e-12	3.4811e-11
AT5G15210	1204.03	1.21241	0.170797	7.09852	1.26098e-12	3.56409e-11
AT4G12000	168.532	-2.41914	0.340845	-7.09748	1.27052e-12	3.58181e-11
AT2G30580	350.437	-1.05139	0.148148	-7.09689	1.27593e-12	3.59244e-11
AT2G28930	907.942	-1.04594	0.147478	-7.09219	1.32002e-12	3.70705e-11
AT2G25000	148.485	1.95901	0.276238	7.09176	1.32412e-12	3.71382e-11
AT1G68260	617.41	1.39669	0.196952	7.09153	1.32641e-12	3.71547e-11
AT5G58575	1451.67	1.03184	0.145536	7.08994	1.34166e-12	3.75339e-11
AT2G26400	311.612	3.00735	0.424312	7.08758	1.36475e-12	3.80825e-11
AT4G05090	456.31	1.48627	0.209791	7.08454	1.39511e-12	3.88308e-11
AT5G57567	146.24	1.68242	0.237569	7.08179	1.423e-12	3.95567e-11
AT3G06355	326.826	3.82994	0.541326	7.07511	1.4933e-12	4.13536e-11
AT2G03550	774.431	1.11731	0.157951	7.07381	1.50737e-12	4.16907e-11
AT1G60300	71.1661	-4.40902	0.623665	-7.06953	1.55458e-12	4.28342e-11
AT3G51720	1695.27	1.30084	0.184015	7.06921	1.55815e-12	4.28784e-11
AT3G51590	4677.15	-7.62089	1.07813	-7.06859	1.56513e-12	4.30165e-11
AT5G65310	1307.06	1.07124	0.151602	7.06616	1.59279e-12	4.36672e-11
AT5G45760	535.126	-1.36969	0.19425	-7.05118	1.77405e-12	4.85152e-11
AT4G15820	350.503	1.62107	0.229982	7.04868	1.80623e-12	4.93335e-11
AT2G18950	1013.42	-1.29893	0.184467	-7.04152	1.90157e-12	5.1744e-11
AT3G25585	885.592	-1.30396	0.18549	-7.02979	2.06845e-12	5.61455e-11
AT4G17330	7846.8	1.22013	0.173584	7.02905	2.07946e-12	5.63047e-11
AT4G30200	1160.53	-1.10256	0.156883	-7.02787	2.09705e-12	5.67109e-11
AT3G28007	300.587	-1.43393	0.204336	-7.01748	2.25912e-12	6.05704e-11
AT2G33470	825.634	-1.18779	0.169512	-7.00711	2.43299e-12	6.51524e-11
AT2G05310	1553.46	-2.06698	0.295075	-7.00492	2.47121e-12	6.60951e-11
AT3G52420	562.871	1.46339	0.208979	7.00256	2.51319e-12	6.71358e-11
AT4G29830	419.521	-1.25718	0.179608	-6.99956	2.56771e-12	6.85088e-11
AT1G19450	397.127	-1.87332	0.267979	-6.99053	2.73843e-12	7.29747e-11
AT2G35360	438.593	-1.26345	0.180764	-6.98952	2.75822e-12	7.33238e-11
AT3G62420	1223.77	-1.011	0.144645	-6.98954	2.75791e-12	7.33238e-11
AT5G38220	427.52	-1.29082	0.184827	-6.98391	2.87069e-12	7.6037e-11
AT1G78080	4913.3	1.19839	0.171598	6.98374	2.8743e-12	7.60404e-11
AT2G19600	1100.69	-1.1652	0.166897	-6.98156	2.9191e-12	7.70396e-11
AT3G29644	42.4665	8.91599	1.27723	6.98073	2.9365e-12	7.74056e-11
AT4G01593	28.5566	9.31241	1.33446	6.97843	2.98495e-12	7.85881e-11
AT3G59540	3883.34	-1.00428	0.144212	-6.9639	3.30974e-12	8.68262e-11
AT5G43700	814.045	-1.08316	0.155657	-6.95863	3.43586e-12	9.0027e-11
AT3G28130	171.232	3.70908	0.533369	6.95407	3.54901e-12	9.26591e-11
AT5G50810	1624.43	-1.33881	0.192724	-6.94679	3.73694e-12	9.73337e-11
AT1G79010	4299.85	1.08406	0.156236	6.93859	3.96038e-12	1.02787e-10
AT5G42650	211.164	1.62586	0.234341	6.93799	3.97713e-12	1.03099e-10
AT2G28430	435.156	-2.17108	0.312965	-6.93712	4.00171e-12	1.03614e-10
AT2G25420	453.731	-1.25339	0.180818	-6.93177	4.15612e-12	1.07358e-10
AT5G18980	394.198	-1.08357	0.156358	-6.93009	4.20578e-12	1.08513e-10
AT4G23910	656.47	-1.01441	0.14643	-6.9276	4.28044e-12	1.1031e-10
AT1G73130	356.153	-1.30524	0.188456	-6.92593	4.33126e-12	1.11488e-10
AT1G67481	136.013	-3.99043	0.57714	-6.91415	4.70692e-12	1.20591e-10
AT3G61450	92.6611	-3.83796	0.555174	-6.91308	4.74255e-12	1.21362e-10
AT4G17895	529.835	-1.62297	0.234808	-6.91188	4.78285e-12	1.2225e-10
AT2G19670	1160.86	1.09015	0.157939	6.90231	5.1163e-12	1.30166e-10
AT2G38810	871.101	-1.37972	0.199943	-6.90058	5.17895e-12	1.31606e-10
AT5G66190	7247.78	1.15621	0.167617	6.89794	5.27626e-12	1.33924e-10
AT1G14980	5696.53	1.23572	0.179192	6.89607	5.34591e-12	1.35535e-10
AT5G66710	84.4529	-3.15121	0.457317	-6.89065	5.55389e-12	1.40645e-10
AT3G47950	387.784	-1.46682	0.212887	-6.89015	5.57323e-12	1.40972e-10
AT3G21750	1467.55	1.20763	0.175401	6.88497	5.77982e-12	1.4586e-10
AT5G19680	534.717	-1.02043	0.148298	-6.88094	5.94571e-12	1.49702e-10
AT3G15420	110.396	-4.15119	0.603431	-6.87931	6.01413e-12	1.51077e-10
AT4G02130	1030.7	1.59766	0.23238	6.87521	6.19005e-12	1.55141e-10
AT3G11880	901.583	-1.03581	0.150715	-6.87262	6.30322e-12	1.57797e-10
AT1G49650	389.608	1.31806	0.192005	6.86469	6.66363e-12	1.66439e-10
AT4G02600	690.149	-1.13612	0.165562	-6.86219	6.78146e-12	1.69189e-10
AT5G18540	609.626	-1.86953	0.272665	-6.8565	7.05657e-12	1.75653e-10
AT1G18193	111.47	-8.59255	1.25362	-6.85418	7.17225e-12	1.78127e-10
AT2G24570	529.648	1.62041	0.236441	6.85332	7.21559e-12	1.78798e-10
AT3G07780	2024.83	1.02486	0.149588	6.85127	7.31984e-12	1.80972e-10
AT2G36026	328.347	2.09426	0.305764	6.84926	7.42351e-12	1.83328e-10
AT3G55080	398.305	-1.13329	0.165535	-6.84625	7.58098e-12	1.86796e-10
AT1G24490	987.595	1.18665	0.173391	6.84377	7.71378e-12	1.89854e-10
AT4G37240	637.455	1.65753	0.242547	6.83383	8.26783e-12	2.02807e-10
AT1G78540	341.22	-1.50759	0.220623	-6.83332	8.29741e-12	2.03305e-10
AT5G51170	193.742	-2.24514	0.328697	-6.83044	8.46549e-12	2.07192e-10
AT3G19130	1024.44	1.21499	0.177992	6.82609	8.72618e-12	2.13096e-10
AT2G32150	3348.08	-3.45615	0.506509	-6.82347	8.88701e-12	2.16782e-10
AT4G28240	1142.98	-1.40442	0.205849	-6.82256	8.94344e-12	2.17915e-10
AT2G42510	331.019	-2.41144	0.353488	-6.82183	8.98877e-12	2.18777e-10
AT5G05370	355.619	-1.56974	0.230144	-6.82067	9.06139e-12	2.20055e-10
AT1G80750	2382.73	1.02096	0.149725	6.81886	9.17627e-12	2.22598e-10
AT3G04485	194.767	-1.46606	0.215065	-6.81681	9.30845e-12	2.25555e-10
AT3G59210	397.751	-1.65498	0.243212	-6.80468	1.01272e-11	2.44853e-10
AT5G11550	3068.8	1.57212	0.231065	6.80382	1.01882e-11	2.46056e-10
AT3G15358	76.9866	-2.53947	0.373269	-6.80331	1.02241e-11	2.4665e-10
AT4G18190	902.177	-10.943	1.61049	-6.79485	1.08422e-11	2.60987e-10
AT5G60400	1481.52	-1.46251	0.215343	-6.79152	1.1096e-11	2.66682e-10
AT5G08520	748.738	1.04493	0.153859	6.79143	1.11031e-11	2.66682e-10
AT2G43460	5109.57	-1.03293	0.152171	-6.78797	1.13721e-11	2.72843e-10
AT3G27190	719.525	-1.06228	0.156648	-6.78136	1.19049e-11	2.85003e-10
AT1G55730	300.964	-1.29746	0.191378	-6.77954	1.20562e-11	2.88309e-10
AT1G78430	815.008	1.10868	0.163545	6.77906	1.20962e-11	2.88949e-10
AT5G23120	2115.63	1.23923	0.182826	6.77819	1.21693e-11	2.9038e-10
AT4G22280	222.536	-1.77499	0.261899	-6.77738	1.22371e-11	2.9168e-10
AT3G66658	602.469	-1.10547	0.16315	-6.77581	1.2371e-11	2.94551e-10
AT4G21150	2557.7	-1.12177	0.165806	-6.76554	1.3281e-11	3.14168e-10
AT2G25620	809.859	1.37054	0.202703	6.76133	1.36731e-11	3.22748e-10
AT1G76260	367.748	-1.52724	0.226078	-6.75538	1.42466e-11	3.352e-10
AT4G20170	652.486	1.03395	0.153172	6.75025	1.47588e-11	3.4688e-10
AT3G56580	1017.2	1.11743	0.165778	6.74056	1.57777e-11	3.70033e-10
AT4G37650	716.758	1.57342	0.23356	6.73667	1.62057e-11	3.78853e-10
AT4G12850	101.777	-2.14031	0.317822	-6.73429	1.64733e-11	3.8388e-10
AT1G62570	534.101	-2.11264	0.313709	-6.7344	1.64611e-11	3.8388e-10
AT5G41790	2340.95	1.01819	0.151206	6.7338	1.65293e-11	3.84776e-10
AT2G30150	395.778	1.22861	0.18254	6.73062	1.68941e-11	3.92433e-10
AT5G44330	238.808	-2.63973	0.392213	-6.73035	1.69255e-11	3.92747e-10
AT3G29280	510.648	1.36097	0.202223	6.73004	1.69617e-11	3.9317e-10
AT1G80480	2063.4	1.00059	0.148726	6.72775	1.72312e-11	3.98995e-10
AT4G09500	399.269	1.00001	0.148662	6.72675	1.73496e-11	4.01313e-10
AT3G61980	292.871	-1.23559	0.183716	-6.72558	1.74889e-11	4.04108e-10
AT5G27300	584.197	-1.08166	0.160913	-6.722	1.79241e-11	4.13728e-10
AT4G29240	297.776	-1.15932	0.172635	-6.71546	1.87479e-11	4.31123e-10
AT1G24100	744.728	1.22912	0.18303	6.71539	1.87565e-11	4.31123e-10
AT4G14740	2150.23	1.57207	0.234094	6.71557	1.87327e-11	4.31123e-10
AT5G17290	361.275	-1.42541	0.212304	-6.71402	1.89333e-11	4.34733e-10
AT5G06660	517.556	-1.27996	0.190712	-6.71147	1.92673e-11	4.41475e-10
AT4G31810	916.477	-1.12893	0.168359	-6.70552	2.00695e-11	4.58897e-10
AT1G66840	253.159	1.30569	0.194868	6.70036	2.07902e-11	4.74385e-10
AT5G65120	404.786	-1.08582	0.162099	-6.69848	2.10593e-11	4.80024e-10
AT2G20450	2716.99	1.2362	0.184625	6.69573	2.14594e-11	4.88637e-10
AT1G54217	293.18	-1.87599	0.280318	-6.69237	2.19578e-11	4.99466e-10
AT1G65000	179.131	-1.73477	0.259344	-6.68906	2.24603e-11	5.09837e-10
AT4G02770	11473.3	1.34299	0.2008	6.68817	2.25973e-11	5.12417e-10
AT1G68650	353.103	-1.35644	0.202911	-6.6849	2.31087e-11	5.2347e-10
AT1G11780	185.537	-1.45164	0.217182	-6.68399	2.32521e-11	5.25631e-10
AT3G17840	3403.62	1.05416	0.157772	6.68156	2.3641e-11	5.33873e-10
AT5G00445	78.9637	-8.30428	1.24341	-6.67863	2.41189e-11	5.44103e-10
AT1G72750	1091.5	1.46466	0.21938	6.67635	2.44963e-11	5.5205e-10
AT1G49660	571.572	1.14515	0.171764	6.667	2.61089e-11	5.8598e-10
AT4G08580	1012.77	1.15519	0.173285	6.66643	2.62109e-11	5.87665e-10
AT2G36240	726.428	1.04331	0.156684	6.65865	2.76363e-11	6.18358e-10
AT5G61800	134.968	1.8522	0.27847	6.65134	2.90438e-11	6.48526e-10
AT3G05470	1188.87	1.05487	0.158624	6.65009	2.9291e-11	6.53381e-10
AT1G05420	374.369	1.91156	0.287498	6.64893	2.95224e-11	6.57872e-10
AT4G10050	768.261	-1.14772	0.172632	-6.64834	2.96417e-11	6.59859e-10
AT5G22370	534.369	-1.06373	0.160183	-6.64071	3.12177e-11	6.9143e-10
AT4G09300	32.5353	9.48818	1.43022	6.63407	3.26558e-11	7.21822e-10
AT2G04650	161.873	-2.18037	0.328684	-6.63361	3.27565e-11	7.23319e-10
AT2G40880	782.668	1.03809	0.156557	6.63073	3.34024e-11	7.35355e-10
AT1G03130	3997.11	1.21284	0.182906	6.63094	3.33551e-11	7.35355e-10
AT5G64400	3345.7	-1.16972	0.176616	-6.62296	3.52065e-11	7.74295e-10
AT1G26620	684.653	1.12784	0.170417	6.6181	3.6385e-11	7.9861e-10
AT3G05945	50.2728	10.0665	1.52133	6.61692	3.66764e-11	8.03397e-10
AT3G55630	653.822	-1.24377	0.188009	-6.6155	3.70307e-11	8.10348e-10
AT1G02205	14736.6	1.01738	0.1538	6.61496	3.71643e-11	8.12459e-10
AT5G23400	283.04	1.21329	0.183509	6.61162	3.80125e-11	8.30174e-10
AT5G60430	344.99	-1.37637	0.208524	-6.60053	4.09696e-11	8.91201e-10
AT2G36570	1347.91	1.84204	0.279073	6.60057	4.09578e-11	8.91201e-10
AT3G11630	8214.43	1.1885	0.180091	6.59945	4.12692e-11	8.96827e-10
AT3G22790	2521.8	1.15885	0.175606	6.59912	4.13604e-11	8.97918e-10
AT1G69750	591.992	-1.25994	0.190941	-6.5986	4.15048e-11	9.00161e-10
AT5G41880	416.155	-1.42987	0.21681	-6.59501	4.25236e-11	9.21345e-10
AT1G48350	4109.45	1.36285	0.206847	6.58867	4.4378e-11	9.58679e-10
AT2G36670	745.39	-1.44037	0.219077	-6.57472	4.8746e-11	1.052e-09
AT1G56190	1753.12	1.06911	0.162621	6.57421	4.89111e-11	1.05453e-09
AT1G55340	2104.01	1.17454	0.178713	6.57221	4.95731e-11	1.0667e-09
AT1G61570	980.581	-1.51519	0.230635	-6.56964	5.04371e-11	1.08422e-09
AT5G01075	483.461	1.14748	0.174952	6.55882	5.42369e-11	1.16135e-09
AT1G13730	1588.99	1.20261	0.183471	6.55481	5.57132e-11	1.19063e-09
AT2G40960	595.552	-1.22943	0.187702	-6.54991	5.75731e-11	1.22918e-09
AT5G09830	504.143	-1.21815	0.186246	-6.54054	6.12955e-11	1.30611e-09
AT2G41460	503.085	-1.02315	0.156471	-6.5389	6.1974e-11	1.31928e-09
AT2G29070	328.332	-1.28293	0.196276	-6.53633	6.30482e-11	1.33825e-09
AT4G31130	704.466	-1.28137	0.196035	-6.53647	6.29888e-11	1.33825e-09
AT5G23340	527.914	-1.4852	0.22737	-6.53207	6.48684e-11	1.37422e-09
AT5G02550	1233.03	1.90016	0.291066	6.5283	6.65194e-11	1.40648e-09
AT4G38570	649.725	-1.48571	0.227649	-6.5263	6.74157e-11	1.42405e-09
AT2G25950	1140.71	-1.06536	0.163384	-6.52057	7.00412e-11	1.47666e-09
AT2G11890	1517.05	1.29666	0.198904	6.51901	7.07733e-11	1.49066e-09
AT2G29600	239.422	-3.6008	0.552524	-6.51699	7.17303e-11	1.50792e-09
AT5G48580	3173.73	1.40291	0.215914	6.49756	8.16345e-11	1.70467e-09
AT5G40670	486.954	-1.25761	0.193593	-6.49614	8.24085e-11	1.7192e-09
AT5G67230	226.034	-1.55567	0.239669	-6.49089	8.53286e-11	1.77842e-09
AT5G39250	80.3189	-2.20553	0.339915	-6.48845	8.67219e-11	1.80574e-09
AT5G49305	68.2752	-2.99296	0.461524	-6.48495	8.87585e-11	1.84464e-09
AT5G46860	1199.5	-1.36575	0.210629	-6.48415	8.92319e-11	1.85272e-09
AT3G04550	2083.96	1.2976	0.200175	6.48232	9.03224e-11	1.87182e-09
AT2G20120	1754.71	-1.42936	0.220558	-6.48064	9.13341e-11	1.891e-09
AT1G01770	548.92	-1.14026	0.176035	-6.47746	9.32776e-11	1.92759e-09
AT5G46410	639.793	-1.46433	0.22628	-6.4713	9.71616e-11	2.00558e-09
AT3G18100	562.888	1.27831	0.197539	6.47119	9.72345e-11	2.00558e-09
AT4G22320	278.093	1.41549	0.218846	6.46799	9.93137e-11	2.04461e-09
AT5G63190	893.875	-1.92635	0.297843	-6.46766	9.95291e-11	2.04595e-09
AT5G25770	517.431	-1.44655	0.223661	-6.46761	9.95653e-11	2.04595e-09
AT2G05320	400.156	1.0572	0.163478	6.46694	1.0001e-10	2.05316e-09
AT5G58530	417.743	1.08851	0.168417	6.46318	1.02528e-10	2.10091e-09
AT4G38160	553.021	-1.53921	0.238302	-6.4591	1.05329e-10	2.15295e-09
AT3G61220	185.394	1.5158	0.234684	6.45891	1.05461e-10	2.15295e-09
AT3G26539	88.5207	-2.46483	0.381661	-6.45817	1.05975e-10	2.16144e-09
AT5G20850	166.916	-1.47489	0.2287	-6.44904	1.12557e-10	2.29142e-09
AT5G09960	618.203	1.04263	0.161911	6.43952	1.19852e-10	2.43314e-09
AT2G17270	408.302	-1.13354	0.176213	-6.43278	1.25292e-10	2.53656e-09
AT1G11220	271.592	1.23225	0.191644	6.42986	1.27719e-10	2.58327e-09
AT5G42880	286.809	1.31225	0.204118	6.42889	1.28536e-10	2.5974e-09
AT3G09710	569.851	1.13499	0.176556	6.4285	1.28869e-10	2.60174e-09
AT5G28300	1572.86	1.02378	0.159311	6.42633	1.30721e-10	2.6367e-09
AT3G62720	728.036	1.31438	0.204563	6.4253	1.31614e-10	2.65225e-09
AT1G01020	553.64	-3.09765	0.482482	-6.42023	1.36068e-10	2.73699e-09
AT5G27210	400.428	-1.51343	0.235739	-6.41991	1.36351e-10	2.74016e-09
AT1G50620	1373.52	1.00694	0.156882	6.41842	1.37695e-10	2.76463e-09
AT1G08220	213.03	-1.41949	0.221238	-6.41615	1.39767e-10	2.79852e-09
AT1G33250	765.328	-1.18943	0.185447	-6.41385	1.41892e-10	2.8385e-09
AT1G05360	511.892	-1.49607	0.233488	-6.40749	1.47935e-10	2.95399e-09
AT3G55250	1030.15	1.00016	0.156283	6.39967	1.5571e-10	3.10639e-09
AT1G47200	2154.16	1.08098	0.168948	6.39829	1.57131e-10	3.12905e-09
AT1G64330	1399.75	1.55705	0.243438	6.3961	1.59394e-10	3.16547e-09
AT2G43030	4695.91	1.09416	0.171119	6.39415	1.61443e-10	3.20328e-09
AT1G04100	105.283	-1.90051	0.29736	-6.39128	1.64507e-10	3.2611e-09
AT5G52890	319.644	-1.80208	0.282173	-6.38644	1.69796e-10	3.35987e-09
AT2G03110	156.422	-2.34476	0.367181	-6.38585	1.70447e-10	3.36668e-09
AT4G03960	346.84	-1.63576	0.25636	-6.38074	1.76229e-10	3.47149e-09
AT2G24592	388.624	-1.88801	0.296036	-6.37762	1.79863e-10	3.53671e-09
AT3G56020	3251.98	-1.59991	0.250859	-6.37775	1.79714e-10	3.53671e-09
AT1G63300	407.345	1.46121	0.229192	6.37547	1.82408e-10	3.57712e-09
AT3G01690	2181.87	1.12219	0.176045	6.37445	1.83618e-10	3.59764e-09
AT1G20010	4775.25	1.0151	0.159492	6.36458	1.95824e-10	3.82311e-09
AT5G04070	225.429	-1.33958	0.210699	-6.35779	2.04676e-10	3.98173e-09
AT1G44170	1460.87	-1.15331	0.181446	-6.35623	2.0677e-10	4.01264e-09
AT1G33615	171.69	-1.66735	0.262482	-6.35224	2.12202e-10	4.1099e-09
AT2G02765	401.893	-1.23973	0.195208	-6.35081	2.14184e-10	4.14462e-09
AT1G55670	2730.84	-1.74501	0.274958	-6.34644	2.20355e-10	4.2565e-09
AT2G40020	746.853	1.19627	0.188521	6.34554	2.21643e-10	4.27384e-09
AT1G30475	151.236	-1.54384	0.24337	-6.34359	2.24476e-10	4.32467e-09
AT1G65660	1937.92	1.02408	0.161443	6.34332	2.24861e-10	4.32828e-09
AT3G02190	1013.11	-1.22443	0.193038	-6.34295	2.25408e-10	4.33499e-09
AT1G66740	390.729	-1.67385	0.263898	-6.34281	2.25613e-10	4.33513e-09
AT5G06870	577.742	2.08107	0.328291	6.33911	2.31102e-10	4.43672e-09
AT3G23100	544.871	1.23663	0.195107	6.33821	2.32452e-10	4.45873e-09
AT1G54140	1069.66	1.48326	0.23406	6.33709	2.34146e-10	4.48728e-09
AT2G45150	275.133	1.68633	0.26611	6.33694	2.3437e-10	4.48765e-09
AT3G56340	9032.04	1.19503	0.18865	6.33461	2.37948e-10	4.54028e-09
AT4G02750	218.098	1.80303	0.284932	6.32795	2.48441e-10	4.72404e-09
AT5G10300	428.797	1.13663	0.179654	6.32679	2.50316e-10	4.75557e-09
AT5G06480	171.583	-1.55767	0.24625	-6.32557	2.52295e-10	4.78901e-09
AT5G01445	77.9227	-2.63638	0.41689	-6.32392	2.55003e-10	4.83205e-09
AT5G08295	60.4012	-7.7529	1.22652	-6.32108	2.59738e-10	4.90785e-09
AT1G75390	1184.1	-1.15752	0.183117	-6.32121	2.59517e-10	4.90785e-09
AT4G38650	592.69	-1.24242	0.196688	-6.31669	2.67221e-10	5.03742e-09
AT5G15930	503.765	-1.07556	0.170286	-6.31615	2.68151e-10	5.05061e-09
AT1G19670	937.566	1.08039	0.171066	6.31562	2.6908e-10	5.06374e-09
AT3G49710	230.64	1.58621	0.251211	6.31423	2.71506e-10	5.10502e-09
AT4G21105	2965.51	-1.35395	0.214601	-6.30916	2.80559e-10	5.26157e-09
AT5G20120	343.062	-1.31077	0.207765	-6.3089	2.81034e-10	5.26157e-09
AT1G13050	375.804	1.09711	0.173906	6.30863	2.81516e-10	5.2661e-09
AT1G43140	127.623	-6.26171	0.993341	-6.30369	2.90647e-10	5.43228e-09
AT1G70470	59.9514	-3.12309	0.495545	-6.30234	2.93185e-10	5.47037e-09
AT1G66400	138.496	-4.34998	0.690493	-6.29982	2.98001e-10	5.5555e-09
AT3G07440	495.646	1.03062	0.163683	6.29643	3.04588e-10	5.67346e-09
AT2G37120	750.242	-1.16103	0.184411	-6.29586	3.05703e-10	5.6894e-09
AT5G13380	2101.01	-8.47665	1.34711	-6.29249	3.12418e-10	5.79958e-09
AT4G02430	1005.68	-1.20022	0.190777	-6.29119	3.15035e-10	5.83828e-09
AT2G27035	2351.67	1.96702	0.312769	6.28905	3.19406e-10	5.90928e-09
AT3G07230	4632.12	1.59714	0.254019	6.28748	3.22659e-10	5.9594e-09
AT2G32710	1428.53	1.85004	0.294438	6.28327	3.31516e-10	6.11267e-09
AT3G08690	1073.02	-1.40692	0.224008	-6.28066	3.37138e-10	6.20589e-09
AT1G27750	1071.74	1.07377	0.171042	6.27782	3.43353e-10	6.31499e-09
AT3G58650	658.427	1.02649	0.163536	6.27686	3.45489e-10	6.34893e-09
AT1G78790	351.967	-1.78837	0.285194	-6.27071	3.59408e-10	6.58815e-09
AT3G23070	873.942	1.15406	0.184054	6.27021	3.60551e-10	6.59805e-09
AT5G65660	943.922	1.46894	0.234289	6.26979	3.61543e-10	6.61068e-09
AT1G66060	55.3997	-4.35579	0.695558	-6.2623	3.79338e-10	6.91874e-09
AT3G56170	284.02	1.24959	0.199555	6.26187	3.80387e-10	6.93209e-09
AT5G18790	316.5	-1.62442	0.25947	-6.26053	3.83665e-10	6.97169e-09
AT3G09180	512.422	-1.05964	0.169259	-6.26046	3.83833e-10	6.97169e-09
AT3G27990	49.9255	4.38254	0.700008	6.2607	3.83256e-10	6.97169e-09
AT4G02000	87.2745	-1.93502	0.309291	-6.2563	3.94212e-10	7.15428e-09
AT1G48140	406.013	-1.76963	0.283113	-6.25063	4.08792e-10	7.40661e-09
AT3G42860	224.982	1.20988	0.19364	6.24808	4.15524e-10	7.51615e-09
AT5G56420	365.756	-1.38617	0.22188	-6.24737	4.17426e-10	7.54433e-09
AT5G15460	785.446	-1.3103	0.20983	-6.24458	4.24933e-10	7.67366e-09
AT2G28470	3191.41	1.03515	0.166082	6.23277	4.58264e-10	8.2416e-09
AT5G62950	944.374	-1.1548	0.185301	-6.23199	4.60547e-10	8.26908e-09
AT4G10400	339.952	-2.68396	0.43079	-6.23033	4.65465e-10	8.35053e-09
AT1G64210	93.1584	-2.38015	0.382315	-6.22562	4.79647e-10	8.5909e-09
AT1G56110	11679.8	1.40751	0.226216	6.22196	4.9097e-10	8.77935e-09
AT2G47710	1664.23	-1.14689	0.184338	-6.22167	4.91896e-10	8.7829e-09
AT1G15900	105.202	1.82292	0.293126	6.21892	5.006e-10	8.92241e-09
AT5G66130	335.709	1.12967	0.181695	6.21738	5.05533e-10	9.00301e-09
AT3G23255	221.122	-1.73116	0.278473	-6.21663	5.07949e-10	9.03136e-09
AT4G04565	147.536	-2.33675	0.375901	-6.2164	5.08694e-10	9.03629e-09
AT1G68200	477.905	-1.70451	0.274647	-6.20621	5.4277e-10	9.56506e-09
AT5G38590	709.897	-1.21182	0.195691	-6.19254	5.92041e-10	1.04166e-08
AT1G54010	152.763	1.72978	0.279449	6.18999	6.01695e-10	1.05695e-08
AT4G39366	201.248	-2.7191	0.439334	-6.18914	6.0495e-10	1.06181e-08
AT3G21650	346.713	-1.2747	0.205995	-6.18802	6.0924e-10	1.06849e-08
AT1G50290	1818.99	-1.82974	0.295917	-6.18329	6.27809e-10	1.10017e-08
AT1G47560	220.478	-1.10315	0.178813	-6.1693	6.85914e-10	1.20008e-08
AT3G55530	380.4	-1.25235	0.2031	-6.16619	6.99554e-10	1.22199e-08
AT4G15780	5213.11	1.1366	0.184343	6.16566	7.01886e-10	1.22509e-08
AT2G24440	1041.73	1.03559	0.167982	6.16487	7.05391e-10	1.23022e-08
AT3G13690	2926.81	1.09168	0.177084	6.16475	7.05951e-10	1.23022e-08
AT4G27560	1261.95	1.29381	0.209879	6.16456	7.06773e-10	1.23067e-08
AT1G48200	247.715	-1.43854	0.233375	-6.16405	7.09082e-10	1.2328e-08
AT3G45240	1675.75	-1.01754	0.165119	-6.16248	7.16146e-10	1.24403e-08
AT4G01897	297.42	-2.16623	0.351537	-6.16218	7.17519e-10	1.24542e-08
AT4G21560	616.154	-1.04232	0.169175	-6.16119	7.22026e-10	1.25225e-08
AT4G06980	123.936	-1.94426	0.3156	-6.16053	7.25021e-10	1.25645e-08
AT4G17620	1665.7	1.30139	0.211256	6.16024	7.26361e-10	1.25778e-08
AT3G55740	275.769	-1.30575	0.212004	-6.1591	7.31603e-10	1.26486e-08
AT1G32370	511.952	-1.53518	0.249349	-6.15678	7.4238e-10	1.28248e-08
AT2G40660	2185.12	1.05671	0.171676	6.15525	7.49597e-10	1.29343e-08
AT1G75170	1240.23	-1.04453	0.169722	-6.15438	7.53708e-10	1.29795e-08
AT2G21385	1773.14	1.15944	0.188455	6.15231	7.63622e-10	1.31399e-08
AT1G03970	624.373	1.19776	0.194776	6.14941	7.77702e-10	1.33717e-08
AT5G63040	496.308	1.11216	0.18087	6.14897	7.79857e-10	1.33983e-08
AT2G41040	1312.72	-3.48984	0.567784	-6.14641	7.92538e-10	1.36054e-08
AT5G51880	900.643	1.07526	0.174954	6.14593	7.94977e-10	1.36366e-08
AT1G53510	2341.26	1.00567	0.163665	6.14469	8.01202e-10	1.37219e-08
AT3G03130	899.57	1.00604	0.163724	6.1447	8.01152e-10	1.37219e-08
AT4G27420	212.308	-7.80178	1.26978	-6.14422	8.03593e-10	1.37521e-08
AT1G16430	202.095	-1.2216	0.198936	-6.14068	8.21665e-10	1.39958e-08
AT4G09580	396.446	-1.33274	0.217065	-6.13982	8.26127e-10	1.40608e-08
AT2G35240	1511.4	1.02729	0.167429	6.13568	8.47933e-10	1.43984e-08
AT2G20960	1302.81	1.01067	0.164741	6.13487	8.52283e-10	1.44611e-08
AT2G24390	145.032	-1.78949	0.291768	-6.13326	8.60972e-10	1.45972e-08
AT1G79040	21701.3	1.16623	0.19018	6.13224	8.66505e-10	1.46796e-08
AT1G59600	959.35	1.16904	0.190756	6.12848	8.87217e-10	1.50073e-08
AT5G50020	1764.19	1.32684	0.216656	6.12419	9.1145e-10	1.53816e-08
AT4G39364	42.3299	-6.49612	1.06107	-6.12222	9.22785e-10	1.55489e-08
AT1G27420	263.067	-1.35399	0.221738	-6.10625	1.01998e-09	1.70816e-08
AT5G11000	474.215	1.14338	0.18744	6.09999	1.06077e-09	1.77241e-08
AT2G41210	254.675	1.38482	0.227084	6.09825	1.07235e-09	1.79039e-08
AT5G48790	697.051	-1.01543	0.16653	-6.09758	1.07687e-09	1.79519e-08
AT2G04965	141.881	1.74921	0.286864	6.09769	1.07613e-09	1.79519e-08
AT3G09070	1552.78	1.24225	0.203783	6.09595	1.08787e-09	1.81077e-08
AT2G26810	555.507	1.30995	0.215006	6.09264	1.11064e-09	1.84587e-08
AT4G08990	27.7229	7.49476	1.23034	6.09164	1.11761e-09	1.85464e-08
AT2G32235	491.636	-1.65084	0.27123	-6.08649	1.1541e-09	1.91229e-08
AT2G44870	1089.14	1.11845	0.183802	6.08507	1.16443e-09	1.92795e-08
AT3G04890	401.895	-1.25106	0.205663	-6.08306	1.17914e-09	1.94789e-08
AT1G74070	680.83	1.18589	0.195073	6.07919	1.20788e-09	1.99387e-08
AT3G43580	17.1125	8.574	1.41069	6.07788	1.21779e-09	2.00871e-08
AT3G44020	198.465	-1.33523	0.21974	-6.0764	1.22908e-09	2.02429e-08
AT4G02890	8348.92	-1.21583	0.200121	-6.0755	1.23605e-09	2.03424e-08
AT5G39800	287.013	2.28535	0.376196	6.0749	1.24066e-09	2.03876e-08
AT4G22120	1060.42	-1.04994	0.172842	-6.07457	1.24323e-09	2.04146e-08
AT1G11240	2724.79	1.3155	0.216604	6.07328	1.25321e-09	2.05475e-08
AT3G03100	3823.17	1.36405	0.225161	6.0581	1.37736e-09	2.24822e-08
AT2G31955	388.842	-1.11882	0.184708	-6.05725	1.38467e-09	2.25846e-08
AT1G73600	2079.74	1.14241	0.188636	6.05616	1.39413e-09	2.2722e-08
AT1G02170	768.259	1.03964	0.171712	6.05456	1.40801e-09	2.29141e-08
AT3G03773	705.388	-1.18664	0.196152	-6.04959	1.45213e-09	2.35971e-08
AT3G52960	6327.28	1.19567	0.197731	6.04695	1.47618e-09	2.39523e-08
AT5G02502	484.815	-1.26637	0.209429	-6.04679	1.47762e-09	2.39581e-08
AT5G56750	917.71	1.42702	0.236011	6.04639	1.48123e-09	2.39988e-08
AT3G54366	725.871	-1.20796	0.199965	-6.04088	1.53275e-09	2.47237e-08
AT5G06520	73.9257	-4.30133	0.712367	-6.03808	1.55962e-09	2.51387e-08
AT2G36970	68.2083	-4.83012	0.800074	-6.0371	1.56911e-09	2.52731e-08
AT1G71950	1149.72	-1.51538	0.251026	-6.03673	1.57266e-09	2.53116e-08
AT4G17240	456.763	1.10078	0.182521	6.031	1.62952e-09	2.61691e-08
AT5G49220	649.775	-1.16054	0.192447	-6.03045	1.635e-09	2.62379e-08
AT3G62400	1116.6	-1.02104	0.169348	-6.02927	1.64704e-09	2.64118e-08
AT1G04390	425.812	-1.04414	0.173285	-6.02555	1.68532e-09	2.70057e-08
AT4G37095	131.928	-2.76385	0.458699	-6.02541	1.68681e-09	2.70099e-08
AT4G36520	1162.71	1.21043	0.200914	6.02461	1.69521e-09	2.71246e-08
AT4G23710	714.294	-1.10679	0.183739	-6.0237	1.70477e-09	2.72576e-08
AT3G25980	1178.85	1.25321	0.208082	6.02266	1.71577e-09	2.74135e-08
AT3G46110	155.551	1.6601	0.275707	6.02127	1.73057e-09	2.76097e-08
AT2G04690	1183.81	-1.70982	0.284	-6.02051	1.7387e-09	2.77192e-08
AT1G48480	2445.62	1.19592	0.198659	6.01996	1.74462e-09	2.77933e-08
AT3G46460	542.132	-1.08628	0.18047	-6.01917	1.75318e-09	2.79095e-08
AT3G17365	322.354	-1.13646	0.188948	-6.01466	1.80266e-09	2.86347e-08
AT4G16146	1039.88	-1.13616	0.188897	-6.01474	1.80175e-09	2.86347e-08
AT1G56360	1195.76	-8.01443	1.33266	-6.01387	1.81146e-09	2.87536e-08
AT5G60200	1342.26	1.51553	0.252123	6.01106	1.84312e-09	2.9235e-08
AT4G10260	94.1932	-5.43227	0.904956	-6.0028	1.93946e-09	3.07186e-08
AT3G60961	164.309	2.41684	0.40269	6.00174	1.95211e-09	3.08944e-08
AT2G42885	167.913	-1.67241	0.278666	-6.00148	1.95527e-09	3.09021e-08
AT1G28375	555.452	-2.10493	0.350862	-5.99931	1.98155e-09	3.12723e-08
AT4G25340	2207.98	1.04354	0.17402	5.9967	2.01372e-09	3.16887e-08
AT4G03230	442.615	1.2423	0.207173	5.99644	2.01692e-09	3.17161e-08
AT1G11303	513.192	1.27787	0.213169	5.99462	2.03965e-09	3.20506e-08
AT4G00180	2527.59	1.19085	0.198743	5.99192	2.07376e-09	3.25166e-08
AT1G79900	171.518	-2.55162	0.42605	-5.98902	2.11114e-09	3.3079e-08
AT5G49215	253.993	-1.51087	0.252382	-5.98643	2.14502e-09	3.35859e-08
AT1G67060	422.307	-1.58153	0.264264	-5.98466	2.16844e-09	3.39284e-08
AT4G33210	1353.5	-1.09665	0.18349	-5.9766	2.27845e-09	3.55734e-08
AT3G00700	41.8749	-7.43037	1.24444	-5.97085	2.36025e-09	3.67458e-08
AT3G03020	560.214	-1.19772	0.200627	-5.9699	2.37393e-09	3.69324e-08
AT3G06430	929.227	1.02534	0.171759	5.96963	2.37795e-09	3.69687e-08
AT5G58990	526.776	-1.1563	0.193821	-5.96581	2.43425e-09	3.78172e-08
AT3G43700	353.383	-1.29292	0.216821	-5.96308	2.47522e-09	3.83178e-08
AT2G25590	672.266	-1.17418	0.196967	-5.96129	2.50252e-09	3.87043e-08
AT2G43080	1440.33	1.4648	0.245721	5.96121	2.50372e-09	3.87043e-08
AT4G35910	325.964	-1.11403	0.186906	-5.96036	2.51683e-09	3.88796e-08
AT3G45230	599.39	1.20526	0.202302	5.95773	2.55761e-09	3.94261e-08
AT5G53650	524.714	-1.49716	0.251391	-5.95551	2.59259e-09	3.99091e-08
AT2G17730	259.07	-1.3419	0.225385	-5.95381	2.61972e-09	4.02984e-08
AT1G64720	9498.66	1.18398	0.199101	5.94663	2.73724e-09	4.19589e-08
AT1G28380	1774.53	-1.37931	0.231995	-5.94541	2.75766e-09	4.22423e-08
AT5G57565	359.53	-1.87762	0.316024	-5.94137	2.82651e-09	4.32365e-08
AT3G54840	1154.79	-1.41242	0.237747	-5.94085	2.83547e-09	4.33433e-08
AT5G10170	1497.93	1.35215	0.227692	5.93851	2.87618e-09	4.39043e-08
AT2G32560	659.994	1.35939	0.229042	5.93511	2.9364e-09	4.47924e-08
AT3G12145	23197.3	1.30378	0.219687	5.93472	2.94355e-09	4.48702e-08
AT2G03200	595.572	-9.52648	1.60535	-5.93419	2.95297e-09	4.49825e-08
AT2G31200	611.163	-1.53358	0.25864	-5.9294	3.04042e-09	4.62182e-08
AT4G10040	303.593	-1.69918	0.286681	-5.92706	3.08405e-09	4.6849e-08
AT3G50570	725.584	-7.50007	1.26602	-5.92414	3.13944e-09	4.76573e-08
AT5G14580	664.936	1.1275	0.190448	5.92025	3.2146e-09	4.8697e-08
AT5G61110	154.6	-4.16457	0.703502	-5.91978	3.22381e-09	4.88028e-08
AT5G59180	329.235	-1.58774	0.268312	-5.91752	3.26839e-09	4.94434e-08
AT1G53590	1542.12	1.03174	0.174365	5.9171	3.27661e-09	4.95336e-08
AT5G19570	573.821	1.16008	0.19618	5.91333	3.35261e-09	5.06475e-08
AT4G02950	32.5262	-7.68865	1.30066	-5.91134	3.39331e-09	5.11917e-08
AT3G03550	297.449	1.03245	0.174667	5.91095	3.40141e-09	5.12434e-08
AT3G12920	822.366	1.07516	0.181969	5.90845	3.45349e-09	5.19565e-08
AT3G46200	386.376	-1.11954	0.18949	-5.90816	3.45945e-09	5.20104e-08
AT4G13630	221.211	1.74183	0.294871	5.90709	3.48212e-09	5.23154e-08
AT4G12100	73.9019	-4.27055	0.723077	-5.90608	3.50335e-09	5.25623e-08
AT2G39010	3536.44	1.5136	0.256395	5.90339	3.56107e-09	5.33917e-08
AT4G03360	70.9967	-5.34015	0.904939	-5.90112	3.61047e-09	5.40584e-08
AT5G03870	471.753	1.43182	0.242698	5.89959	3.64405e-09	5.45238e-08
AT1G09415	820.616	1.48507	0.251981	5.89359	3.77899e-09	5.64658e-08
AT3G19670	2550.51	1.07374	0.182312	5.88955	3.87257e-09	5.78246e-08
AT3G51250	475.803	1.2466	0.211677	5.88914	3.88199e-09	5.79258e-08
AT4G36350	828.496	-6.30044	1.07017	-5.88733	3.92487e-09	5.85257e-08
AT2G40460	209.408	1.18757	0.201734	5.88682	3.93696e-09	5.8666e-08
AT3G51930	221.601	1.10712	0.188175	5.88347	4.01763e-09	5.97462e-08
AT1G02065	5867.01	1.24984	0.212431	5.88353	4.01612e-09	5.97462e-08
AT3G57620	1411.49	-6.687	1.1373	-5.87974	4.10916e-09	6.09832e-08
AT4G00310	460.252	1.19777	0.20377	5.87805	4.15139e-09	6.15266e-08
AT3G56680	2683.43	1.02255	0.174	5.87674	4.18416e-09	6.19284e-08
AT1G55630	289.506	1.52641	0.25984	5.87444	4.24283e-09	6.2712e-08
AT3G22810	638.891	1.16347	0.198123	5.87246	4.29371e-09	6.33785e-08
AT2G23780	568.489	-1.1412	0.194544	-5.86604	4.46339e-09	6.57061e-08
AT2G47690	873.926	-1.14262	0.1948	-5.86564	4.47403e-09	6.58185e-08
AT2G42740	788.157	-1.17202	0.199816	-5.86546	4.4789e-09	6.58458e-08
AT2G48030	390.912	1.09843	0.187359	5.86268	4.55446e-09	6.68669e-08
AT3G27350	647.277	1.00165	0.171043	5.85612	4.73817e-09	6.9471e-08
AT3G04950	232.828	1.39584	0.238408	5.85482	4.7753e-09	6.9929e-08
AT4G34470	46.0005	-5.48347	0.93699	-5.85222	4.85055e-09	7.08872e-08
AT2G33000	290.396	-2.01989	0.345184	-5.85161	4.86823e-09	7.10923e-08
AT2G03160	47.0118	-4.57478	0.781968	-5.85034	4.90574e-09	7.14972e-08
AT4G22780	1314.99	1.01702	0.173913	5.84786	4.97934e-09	7.24734e-08
AT1G72880	465.851	-1.07224	0.18342	-5.84579	5.04183e-09	7.33342e-08
AT2G22490	234.44	1.05242	0.180077	5.8443	5.08704e-09	7.38937e-08
AT5G67140	125.349	-1.82578	0.312433	-5.84374	5.10424e-09	7.40943e-08
AT4G28130	57.8565	-4.28798	0.733858	-5.84306	5.12509e-09	7.43446e-08
AT3G51860	616.384	-1.21699	0.208284	-5.84296	5.12826e-09	7.43446e-08
AT5G03830	646.033	-1.40088	0.239829	-5.84117	5.18366e-09	7.49987e-08
AT3G26990	1029.29	1.0021	0.171596	5.8399	5.22337e-09	7.55233e-08
AT2G05632	116.379	-2.38305	0.408166	-5.83842	5.26981e-09	7.60944e-08
AT4G14815	1131.14	-7.2024	1.23453	-5.83411	5.40776e-09	7.80349e-08
AT2G38110	3790.85	1.1337	0.194443	5.83049	5.52647e-09	7.95906e-08
AT2G32460	138.339	-7.63582	1.31203	-5.81983	5.89062e-09	8.43911e-08
AT2G44280	335.195	-1.4799	0.254301	-5.81946	5.90365e-09	8.45225e-08
AT2G28105	101.779	-1.77283	0.304746	-5.81742	5.97637e-09	8.5452e-08
AT5G56970	58.4049	2.7074	0.465393	5.81746	5.97481e-09	8.5452e-08
AT3G43960	507.729	1.08377	0.186348	5.81588	6.03173e-09	8.61873e-08
AT1G20150	384.911	-7.87888	1.35551	-5.81248	6.15545e-09	8.78404e-08
AT3G55750	9919.38	1.54678	0.266634	5.80114	6.58638e-09	9.37458e-08
AT3G23890	3365.55	1.10032	0.189739	5.79912	6.66657e-09	9.48254e-08
AT4G35530	328.035	-1.08181	0.186565	-5.79854	6.68938e-09	9.49649e-08
AT4G34120	559.532	-1.0684	0.18425	-5.79865	6.68508e-09	9.49649e-08
AT5G65080	124.631	4.25275	0.733488	5.79798	6.71169e-09	9.52199e-08
AT5G08600	55.909	-3.96918	0.684593	-5.79786	6.71649e-09	9.52263e-08
AT2G16790	53.5554	-3.93252	0.67831	-5.79753	6.72983e-09	9.53538e-08
AT5G09460	2330.53	-1.11511	0.19246	-5.79398	6.87382e-09	9.72054e-08
AT5G18760	275.263	-1.05522	0.182228	-5.79063	7.01224e-09	9.90348e-08
AT3G52910	553.828	1.01931	0.176042	5.7902	7.03048e-09	9.92285e-08
AT2G31215	58.413	-6.4878	1.12081	-5.7885	7.10193e-09	1.00172e-07
AT5G39760	699.292	1.46676	0.253509	5.78582	7.21601e-09	1.01716e-07
AT3G09085	118.461	-1.82549	0.315726	-5.78187	7.38769e-09	1.03935e-07
AT1G18250	2609.82	1.0645	0.18418	5.77966	7.48535e-09	1.05039e-07
AT1G79660	218.803	-1.64894	0.285362	-5.77841	7.54106e-09	1.05753e-07
AT3G61560	299.452	-1.42029	0.245807	-5.77809	7.55543e-09	1.05887e-07
AT2G39700	1675.53	1.08271	0.187556	5.77273	7.79988e-09	1.09173e-07
AT3G01150	582.899	-1.16285	0.201452	-5.77235	7.81754e-09	1.09351e-07
AT3G27770	712.392	-1.01269	0.175481	-5.77095	7.88267e-09	1.10191e-07
AT5G53510	278.641	-5.91982	1.02667	-5.76602	8.11661e-09	1.13317e-07
AT4G28397	601.317	-8.44138	1.46431	-5.76474	8.17839e-09	1.13889e-07
AT1G43770	273.328	-1.31868	0.2288	-5.76345	8.24108e-09	1.14689e-07
AT4G19540	286.203	-1.28059	0.222219	-5.76275	8.27556e-09	1.15096e-07
AT4G01320	1639.14	-1.02185	0.177409	-5.75987	8.41779e-09	1.16851e-07
AT1G33110	508.081	-1.44927	0.251848	-5.75455	8.68722e-09	1.20287e-07
AT5G13140	1927.96	-1.05222	0.182856	-5.75436	8.6972e-09	1.20349e-07
AT3G63280	266.067	-1.79334	0.311885	-5.74999	8.92467e-09	1.23419e-07
AT4G04880	324.67	-1.2488	0.217206	-5.74938	8.95732e-09	1.23792e-07
AT5G52000	92.8845	-2.78077	0.483684	-5.74915	8.96917e-09	1.2386e-07
AT1G01290	384.644	1.09279	0.190081	5.74907	8.9736e-09	1.2386e-07
AT5G62320	250.453	-9.47356	1.64826	-5.7476	9.0518e-09	1.24861e-07
AT1G36150	618.946	-6.27721	1.09221	-5.74724	9.07136e-09	1.25052e-07
AT5G62210	2348.32	1.13399	0.197406	5.74445	9.22222e-09	1.26972e-07
AT4G03490	19.853	7.82016	1.36412	5.73273	9.8827e-09	1.35725e-07
AT3G54140	169.435	-2.2086	0.385507	-5.72906	1.00987e-08	1.3843e-07
AT4G11900	65.7201	1.87892	0.327988	5.72864	1.01242e-08	1.38607e-07
AT1G29790	898.411	1.20716	0.210731	5.72845	1.01355e-08	1.38675e-07
AT3G13970	107.625	-2.16084	0.37723	-5.72817	1.01518e-08	1.38811e-07
AT5G21900	414.84	-2.27944	0.398025	-5.72688	1.02292e-08	1.39781e-07
AT3G01780	1580.8	1.03761	0.181196	5.72642	1.02575e-08	1.40082e-07
AT3G02120	878.676	1.38666	0.24219	5.72552	1.03118e-08	1.40735e-07
AT1G28360	1032.04	1.19805	0.209355	5.72258	1.0492e-08	1.42927e-07
AT1G64860	1139.41	1.41724	0.247692	5.72177	1.05421e-08	1.43431e-07
AT1G67570	133.791	-1.45081	0.253587	-5.72115	1.05803e-08	1.43861e-07
AT3G03580	245.17	1.21452	0.212419	5.71757	1.08056e-08	1.46652e-07
AT5G02840	1070.98	-1.79147	0.31339	-5.71642	1.0879e-08	1.47465e-07
AT2G31580	306.027	-1.28359	0.224621	-5.71448	1.10042e-08	1.49071e-07
AT4G15030	1625.78	1.49126	0.261009	5.71346	1.10705e-08	1.49876e-07
AT1G69120	2995.88	1.05159	0.184064	5.71315	1.10902e-08	1.50051e-07
AT2G42475	116.218	-7.80901	1.36815	-5.70771	1.14507e-08	1.54641e-07
AT2G33060	414.701	1.37638	0.241154	5.70749	1.14654e-08	1.54745e-07
AT3G58875	170.364	1.45307	0.254618	5.70684	1.15092e-08	1.5524e-07
AT3G17530	41.713	-5.90088	1.03426	-5.70541	1.16066e-08	1.56457e-07
AT3G06320	576.785	-1.18431	0.20767	-5.70284	1.17825e-08	1.58438e-07
AT3G56260	354.374	1.1721	0.20555	5.70227	1.1822e-08	1.58872e-07
AT1G13580	425.803	-1.2738	0.223425	-5.70126	1.18923e-08	1.59718e-07
AT2G14825	203.268	-1.45807	0.25576	-5.70094	1.19151e-08	1.59896e-07
AT3G47836	607.307	-1.53062	0.268713	-5.69611	1.22569e-08	1.63912e-07
AT5G26970	404.734	-1.69135	0.29696	-5.69557	1.22962e-08	1.64337e-07
AT5G02910	218.146	-1.44215	0.253236	-5.69486	1.2347e-08	1.64915e-07
AT1G68680	551.003	-1.43932	0.252745	-5.69474	1.2356e-08	1.64935e-07
AT5G64180	404.81	-1.28402	0.225489	-5.69437	1.23829e-08	1.65193e-07
AT4G04760	274.08	-7.21176	1.26655	-5.69404	1.24071e-08	1.65416e-07
AT3G23870	150.704	-2.59168	0.455244	-5.69294	1.24868e-08	1.66376e-07
AT1G29785	136.286	-1.83727	0.322779	-5.69205	1.25524e-08	1.67149e-07
AT5G15620	39.0939	-6.88385	1.20943	-5.69182	1.2569e-08	1.67269e-07
AT5G54010	292.784	-8.39995	1.47691	-5.68752	1.28897e-08	1.71224e-07
AT1G20220	3647.49	1.04019	0.182992	5.68437	1.31296e-08	1.73951e-07
AT3G08970	151.634	-1.71954	0.302656	-5.6815	1.3352e-08	1.76353e-07
AT2G35960	505.259	1.08885	0.19165	5.68144	1.33563e-08	1.76353e-07
AT4G20910	707.298	-1.01785	0.17921	-5.67966	1.34963e-08	1.77987e-07
AT4G26550	324.838	-1.09535	0.193099	-5.67249	1.40734e-08	1.84708e-07
AT3G41762	45.7688	3.65224	0.644214	5.6693	1.43382e-08	1.87958e-07
AT1G13790	886.441	1.04654	0.184687	5.66656	1.45696e-08	1.90649e-07
AT1G75580	685.938	-1.04324	0.184145	-5.66532	1.46751e-08	1.91915e-07
AT3G52220	1140.36	1.21527	0.214633	5.66208	1.49552e-08	1.95229e-07
AT1G55300	265.999	-1.08209	0.191259	-5.65771	1.53402e-08	1.99897e-07
AT5G40940	470.148	-2.22555	0.393412	-5.65706	1.53986e-08	2.00538e-07
AT3G12180	375.553	-1.07353	0.189938	-5.652	1.58589e-08	2.05921e-07
AT2G38690	283.286	-2.28383	0.40419	-5.65038	1.60092e-08	2.07627e-07
AT5G61070	233.414	1.0634	0.188575	5.63914	1.70905e-08	2.20996e-07
AT5G57123	1724.61	-1.25137	0.221915	-5.63895	1.71087e-08	2.211e-07
AT3G06868	48.177	-4.11653	0.730219	-5.63739	1.72647e-08	2.22985e-07
AT4G11730	89.2324	-6.92239	1.22818	-5.63628	1.73765e-08	2.24033e-07
AT4G04330	474.506	-1.30291	0.231187	-5.63573	1.74314e-08	2.24609e-07
AT2G33800	4956.83	1.00948	0.179275	5.63091	1.79261e-08	2.30712e-07
AT4G17380	76.7763	-1.75572	0.311901	-5.62908	1.81174e-08	2.32763e-07
AT5G18650	1102.68	-1.11092	0.197477	-5.62559	1.8488e-08	2.37246e-07
AT5G17710	1453.87	1.01994	0.181394	5.6228	1.87891e-08	2.40688e-07
AT5G06270	473.135	1.16958	0.208089	5.62056	1.90342e-08	2.43543e-07
AT3G56080	382.755	-1.818	0.323538	-5.61911	1.91944e-08	2.45448e-07
AT2G39435	151.54	-1.46158	0.260346	-5.61397	1.97732e-08	2.52408e-07
AT1G68875	1557.07	-8.0111	1.42933	-5.60479	2.08509e-08	2.65546e-07
AT2G18440	4835.57	-1.27349	0.227305	-5.60257	2.11196e-08	2.68811e-07
AT3G46980	360.154	-1.30406	0.232919	-5.59879	2.15847e-08	2.74276e-07
AT4G36540	390.576	1.03406	0.184694	5.59878	2.15865e-08	2.74276e-07
AT4G35335	848.784	-1.2724	0.227337	-5.59697	2.1813e-08	2.76833e-07
AT4G35190	6592.28	1.02328	0.182825	5.59701	2.18075e-08	2.76833e-07
AT2G01918	122.436	-2.0366	0.363903	-5.59654	2.18674e-08	2.77363e-07
AT5G61770	1596.99	1.09305	0.19533	5.59591	2.19466e-08	2.78045e-07
AT1G65295	772.986	-1.23203	0.220292	-5.59272	2.23537e-08	2.83039e-07
AT3G09360	836.861	1.14828	0.205492	5.58793	2.29793e-08	2.90289e-07
AT3G53990	1484.66	1.2504	0.223934	5.58378	2.35345e-08	2.97131e-07
AT2G38860	275.815	1.14219	0.204632	5.58169	2.38194e-08	3.00555e-07
AT3G28950	427.768	1.79535	0.321766	5.57967	2.40973e-08	3.03712e-07
AT5G17190	924.18	-1.11664	0.200208	-5.57743	2.44093e-08	3.07114e-07
AT4G35420	5408.03	-1.92269	0.344774	-5.57666	2.45175e-08	3.08299e-07
AT3G12780	9736.27	1.08722	0.194963	5.57655	2.45336e-08	3.08324e-07
AT3G49551	27.9998	-7.15709	1.28364	-5.5756	2.46681e-08	3.09659e-07
AT5G17060	271.329	-1.06675	0.191358	-5.57463	2.48063e-08	3.11215e-07
AT4G28300	2155.84	1.3348	0.23961	5.57071	2.53705e-08	3.17457e-07
AT1G61660	390.954	1.53331	0.275246	5.57067	2.53763e-08	3.17457e-07
AT5G58330	4006.27	1.01446	0.182212	5.56748	2.58446e-08	3.22211e-07
AT5G16960	1561.51	-7.82757	1.40716	-5.56267	2.6568e-08	3.30921e-07
AT3G10116	83.0837	-7.40302	1.33085	-5.56263	2.65734e-08	3.30921e-07
AT5G63080	363.987	-1.44387	0.259655	-5.56073	2.68652e-08	3.34365e-07
AT1G75180	644.025	-1.27072	0.22886	-5.55241	2.81752e-08	3.49675e-07
AT1G29418	379.637	-2.07734	0.374448	-5.54775	2.89366e-08	3.58516e-07
AT5G41820	33.8367	-7.29424	1.31521	-5.54606	2.9218e-08	3.61593e-07
AT5G65820	116.331	1.69958	0.306523	5.5447	2.94453e-08	3.64201e-07
AT5G15060	101.312	-2.27801	0.410896	-5.54402	2.9561e-08	3.65426e-07
AT2G41200	141.991	1.67395	0.302089	5.54125	3.00327e-08	3.71047e-07
AT3G26060	5505.48	1.16334	0.210389	5.52948	3.21176e-08	3.96135e-07
AT1G65820	1411.48	-1.18571	0.214622	-5.52465	3.30137e-08	4.065e-07
AT4G25150	455.158	1.18194	0.213988	5.5234	3.32506e-08	4.08729e-07
AT5G41810	642.593	1.31545	0.238286	5.52049	3.38063e-08	4.14629e-07
AT4G01280	460.863	-1.00108	0.18145	-5.51712	3.44601e-08	4.21703e-07
AT3G05500	1071.63	-1.42659	0.258633	-5.5159	3.47003e-08	4.24406e-07
AT5G17870	958.337	-1.02457	0.185792	-5.5146	3.49568e-08	4.27304e-07
AT1G76560	197.65	1.86576	0.338534	5.51131	3.56181e-08	4.34176e-07
AT3G12300	335.588	-1.29381	0.234851	-5.50909	3.60696e-08	4.38947e-07
AT2G26960	60.5042	-3.74642	0.680456	-5.50575	3.67604e-08	4.46362e-07
AT3G59150	209.291	-2.12996	0.387194	-5.50103	3.7758e-08	4.57714e-07
AT5G53470	510.381	-1.1205	0.203805	-5.49793	3.84286e-08	4.65585e-07
AT1G12860	1525.83	-1.01269	0.184199	-5.4978	3.84556e-08	4.6562e-07
AT1G14060	750.635	1.10931	0.20183	5.49626	3.87928e-08	4.6922e-07
AT2G43280	278.605	-1.46278	0.266224	-5.49454	3.91736e-08	4.73564e-07
AT3G62430	167.458	-2.16198	0.393527	-5.49385	3.93269e-08	4.75154e-07
AT5G51830	842.128	-1.25497	0.228446	-5.4935	3.94042e-08	4.75826e-07
AT4G18400	119.449	-2.08753	0.38001	-5.49335	3.94383e-08	4.75976e-07
AT5G65090	145.256	-2.79754	0.5094	-5.49182	3.97803e-08	4.79575e-07
AT5G04590	2783.67	1.02972	0.187768	5.48399	4.1585e-08	5.0023e-07
AT2G36550	24.8707	-7.08109	1.29138	-5.48337	4.17293e-08	5.01691e-07
AT2G03330	269.501	-1.57123	0.28657	-5.48287	4.18469e-08	5.02828e-07
AT4G26430	462.774	-1.61517	0.294785	-5.47914	4.27406e-08	5.13286e-07
AT3G45610	482.063	1.34462	0.245529	5.47642	4.34016e-08	5.20938e-07
AT3G19990	809.823	1.04937	0.191673	5.47481	4.37973e-08	5.24825e-07
AT1G62330	1586.87	1.29645	0.236878	5.47308	4.42289e-08	5.29417e-07
AT3G06300	911.976	-1.1474	0.209658	-5.47274	4.43133e-08	5.30138e-07
AT3G52110	1162.17	1.28476	0.234863	5.47026	4.49376e-08	5.37056e-07
AT3G13050	231.001	-1.08994	0.199257	-5.47002	4.49988e-08	5.37458e-07
AT1G75990	1388.89	1.03956	0.190076	5.46915	4.52199e-08	5.39805e-07
AT5G64560	1422.81	1.10282	0.201824	5.46429	4.64757e-08	5.53891e-07
AT1G26761	155.704	1.52183	0.278516	5.46407	4.65352e-08	5.54298e-07
AT1G59560	248.938	-1.35446	0.248136	-5.45854	4.80059e-08	5.70575e-07
AT5G06430	169.067	-2.02034	0.370505	-5.45293	4.95473e-08	5.87302e-07
AT1G48150	52.8199	-3.86888	0.709694	-5.45148	4.99535e-08	5.91796e-07
AT2G47970	1083.69	1.29081	0.23682	5.45063	5.01927e-08	5.94308e-07
AT4G17940	948.072	1.1367	0.208616	5.44876	5.07232e-08	6.00265e-07
AT1G23800	259.232	-1.37563	0.252527	-5.44744	5.11011e-08	6.04412e-07
AT5G63530	3433.43	1.08503	0.199257	5.4454	5.16895e-08	6.10712e-07
AT1G64640	329.013	1.29951	0.2387	5.4441	5.20684e-08	6.14525e-07
AT1G05970	344.264	-1.58568	0.291473	-5.44024	5.32085e-08	6.26968e-07
AT4G02920	1365.16	1.16778	0.214747	5.43793	5.39031e-08	6.34129e-07
AT1G70830	1619.85	1.31987	0.242848	5.43498	5.48026e-08	6.43674e-07
AT1G75270	375.634	-1.20335	0.221485	-5.43312	5.53784e-08	6.50088e-07
AT4G10300	1189.78	-1.068	0.196596	-5.43247	5.55805e-08	6.51762e-07
AT1G15920	747.2	-1.04932	0.193219	-5.43074	5.61212e-08	6.56346e-07
AT3G55990	185.72	-2.00443	0.369115	-5.43036	5.62398e-08	6.57381e-07
AT1G54500	1469.01	1.19514	0.220257	5.42613	5.75904e-08	6.72451e-07
AT4G08265	68.1284	-7.88157	1.45264	-5.42567	5.77384e-08	6.7382e-07
AT4G14510	533.807	1.37357	0.253762	5.41285	6.20311e-08	7.18937e-07
AT3G10080	561.999	1.29903	0.240037	5.41177	6.24057e-08	7.22896e-07
AT2G33793	756.744	1.0085	0.186382	5.41093	6.26976e-08	7.2551e-07
AT3G07568	513.867	-1.68656	0.311744	-5.41007	6.29995e-08	7.28619e-07
AT2G26515	69.8399	-1.9386	0.358401	-5.40901	6.3375e-08	7.32189e-07
AT2G18240	650.991	-1.13038	0.209111	-5.40565	6.45732e-08	7.4446e-07
AT2G33680	293.389	1.09244	0.202222	5.40222	6.58229e-08	7.58469e-07
AT2G39820	106.511	-3.01753	0.558609	-5.40185	6.59555e-08	7.59597e-07
AT4G36650	528.507	1.04546	0.19362	5.39954	6.68108e-08	7.67833e-07
AT3G09380	39.9097	-7.06971	1.30955	-5.39857	6.71741e-08	7.70795e-07
AT3G60670	197.887	-1.48009	0.274224	-5.39738	6.76215e-08	7.75117e-07
AT3G05060	4803.89	1.15177	0.213393	5.39743	6.7603e-08	7.75117e-07
AT1G02510	149.579	-2.57511	0.477194	-5.39636	6.80076e-08	7.78728e-07
AT1G15220	190.28	-1.15106	0.213377	-5.39448	6.87205e-08	7.86069e-07
AT2G34870	322.581	2.02572	0.375799	5.39044	7.02839e-08	8.02695e-07
AT1G33600	182.989	1.73662	0.322177	5.39027	7.03522e-08	8.03057e-07
AT4G19140	229.118	-1.9774	0.366892	-5.38961	7.06095e-08	8.05574e-07
AT4G19645	271.149	-5.4965	1.02043	-5.38646	7.18575e-08	8.18107e-07
AT5G04500	62.572	-2.23864	0.415695	-5.3853	7.23257e-08	8.22582e-07
AT5G45930	741.564	1.03035	0.191523	5.37974	7.45936e-08	8.47497e-07
AT5G60230	74.9658	-2.25426	0.419083	-5.37902	7.48928e-08	8.50455e-07
AT5G43050	174.214	-1.55856	0.290294	-5.3689	7.92167e-08	8.9584e-07
AT5G02370	429.493	1.14806	0.213952	5.36598	8.05093e-08	9.09518e-07
AT1G13370	60.6973	-2.67265	0.49826	-5.36396	8.14176e-08	9.19306e-07
AT1G46554	69.2773	-2.03461	0.379523	-5.36096	8.27826e-08	9.31964e-07
AT4G15520	311.383	-1.12594	0.210032	-5.36081	8.28513e-08	9.31964e-07
AT4G04570	31.6926	-4.15777	0.775787	-5.35942	8.34883e-08	9.38333e-07
AT2G45245	106.988	-1.79825	0.335559	-5.35897	8.36958e-08	9.40183e-07
AT5G14320	5064.74	1.07013	0.19974	5.35764	8.43173e-08	9.46194e-07
AT1G78260	385.655	1.53612	0.286715	5.35764	8.43164e-08	9.46194e-07
AT1G79710	88.7545	-2.3601	0.440699	-5.35536	8.53864e-08	9.56721e-07
AT3G07215	295.609	-2.64756	0.494406	-5.35502	8.55448e-08	9.58005e-07
AT2G05765	44.0009	-5.52176	1.03213	-5.34987	8.80182e-08	9.83693e-07
AT1G01230	484.262	-1.07336	0.200698	-5.34813	8.8868e-08	9.92684e-07
AT1G02820	33.5063	-6.90766	1.29252	-5.34435	9.07402e-08	1.01205e-06
AT5G66250	737.607	-1.18739	0.222409	-5.33877	9.35816e-08	1.04109e-06
AT1G19180	366.482	1.70729	0.319842	5.3379	9.40273e-08	1.04479e-06
AT3G63090	583.238	1.03539	0.194081	5.33484	9.56299e-08	1.05957e-06
AT3G19184	243.288	1.68897	0.316907	5.32954	9.84598e-08	1.08872e-06
AT4G14540	556.843	1.18579	0.222564	5.32788	9.93682e-08	1.09821e-06
AT2G45870	272.422	-1.14664	0.215243	-5.32721	9.9732e-08	1.10168e-06
AT4G04020	1683.59	-1.27339	0.239215	-5.32319	1.01966e-07	1.12522e-06
AT3G27550	391.553	1.00888	0.189756	5.31674	1.05646e-07	1.1629e-06
AT1G53170	408.291	-1.10897	0.208755	-5.31232	1.08238e-07	1.18905e-06
AT1G31150	549.524	1.00848	0.189864	5.31156	1.08691e-07	1.19282e-06
AT1G05785	301.706	-1.08876	0.205006	-5.31086	1.09106e-07	1.19618e-06
AT5G46850	191.495	-1.47421	0.277626	-5.31007	1.09586e-07	1.20084e-06
AT4G10950	795.287	-2.05733	0.38755	-5.30857	1.10491e-07	1.20895e-06
AT4G10770	140.088	1.52161	0.286696	5.30738	1.11214e-07	1.21625e-06
AT4G14245	89.1363	-4.87725	0.91926	-5.30563	1.12286e-07	1.22736e-06
AT5G35400	223.272	-1.06689	0.201179	-5.30317	1.13811e-07	1.24278e-06
AT1G76630	962.136	-1.22486	0.23103	-5.30175	1.14699e-07	1.25061e-06
AT5G46790	518.349	1.79478	0.338907	5.29578	1.1851e-07	1.2864e-06
AT4G24120	591.308	-2.30375	0.435103	-5.29473	1.1919e-07	1.29314e-06
AT1G76780	237.411	1.81326	0.342472	5.29463	1.19257e-07	1.29323e-06
AT1G04660	429.85	-1.95319	0.368946	-5.29398	1.19681e-07	1.29718e-06
AT3G05255	15.468	8.45548	1.59928	5.28705	1.24304e-07	1.3453e-06
AT5G60510	386.594	-8.18665	1.54863	-5.28639	1.24751e-07	1.34947e-06
AT1G13460	185.113	-1.36794	0.258772	-5.28626	1.24842e-07	1.34979e-06
AT2G45190	3684.25	1.19537	0.226301	5.28223	1.27624e-07	1.37714e-06
AT4G28390	388.886	-1.58751	0.300661	-5.28007	1.29133e-07	1.39151e-06
AT1G20340	10517.3	1.11716	0.21171	5.27684	1.31429e-07	1.41333e-06
AT1G76570	194.077	-1.37248	0.260216	-5.27439	1.33201e-07	1.42888e-06
AT4G34150	1122.37	1.44436	0.273927	5.27278	1.34371e-07	1.44001e-06
AT5G62165	628.891	-1.07223	0.20337	-5.27231	1.34717e-07	1.44302e-06
AT3G45460	30.1454	-6.87776	1.3052	-5.26952	1.36784e-07	1.46301e-06
AT4G15210	12108.6	1.75152	0.332474	5.26815	1.37806e-07	1.47323e-06
AT5G24460	304.198	1.24291	0.236155	5.26309	1.41651e-07	1.51139e-06
AT1G51100	361.147	1.02027	0.193943	5.26068	1.43524e-07	1.52988e-06
AT3G05690	441.155	-1.07536	0.204444	-5.25993	1.44111e-07	1.53538e-06
AT4G15802	2777.29	1.03398	0.196785	5.25439	1.48518e-07	1.57774e-06
AT1G78650	943.124	1.20598	0.229776	5.24851	1.53336e-07	1.62577e-06
AT1G14100	106.91	-5.34451	1.01878	-5.246	1.55435e-07	1.64601e-06
AT4G08310	2628.55	1.18482	0.225971	5.24325	1.57773e-07	1.66796e-06
AT1G65710	379.996	1.18254	0.225546	5.24301	1.57982e-07	1.66936e-06
AT3G22680	197.311	-1.56039	0.297627	-5.24277	1.58179e-07	1.67065e-06
AT1G65342	97.637	-7.05522	1.34573	-5.24266	1.58277e-07	1.67087e-06
AT3G01660	194.611	-1.34333	0.256248	-5.2423	1.5859e-07	1.67337e-06
AT5G61480	1890.32	1.41211	0.269387	5.24195	1.58892e-07	1.67494e-06
AT5G56570	63.987	-3.2498	0.620363	-5.23854	1.6185e-07	1.70366e-06
AT3G29170	233.307	-2.58601	0.494448	-5.2301	1.69423e-07	1.7774e-06
AT2G35830	165.166	1.4367	0.274713	5.22983	1.69663e-07	1.77822e-06
AT1G03340	96.7611	-2.40737	0.460498	-5.22775	1.71584e-07	1.79663e-06
AT1G54150	455.679	-1.08274	0.207135	-5.22722	1.72077e-07	1.80093e-06
AT3G60800	598.633	-1.07061	0.204843	-5.22647	1.7278e-07	1.80742e-06
AT3G55710	461.216	1.24026	0.237477	5.22268	1.76353e-07	1.84392e-06
AT4G23760	361.667	-1.14674	0.219613	-5.22162	1.77364e-07	1.85184e-06
AT1G79450	79.9419	-2.78324	0.533592	-5.21604	1.82786e-07	1.90482e-06
AT4G05310	49.3538	-2.76846	0.530926	-5.2144	1.84409e-07	1.91899e-06
AT2G24395	200.962	-1.2762	0.244811	-5.21302	1.8579e-07	1.93153e-06
AT3G58900	494.446	-1.78248	0.342099	-5.21043	1.88405e-07	1.95779e-06
AT1G62780	1591.03	1.29894	0.249318	5.20996	1.88885e-07	1.96184e-06
AT3G55730	263.449	-1.49366	0.286813	-5.20778	1.9111e-07	1.98213e-06
AT3G12965	1411.72	-1.67842	0.322343	-5.20692	1.92003e-07	1.99045e-06
AT1G32127	139.762	-1.55637	0.298962	-5.20592	1.93038e-07	2.00024e-06
AT3G50070	1099.51	-1.28079	0.246059	-5.2052	1.93787e-07	2.00705e-06
AT5G46390	421.309	-1.15262	0.221492	-5.2039	1.95152e-07	2.02023e-06
AT1G22140	325.135	-1.64091	0.315344	-5.20355	1.95515e-07	2.02303e-06
AT5G19480	781.627	1.0287	0.197837	5.19974	1.99569e-07	2.06206e-06
AT1G13290	206.417	1.27298	0.245036	5.19506	2.04659e-07	2.10868e-06
AT1G32630	119.599	2.03823	0.39234	5.19507	2.0464e-07	2.10868e-06
AT3G60150	16.2664	7.50882	1.44538	5.19506	2.04656e-07	2.10868e-06
AT4G11540	31.8532	-6.84067	1.31708	-5.19382	2.06026e-07	2.11978e-06
AT5G60500	142.563	-7.01542	1.35096	-5.19292	2.07023e-07	2.12904e-06
AT1G75940	3322.02	-7.06163	1.35989	-5.19281	2.07147e-07	2.1293e-06
AT1G55560	600.754	-7.20672	1.38792	-5.19245	2.07543e-07	2.13238e-06
AT1G10960	2251.09	1.29828	0.250155	5.18992	2.10386e-07	2.16057e-06
AT4G13690	201.176	2.02622	0.390627	5.1871	2.13595e-07	2.19045e-06
AT3G54160	136.918	-3.52544	0.679955	-5.18481	2.1624e-07	2.21654e-06
AT2G31400	3103.4	1.10761	0.213753	5.18172	2.19844e-07	2.24927e-06
AT4G02825	29.7338	5.13206	0.990969	5.17883	2.23281e-07	2.28124e-06
AT3G23200	60.2159	-3.00036	0.579478	-5.17769	2.24656e-07	2.29207e-06
AT3G51160	1148.18	1.03155	0.199307	5.17567	2.27093e-07	2.31586e-06
AT5G09500	298.362	-7.40622	1.43101	-5.17554	2.27256e-07	2.31645e-06
AT1G08397	43.5134	-6.80111	1.31414	-5.17534	2.2749e-07	2.31776e-06
AT3G16580	51.3253	-3.92528	0.759319	-5.16948	2.34746e-07	2.38503e-06
AT5G27390	710.291	-1.00121	0.193749	-5.16758	2.37148e-07	2.40733e-06
AT3G55060	432.978	1.12284	0.217304	5.16713	2.37711e-07	2.41179e-06
AT1G44960	291.293	-1.50171	0.290908	-5.16213	2.44156e-07	2.47032e-06
AT1G31160	509.221	-1.04771	0.203008	-5.16091	2.45747e-07	2.48527e-06
AT5G02380	29618	-1.20194	0.232967	-5.15927	2.47918e-07	2.50491e-06
AT5G17200	149.115	-7.63558	1.48036	-5.15791	2.49717e-07	2.52076e-06
AT1G07620	23.3578	-6.99799	1.35685	-5.15751	2.50256e-07	2.52503e-06
AT3G04790	885.679	1.23594	0.240036	5.14898	2.61908e-07	2.6317e-06
AT3G27710	43.4155	-6.4838	1.2593	-5.14872	2.6227e-07	2.63336e-06
AT5G38860	334.928	-1.2763	0.247888	-5.14869	2.62314e-07	2.63336e-06
AT3G19450	1055.34	1.11527	0.21668	5.14709	2.64552e-07	2.65218e-06
AT3G58960	41.5234	-5.51855	1.07353	-5.14054	2.73948e-07	2.74261e-06
AT1G13195	209.277	-1.35279	0.263266	-5.13849	2.76953e-07	2.76764e-06
AT1G16320	330.945	-1.58695	0.308899	-5.13746	2.78475e-07	2.78031e-06
AT1G66460	78.8046	-7.22956	1.40759	-5.13612	2.80466e-07	2.79764e-06
AT1G78560	751.3	-1.032	0.201035	-5.1334	2.84547e-07	2.83318e-06
AT5G64430	1177.46	1.33499	0.260193	5.13075	2.88587e-07	2.8708e-06
AT2G31090	276.214	-1.36367	0.265849	-5.12949	2.90535e-07	2.88493e-06
AT1G24220	178.288	-2.28093	0.444774	-5.12828	2.924e-07	2.90214e-06
AT1G29960	163.238	-1.49521	0.291726	-5.12541	2.96891e-07	2.93873e-06
AT4G18840	114.453	1.93951	0.378407	5.12546	2.96811e-07	2.93873e-06
AT1G01160	2791.37	1.17847	0.23004	5.12288	3.00907e-07	2.97713e-06
AT5G52330	79.308	-6.94647	1.35603	-5.12266	3.0125e-07	2.97883e-06
AT3G21055	6440.13	1.07883	0.210602	5.1226	3.0135e-07	2.97883e-06
AT4G22560	150.302	1.02987	0.201119	5.12069	3.04425e-07	3.00651e-06
AT3G03060	553.932	1.04027	0.203147	5.12075	3.04331e-07	3.00651e-06
AT4G01590	634.103	1.0897	0.21307	5.11428	3.14942e-07	3.10058e-06
AT3G24490	1565.06	1.15203	0.22547	5.10948	3.2305e-07	3.1747e-06
AT3G02980	92.9206	-1.78266	0.348952	-5.1086	3.24552e-07	3.1866e-06
AT5G35110	86.4642	-7.40738	1.45083	-5.10563	3.29688e-07	3.23413e-06
AT5G36240	122.563	-1.37572	0.269496	-5.10479	3.31166e-07	3.24427e-06
AT4G37300	4306.26	1.19831	0.234765	5.10429	3.32038e-07	3.25136e-06
AT1G65160	16.5521	-6.7146	1.31675	-5.09936	3.408e-07	3.32823e-06
AT1G07340	664.7	-5.18252	1.0163	-5.09938	3.40764e-07	3.32823e-06
AT5G04105	79.2285	2.51339	0.492924	5.09894	3.41565e-07	3.33422e-06
AT4G13460	568.012	1.06809	0.209502	5.09821	3.42881e-07	3.34557e-06
AT1G79890	322.339	1.10622	0.216991	5.09801	3.4325e-07	3.34768e-06
AT5G24790	225.901	-9.1779	1.8009	-5.09628	3.46399e-07	3.37539e-06
AT3G04780	991.654	-1.00617	0.197444	-5.09596	3.46981e-07	3.37955e-06
AT2G38480	44.2579	-3.29885	0.647564	-5.09424	3.50136e-07	3.40726e-06
AT3G06125	29.2629	-6.42862	1.26203	-5.09386	3.50841e-07	3.4126e-06
AT4G31610	1596.35	1.01159	0.198905	5.0858	3.66086e-07	3.54985e-06
AT5G01350	4593.67	-1.22612	0.24111	-5.0853	3.67053e-07	3.55765e-06
AT2G36630	336.873	-1.44281	0.283837	-5.08322	3.71093e-07	3.59522e-06
AT4G26830	297.417	-7.99696	1.57474	-5.07826	3.80907e-07	3.68541e-06
AT5G15010	206.672	1.22148	0.240632	5.07613	3.85204e-07	3.72369e-06
AT3G04260	1689.59	1.13905	0.224446	5.07495	3.87606e-07	3.74526e-06
AT5G62360	428.754	1.26471	0.24922	5.07469	3.88127e-07	3.74737e-06
AT1G68540	1778.61	-2.72374	0.536959	-5.07253	3.92556e-07	3.78142e-06
AT1G17710	181.525	-6.48519	1.27901	-5.07047	3.96844e-07	3.81936e-06
AT2G20650	218.317	-1.05941	0.209009	-5.06875	4.00443e-07	3.85062e-06
AT1G61980	138.592	-1.26395	0.249444	-5.06709	4.03953e-07	3.88096e-06
AT5G14330	43.4176	3.41195	0.674238	5.06046	4.18256e-07	4.01134e-06
AT1G16290	114.526	-1.48291	0.293256	-5.05671	4.26562e-07	4.08384e-06
AT3G24280	39.5642	-7.03246	1.392	-5.05207	4.37037e-07	4.17501e-06
AT2G29420	80.0645	-3.27092	0.647464	-5.0519	4.37439e-07	4.17703e-06
AT1G80920	6462.47	1.67622	0.332013	5.04865	4.44941e-07	4.23574e-06
AT4G17100	185.545	2.66779	0.52893	5.04374	4.56525e-07	4.34036e-06
AT3G45560	63.5659	-5.22972	1.03695	-5.04338	4.57391e-07	4.3467e-06
AT2G22980	2052.23	-1.28573	0.255094	-5.04021	4.65011e-07	4.41338e-06
AT1G10090	413.423	-1.16663	0.231538	-5.03861	4.68929e-07	4.4467e-06
AT4G14700	49.3397	-2.67662	0.531369	-5.03722	4.7234e-07	4.47711e-06
AT5G52390	941.063	1.05339	0.209155	5.03638	4.7441e-07	4.49285e-06
AT3G02740	808.544	-1.00088	0.198806	-5.03445	4.79223e-07	4.53451e-06
AT5G02280	319.844	-1.93711	0.38485	-5.03343	4.81786e-07	4.55286e-06
AT3G60280	160.45	1.68745	0.335575	5.02854	4.94231e-07	4.6564e-06
AT3G03760	523.526	-6.73702	1.34019	-5.0269	4.98476e-07	4.69034e-06
AT4G16695	832.874	1.12491	0.22387	5.02485	5.03838e-07	4.73673e-06
AT3G05490	430.4	1.12889	0.224708	5.02384	5.06496e-07	4.75967e-06
AT4G26160	270.794	-1.04754	0.20869	-5.0196	5.17791e-07	4.85956e-06
AT3G58180	348.429	-1.03949	0.207134	-5.01844	5.2093e-07	4.88274e-06
AT2G34220	190.802	-1.80887	0.360524	-5.01733	5.23946e-07	4.90891e-06
AT3G08570	162.235	1.24259	0.247742	5.01568	5.28449e-07	4.94687e-06
AT2G17036	212.847	-1.89631	0.37812	-5.01511	5.30031e-07	4.95956e-06
AT2G42470	42.2835	-5.71422	1.13994	-5.01275	5.3658e-07	5.01442e-06
AT4G13220	311.608	-1.7432	0.3479	-5.01063	5.42514e-07	5.06554e-06
AT5G48210	1005.83	-7.63662	1.52443	-5.00948	5.4577e-07	5.09161e-06
AT3G49730	355.943	1.16752	0.233357	5.00315	5.64011e-07	5.2573e-06
AT4G09450	79.4239	-4.85531	0.970741	-5.00166	5.68392e-07	5.29363e-06
AT5G56325	30.4205	-6.91401	1.38244	-5.0013	5.69437e-07	5.30111e-06
AT1G54210	298.091	-2.07456	0.414957	-4.99946	5.74898e-07	5.34741e-06
AT4G04925	331.468	1.26553	0.253213	4.99788	5.7963e-07	5.38684e-06
AT1G70820	657.023	1.17152	0.234494	4.99594	5.85488e-07	5.43898e-06
AT2G05630	811.116	-1.02501	0.205182	-4.99563	5.86454e-07	5.4433e-06
AT1G56030	77.9445	-4.10816	0.824689	-4.98147	6.31036e-07	5.81611e-06
AT1G72280	467.542	-1.25901	0.252827	-4.97974	6.36696e-07	5.85755e-06
AT3G28970	608.487	-1.40183	0.281689	-4.97652	6.47377e-07	5.95082e-06
AT5G47635	390.929	-5.39835	1.08506	-4.97518	6.51875e-07	5.98964e-06
AT1G65780	16.9551	-6.65107	1.3378	-4.97166	6.63832e-07	6.09185e-06
AT3G59480	710.794	-4.3626	0.877972	-4.96896	6.73141e-07	6.16952e-06
AT5G47140	171.223	-1.53713	0.309363	-4.96869	6.74061e-07	6.1728e-06
AT2G33560	581.245	1.00011	0.201283	4.96869	6.74062e-07	6.1728e-06
AT1G67410	162.087	-1.04018	0.2095	-4.96506	6.86801e-07	6.27645e-06
AT5G37415	20.0791	-6.71247	1.35203	-4.96474	6.8792e-07	6.28394e-06
AT5G38865	643.036	1.34286	0.270553	4.96341	6.92646e-07	6.32447e-06
AT5G47870	1521.9	-1.31599	0.265205	-4.96214	6.97192e-07	6.35681e-06
AT1G76130	80.6577	1.56806	0.316238	4.95848	7.10472e-07	6.47105e-06
AT1G64030	63.4512	-5.05283	1.01921	-4.9576	7.13684e-07	6.49761e-06
AT2G32480	648.658	1.13254	0.22849	4.95662	7.17308e-07	6.52789e-06
AT4G19570	25.7026	-3.30312	0.666424	-4.95649	7.17768e-07	6.52936e-06
AT2G07585	33.667	-3.45185	0.69647	-4.9562	7.1885e-07	6.53107e-06
AT4G29530	141.712	-1.19037	0.240185	-4.95605	7.19405e-07	6.5334e-06
AT3G63500	3485.63	1.1178	0.225845	4.9494	7.44434e-07	6.74672e-06
AT3G25130	364.476	1.29816	0.262316	4.94885	7.46535e-07	6.76296e-06
AT4G24175	293.921	1.11047	0.224436	4.94781	7.50516e-07	6.79622e-06
AT1G03220	350.916	1.22141	0.246892	4.94715	7.53091e-07	6.81671e-06
AT3G44716	326.938	-2.7355	0.553153	-4.94529	7.603e-07	6.86806e-06
AT2G32690	2715.32	-1.34914	0.273175	-4.93873	7.86322e-07	7.08239e-06
AT3G10040	395.525	1.28267	0.260274	4.92816	8.30092e-07	7.44906e-06
AT4G04690	115.488	-2.74981	0.558098	-4.9271	8.34583e-07	7.4863e-06
AT2G19580	240.58	-1.89229	0.384146	-4.92596	8.39466e-07	7.52701e-06
AT3G49830	244.202	-1.49272	0.30305	-4.92566	8.40778e-07	7.53569e-06
AT1G71110	599.785	-1.26732	0.257471	-4.92218	8.55855e-07	7.66456e-06
AT5G15600	89.6262	1.88913	0.383895	4.92096	8.61228e-07	7.70637e-06
AT1G03390	55.5549	-2.31355	0.470231	-4.92004	8.65284e-07	7.73951e-06
AT2G47250	1700.66	-1.00915	0.205365	-4.91393	8.92677e-07	7.96825e-06
AT2G28680	814.87	-6.00667	1.2238	-4.90822	9.19081e-07	8.19392e-06
AT5G45810	17.42	-6.80526	1.38736	-4.90517	9.33447e-07	8.29836e-06
AT5G20650	630.208	-1.23539	0.25218	-4.89886	9.6396e-07	8.5592e-06
AT5G44060	360.316	1.01283	0.206813	4.89731	9.71578e-07	8.61985e-06
AT4G22080	1131.54	-6.13944	1.254	-4.89588	9.78644e-07	8.67551e-06
AT2G42800	988.588	1.01114	0.206539	4.89564	9.79848e-07	8.68268e-06
AT3G03930	28.5522	-5.2525	1.07315	-4.89447	9.85708e-07	8.73107e-06
AT5G43090	58.353	-3.06618	0.626636	-4.89308	9.92716e-07	8.78959e-06
AT5G49410	203.587	1.21487	0.248358	4.8916	1.00017e-06	8.84847e-06
AT1G05930	50.4554	-3.64603	0.745392	-4.89142	1.00112e-06	8.85323e-06
AT3G07530	164.487	-1.19935	0.2452	-4.89129	1.00175e-06	8.85529e-06
AT4G05715	48.4367	-8.02188	1.64107	-4.8882	1.01764e-06	8.98954e-06
AT2G34555	67.3564	-6.5915	1.34846	-4.88817	1.01776e-06	8.98954e-06
AT2G40116	39.6326	-3.98207	0.814733	-4.88757	1.02086e-06	9.01326e-06
AT1G10310	1035.95	1.20008	0.245678	4.88477	1.0355e-06	9.12817e-06
AT5G56510	334.624	-2.13149	0.436468	-4.88348	1.04227e-06	9.17644e-06
AT1G36370	786.643	1.00816	0.206462	4.88306	1.04451e-06	9.19246e-06
AT1G70890	38.9441	2.70404	0.554115	4.87993	1.06125e-06	9.32477e-06
AT5G50330	243.404	-1.02348	0.209753	-4.87946	1.06374e-06	9.34295e-06
AT4G12310	37.4797	-5.35014	1.09775	-4.87373	1.09508e-06	9.60279e-06
AT1G23490	6846.13	1.1095	0.227804	4.87045	1.11346e-06	9.75616e-06
AT3G23670	951.621	1.02097	0.209679	4.86919	1.12054e-06	9.81429e-06
AT3G21755	204.182	-1.71973	0.353213	-4.86882	1.12268e-06	9.82902e-06
AT2G28570	179.259	-1.77576	0.364923	-4.86611	1.13814e-06	9.95642e-06
AT3G07460	805.559	-1.14935	0.236305	-4.86386	1.15118e-06	1.00545e-05
AT4G10000	263.96	-1.29402	0.266244	-4.86028	1.1722e-06	1.02217e-05
AT2G39960	1448.5	-1.01189	0.208201	-4.86017	1.17282e-06	1.02231e-05
AT5G40700	227.6	-1.15829	0.238358	-4.85946	1.17705e-06	1.02559e-05
AT5G48730	251.087	1.02128	0.210265	4.85713	1.19098e-06	1.03732e-05
AT3G26820	350.598	-7.78054	1.60216	-4.8563	1.19602e-06	1.04128e-05
AT1G17380	143.346	1.95763	0.403394	4.8529	1.21668e-06	1.05717e-05
AT5G13700	222.894	-2.04286	0.421171	-4.85043	1.23193e-06	1.06704e-05
AT3G51180	129.505	1.22235	0.252037	4.84987	1.23545e-06	1.06967e-05
AT3G52105	88.2392	-2.83504	0.584572	-4.84977	1.23604e-06	1.06975e-05
AT1G09930	122.469	-2.24026	0.461998	-4.84906	1.24045e-06	1.07273e-05
AT3G15950	254.447	1.49266	0.307822	4.84909	1.24028e-06	1.07273e-05
AT3G53460	20869.2	1.08131	0.223008	4.84876	1.24236e-06	1.07395e-05
AT5G27010	61.5907	-2.06504	0.426006	-4.84745	1.25058e-06	1.07935e-05
AT5G50150	862.361	1.31838	0.272095	4.84529	1.26424e-06	1.09029e-05
AT1G28700	178.969	-7.59752	1.56906	-4.84209	1.28482e-06	1.10585e-05
AT5G25990	28.7532	-4.16619	0.860783	-4.84	1.2984e-06	1.11579e-05
AT4G04601	20.7186	-6.25805	1.29391	-4.83655	1.32111e-06	1.13397e-05
AT4G35905	430.275	-1.08704	0.224842	-4.8347	1.33346e-06	1.14368e-05
AT5G49470	503.492	-1.10834	0.22926	-4.8344	1.33549e-06	1.14497e-05
AT2G24990	850.165	1.01842	0.21068	4.83397	1.33839e-06	1.147e-05
AT3G21120	28.8966	-5.30897	1.09847	-4.83308	1.34439e-06	1.15124e-05
AT1G75780	238.872	1.20995	0.250363	4.83276	1.34652e-06	1.15262e-05
AT1G74430	420.641	1.65486	0.342531	4.83127	1.35662e-06	1.16035e-05
AT1G62035	22.5844	-4.62675	0.957776	-4.83073	1.36034e-06	1.16309e-05
AT1G11510	45.9466	-4.11486	0.85254	-4.82658	1.38896e-06	1.18524e-05
AT5G45550	534.647	-1.19963	0.248546	-4.82659	1.38893e-06	1.18524e-05
AT5G37260	475.625	-1.4059	0.291307	-4.82619	1.39172e-06	1.18714e-05
AT1G49900	41.6813	-6.95848	1.44232	-4.82451	1.40349e-06	1.19624e-05
AT1G23560	732.069	-5.88329	1.21951	-4.82431	1.40486e-06	1.19695e-05
AT1G20130	2492.11	-7.28307	1.51055	-4.82146	1.42513e-06	1.21327e-05
AT2G33855	226.442	1.13736	0.236106	4.81718	1.45602e-06	1.23717e-05
AT5G41070	669.644	1.00717	0.209099	4.8167	1.45954e-06	1.23968e-05
AT5G07250	146.54	-1.79618	0.372925	-4.81647	1.46118e-06	1.24057e-05
AT4G14342	1182.02	-1.13527	0.235709	-4.8164	1.46172e-06	1.24057e-05
AT5G07860	230.347	1.03626	0.215275	4.81363	1.48214e-06	1.25595e-05
AT5G64900	204.257	1.29137	0.268452	4.81044	1.50599e-06	1.27517e-05
AT2G11910	7863.99	1.13051	0.23505	4.80966	1.51191e-06	1.27969e-05
AT3G21000	393.796	-1.19096	0.247774	-4.80663	1.53493e-06	1.29767e-05
AT3G19010	273.144	1.14229	0.237681	4.80596	1.54009e-06	1.30153e-05
AT4G27040	942.511	-1.08745	0.226301	-4.80534	1.54487e-06	1.30506e-05
AT1G63650	822.393	1.08761	0.226362	4.80475	1.54949e-06	1.30846e-05
AT3G61990	132.076	-1.34722	0.280453	-4.80374	1.55729e-06	1.31404e-05
AT1G77210	406.817	-4.33289	0.902354	-4.80176	1.57273e-06	1.32605e-05
AT4G22200	950.8	1.18337	0.246513	4.80043	1.58326e-06	1.33441e-05
AT4G34680	255.009	-1.27178	0.264976	-4.79962	1.58967e-06	1.33878e-05
AT5G56368	91.1202	-2.1506	0.448163	-4.7987	1.59699e-06	1.34443e-05
AT3G50825	16.1985	-6.34663	1.32283	-4.79777	1.60445e-06	1.35019e-05
AT1G07700	499.881	-1.16008	0.242038	-4.79297	1.64331e-06	1.38024e-05
AT4G28770	518.716	-1.09083	0.227612	-4.79251	1.64705e-06	1.38285e-05
AT1G66940	124.988	-1.68762	0.352365	-4.7894	1.67282e-06	1.40243e-05
AT1G13800	157.897	1.39266	0.290822	4.78869	1.67876e-06	1.40678e-05
AT4G16566	252.952	-1.2424	0.259487	-4.78792	1.68523e-06	1.41112e-05
AT5G43110	149.032	-2.51708	0.526242	-4.78311	1.72605e-06	1.44364e-05
AT5G25170	278.603	-1.31481	0.275022	-4.78075	1.74644e-06	1.45958e-05
AT2G41860	24.4138	-4.45716	0.932495	-4.77982	1.75454e-06	1.46524e-05
AT1G21400	1401.29	-1.2848	0.268814	-4.77952	1.75718e-06	1.46632e-05
AT5G60080	465.953	-2.42509	0.507814	-4.77554	1.79225e-06	1.49275e-05
AT5G60580	361.964	-1.09543	0.229655	-4.76987	1.84342e-06	1.53362e-05
AT4G03070	188.268	-1.98338	0.415992	-4.76783	1.8622e-06	1.54748e-05
AT2G31730	338.68	-1.13804	0.238696	-4.76775	1.86298e-06	1.54754e-05
AT3G06970	34.3638	-4.90025	1.02787	-4.76736	1.86653e-06	1.54981e-05
AT5G10946	47.8045	-2.62035	0.54969	-4.76696	1.87024e-06	1.55121e-05
AT1G80510	165.071	-1.07405	0.225308	-4.76701	1.86977e-06	1.55121e-05
AT2G29990	235.192	-1.24883	0.262059	-4.76543	1.88447e-06	1.56184e-05
AT2G41445	32.5492	8.19842	1.72077	4.76439	1.89424e-06	1.56934e-05
AT2G42980	55.1253	-1.92194	0.403414	-4.76419	1.89615e-06	1.57032e-05
AT4G27340	566.435	1.05427	0.221361	4.76267	1.91048e-06	1.5816e-05
AT5G24780	30596.2	1.1777	0.247368	4.76092	1.92712e-06	1.59356e-05
AT2G14115	86.1636	-1.8504	0.388887	-4.75819	1.95338e-06	1.61345e-05
AT3G01560	1634.25	1.0694	0.224905	4.75491	1.98539e-06	1.63742e-05
AT5G48545	560.357	-1.01059	0.212559	-4.75439	1.99046e-06	1.64099e-05
AT5G14980	418.164	-5.23901	1.10241	-4.75233	2.01085e-06	1.65592e-05
AT4G12940	103.565	-5.97525	1.25806	-4.74957	2.0385e-06	1.67555e-05
AT2G32060	4882.92	-1.15793	0.243889	-4.74778	2.05666e-06	1.68857e-05
AT2G42465	32.184	-6.54675	1.37898	-4.74752	2.05927e-06	1.68945e-05
AT5G28470	137.722	-5.91781	1.24687	-4.74611	2.07362e-06	1.69995e-05
AT3G01140	53.4162	-2.4253	0.511031	-4.7459	2.07579e-06	1.7011e-05
AT2G31470	30.0182	-6.55533	1.38142	-4.74536	2.0814e-06	1.70442e-05
AT4G28150	168.285	-1.09674	0.231116	-4.74539	2.08104e-06	1.70442e-05
AT3G07450	1442.27	-1.69278	0.356785	-4.74455	2.08967e-06	1.70991e-05
AT2G31725	409.96	-1.31351	0.276881	-4.74394	2.09601e-06	1.71382e-05
AT2G32100	267.193	1.35747	0.286408	4.73963	2.14109e-06	1.74741e-05
AT1G01725	271.274	-2.41413	0.509574	-4.73755	2.1632e-06	1.7648e-05
AT1G02380	154.077	1.05593	0.222953	4.73613	2.17837e-06	1.77519e-05
AT4G18460	139.507	-1.39874	0.295382	-4.73535	2.18681e-06	1.78141e-05
AT3G58260	77.3374	-3.84037	0.81109	-4.73483	2.19238e-06	1.78499e-05
AT4G39390	262.236	-1.3722	0.289992	-4.73187	2.22463e-06	1.80818e-05
AT3G18880	130.554	-1.4561	0.307828	-4.73024	2.24257e-06	1.82141e-05
AT4G12990	185.264	-1.17394	0.24821	-4.72961	2.2495e-06	1.82569e-05
AT3G24580	17.6753	-6.36989	1.34698	-4.72903	2.25598e-06	1.82959e-05
AT4G12930	56.8948	-6.34568	1.34209	-4.72819	2.26531e-06	1.83465e-05
AT3G44753	39.0325	-4.12698	0.873148	-4.72655	2.28368e-06	1.84795e-05
AT4G04190	294.037	1.31519	0.278337	4.72518	2.29914e-06	1.85771e-05
AT1G55205	255.655	-1.79361	0.379704	-4.72369	2.316e-06	1.86996e-05
AT1G08400	142.819	-1.24779	0.264168	-4.72346	2.31862e-06	1.87069e-05
AT1G12530	650.346	1.39107	0.294517	4.72324	2.32119e-06	1.87208e-05
AT2G39560	85.826	-2.42436	0.513698	-4.71942	2.36518e-06	1.90398e-05
AT3G59765	336.985	2.26747	0.480459	4.71938	2.36563e-06	1.90398e-05
AT5G25240	67.9843	1.67724	0.355599	4.71666	2.3975e-06	1.92795e-05
AT5G22020	2993.4	-1.44177	0.305734	-4.71575	2.4082e-06	1.93513e-05
AT5G50280	466.464	1.07336	0.227729	4.71332	2.43717e-06	1.95625e-05
AT4G03440	164.519	-1.08826	0.230918	-4.71276	2.44379e-06	1.96085e-05
AT1G68430	90.7068	1.78178	0.378111	4.71231	2.4492e-06	1.96447e-05
AT1G65190	70.0743	-1.59833	0.339417	-4.70906	2.48867e-06	1.99175e-05
AT1G22090	121.923	-4.00012	0.850381	-4.70392	2.55213e-06	2.04105e-05
AT5G15070	481.937	-1.13931	0.242394	-4.70024	2.59851e-06	2.07587e-05
AT3G00350	21.4956	-5.02535	1.0693	-4.69965	2.60612e-06	2.07968e-05
AT3G02330	104.243	1.66926	0.355182	4.69972	2.60524e-06	2.07968e-05
AT1G11880	354.911	-1.30467	0.277777	-4.69682	2.6424e-06	2.10632e-05
AT2G36410	1547.73	1.01039	0.215154	4.6961	2.65174e-06	2.11223e-05
AT5G08525	13.2332	-6.3127	1.34444	-4.69541	2.66073e-06	2.11862e-05
AT1G53370	17.3339	-6.31207	1.3462	-4.68879	2.74821e-06	2.18114e-05
AT3G45020	251.575	1.07305	0.228858	4.6887	2.74951e-06	2.18139e-05
AT5G65207	325.9	-1.47729	0.3152	-4.68682	2.77483e-06	2.20055e-05
AT1G20816	240.202	-1.17385	0.250481	-4.68637	2.78096e-06	2.20394e-05
AT5G23380	696.273	-1.12413	0.239933	-4.68519	2.79703e-06	2.21268e-05
AT2G27140	102.115	2.14776	0.458412	4.68523	2.7965e-06	2.21268e-05
AT3G47730	107.034	-3.20895	0.685033	-4.68437	2.80821e-06	2.21944e-05
AT2G40935	202.356	-1.16712	0.249154	-4.68434	2.80862e-06	2.21944e-05
AT1G04960	593.303	1.15757	0.247113	4.68438	2.80807e-06	2.21944e-05
AT2G15770	42.4663	-7.18755	1.5354	-4.68123	2.85165e-06	2.25101e-05
AT2G39390	3449.83	1.17274	0.250954	4.67314	2.96625e-06	2.33726e-05
AT3G60010	211.118	-2.91906	0.624814	-4.67189	2.98443e-06	2.35073e-05
AT4G03470	121.657	-9.37828	2.00812	-4.67017	3.00947e-06	2.3679e-05
AT4G04700	366.482	1.5823	0.338896	4.66898	3.02701e-06	2.37828e-05
AT3G11480	142.297	-6.11345	1.30947	-4.66863	3.03208e-06	2.38142e-05
AT1G28765	273.117	-1.49312	0.319851	-4.66817	3.03898e-06	2.38598e-05
AT1G30840	221.322	1.22517	0.262606	4.66544	3.07953e-06	2.41695e-05
AT5G40040	137.608	-2.26957	0.486516	-4.66495	3.08696e-06	2.42088e-05
AT4G08590	155.313	-1.04335	0.223661	-4.66489	3.08785e-06	2.42088e-05
AT3G51840	4399.67	1.12645	0.241468	4.66498	3.08643e-06	2.42088e-05
AT1G34770	277.019	-1.14598	0.245703	-4.6641	3.09967e-06	2.42841e-05
AT1G02475	378.669	-1.03877	0.222752	-4.66337	3.11077e-06	2.43449e-05
AT3G19370	568.443	1.21111	0.25972	4.66315	3.11413e-06	2.43625e-05
AT4G00335	381.929	-1.00465	0.215516	-4.6616	3.13759e-06	2.45373e-05
AT1G76430	21.9114	-4.24078	0.910041	-4.65999	3.16228e-06	2.47039e-05
AT3G18620	126.027	-1.03824	0.222805	-4.65987	3.16406e-06	2.4709e-05
AT4G23540	561.893	1.00107	0.21486	4.65918	3.17478e-06	2.47751e-05
AT2G41880	268.803	1.10754	0.23795	4.65452	3.24739e-06	2.53056e-05
AT1G19960	96.9205	2.49841	0.536763	4.65459	3.24628e-06	2.53056e-05
AT4G35880	1513.88	1.01878	0.218895	4.65421	3.25221e-06	2.53341e-05
AT1G09600	218.537	1.07598	0.231269	4.65251	3.27916e-06	2.55259e-05
AT1G03660	57.438	-2.10618	0.452859	-4.65084	3.30579e-06	2.57241e-05
AT4G39760	18.8195	-6.51209	1.40022	-4.65076	3.30708e-06	2.5725e-05
AT1G65560	568.121	-1.49468	0.321423	-4.65019	3.31625e-06	2.5778e-05
AT3G58200	239.341	-1.153	0.247967	-4.64982	3.32218e-06	2.58149e-05
AT2G46880	301.259	-6.99036	1.50385	-4.64831	3.34664e-06	2.59866e-05
AT3G04060	12.9982	-6.42657	1.38341	-4.64544	3.39345e-06	2.63314e-05
AT1G64450	458.186	1.71954	0.370162	4.64536	3.39487e-06	2.63331e-05
AT2G30270	209.714	-1.03686	0.223214	-4.64515	3.39836e-06	2.63508e-05
AT4G00460	108.726	-1.72991	0.372605	-4.64274	3.43824e-06	2.66224e-05
AT3G08505	239.492	-1.03616	0.223186	-4.64257	3.44094e-06	2.66245e-05
AT2G47770	25.2638	-4.07022	0.876736	-4.64247	3.44269e-06	2.66285e-05
AT3G53000	146.075	-1.23703	0.266601	-4.64001	3.48386e-06	2.689e-05
AT2G44110	33.0692	-3.33509	0.719041	-4.63825	3.51372e-06	2.70919e-05
AT5G66840	342.927	1.65634	0.357282	4.63595	3.55304e-06	2.73758e-05
AT1G60990	516.635	1.08523	0.234217	4.63343	3.59661e-06	2.76531e-05
AT2G31050	49.5726	-6.75024	1.4577	-4.63076	3.64328e-06	2.79947e-05
AT1G77765	30.4577	2.41364	0.521221	4.63074	3.64359e-06	2.79947e-05
AT3G57750	107.349	1.52812	0.3301	4.62926	3.66979e-06	2.81663e-05
AT1G68862	91.358	-1.4622	0.315954	-4.6279	3.69392e-06	2.83416e-05
AT2G09475	11.4741	-6.34533	1.37145	-4.62672	3.7151e-06	2.84842e-05
AT5G64710	287.742	1.05367	0.227772	4.62599	3.72812e-06	2.8574e-05
AT3G53640	66.4315	-2.48618	0.537904	-4.62197	3.80119e-06	2.9073e-05
AT5G46085	18.4676	-6.22231	1.34714	-4.61889	3.858e-06	2.94767e-05
AT4G10840	1693.82	1.06457	0.230554	4.61746	3.88462e-06	2.96594e-05
AT5G25040	71.7122	-1.6263	0.352271	-4.61663	3.9003e-06	2.97687e-05
AT3G01520	609.937	-1.13797	0.246551	-4.61554	3.92076e-06	2.9904e-05
AT5G07550	1752.39	-6.09445	1.32048	-4.61534	3.92448e-06	2.99219e-05
AT3G43840	163.31	-2.24414	0.486376	-4.61401	3.94977e-06	3.00938e-05
AT3G46520	83.6259	-6.12725	1.32835	-4.61266	3.97542e-06	3.02787e-05
AT2G34980	52.0407	-2.50002	0.542118	-4.61158	3.99623e-06	3.04055e-05
AT3G01020	27.852	-6.19516	1.34376	-4.61031	4.0206e-06	3.05697e-05
AT2G32470	42.9268	-6.45097	1.39934	-4.60999	4.02681e-06	3.06063e-05
AT2G41415	199.152	-6.82132	1.47979	-4.60965	4.03342e-06	3.06458e-05
AT2G46150	52.5116	1.86723	0.405112	4.60916	4.04299e-06	3.07079e-05
AT2G46450	617.245	-1.35827	0.294715	-4.60875	4.05091e-06	3.07575e-05
AT4G00893	35.6068	-5.02758	1.09094	-4.60847	4.05637e-06	3.07882e-05
AT3G15700	35.554	-3.55244	0.770925	-4.60802	4.06515e-06	3.08441e-05
AT1G71190	292.994	-1.21381	0.263434	-4.60764	4.07273e-06	3.08803e-05
AT4G19070	184.199	-1.10341	0.239573	-4.60571	4.11059e-06	3.11566e-05
AT1G14520	462.178	-1.85654	0.403103	-4.60562	4.11235e-06	3.11592e-05
AT3G13220	2944.67	-2.92422	0.635115	-4.60425	4.13963e-06	3.13117e-05
AT5G07630	1214.18	-1.31301	0.285299	-4.60223	4.17993e-06	3.15946e-05
AT2G16190	30.4803	-6.30874	1.37249	-4.59656	4.2953e-06	3.24108e-05
AT1G63180	405.293	-1.0944	0.238196	-4.59455	4.3368e-06	3.26902e-05
AT3G16712	39.7876	-2.32848	0.506818	-4.59431	4.3419e-06	3.27174e-05
AT4G10670	20.9358	-5.28032	1.14945	-4.59379	4.35277e-06	3.2788e-05
AT3G61340	60.9606	-3.44321	0.749646	-4.59312	4.36675e-06	3.2882e-05
AT1G35290	31.0858	-6.36045	1.38546	-4.59087	4.414e-06	3.31921e-05
AT2G38230	677.017	1.03246	0.224891	4.59092	4.41294e-06	3.31921e-05
AT2G23290	741.461	1.08248	0.235842	4.58983	4.43609e-06	3.33468e-05
AT3G12587	651.145	-1.55893	0.340002	-4.58505	4.5387e-06	3.40248e-05
AT3G50810	245.046	-1.36307	0.297622	-4.57988	4.6525e-06	3.48421e-05
AT4G10410	15.1289	-6.16311	1.34573	-4.57976	4.65502e-06	3.4849e-05
AT1G09750	2451.28	1.10635	0.241711	4.57717	4.71314e-06	3.526e-05
AT3G48960	29.2961	-5.85087	1.27893	-4.57482	4.76636e-06	3.56217e-05
AT5G06990	11.4731	-6.32342	1.38237	-4.57433	4.77757e-06	3.56851e-05
AT4G03025	15.6308	-6.21852	1.35951	-4.5741	4.78282e-06	3.57081e-05
AT4G27250	66.5544	-1.85429	0.405417	-4.57379	4.7899e-06	3.57488e-05
AT4G02860	444.832	-1.17749	0.257488	-4.573	4.80786e-06	3.58584e-05
AT1G48270	542.396	1.16685	0.255201	4.57228	4.8244e-06	3.5945e-05
AT1G70650	230.539	1.15583	0.252948	4.56944	4.8903e-06	3.63989e-05
AT1G18075	118.527	-2.26152	0.495085	-4.56795	4.92525e-06	3.65969e-05
AT4G11980	437.624	-1.75751	0.384912	-4.56602	4.97081e-06	3.68751e-05
AT3G44630	333.646	-1.04189	0.228313	-4.56341	5.03283e-06	3.7295e-05
AT5G44980	97.7132	-6.29348	1.37946	-4.56229	5.05991e-06	3.7483e-05
AT5G18210	224.846	1.03843	0.227688	4.56079	5.09624e-06	3.77266e-05
AT4G15950	925.58	-1.24617	0.273434	-4.55747	5.17728e-06	3.8249e-05
AT2G37585	290.093	-1.38436	0.303809	-4.55669	5.19654e-06	3.83784e-05
AT3G00930	33.4368	-7.07561	1.55292	-4.55633	5.20546e-06	3.84313e-05
AT3G56710	140.773	1.37513	0.301853	4.55562	5.22303e-06	3.8535e-05
AT3G28390	27.5845	-7.42489	1.6326	-4.54789	5.41859e-06	3.9799e-05
AT3G48550	127.862	1.43417	0.315351	4.54786	5.41934e-06	3.9799e-05
AT2G46630	281.067	1.99891	0.439604	4.54706	5.44008e-06	3.99346e-05
AT4G24890	207.942	-6.60268	1.45221	-4.54664	5.45102e-06	4.00015e-05
AT2G37920	295.635	1.26178	0.277802	4.54201	5.57205e-06	4.08076e-05
AT4G09432	8.63033	7.57923	1.66881	4.5417	5.58018e-06	4.08536e-05
AT5G08385	14.1614	-6.33767	1.3957	-4.54087	5.60233e-06	4.09746e-05
AT1G44224	608.581	-6.34024	1.39837	-4.53402	5.78723e-06	4.22564e-05
AT3G63320	25.3902	-4.4489	0.981304	-4.53366	5.79707e-06	4.23142e-05
AT3G55540	66.0873	-4.4637	0.98464	-4.53334	5.80587e-06	4.23643e-05
AT1G10270	954.621	1.01245	0.223366	4.53271	5.82329e-06	4.24772e-05
AT2G30505	129.031	-1.7189	0.379666	-4.52739	5.9717e-06	4.3473e-05
AT1G79070	209.442	-1.10799	0.244775	-4.52656	5.99506e-06	4.3614e-05
AT2G01990	352.328	1.40362	0.310095	4.52643	5.99895e-06	4.36278e-05
AT5G40400	107.562	-1.27196	0.281058	-4.5256	6.02238e-06	4.37691e-05
AT5G16720	409.152	1.2171	0.26897	4.52504	6.03834e-06	4.38706e-05
AT4G06676	281.465	-1.11307	0.24602	-4.52432	6.05893e-06	4.39764e-05
AT5G43850	565.846	-1.04216	0.230565	-4.52001	6.18367e-06	4.48141e-05
AT1G62880	453.664	-1.16962	0.258778	-4.51977	6.19069e-06	4.48436e-05
AT3G29075	2412.4	1.03394	0.228785	4.51927	6.20519e-06	4.49041e-05
AT5G67610	796.94	-1.04089	0.230434	-4.51707	6.27011e-06	4.5329e-05
AT2G20110	250.138	1.0705	0.237139	4.51425	6.35397e-06	4.58898e-05
AT2G18290	445.739	1.00924	0.22361	4.51341	6.37939e-06	4.60582e-05
AT5G56920	33.2741	-4.01384	0.889401	-4.51297	6.39259e-06	4.61383e-05
AT3G27940	22.3436	7.85765	1.74312	4.50782	6.54977e-06	4.72105e-05
AT2G20815	218.506	-1.0669	0.236785	-4.50577	6.61339e-06	4.76221e-05
AT5G00715	355.39	1.47761	0.327943	4.50567	6.61627e-06	4.76271e-05
AT3G06560	95.2298	-2.5666	0.569948	-4.50323	6.69293e-06	4.81157e-05
AT1G77570	175.039	-1.27923	0.284131	-4.50224	6.72399e-06	4.83073e-05
AT5G23940	10616.1	1.13117	0.251287	4.50151	6.74725e-06	4.84427e-05
AT3G26760	62.2471	1.49741	0.33278	4.49969	6.80512e-06	4.87463e-05
AT1G80450	285.576	1.02705	0.228267	4.49935	6.8161e-06	4.88024e-05
AT5G45100	523.941	1.0892	0.242093	4.4991	6.82432e-06	4.88359e-05
AT2G01610	436.559	1.13902	0.253333	4.49614	6.91993e-06	4.94232e-05
AT3G14020	63.9055	-2.05811	0.457902	-4.49464	6.96862e-06	4.97548e-05
AT2G01818	16.3494	-5.83966	1.2998	-4.49275	7.03079e-06	5.01823e-05
AT5G27940	98.2888	-2.18399	0.486558	-4.48865	7.16772e-06	5.10931e-05
AT1G79920	2041.05	1.03848	0.231396	4.48788	7.19352e-06	5.12603e-05
AT5G06450	247.968	-1.03149	0.229875	-4.48718	7.21723e-06	5.14125e-05
AT2G15440	205.676	1.14451	0.255091	4.48669	7.23389e-06	5.15145e-05
AT2G36190	167.562	-5.91592	1.31979	-4.48245	7.379e-06	5.24966e-05
AT1G76120	208.885	-1.0541	0.235182	-4.48205	7.39309e-06	5.25797e-05
AT5G53090	300.532	-1.36517	0.304602	-4.48182	7.40089e-06	5.26182e-05
AT1G23770	47.8762	-2.38506	0.532189	-4.48161	7.40824e-06	5.26533e-05
AT2G19070	383.678	-8.47641	1.89154	-4.48122	7.42192e-06	5.26993e-05
AT5G59800	973.666	-1.11569	0.248981	-4.481	7.42933e-06	5.27348e-05
AT1G04070	282.343	-1.15863	0.258617	-4.48009	7.46099e-06	5.29297e-05
AT1G22330	114.693	1.70571	0.380731	4.48008	7.46163e-06	5.29297e-05
AT5G54145	61.8204	-2.08458	0.465661	-4.47659	7.5843e-06	5.37651e-05
AT3G45940	33.5421	-3.36128	0.750871	-4.4765	7.58753e-06	5.37706e-05
AT4G14240	420.147	1.00139	0.223705	4.47639	7.59171e-06	5.37828e-05
AT1G02250	21.6095	-5.02969	1.12371	-4.47597	7.60642e-06	5.38696e-05
AT5G66290	483.541	-1.20499	0.269308	-4.4744	7.66257e-06	5.41972e-05
AT2G46160	286.273	1.20288	0.268934	4.47276	7.72177e-06	5.45279e-05
AT5G07520	370.753	-5.37959	1.20287	-4.47229	7.73869e-06	5.46121e-05
AT2G37678	219.653	-1.25203	0.280095	-4.47001	7.82156e-06	5.51366e-05
AT1G08640	1057.5	-1.10185	0.246529	-4.46947	7.84141e-06	5.5248e-05
AT5G65600	10.825	-6.19638	1.3864	-4.46939	7.84445e-06	5.52517e-05
AT3G62690	124.607	1.74561	0.390583	4.46924	7.84974e-06	5.52711e-05
AT3G48640	86.6802	2.01841	0.451654	4.46892	7.86137e-06	5.53175e-05
AT3G45480	44.8295	-6.27201	1.40382	-4.46783	7.90165e-06	5.55296e-05
AT5G67350	328.323	1.13287	0.253585	4.46742	7.91692e-06	5.56191e-05
AT5G27330	1114.49	1.17813	0.263899	4.4643	8.03322e-06	5.63818e-05
AT3G22730	26.2503	-6.18184	1.38505	-4.46327	8.07167e-06	5.66154e-05
AT2G37770	185.677	-1.2705	0.284697	-4.46265	8.09514e-06	5.67618e-05
AT5G55830	240.907	-1.082	0.24255	-4.46094	8.15997e-06	5.71798e-05
AT5G09580	121.179	-1.61884	0.362994	-4.45969	8.20771e-06	5.74776e-05
AT1G74370	179.29	-2.66637	0.598236	-4.45705	8.3096e-06	5.81539e-05
AT4G02870	19.2703	-3.6247	0.813335	-4.45659	8.32754e-06	5.82609e-05
AT3G23410	535.656	1.10269	0.247504	4.45526	8.37903e-06	5.8565e-05
AT4G09870	16.1522	-6.18862	1.38993	-4.45247	8.48884e-06	5.92191e-05
AT1G67160	19.3824	-4.93522	1.10882	-4.45086	8.55256e-06	5.96152e-05
AT1G60250	37.8062	-6.59653	1.48283	-4.44862	8.64234e-06	6.01558e-05
AT3G11090	115.478	-1.68135	0.378191	-4.44577	8.75771e-06	6.08622e-05
AT1G61300	308.684	-1.05237	0.236865	-4.44294	8.87399e-06	6.16117e-05
AT3G51870	381.829	-1.19626	0.269383	-4.44072	8.96595e-06	6.22107e-05
AT3G01500	4735.61	1.12723	0.253891	4.43983	9.00284e-06	6.24271e-05
AT2G34925	203.512	-1.36688	0.307931	-4.43893	9.04068e-06	6.26498e-05
AT3G28345	247.768	2.02143	0.455408	4.43871	9.04978e-06	6.26931e-05
AT5G40270	402.948	-1.38569	0.31222	-4.43819	9.07181e-06	6.28258e-05
AT4G01510	299.915	-1.87073	0.421587	-4.43734	9.10779e-06	6.3055e-05
AT3G60510	468.131	-1.05381	0.237565	-4.43588	9.16983e-06	6.33644e-05
AT5G13650	3610.98	1.01282	0.228344	4.43548	9.18666e-06	6.34407e-05
AT1G05065	35.5591	-2.88358	0.650631	-4.43197	9.33778e-06	6.44436e-05
AT2G43100	220.816	1.96044	0.442364	4.43174	9.34771e-06	6.44919e-05
AT5G08730	80.6642	-3.38525	0.764098	-4.43038	9.40667e-06	6.48577e-05
AT4G10220	14.9359	-6.06799	1.36989	-4.42954	9.44362e-06	6.50716e-05
AT1G26720	432.836	-6.01553	1.35946	-4.42495	9.64655e-06	6.64281e-05
AT5G43340	749.998	-3.95741	0.89471	-4.42312	9.72835e-06	6.68862e-05
AT5G56910	145.162	-1.60444	0.362735	-4.42316	9.72684e-06	6.68862e-05
AT1G61280	75.1691	-1.74944	0.395749	-4.42059	9.84309e-06	6.75903e-05
AT1G69280	104.931	-1.24906	0.282584	-4.42015	9.86314e-06	6.7667e-05
AT1G07590	732.885	-1.39365	0.3154	-4.41869	9.93029e-06	6.8061e-05
AT1G30170	228.22	-1.4772	0.334404	-4.41741	9.98905e-06	6.84209e-05
AT5G23800	143.646	-1.19469	0.270662	-4.41396	1.01495e-05	6.94548e-05
AT4G34060	366.656	-4.37596	0.992001	-4.41125	1.02775e-05	7.01775e-05
AT3G15760	87.3932	-1.52196	0.345048	-4.41086	1.02963e-05	7.02837e-05
AT5G40260	1179.36	-1.75798	0.398615	-4.41021	1.0327e-05	7.04716e-05
AT4G32790	132.114	-1.13563	0.257589	-4.40871	1.03988e-05	7.0873e-05
AT5G05180	685.617	1.01088	0.229696	4.40094	1.07782e-05	7.32084e-05
AT4G09845	16.5464	-6.79389	1.5445	-4.39877	1.08867e-05	7.38537e-05
AT5G39910	279.993	-5.25012	1.1938	-4.39783	1.09338e-05	7.415e-05
AT4G37780	51.1181	1.86698	0.42491	4.39382	1.11374e-05	7.53442e-05
AT2G42455	18.348	-6.16834	1.40421	-4.39275	1.11924e-05	7.56931e-05
AT4G38810	227.644	1.14091	0.259936	4.38919	1.13774e-05	7.67785e-05
AT3G28155	27.6734	2.56203	0.584646	4.38219	1.17494e-05	7.91423e-05
AT2G16990	409.112	-1.02341	0.233662	-4.37989	1.18741e-05	7.99577e-05
AT1G27280	119.341	-2.95169	0.673975	-4.37952	1.18941e-05	8.00679e-05
AT4G16845	1275.77	1.12559	0.257019	4.37939	1.19011e-05	8.009e-05
AT3G58130	286.708	-1.04939	0.23997	-4.37301	1.22545e-05	8.22409e-05
AT5G07380	94.1111	-1.64812	0.37717	-4.36969	1.24422e-05	8.34242e-05
AT3G59320	1048.29	-1.06053	0.242709	-4.36953	1.24515e-05	8.3461e-05
AT4G38880	18.2804	-6.32356	1.44751	-4.36856	1.25066e-05	8.37791e-05
AT3G10340	440.758	-1.72891	0.395813	-4.368	1.25388e-05	8.39687e-05
AT4G23030	59.1808	-2.25244	0.515802	-4.36688	1.26035e-05	8.42732e-05
AT2G22570	149.518	-1.54315	0.353415	-4.36639	1.26315e-05	8.44346e-05
AT1G72980	41.0632	-6.08615	1.39437	-4.36482	1.27227e-05	8.50184e-05
AT4G39361	47.9773	-2.69615	0.617747	-4.36448	1.27423e-05	8.51236e-05
AT5G64960	1422.59	1.10789	0.254048	4.36095	1.295e-05	8.63529e-05
AT1G15200	9546.08	1.17662	0.26992	4.35915	1.30568e-05	8.69854e-05
AT5G37055	274.667	-1.48089	0.339753	-4.35872	1.30827e-05	8.71315e-05
AT2G30420	26.2935	-3.75213	0.861025	-4.35775	1.31408e-05	8.74655e-05
AT1G55928	10.9744	-6.10486	1.40114	-4.35707	1.31814e-05	8.7709e-05
AT5G52547	127.317	-1.37843	0.316372	-4.35701	1.31854e-05	8.7709e-05
AT1G64610	175.817	-1.28733	0.295469	-4.35691	1.31912e-05	8.7721e-05
AT1G35440	28.4624	-6.21161	1.42586	-4.35639	1.32226e-05	8.79034e-05
AT3G63370	247.575	1.22247	0.280807	4.35341	1.34034e-05	8.89164e-05
AT5G37040	18.7522	-6.52445	1.49967	-4.3506	1.35763e-05	8.99816e-05
AT5G02060	14.9468	-6.09133	1.40055	-4.34925	1.36606e-05	9.04853e-05
AT5G39460	9.43351	-6.01466	1.3829	-4.3493	1.3657e-05	9.04853e-05
AT2G28330	220.06	-1.35593	0.311943	-4.34673	1.38183e-05	9.14744e-05
AT5G59490	119.906	-1.73718	0.399816	-4.34496	1.39302e-05	9.20763e-05
AT2G44740	109.424	-1.3463	0.309956	-4.34353	1.40211e-05	9.25934e-05
AT5G59470	118.838	-1.34971	0.310887	-4.34147	1.4153e-05	9.34365e-05
AT5G48420	37.5973	-4.12112	0.94937	-4.3409	1.41901e-05	9.36248e-05
AT4G03635	111.418	1.64042	0.378223	4.33718	1.44324e-05	9.50517e-05
AT2G05185	45.1007	-2.76221	0.636983	-4.33639	1.44839e-05	9.53623e-05
AT5G04470	177.144	1.70663	0.393751	4.33429	1.46231e-05	9.6192e-05
AT1G55020	628.53	1.05735	0.244082	4.33195	1.47794e-05	9.71906e-05
AT1G62940	3461.36	-2.95714	0.682662	-4.33178	1.47912e-05	9.72391e-05
AT1G55675	323.435	-1.23688	0.285676	-4.32964	1.49352e-05	9.80974e-05
AT1G30220	65.9117	-2.00726	0.463729	-4.32852	1.50113e-05	9.85593e-05
AT1G18340	326.614	-1.07493	0.248352	-4.32826	1.50291e-05	9.85665e-05
AT4G18230	401.342	-1.00258	0.231787	-4.32546	1.52216e-05	9.96796e-05
AT4G11310	129.717	-3.01713	0.697569	-4.3252	1.52391e-05	9.97349e-05
AT2G47070	2585.42	-1.05844	0.244783	-4.32398	1.53237e-05	0.000100258
AT5G37470	115.57	-2.05352	0.475097	-4.32232	1.54396e-05	0.000100896
AT3G08165	25.6242	-3.69948	0.855981	-4.32191	1.54684e-05	0.000101024
AT1G32575	26.3496	-3.43474	0.795294	-4.31884	1.56853e-05	0.000102258
AT5G38090	29.3562	-5.80931	1.34534	-4.31811	1.5737e-05	0.000102534
AT1G08035	30.3923	-3.16876	0.733827	-4.31813	1.57356e-05	0.000102534
AT3G06540	941.153	1.01298	0.234658	4.31685	1.58272e-05	0.000102999
AT1G52640	107.23	1.11356	0.257969	4.31663	1.58428e-05	0.00010307
AT5G02580	17.8449	-5.69577	1.32026	-4.31414	1.60229e-05	0.000104149
AT1G32210	1446.39	-1.36545	0.316537	-4.31372	1.60531e-05	0.000104314
AT1G21940	200.64	-1.29687	0.300647	-4.31361	1.60609e-05	0.000104334
AT1G76830	27.8267	-2.90892	0.674783	-4.3109	1.62591e-05	0.000105528
AT5G42450	62.7293	1.29538	0.300564	4.30982	1.63385e-05	0.000105917
AT4G04900	24.2259	-5.80777	1.34768	-4.30946	1.63655e-05	0.000106061
AT5G48710	23.067	-6.16973	1.43173	-4.30929	1.63782e-05	0.000106112
AT2G22310	311.797	-1.08264	0.251495	-4.30481	1.6713e-05	0.000107994
AT5G60440	13.0517	-5.73256	1.33184	-4.30425	1.6755e-05	0.000108169
AT5G40690	93.6224	2.55909	0.594604	4.30386	1.67851e-05	0.000108332
AT1G68390	90.9075	-3.69991	0.860437	-4.30004	1.7077e-05	0.000110021
AT5G50060	196.328	-7.03457	1.63628	-4.29913	1.7147e-05	0.000110407
AT2G17170	167.831	-1.86379	0.433547	-4.29894	1.7162e-05	0.000110471
AT4G20480	84.889	-2.51416	0.584896	-4.29848	1.71973e-05	0.000110666
AT4G00880	16.4695	-6.30243	1.46624	-4.29836	1.7207e-05	0.000110696
AT1G51370	181.782	-1.15953	0.269817	-4.29747	1.72758e-05	0.000111073
AT5G59890	644.565	-1.50082	0.349309	-4.29654	1.73489e-05	0.000111477
AT1G61800	337.509	-1.52681	0.355367	-4.29645	1.73556e-05	0.000111488
AT1G23205	488.285	1.41637	0.329682	4.29615	1.73789e-05	0.000111572
AT2G22870	310.503	-1.16317	0.270853	-4.29445	1.75124e-05	0.000112363
AT2G46660	109.808	-6.48164	1.50957	-4.29369	1.75724e-05	0.000112683
AT3G15400	10064.1	-3.26118	0.759617	-4.29319	1.76128e-05	0.000112909
AT5G56300	92.9689	2.06264	0.480685	4.29105	1.77833e-05	0.000113835
AT5G18180	86.6704	-1.2999	0.303025	-4.28974	1.78883e-05	0.000114474
AT3G22260	201.863	-1.60427	0.37421	-4.28707	1.81044e-05	0.000115654
AT4G34071	41.3892	-4.11664	0.960429	-4.28625	1.81716e-05	0.000116049
AT3G26930	36.2526	-3.87768	0.904997	-4.28475	1.82948e-05	0.000116802
AT5G60740	39.1833	-3.63149	0.847948	-4.28268	1.84659e-05	0.000117723
AT1G04037	28.4118	-2.83214	0.661448	-4.28172	1.85451e-05	0.000118159
AT2G25605	373.114	-1.12082	0.261774	-4.28162	1.85541e-05	0.000118182
AT1G49250	23.9142	-5.63937	1.31728	-4.28106	1.86005e-05	0.000118418
AT3G45590	92.078	-1.54735	0.36145	-4.28095	1.861e-05	0.000118418
AT4G01710	250.739	-1.01287	0.236601	-4.28091	1.86128e-05	0.000118418
AT2G30990	333.821	-1.17097	0.273585	-4.28009	1.86814e-05	0.00011882
AT4G01370	776.512	-1.0018	0.23412	-4.27898	1.87753e-05	0.000119348
AT1G04600	112.94	-1.16022	0.271163	-4.27868	1.88006e-05	0.000119474
AT3G13280	61.6039	-3.23877	0.757091	-4.27792	1.88649e-05	0.000119848
AT4G07390	1368.55	-1.16206	0.271665	-4.27754	1.88972e-05	0.000120019
AT2G28180	12.7044	-5.62374	1.31474	-4.27747	1.89032e-05	0.000120021
AT4G15150	20.4858	3.84823	0.899896	4.2763	1.90021e-05	0.00012058
AT5G44570	30.7771	3.26553	0.763821	4.27525	1.90925e-05	0.000121083
AT1G59790	59.7024	-4.33995	1.01522	-4.2749	1.91224e-05	0.000121203
AT3G50920	540.643	-1.50348	0.351917	-4.27225	1.93508e-05	0.000122544
AT5G51480	331.763	-1.0937	0.255996	-4.27231	1.93457e-05	0.000122544
AT1G06030	85.8282	-2.14057	0.501267	-4.27032	1.95196e-05	0.000123399
AT2G43670	8.72297	-6.03763	1.41435	-4.26885	1.96485e-05	0.000124085
AT3G01435	388.49	-1.31598	0.308289	-4.26866	1.96652e-05	0.000124085
AT2G38820	514.252	-1.00874	0.236313	-4.26868	1.96633e-05	0.000124085
AT2G31190	474.03	1.04222	0.244158	4.26863	1.96678e-05	0.000124085
AT3G12540	100.285	-2.53987	0.595957	-4.26184	2.0275e-05	0.000127695
AT4G01480	255.725	-1.35638	0.318472	-4.25903	2.05316e-05	0.0001292
AT2G42865	185.56	1.41568	0.332593	4.2565	2.07651e-05	0.000130519
AT2G19700	22.7757	-5.63831	1.32527	-4.25448	2.09535e-05	0.000131515
AT1G33930	42.9789	1.86651	0.439327	4.24858	2.15132e-05	0.000134834
AT5G51270	110.627	-1.50952	0.355316	-4.24839	2.15316e-05	0.000134911
AT2G02450	233.121	1.46667	0.345238	4.24827	2.15424e-05	0.00013494
AT1G65170	29.111	-4.527	1.06606	-4.24648	2.17158e-05	0.000135949
AT3G27027	122.393	-1.33297	0.313913	-4.2463	2.17328e-05	0.000136016
AT5G22460	154.253	1.0461	0.246584	4.24236	2.2118e-05	0.000138309
AT1G78172	140.213	-1.2144	0.286506	-4.23867	2.24852e-05	0.000140484
AT2G02380	58.3801	-3.19284	0.753737	-4.23601	2.27528e-05	0.000142115
AT5G22160	40.261	-5.50831	1.30126	-4.23306	2.30537e-05	0.000143831
AT5G13190	351.986	-1.08665	0.25675	-4.23233	2.31284e-05	0.000144256
AT2G32795	115.706	-1.30881	0.309357	-4.23074	2.32921e-05	0.000145194
AT5G51530	86.2318	-2.06215	0.487435	-4.23061	2.33062e-05	0.000145241
AT5G50915	296.768	1.13731	0.26888	4.22983	2.33868e-05	0.000145577
AT3G56530	54.1009	-2.27798	0.538598	-4.22947	2.34247e-05	0.000145772
AT5G27610	196.432	-1.1759	0.278038	-4.22929	2.34434e-05	0.000145847
AT3G44760	25.4651	-4.45255	1.05336	-4.22699	2.36841e-05	0.000147261
AT1G01460	11.4215	-5.98594	1.41748	-4.22294	2.41134e-05	0.000149601
AT3G12420	127.409	-2.27779	0.539537	-4.22176	2.42403e-05	0.000150165
AT3G59160	27.226	-3.94014	0.933341	-4.22154	2.42638e-05	0.000150226
AT4G02835	12.3193	-6.06579	1.43732	-4.2202	2.44088e-05	0.000150995
AT5G10800	325.117	1.02645	0.243241	4.2199	2.44414e-05	0.000151154
AT5G55380	25.5018	-3.55056	0.841489	-4.21937	2.44983e-05	0.000151378
AT2G19910	625.441	-1.04766	0.248294	-4.21943	2.44923e-05	0.000151378
AT1G15530	276.57	1.01342	0.240176	4.21947	2.44873e-05	0.000151378
AT1G19300	216.308	1.12265	0.2661	4.21889	2.45504e-05	0.000151657
AT3G24860	371.666	1.43834	0.341042	4.21747	2.47061e-05	0.00015249
AT5G49480	160.489	1.14067	0.270513	4.21671	2.47896e-05	0.000152962
AT3G17675	821.5	-1.82122	0.432199	-4.21385	2.51059e-05	0.00015487
AT1G28400	1698.72	1.26541	0.3004	4.21241	2.52664e-05	0.000155685
AT2G31460	23.5423	-3.85394	0.914943	-4.21222	2.52868e-05	0.000155767
AT4G32490	21.7623	3.01931	0.716978	4.21116	2.54063e-05	0.000156371
AT3G15490	20.3132	-6.35439	1.50934	-4.21004	2.55326e-05	0.000157016
AT2G22690	242.642	-1.22637	0.291509	-4.20697	2.58813e-05	0.000158982
AT2G23970	35.258	-5.88317	1.39864	-4.20635	2.59525e-05	0.00015933
AT3G48115	805.745	-1.40891	0.335108	-4.20436	2.61826e-05	0.000160653
AT1G14450	245.074	-2.12214	0.505303	-4.19973	2.67229e-05	0.000163601
AT1G15460	602.53	-4.73666	1.12936	-4.19409	2.73965e-05	0.00016736
AT3G58440	84.4296	-3.3894	0.808162	-4.19396	2.74125e-05	0.000167402
AT1G64890	206.438	-1.23687	0.294941	-4.19361	2.74549e-05	0.000167614
AT1G50055	60.0241	-1.761	0.42013	-4.19155	2.77054e-05	0.000169002
AT5G53880	3844.16	1.03222	0.246301	4.19088	2.77877e-05	0.000169363
AT3G51520	423.653	-1.21723	0.290501	-4.19011	2.78821e-05	0.000169844
AT3G10580	225.824	-2.2557	0.53845	-4.18924	2.79891e-05	0.000170448
AT2G08765	201.03	-2.39402	0.572485	-4.1818	2.89213e-05	0.000175832
AT5G59120	33.0759	-6.84423	1.63697	-4.18103	2.90196e-05	0.00017638
AT2G35290	101.235	-1.99626	0.477572	-4.18003	2.91475e-05	0.000177109
AT5G53592	41.164	-5.32317	1.2737	-4.17931	2.92394e-05	0.000177616
AT3G08000	218.339	-1.42483	0.341028	-4.17804	2.94034e-05	0.000178366
AT4G33040	278.59	-1.8308	0.438229	-4.17772	2.94442e-05	0.000178565
AT2G12480	256.942	-1.91008	0.457218	-4.17761	2.94582e-05	0.0001786
AT2G05225	12.4828	-6.12622	1.46665	-4.17701	2.95362e-05	0.000178974
AT5G22210	304.875	-1.20142	0.287674	-4.17631	2.96273e-05	0.000179476
AT1G02770	98.1484	-2.53973	0.608168	-4.17603	2.96646e-05	0.000179603
AT2G46430	99.8255	-1.87263	0.448497	-4.17535	2.97532e-05	0.00018004
AT1G57690	9.55768	-5.8324	1.39708	-4.17472	2.98351e-05	0.000180485
AT4G37220	50.8141	-1.81816	0.435528	-4.17462	2.98486e-05	0.000180517
AT5G62250	9.82741	-5.76449	1.38089	-4.17449	2.98657e-05	0.000180571
AT4G38960	176.181	-1.04106	0.249477	-4.17295	3.0068e-05	0.000181643
AT1G32450	127.854	-3.20323	0.768251	-4.16951	3.05255e-05	0.000184103
AT2G23348	38.871	-3.47217	0.833086	-4.16784	3.07498e-05	0.000185353
AT1G27540	108.094	-1.78476	0.428368	-4.16641	3.0944e-05	0.000186421
AT5G44940	15.8139	-5.86755	1.40842	-4.16605	3.09929e-05	0.000186613
AT5G22920	542.191	-1.01788	0.244342	-4.16581	3.10253e-05	0.000186757
AT1G29560	1268.11	1.01635	0.244134	4.16308	3.13984e-05	0.000188899
[truncated: 1,729 more rows]

## Sheet: S8E. lugFIS vs FIS 0DAI
Data S8E. Differentialy expressed genes in lug FIS vs FIS at 0 DAI.
TAIR code	baseMean	log2FoldChange	lfcSE	stat	pvalue	padj
AT2G11225	9037.01	-9.09055	0.194402	-46.7616	0	0
AT2G14878	712.38	-4.58933	0.204763	-22.4129	2.94687e-111	2.91947e-107
AT5G17110	785.833	-4.14301	0.19788	-20.937	2.46369e-97	1.62718e-93
AT5G10400	2095.05	3.09018	0.149247	20.7051	3.11608e-95	1.54355e-91
AT5G18040	2155.48	-2.34177	0.119499	-19.5965	1.65502e-85	6.55853e-82
AT1G04425	1482.58	2.6685	0.143143	18.6422	1.46052e-77	4.82311e-74
AT2G36130	1575.93	2.82412	0.152435	18.5267	1.25753e-76	3.55953e-73
AT2G14255	1734.19	-2.005	0.124826	-16.0624	4.68157e-58	1.15951e-54
AT2G39110	215.34	-4.24278	0.293778	-14.4421	2.81135e-47	6.18934e-44
AT5G51730	465.272	-2.70922	0.189033	-14.332	1.38095e-46	2.73622e-43
AT5G20450	174.064	-5.20951	0.389671	-13.369	9.17992e-41	1.65355e-37
AT2G40570	252.946	3.16157	0.259992	12.1603	5.05965e-34	8.35433e-31
AT5G18840	235.16	3.78372	0.33252	11.3789	5.32427e-30	8.11501e-27
AT4G36140	279.502	2.86199	0.260101	11.0034	3.68089e-28	5.20951e-25
AT2G11000	1074.39	1.54126	0.141008	10.9303	8.25779e-28	1.0908e-24
AT2G41440	874.736	11.1262	1.02712	10.8324	2.41677e-27	2.99286e-24
AT2G14285	432.376	-9.2043	0.85344	-10.7849	4.05514e-27	4.72638e-24
AT1G01130	1315.68	-1.04917	0.10201	-10.285	8.2374e-25	9.06755e-22
AT3G44400	347.329	2.12748	0.208084	10.2241	1.54582e-24	1.61205e-21
AT5G17780	243.584	-1.86287	0.184941	-10.0728	7.28983e-24	7.22203e-21
AT2G42485	189.901	-7.7601	0.773305	-10.035	1.06971e-23	1.0093e-20
AT5G17090	1025.63	8.64731	0.868322	9.95865	2.31185e-23	2.08214e-20
AT2G13965	494.593	-11.8424	1.19317	-9.92517	3.23556e-23	2.78736e-20
AT1G03230	1620.55	-1.22289	0.123849	-9.87404	5.39455e-23	4.45365e-20
AT1G02800	3929.98	1.21489	0.12321	9.86035	6.1831e-23	4.90048e-20
AT5G18670	1462.35	1.1613	0.118198	9.82496	8.7905e-23	6.69904e-20
AT2G07680	397.492	2.29093	0.233432	9.81411	9.78998e-23	7.1844e-20
AT2G08765	256.865	-2.6529	0.278457	-9.52713	1.6169e-21	1.10473e-18
AT2G38620	230.592	-1.87163	0.196931	-9.50397	2.02029e-21	1.33433e-18
AT2G40010	270.873	11.2573	1.19407	9.42766	4.19333e-21	2.68022e-18
AT3G21770	705.942	-1.3895	0.147641	-9.41135	4.8979e-21	3.03272e-18
AT5G23060	482.755	1.44055	0.153955	9.35698	8.20477e-21	4.92634e-18
AT3G61010	622.949	11.2331	1.21287	9.26161	2.01374e-20	1.17354e-17
AT2G09795	259.624	-10.825	1.19549	-9.05485	1.36751e-19	7.74167e-17
AT4G36515	199.85	10.8238	1.20994	8.94575	3.69426e-19	2.03328e-16
AT2G36870	1013	1.52136	0.170538	8.92097	4.62238e-19	2.47535e-16
AT5G51630	100.047	10.788	1.21338	8.89088	6.06269e-19	3.16122e-16
AT2G42170	82.6301	-4.16179	0.468433	-8.8845	6.42094e-19	3.26217e-16
AT5G51610	94.1809	10.6986	1.21458	8.80846	1.26872e-18	6.28459e-16
AT1G02670	861.476	-1.36427	0.1559	-8.75095	2.11565e-18	1.02242e-15
AT3G44480	522.861	3.44981	0.395776	8.71658	2.86738e-18	1.32126e-15
AT5G51620	86.7901	10.5824	1.21864	8.68373	3.83002e-18	1.72473e-15
AT3G44430	170.597	10.5918	1.22473	8.64831	5.22681e-18	2.30142e-15
AT2G38720	584.182	1.18414	0.140806	8.40974	4.10907e-17	1.73228e-14
AT5G23800	138.489	2.34916	0.279642	8.40059	4.44247e-17	1.83382e-14
AT5G11230	242.115	1.9648	0.238707	8.23102	1.85622e-16	7.35582e-14
AT1G78865	1560.65	-1.10137	0.137004	-8.03901	9.05664e-16	3.38582e-13
AT2G13800	154.224	-2.00217	0.249533	-8.02368	1.02626e-15	3.76563e-13
AT2G43535	300.239	2.30373	0.288939	7.97306	1.54794e-15	5.57653e-13
AT3G57520	13123.9	1.04194	0.13112	7.94642	1.91978e-15	6.67341e-13
AT2G16990	474.099	1.52346	0.194827	7.81956	5.30096e-15	1.81092e-12
AT2G11215	81.0976	-9.47197	1.21597	-7.78963	6.72032e-15	2.25689e-12
AT5G40450	628.542	1.1617	0.151899	7.64784	2.04387e-14	6.74955e-12
AT2G00410	74.6565	-9.31923	1.22196	-7.62649	2.41223e-14	7.83541e-12
AT5G23410	42.8765	9.56712	1.25955	7.59566	3.06231e-14	9.63121e-12
AT2G06002	161.252	-8.96383	1.20535	-7.43668	1.0325e-13	3.05344e-11
AT2G06305	34.1551	9.23717	1.27029	7.2717	3.54995e-13	1.00484e-10
AT1G54010	189.664	2.56023	0.357547	7.16053	8.03649e-13	2.1813e-10
AT1G78490	693.487	1.10077	0.154202	7.13849	9.43596e-13	2.52654e-10
AT2G11035	37.2519	-9.08678	1.27688	-7.11641	1.10775e-12	2.92653e-10
AT5G05810	601.534	-1.36498	0.194298	-7.02519	2.13769e-12	5.50081e-10
AT4G18960	33.0837	6.33962	0.902929	7.02117	2.2002e-12	5.58908e-10
AT2G15128	76.8233	-8.58697	1.23053	-6.97829	2.98793e-12	7.21986e-10
AT2G14080	149.198	-1.67617	0.241594	-6.93795	3.97818e-12	9.49683e-10
AT3G05650	831.928	1.33196	0.194119	6.86156	6.81104e-12	1.6066e-09
AT1G31710	318.072	1.83647	0.270659	6.78519	1.15937e-11	2.67114e-09
AT2G12170	50.1843	-8.36483	1.23331	-6.7824	1.18192e-11	2.69178e-09
AT2G43520	1031.09	1.31002	0.193458	6.77157	1.27393e-11	2.86838e-09
AT1G01660	486.932	-1.18114	0.177548	-6.65254	2.88086e-11	6.34238e-09
AT2G02515	56.8812	-7.13568	1.08896	-6.55275	5.64878e-11	1.20349e-08
AT1G01670	450.256	-1.19558	0.186542	-6.40918	1.46302e-10	3.01961e-08
AT3G45600	46.2548	3.52457	0.550195	6.40604	1.49344e-10	3.05061e-08
AT1G28130	609.905	-1.32922	0.208886	-6.36337	1.97368e-10	3.95015e-08
AT5G47590	484.087	-1.05788	0.169407	-6.24462	4.24837e-10	7.72268e-08
AT1G44800	255.985	1.97501	0.321077	6.1512	7.6898e-10	1.33654e-07
AT3G42640	339.805	1.49458	0.24422	6.11978	9.37032e-10	1.57342e-07
AT5G23115	17.6505	8.28143	1.35655	6.10479	1.02938e-09	1.69968e-07
AT2G05117	17.4415	8.26969	1.36417	6.06206	1.34386e-09	2.20059e-07
AT3G27150	193.104	-1.42342	0.23517	-6.05272	1.42418e-09	2.313e-07
AT2G37678	235.778	1.35516	0.22427	6.04255	1.517e-09	2.44373e-07
AT3G26590	513.084	1.01093	0.168255	6.00832	1.8746e-09	2.92468e-07
AT3G29770	77.1777	2.56078	0.427928	5.98414	2.1753e-09	3.3412e-07
AT5G23210	196.764	-1.30266	0.219928	-5.92311	3.15907e-09	4.74195e-07
AT4G38340	209.758	1.57403	0.265836	5.92105	3.19902e-09	4.76581e-07
AT3G26120	165.198	-1.93571	0.331038	-5.84739	4.99339e-09	7.27492e-07
AT1G27020	392.459	1.26573	0.217052	5.83147	5.49407e-09	7.94594e-07
AT3G24140	174.692	-1.71873	0.295336	-5.81957	5.89985e-09	8.41005e-07
AT2G03750	300.487	1.04649	0.18012	5.80994	6.24938e-09	8.84465e-07
AT2G43550	622.077	1.26872	0.219821	5.77163	7.85095e-09	1.05107e-06
AT2G13550	228.316	-1.35519	0.235059	-5.76531	8.15067e-09	1.08388e-06
AT3G54340	52.1747	3.45945	0.601121	5.755	8.66426e-09	1.13691e-06
AT5G14870	271.846	-1.83745	0.320736	-5.72885	1.01115e-08	1.30097e-06
AT3G61950	400.518	-1.16528	0.20376	-5.71891	1.07211e-08	1.35304e-06
AT3G14590	152.369	-1.65192	0.288919	-5.71759	1.08043e-08	1.35492e-06
AT2G16850	712.393	1.07657	0.188744	5.70386	1.17127e-08	1.45047e-06
AT4G10265	205.629	1.41686	0.248527	5.70104	1.19081e-08	1.4655e-06
AT5G46680	219.809	-1.10682	0.194288	-5.69682	1.22061e-08	1.48375e-06
AT1G03410	50.6138	-3.58276	0.629076	-5.69527	1.23176e-08	1.48817e-06
AT5G20710	71.5996	5.63599	0.994949	5.6646	1.47367e-08	1.76965e-06
AT5G14380	32.2664	-4.34495	0.774938	-5.60684	2.06052e-08	2.34639e-06
AT5G10800	596.458	-1.03957	0.186217	-5.58257	2.36987e-08	2.68324e-06
AT5G44530	332.437	1.01726	0.182529	5.57312	2.50211e-08	2.80095e-06
AT2G05185	19.0572	-7.3965	1.34348	-5.5055	3.68122e-08	3.96411e-06
AT2G44745	391.355	1.23019	0.224256	5.48567	4.11894e-08	4.3411e-06
AT2G44940	153.513	1.80534	0.330893	5.45597	4.87062e-08	5.02638e-06
AT2G16870	205.702	1.1963	0.219549	5.44889	5.06845e-08	5.15006e-06
AT3G27940	27.0637	7.41963	1.3639	5.44	5.32804e-08	5.35887e-06
AT2G18500	418.337	-1.08689	0.20094	-5.40902	6.33696e-08	6.34144e-06
AT4G36470	401.59	1.23548	0.229803	5.37623	7.60614e-08	7.3579e-06
AT4G36040	392.069	1.07424	0.200269	5.36399	8.14055e-08	7.75466e-06
AT3G20898	186.602	-1.36132	0.254572	-5.34749	8.9182e-08	8.37465e-06
AT2G23050	130.896	-1.52124	0.284841	-5.34065	9.26135e-08	8.65586e-06
AT1G74453	171.783	-1.51384	0.283934	-5.33165	9.73217e-08	8.96899e-06
AT5G09690	524.551	-1.07165	0.201713	-5.31274	1.0799e-07	9.81524e-06
AT2G19800	378.544	1.32316	0.249473	5.30382	1.13405e-07	1.02137e-05
AT5G52547	153.476	1.3785	0.260029	5.30134	1.14954e-07	1.03064e-05
AT3G22750	94.3167	1.66052	0.313933	5.28941	1.22713e-07	1.08546e-05
AT5G08150	273.185	-1.18173	0.223677	-5.28321	1.2694e-07	1.11292e-05
AT5G65140	1421.27	-1.56422	0.297231	-5.26265	1.41996e-07	1.22861e-05
AT2G41470	267.628	-1.20923	0.229856	-5.26082	1.43412e-07	1.23546e-05
AT1G60960	470.369	1.01508	0.194083	5.23015	1.69372e-07	1.44653e-05
AT2G38110	494.5	1.13154	0.21752	5.202	1.9716e-07	1.65531e-05
AT3G00470	79.4413	1.9122	0.369265	5.17838	2.23816e-07	1.84779e-05
AT3G21310	144.501	1.14512	0.221418	5.17176	2.31897e-07	1.90656e-05
AT2G16750	178.941	1.73847	0.336806	5.16163	2.44814e-07	1.97185e-05
AT1G67910	52.4685	2.51958	0.48833	5.15958	2.47499e-07	1.9774e-05
AT5G62920	85.4052	1.85776	0.361615	5.13738	2.78595e-07	2.19051e-05
AT2G39850	626.537	-1.07019	0.208903	-5.12289	3.00885e-07	2.34714e-05
AT1G52890	33.0584	3.55204	0.694866	5.11184	3.19037e-07	2.45386e-05
AT3G47340	24.308	4.28485	0.838769	5.1085	3.24721e-07	2.48418e-05
AT5G19240	102.307	3.93258	0.773732	5.08261	3.72276e-07	2.7835e-05
AT5G60430	323.671	1.00974	0.199214	5.06862	4.00714e-07	2.97369e-05
AT4G02005	83.8746	-1.77187	0.349685	-5.06705	4.04029e-07	2.9871e-05
AT2G37390	240.252	1.08079	0.214824	5.03104	4.87816e-07	3.52759e-05
AT1G14240	103.721	1.82366	0.363253	5.02036	5.15737e-07	3.70247e-05
AT3G60390	899.406	-1.02624	0.204531	-5.01755	5.23347e-07	3.73179e-05
AT2G05070	1140.21	1.75204	0.350175	5.00332	5.63504e-07	3.9876e-05
AT5G54400	119.269	1.5487	0.310374	4.98979	6.04457e-07	4.21715e-05
AT3G44753	63.003	-2.0884	0.41888	-4.98568	6.17428e-07	4.29253e-05
AT2G16210	118.023	2.13583	0.431313	4.95194	7.34782e-07	4.86922e-05
AT2G05695	9.52126	7.37939	1.49151	4.94759	7.51381e-07	4.92975e-05
AT4G03070	115.142	1.32406	0.267742	4.94527	7.60384e-07	4.97236e-05
AT1G04357	19.6726	-7.1253	1.44578	-4.92835	8.29278e-07	5.33484e-05
AT5G22794	288.054	1.00076	0.20318	4.92549	8.41492e-07	5.37849e-05
AT3G47580	116.734	-1.54997	0.31679	-4.89272	9.94505e-07	6.13867e-05
AT3G21950	9.51941	7.39494	1.51859	4.86961	1.11817e-06	6.79612e-05
AT5G09570	9.41363	7.34902	1.51221	4.85977	1.17521e-06	7.04212e-05
AT2G16790	13.2477	6.88513	1.42136	4.84405	1.2722e-06	7.50222e-05
AT2G38750	178.808	1.20612	0.250074	4.82305	1.41377e-06	8.23896e-05
AT4G00220	180.218	-1.25211	0.259973	-4.81629	1.46251e-06	8.45553e-05
AT1G65420	97.623	-1.50028	0.312655	-4.79852	1.59841e-06	9.10081e-05
AT5G45280	141.124	1.33199	0.277881	4.79339	1.63983e-06	9.25688e-05
AT5G17700	134.908	-1.50539	0.314397	-4.78818	1.68303e-06	9.36729e-05
AT4G36600	13.4669	6.45372	1.35217	4.77287	1.81618e-06	0.000100519
AT2G14210	186.698	1.50482	0.315384	4.77139	1.82961e-06	0.0001007
AT3G25180	184.456	1.53277	0.321209	4.77188	1.82511e-06	0.0001007
AT5G15420	13.4159	-6.69531	1.40452	-4.76697	1.87022e-06	0.000102366
AT3G18280	501.675	1.22154	0.256946	4.75408	1.99353e-06	0.000107351
AT3G57240	59.8958	-2.45155	0.516695	-4.74466	2.08852e-06	0.000111542
AT4G37800	175.035	1.141	0.241387	4.72685	2.2803e-06	0.0001189
AT5G54190	144.021	3.05968	0.651031	4.69975	2.60478e-06	0.000133362
AT5G19100	34.5541	-6.06712	1.29219	-4.69524	2.66294e-06	0.000135291
AT5G22860	27.9305	-3.47166	0.739805	-4.69267	2.69659e-06	0.000136469
AT1G54000	245.225	1.36469	0.291046	4.68891	2.7466e-06	0.000138125
AT5G49740	224.551	1.04114	0.223908	4.64985	3.32173e-06	0.000162511
AT2G00880	50.3195	-2.56415	0.553179	-4.6353	3.56417e-06	0.000173515
AT1G67260	470.927	1.00782	0.217584	4.63187	3.62371e-06	0.000175122
AT3G17600	138.385	-1.34671	0.290852	-4.63021	3.65286e-06	0.000176102
AT2G01520	116.282	1.98176	0.428441	4.62552	3.73662e-06	0.000179703
AT2G41210	192.695	1.10404	0.239177	4.61599	3.91226e-06	0.000187047
AT5G18340	21.3628	3.87044	0.842669	4.59307	4.36767e-06	0.000205073
AT3G19270	146.732	1.54273	0.336272	4.58775	4.48058e-06	0.000209878
AT2G37750	13.9798	4.43017	0.96632	4.58458	4.54898e-06	0.000212579
AT4G26260	143.236	1.60568	0.350664	4.57897	4.67274e-06	0.000216321
AT5G57400	25.0429	-3.22394	0.704864	-4.57385	4.78852e-06	0.00021932
AT3G50740	55.905	2.03963	0.446744	4.56555	4.98188e-06	0.000225883
AT3G16420	320.11	2.22746	0.488586	4.55899	5.14007e-06	0.000231467
AT5G59680	19.0786	5.78101	1.2694	4.55412	5.26055e-06	0.000235288
AT2G42610	380.247	1.29313	0.284343	4.54778	5.42144e-06	0.000241394
AT4G09940	51.3104	-2.43798	0.538333	-4.52876	5.93321e-06	0.000260667
AT1G05700	15.6659	-3.90366	0.865971	-4.50784	6.54894e-06	0.00028332
AT3G30530	15.0522	4.03025	0.899344	4.48133	7.41804e-06	0.000311885
AT5G56810	47.3734	-2.27098	0.509947	-4.45338	8.45306e-06	0.000343988
AT5G57660	390.822	1.00384	0.225703	4.44761	8.68326e-06	0.000350408
AT5G62630	169.961	1.31737	0.297331	4.43063	9.39581e-06	0.000372337
AT2G47180	65.1425	2.40195	0.542777	4.42529	9.6312e-06	0.000380487
AT4G37370	36.2799	3.01413	0.682744	4.41473	1.01138e-05	0.000395016
AT1G27030	193.807	1.15897	0.262605	4.41335	1.01782e-05	0.000396039
AT2G37760	131.468	1.39407	0.316544	4.40403	1.0626e-05	0.000408032
AT1G26450	254.112	1.0599	0.24231	4.37415	1.21907e-05	0.000457473
AT2G36950	102.695	1.33014	0.304311	4.371	1.2368e-05	0.000462376
AT2G05380	332.57	-1.21813	0.279874	-4.35241	1.34646e-05	0.000493707
AT2G43930	76.3694	-1.63998	0.377793	-4.34095	1.41868e-05	0.000516723
AT5G51870	2732.61	-1.35286	0.311924	-4.33712	1.44359e-05	0.000522911
AT5G18370	152.633	-1.13005	0.261009	-4.32956	1.49408e-05	0.00053923
AT2G40920	226.567	-3.67877	0.85173	-4.31917	1.5662e-05	0.000560155
AT3G24310	50.9304	1.96941	0.45744	4.30528	1.66771e-05	0.000589713
AT1G01600	148.784	-1.15066	0.267824	-4.29635	1.73634e-05	0.000608916
AT3G53980	328.652	1.13996	0.265531	4.29312	1.7618e-05	0.000612426
AT5G53810	7.02671	6.95727	1.62202	4.28926	1.79272e-05	0.000619338
AT1G79110	3769.64	-1.19063	0.278098	-4.28131	1.85795e-05	0.000638015
AT5G67090	12.5546	5.95355	1.39273	4.27474	1.91365e-05	0.000651507
AT5G00470	16.497	-4.34459	1.01772	-4.26893	1.96409e-05	0.000665239
AT2G01150	360.424	1.13854	0.267453	4.25698	2.07208e-05	0.000694691
AT2G08735	28.7464	-2.91234	0.684945	-4.25193	2.11933e-05	0.000706047
AT3G20760	52.8796	5.01871	1.18108	4.24926	2.14473e-05	0.000711821
AT3G22850	172.468	1.2069	0.284164	4.2472	2.16457e-05	0.000717203
AT5G50160	317.647	1.03432	0.244023	4.23862	2.249e-05	0.000740226
AT3G06020	121.393	1.36225	0.322012	4.23044	2.33236e-05	0.000762598
AT4G32551	6520.75	-1.19098	0.281999	-4.22334	2.40709e-05	0.000783155
AT5G05060	3146.31	-1.05474	0.250006	-4.21886	2.45541e-05	0.000796259
AT5G63800	57.9167	1.88958	0.448113	4.21675	2.47847e-05	0.000802425
AT2G37460	76.0549	2.03917	0.484699	4.20708	2.58686e-05	0.000832078
AT5G38865	190.876	-1.06605	0.25413	-4.19492	2.72971e-05	0.000872362
AT4G15258	7.55262	-6.27317	1.49964	-4.18313	2.87519e-05	0.000910047
AT1G22050	149.598	-1.08583	0.259769	-4.17998	2.9154e-05	0.000918373
AT5G67620	78.6393	-1.96773	0.471572	-4.17271	3.01001e-05	0.000939612
AT2G09485	10.753	-5.95181	1.43027	-4.16131	3.16427e-05	0.000967656
AT5G22310	138.532	-1.14345	0.276942	-4.12886	3.64572e-05	0.00107287
AT5G06570	77.7272	1.39884	0.34022	4.11158	3.92963e-05	0.00114075
AT3G30775	2519.19	1.34378	0.328119	4.09539	4.2145e-05	0.00120674
AT4G34580	103.819	-1.24989	0.306858	-4.07318	4.63747e-05	0.00128334
AT5G41610	24.0371	-2.90267	0.715218	-4.05845	4.94005e-05	0.00134824
AT3G25620	235.777	1.12551	0.277411	4.05721	4.96623e-05	0.00135352
AT2G43620	214.388	2.14793	0.529595	4.0558	4.99633e-05	0.00135985
AT2G05995	8.22849	-6.36239	1.57857	-4.03047	5.56662e-05	0.00149252
AT4G03185	6.72413	-6.36318	1.57928	-4.02916	5.59756e-05	0.00149878
AT3G61898	99.6082	-2.03668	0.507268	-4.01501	5.94435e-05	0.00157405
AT3G29410	70.9519	1.91525	0.477147	4.01396	5.97084e-05	0.00157532
AT4G17340	111.348	1.2937	0.322637	4.00978	6.07762e-05	0.00160136
AT5G55170	162.796	-1.07193	0.267428	-4.00831	6.11542e-05	0.00160704
AT4G24265	92.567	1.29622	0.324156	3.99876	6.36764e-05	0.00165575
AT4G39361	42.3155	-1.77907	0.448224	-3.96916	7.21276e-05	0.00184598
AT1G17420	124.533	1.13068	0.28541	3.96161	7.44465e-05	0.00188389
AT5G51390	32.9414	-1.89823	0.482248	-3.93622	8.27743e-05	0.00205011
AT5G57570	119.234	-1.02589	0.260725	-3.93476	8.32814e-05	0.00205497
AT2G39370	25.9157	-2.657	0.676691	-3.92646	8.62041e-05	0.0021087
AT1G14760	56.1121	-2.22384	0.566591	-3.92495	8.67495e-05	0.00211943
AT3G47200	127.398	-1.11718	0.284812	-3.92252	8.76282e-05	0.00213563
AT3G45060	129.258	1.32211	0.33712	3.92178	8.78967e-05	0.00213691
AT3G16430	17.4031	3.68007	0.941309	3.90952	9.24789e-05	0.00222106
AT3G49570	10.608	-5.71552	1.46423	-3.90343	9.48397e-05	0.00226951
AT5G15800	120.227	-1.64636	0.422319	-3.89837	9.6842e-05	0.00230351
AT1G78820	122.137	-1.17786	0.302215	-3.89742	9.72213e-05	0.00230976
AT3G60890	127.622	1.25597	0.323247	3.88549	0.000102125	0.00240894
AT1G79760	78.6147	1.18248	0.305131	3.87533	0.000106481	0.00248507
AT5G18360	61.7851	-1.63286	0.421705	-3.87205	0.000107923	0.00251576
AT5G64810	78.0424	-1.40882	0.364168	-3.8686	0.000109462	0.00254266
AT5G51440	19.7013	2.58444	0.668703	3.86486	0.000111153	0.00256689
AT4G04595	47.6947	2.15311	0.557667	3.86093	0.000112958	0.00260417
AT1G02070	188.565	1.20241	0.311916	3.85493	0.000115763	0.00264866
AT2G46192	154.305	-1.17804	0.306761	-3.84025	0.000122909	0.00276428
AT5G25140	47.7937	1.86498	0.485827	3.83877	0.00012365	0.00277463
AT3G05660	166.358	1.12645	0.293678	3.83565	0.000125234	0.00280699
AT2G41480	39.1677	2.13913	0.559169	3.82555	0.000130482	0.00289841
AT5G51480	26.7756	2.15413	0.564009	3.81932	0.000133819	0.00295925
AT5G16190	144.383	1.47553	0.387349	3.80929	0.000139367	0.00306144
AT5G33330	14.1384	-3.39075	0.890471	-3.80782	0.000140199	0.00306951
AT1G04490	16.2478	3.80345	1.00078	3.80049	0.00014441	0.00315473
AT2G15130	10.0643	-6.10212	1.60896	-3.7926	0.000149081	0.0032496
AT5G08525	13.1657	-4.82407	1.27452	-3.785	0.000153706	0.00331397
AT2G46830	92.9397	1.31975	0.348827	3.78341	0.000154695	0.00333166
AT1G69480	163.366	-1.05476	0.279299	-3.77644	0.000159087	0.00340037
AT1G21695	61.1084	-1.39355	0.369049	-3.77604	0.000159339	0.0034021
AT1G27380	5.6036	5.93637	1.57723	3.76379	0.000167356	0.00352017
AT2G22170	574.571	1.37756	0.366392	3.75979	0.000170055	0.0035618
AT5G59320	78.5022	1.64732	0.438544	3.75633	0.000172423	0.00360379
AT1G71050	112.654	-1.48665	0.396257	-3.75174	0.000175614	0.0036589
AT2G34655	29.2392	2.7855	0.744646	3.7407	0.00018351	0.00379151
AT1G22600	90.4308	-1.51111	0.404297	-3.73764	0.000185759	0.00382372
AT4G02970	551.217	1.29629	0.347426	3.73113	0.00019062	0.00390583
AT2G18660	247.559	1.02087	0.274275	3.72206	0.000197602	0.00399111
AT1G13290	1029.55	-1.31744	0.354128	-3.72024	0.00019903	0.00401179
AT1G15180	119.344	1.10486	0.299153	3.69328	0.000221379	0.00439519
AT1G03720	35.8281	-2.02921	0.549754	-3.69113	0.000223263	0.00441931
AT4G03365	5.25521	6.16204	1.67366	3.68176	0.000231626	0.00454531
AT1G05100	195.869	-1.04995	0.285296	-3.68019	0.000233056	0.00455852
AT1G60590	146.504	1.30696	0.355806	3.67325	0.000239487	0.00465062
AT2G01200	102.254	1.25698	0.34253	3.6697	0.000242831	0.00468497
AT3G23430	22.6388	2.61619	0.715358	3.65718	0.00025501	0.00487249
AT2G15960	146.17	1.36251	0.372924	3.65357	0.000258618	0.00493192
AT2G11270	5.9334	-6.38441	1.75075	-3.64667	0.000265662	0.00504844
AT1G79915	27.5105	-2.85826	0.783968	-3.64589	0.000266467	0.00505242
AT1G62440	54.5884	-1.56698	0.429897	-3.645	0.000267392	0.00506511
AT1G31750	69.3738	-1.52776	0.419465	-3.64215	0.000270369	0.00511173
AT3G27920	24.1699	-2.55774	0.703078	-3.63792	0.000274849	0.00517667
AT2G45890	20.171	-2.40013	0.660254	-3.63516	0.00027781	0.00521756
AT2G43610	7.07237	5.5959	1.54111	3.63109	0.000282229	0.00527934
AT4G24150	98.7262	1.16734	0.322032	3.62492	0.000289054	0.00537228
AT1G68600	117.17	1.11901	0.309003	3.62135	0.000293073	0.00542198
AT2G30750	144.977	1.37681	0.381005	3.61362	0.000301955	0.0055759
AT5G51810	78.4543	-1.73836	0.483703	-3.59386	0.000325816	0.00591184
AT3G19040	94.2746	-1.1911	0.331494	-3.59313	0.000326732	0.00592303
AT5G11410	112.788	1.53646	0.428942	3.58198	0.000341005	0.00613684
AT2G44995	15.5044	3.20106	0.894457	3.57877	0.00034521	0.00619564
AT4G21650	1518.28	1.59674	0.446583	3.57547	0.000349596	0.00625171
AT2G37280	112.465	1.46925	0.411117	3.57379	0.000351849	0.00627974
AT1G09500	14.0471	-4.01554	1.12721	-3.56237	0.000367522	0.00650766
AT4G36740	106.31	-1.22085	0.34279	-3.56152	0.000368717	0.00652299
AT2G09415	5.12266	-6.30823	1.77178	-3.56038	0.000370312	0.0065279
AT4G35070	1433.28	-1.18534	0.33458	-3.54277	0.000395949	0.00691829
AT4G01440	153.976	-1.03416	0.292258	-3.5385	0.000402408	0.00701259
AT2G32160	122.236	1.15473	0.326469	3.53704	0.000404643	0.00704408
AT4G21690	233.686	-1.01129	0.286992	-3.52376	0.000425473	0.00730531
AT3G20370	44.3746	4.22042	1.19829	3.52204	0.000428243	0.0073465
AT4G06220	94.1432	-1.49749	0.425439	-3.51987	0.000431757	0.00739139
AT3G14440	82.7967	-1.69826	0.482759	-3.51783	0.00043509	0.00741262
AT2G40750	184.882	-1.04281	0.296507	-3.51698	0.000436484	0.00742998
AT4G31730	73.7257	1.41286	0.40216	3.51317	0.000442788	0.00752436
AT3G61280	9.40334	-5.64	1.60701	-3.50961	0.000448761	0.00759979
AT4G06744	86.7382	1.321	0.377416	3.50012	0.000465056	0.00777847
AT5G56510	167.492	-1.11283	0.318032	-3.4991	0.000466835	0.00779921
AT3G59060	127.41	1.24166	0.355199	3.49568	0.00047285	0.00786217
AT3G26480	21.193	3.20927	0.918044	3.49577	0.000472701	0.00786217
AT5G11420	117.263	1.20183	0.345233	3.48121	0.000499158	0.00820092
AT5G40040	97.1084	-1.62115	0.467265	-3.46943	0.000521555	0.00849539
AT4G25330	65.8694	-1.22279	0.352749	-3.46647	0.000527344	0.00854357
AT5G63760	60.0788	1.69234	0.490613	3.44944	0.000561759	0.00897092
AT2G31920	5.10469	-5.90587	1.71242	-3.44885	0.00056298	0.00898138
AT1G62370	39.2378	-1.56435	0.455989	-3.43068	0.000602069	0.00945278
AT2G28305	1191.51	-1.12986	0.330572	-3.41789	0.000631086	0.00981502
AT1G70830	3572.25	1.65035	0.485417	3.39985	0.000674217	0.0102603
AT3G14060	28.2067	-1.94144	0.5716	-3.39649	0.000682556	0.0103238
AT2G40530	4.74284	5.68686	1.67421	3.39675	0.000681909	0.0103238
AT5G43180	27.7061	2.04667	0.604762	3.38425	0.000713723	0.0106891
AT5G55430	65.9665	-1.42454	0.421657	-3.37844	0.000728984	0.0108521
AT1G68480	24.0442	2.19937	0.651972	3.37342	0.000742416	0.010986
AT3G46530	163.893	1.20043	0.355959	3.37239	0.000745183	0.0110105
AT1G01470	80.8773	1.41994	0.421407	3.36952	0.000752989	0.0110845
AT1G14520	18.6801	2.79042	0.829852	3.36254	0.000772275	0.0112929
AT1G69570	8.26852	4.11783	1.22528	3.36073	0.000777381	0.0113313
AT3G04990	14.523	3.53036	1.05268	3.35368	0.000797441	0.0115332
AT1G11580	221.382	1.16436	0.348333	3.34266	0.000829781	0.0118624
AT2G43920	33.7347	1.62584	0.487101	3.33779	0.00084449	0.0119776
AT4G37390	208.854	-1.10469	0.331401	-3.3334	0.000857919	0.0121247
AT2G41660	88.112	1.05398	0.316413	3.33102	0.000865297	0.0121855
AT2G04080	9.32418	4.34879	1.30721	3.32676	0.000878622	0.0123119
AT5G32670	27.5088	8.92458	2.69006	3.31761	0.000907899	0.0125848
AT2G27880	1163.43	-1.0141	0.306245	-3.3114	0.0009283	0.0127731
AT5G13880	51.2555	1.51394	0.458065	3.30508	0.000949483	0.0129835
AT5G12880	3.89817	5.77053	1.74591	3.30517	0.000949187	0.0129835
AT3G11480	8.46975	4.20698	1.27417	3.30174	0.000960881	0.0131212
AT1G02860	81.2176	1.15851	0.351442	3.29646	0.000979117	0.0133427
AT5G61420	307.387	1.56776	0.475936	3.29407	0.000987479	0.0134405
AT3G26800	14.7772	3.14103	0.956743	3.28305	0.00102691	0.01387
AT2G36970	68.8133	1.48353	0.456329	3.25102	0.00114991	0.0150279
AT4G19030	45.9282	1.54875	0.476583	3.2497	0.00115528	0.0150597
AT3G07510	68.9241	-1.2178	0.375043	-3.24708	0.00116594	0.0151587
AT5G13790	102.357	-1.26411	0.390107	-3.24042	0.00119355	0.0154559
AT4G04565	67.6009	1.41907	0.438031	3.23965	0.00119676	0.0154782
AT1G32172	44.4733	-1.30745	0.404343	-3.23353	0.00122272	0.0157523
AT5G15240	16.5522	2.32991	0.721539	3.22908	0.00124189	0.0159268
AT2G18540	39.0865	-1.79123	0.555605	-3.22393	0.00126445	0.0160944
AT4G02825	25.0302	4.42673	1.37579	3.21759	0.00129273	0.0163773
AT1G37130	168.057	1.126	0.350035	3.21681	0.00129624	0.0164107
AT3G16690	5.97022	5.11462	1.59394	3.20879	0.00133295	0.0167276
AT2G45180	181.368	1.01834	0.317715	3.2052	0.00134966	0.0168692
AT2G24850	23.3313	3.0149	0.940666	3.20507	0.00135029	0.0168692
AT5G10170	2211.19	-1.5382	0.480522	-3.20109	0.00136908	0.017061
AT3G14950	38.5731	-1.65104	0.515858	-3.20056	0.0013716	0.0170816
AT5G09935	6.93471	5.1283	1.60341	3.19837	0.00138205	0.0171798
AT2G43570	17.4689	-3.64514	1.14142	-3.1935	0.00140561	0.0173525
AT1G59780	108.624	1.07538	0.337267	3.1885	0.00143015	0.0176006
AT5G09711	4.36766	6.27797	1.97085	3.18541	0.00144549	0.017766
AT1G72430	42.8165	1.33675	0.419853	3.18386	0.00145327	0.0178067
AT5G26000	9214.7	-1.58647	0.498607	-3.1818	0.00146362	0.0178682
AT4G20820	22.6287	-2.61925	0.823567	-3.18037	0.00147087	0.0179456
AT3G02445	36.999	-1.67339	0.526975	-3.17547	0.00149596	0.0181883
AT3G52820	41.7196	1.45229	0.458378	3.16834	0.00153314	0.0185342
AT5G38120	126.85	1.09296	0.345412	3.16423	0.00155494	0.0186952
AT2G14560	12.1374	-4.64147	1.47251	-3.15209	0.00162108	0.0192798
AT3G20190	3.75654	6.05217	1.92429	3.14514	0.00166009	0.0196376
AT5G09910	46.81	-1.38283	0.440854	-3.13672	0.0017085	0.0200903
AT1G72100	26.5771	-2.42586	0.773928	-3.13448	0.00172159	0.0202322
AT1G71390	4.20039	-5.8882	1.88039	-3.13136	0.00173997	0.0203157
AT1G64690	73.9814	1.23882	0.395764	3.13019	0.00174696	0.0203739
AT2G45900	70.2648	1.32399	0.424278	3.12058	0.00180496	0.020902
AT2G26355	98.2412	-1.13767	0.36465	-3.11989	0.00180917	0.0209326
AT4G15530	60.0494	1.04844	0.336283	3.11772	0.00182255	0.0210566
AT1G30280	124.202	-1.02759	0.329807	-3.11572	0.00183495	0.0211875
AT5G53700	3.84656	5.96284	1.9158	3.11245	0.00185543	0.0213487
AT3G28640	86.4238	1.00167	0.322238	3.10848	0.00188055	0.0215383
AT5G47220	35.2018	2.29036	0.739443	3.09741	0.00195218	0.0221664
AT1G69180	18.68	2.71909	0.878258	3.09601	0.00196144	0.0222334
AT1G70890	48.0413	-1.55652	0.503542	-3.09115	0.00199381	0.022408
AT2G41150	47.1196	1.34594	0.436993	3.08001	0.00206991	0.0230411
AT4G12030	46.4486	4.15738	1.35217	3.07459	0.0021079	0.0233591
AT1G69560	65.6674	-1.05553	0.344126	-3.06727	0.00216025	0.0237795
AT5G23930	109.274	-1.00209	0.326738	-3.06695	0.00216252	0.0237805
AT5G13360	106.37	1.01836	0.332068	3.06672	0.00216424	0.0237838
AT4G32480	245.747	1.01786	0.332067	3.06523	0.00217504	0.0238496
AT5G41740	61.7645	1.08888	0.356461	3.0547	0.00225289	0.0244061
AT3G44860	40.8031	-1.4876	0.488024	-3.04822	0.00230203	0.0248373
AT4G02815	33.906	2.30447	0.756133	3.0477	0.002306	0.0248456
AT5G38130	8.47713	3.78813	1.24429	3.04442	0.00233132	0.0250503
AT3G25610	39.3728	1.55297	0.513464	3.0245	0.00249046	0.026346
AT3G62820	27.9499	-1.7286	0.572461	-3.0196	0.00253109	0.0265912
AT5G17080	3.7384	6.04225	2.00168	3.01859	0.00253954	0.0266236
AT2G11810	41.1599	3.46826	1.15243	3.00951	0.00261668	0.0272126
AT2G31380	163.547	1.0166	0.338565	3.00268	0.00267613	0.0276583
AT4G27310	210.564	1.00073	0.334536	2.99141	0.00277695	0.0284943
AT2G40330	29.9988	1.58513	0.531074	2.98477	0.00283795	0.0288809
AT4G11900	102.67	1.25835	0.421868	2.9828	0.00285628	0.0290227
AT3G54085	27.7028	1.59477	0.535816	2.97634	0.00291709	0.0294743
AT3G08165	32.2399	-2.09151	0.70276	-2.97613	0.00291911	0.0294797
AT1G61610	127.231	1.08283	0.364131	2.97374	0.0029419	0.0296349
AT1G69160	62.2026	1.17241	0.394885	2.969	0.00298773	0.0299649
AT5G51950	59.6482	1.34914	0.454632	2.96754	0.00300196	0.0300257
AT1G65880	5.69822	5.15397	1.73941	2.96306	0.00304601	0.0302676
AT2G44690	80.8694	1.09145	0.368822	2.9593	0.00308338	0.0305165
AT3G48510	7.52909	-3.43963	1.16438	-2.95404	0.00313641	0.0308564
AT3G12430	209.222	1.03906	0.351739	2.95408	0.00313605	0.0308564
AT5G05840	32.4911	1.43408	0.485904	2.95136	0.00316377	0.0310114
AT5G52690	65.8597	-1.20605	0.408767	-2.95046	0.00317299	0.0310467
AT2G37130	28.9572	1.70689	0.578888	2.94856	0.00319253	0.031161
AT3G11280	60.6196	1.02906	0.349338	2.94573	0.00322195	0.0313709
AT4G34770	6.06276	5.06348	1.7235	2.9379	0.00330441	0.0320377
AT4G25940	55.4216	1.12703	0.384484	2.93129	0.00337561	0.0325313
AT4G18550	3.58688	5.18408	1.76964	2.92945	0.00339564	0.0326659
AT5G23350	35.8914	1.52574	0.523534	2.91431	0.00356472	0.0338273
AT1G03905	67.8736	-1.17364	0.403607	-2.90787	0.00363897	0.0342042
AT1G13600	75.8231	1.29742	0.446318	2.90695	0.00364975	0.0342479
AT2G31980	98.7271	1.1045	0.379982	2.90671	0.00365253	0.0342505
AT5G60440	6.5727	-4.48639	1.54539	-2.90307	0.00369518	0.034471
AT5G41663	14.7212	2.44849	0.843726	2.902	0.00370785	0.0345428
AT1G61415	14.1989	2.88267	0.993347	2.90198	0.00370811	0.0345428
AT1G73620	73.6314	1.08995	0.375965	2.89906	0.00374285	0.0347551
AT3G18773	79.2888	-1.19094	0.411113	-2.89686	0.00376913	0.0349078
AT5G46080	62.512	-1.23384	0.426093	-2.89571	0.00378303	0.0349926
AT3G46490	6.97323	4.29671	1.48402	2.89533	0.00378761	0.0349926
AT5G27690	76.7785	-1.07093	0.370178	-2.89302	0.00381553	0.035196
AT4G37970	8.01245	3.47084	1.20109	2.88973	0.00385568	0.0354567
AT5G48560	43.9108	-1.23124	0.427305	-2.8814	0.00395915	0.0360674
AT1G30100	63.0423	1.07404	0.372739	2.88149	0.003958	0.0360674
AT2G43470	39.9406	-1.62065	0.562566	-2.88082	0.00396645	0.0360963
AT5G51451	58.3134	1.19481	0.414764	2.88071	0.00396779	0.0360963
AT2G05785	4.27695	5.15812	1.79427	2.87478	0.00404305	0.0365461
AT4G35110	64.807	-1.17964	0.4112	-2.86879	0.0041205	0.0371276
AT5G26280	31.2779	1.57242	0.548404	2.86726	0.00414046	0.0372566
AT1G70270	18.7987	-2.08153	0.729819	-2.85212	0.00434293	0.0383813
AT5G04340	54.1884	-1.49291	0.52416	-2.84819	0.00439693	0.0386345
AT2G10930	12.0459	-2.73965	0.962746	-2.84566	0.00443195	0.0388904
AT5G53740	31.9463	1.71981	0.604983	2.84273	0.00447284	0.0391452
AT1G08643	5.72089	4.78535	1.68807	2.83481	0.00458531	0.0397781
AT1G61550	41.0558	-1.3934	0.492464	-2.82944	0.00466291	0.0402926
AT3G08115	8.89709	3.03874	1.07453	2.82797	0.0046844	0.0404254
AT5G18560	606.313	-1.04971	0.372355	-2.81911	0.00481564	0.0412914
AT1G73010	136.198	-1.08525	0.385613	-2.81436	0.00488748	0.0418317
AT3G61111	8.56618	-3.04035	1.08043	-2.81401	0.00489273	0.0418586
AT5G00550	20.6278	-1.87545	0.666517	-2.81381	0.00489584	0.0418645
AT1G28600	77.2982	1.11711	0.397336	2.81151	0.00493091	0.0420203
AT5G25870	3.5879	5.60878	1.99787	2.80737	0.00499472	0.0424198
AT3G03750	7.00468	-4.13872	1.47472	-2.80645	0.00500907	0.0424689
AT5G27890	33.7665	-1.43814	0.513378	-2.80132	0.00508934	0.0429656
AT4G15975	100.948	-1.38877	0.495964	-2.80015	0.00510792	0.0430491
AT1G34245	26.4262	1.99041	0.711082	2.79913	0.00512412	0.0431672
AT2G02360	103.831	1.01592	0.364046	2.79065	0.00526027	0.0439776
AT2G43050	14.2575	-2.75786	0.989651	-2.7867	0.00532477	0.0442717
AT1G25230	46.4242	1.2809	0.460282	2.78287	0.0053881	0.0445575
AT5G41160	29.0229	1.79996	0.646945	2.78225	0.00539837	0.0446222
AT4G38280	127.439	1.09048	0.392003	2.78183	0.00540535	0.0446257
AT4G31250	51.5235	-1.12918	0.406197	-2.77989	0.00543765	0.0447943
AT4G09760	269.351	1.5096	0.542989	2.78016	0.0054332	0.0447943
AT5G10946	7.19828	-4.1782	1.50355	-2.77888	0.00545463	0.0448622
AT1G34460	61.4556	-1.19632	0.430922	-2.77619	0.00549997	0.0451435
AT5G24160	32.3258	1.74415	0.628461	2.77527	0.00551555	0.0452527
AT1G74490	20.1386	1.64916	0.5943	2.77496	0.00552092	0.0452779
AT2G43795	16.9058	2.06702	0.747398	2.76562	0.00568154	0.0462757
AT2G27220	65.9738	-1.17211	0.424482	-2.76127	0.00575776	0.0467623
AT1G01340	53.4499	1.64531	0.596865	2.75658	0.00584091	0.0471791
AT2G24762	462.277	1.30787	0.474936	2.75378	0.00589105	0.0475265
AT3G04155	5.38555	-5.4535	1.98579	-2.74626	0.0060279	0.0482378
AT5G18130	104.767	-1.03613	0.377462	-2.745	0.00605104	0.0483839
AT1G53233	4.75019	-4.57775	1.66821	-2.74411	0.00606753	0.0484766
AT3G43930	30.9533	-1.94328	0.708483	-2.74287	0.00609042	0.0485892
AT5G57420	42.1877	1.24951	0.456034	2.73994	0.00614502	0.0488201
AT5G59340	6.8061	3.71532	1.35737	2.73714	0.00619765	0.0490809
AT3G08040	34.5205	1.57799	0.576542	2.737	0.00620025	0.0490818
AT4G01720	9.7707	-3.32945	1.21726	-2.7352	0.00623415	0.0492872
AT3G25730	9.83272	2.73944	1.00263	2.73225	0.00629027	0.0495568
AT3G47090	7.14723	3.57788	1.30984	2.73155	0.00630375	0.0496353

## Sheet: S8F. lugFIS vs FIS 2DAI
Data S8F. Differentialy expressed genes in lug FIS vs FIS at 2 DAI.
TAIR code	baseMean	log2FoldChange	lfcSE	stat	pvalue	padj
AT5G10400	2088.06	3.82262	0.144855	26.3892	1.82112e-153	3.73602e-149
AT2G14878	689.501	-5.69215	0.23916	-23.8006	3.29167e-125	3.37643e-121
AT3G30775	3329.82	3.11653	0.137587	22.6513	1.35325e-113	9.25396e-110
AT4G32551	5843.84	-1.66346	0.0776774	-21.415	9.69349e-102	4.97155e-98
AT5G17090	1174.72	7.62846	0.444611	17.1576	5.51356e-66	2.26221e-62
AT5G10170	1710.32	-1.81245	0.108222	-16.7475	5.90339e-63	2.01847e-59
AT5G10100	564.389	-3.38498	0.20895	-16.2	5.04284e-59	1.47791e-55
AT2G36130	1598.58	2.37394	0.150137	15.8119	2.57721e-56	6.60892e-53
AT2G11225	8856.76	-9.9178	0.628865	-15.7709	4.93053e-56	1.12389e-52
AT4G27260	3054.86	-2.16404	0.145664	-14.8564	6.32656e-50	1.29789e-46
AT1G64710	1184.93	-1.46904	0.0999211	-14.702	6.26226e-49	1.16791e-45
AT5G18840	338.74	4.9515	0.337567	14.6682	1.03046e-48	1.76165e-45
AT5G17100	1657.66	1.23096	0.0895098	13.7522	4.93958e-43	7.79504e-40
AT2G07680	405.183	3.0046	0.222093	13.5286	1.06055e-41	1.55409e-38
AT4G37870	15924.9	1.31272	0.0977924	13.4236	4.39876e-41	6.01603e-38
AT5G62210	7589.16	1.25421	0.0953647	13.1517	1.66428e-39	2.13392e-36
AT4G02290	9187.09	-1.08747	0.0828036	-13.1332	2.12583e-39	2.56538e-36
AT5G65140	1125.6	-2.41441	0.184083	-13.1159	2.67122e-39	3.04445e-36
AT1G30950	902.573	-2.19117	0.168098	-13.0351	7.73041e-39	8.34681e-36
AT4G00730	1621.11	-1.44547	0.113863	-12.6948	6.31721e-37	6.47987e-34
AT5G18040	2248.47	-2.00728	0.158545	-12.6606	9.76885e-37	9.54323e-34
AT2G39700	7884.7	-1.19351	0.0957304	-12.4674	1.12427e-35	1.04838e-32
AT3G60390	907.103	-1.802	0.145827	-12.3571	4.45869e-35	3.97696e-32
AT4G37330	1696.86	1.10744	0.0902397	12.2722	1.27713e-34	1.09168e-31
AT4G18960	1047.79	2.40462	0.196642	12.2284	2.19164e-34	1.79846e-31
AT2G38720	538.881	2.16035	0.176819	12.2179	2.49485e-34	1.96853e-31
AT4G38932	581.733	-9.02598	0.742834	-12.1507	5.68445e-34	4.16488e-31
AT1G28130	857.251	-2.01775	0.166944	-12.0864	1.24624e-33	8.8161e-31
AT5G63530	4303.47	1.05788	0.0881782	11.9971	3.68105e-33	2.51723e-30
AT4G26260	157.818	4.34771	0.364274	11.9353	7.75071e-33	5.12922e-30
AT2G14285	432.772	-8.69205	0.73661	-11.8001	3.90002e-32	2.50028e-29
AT3G14840	4402.71	1.13923	0.097688	11.6619	1.99593e-31	1.2408e-28
AT2G14255	1522.27	-2.21987	0.192563	-11.528	9.53137e-31	5.58675e-28
AT3G61490	3449.76	1.42087	0.123248	11.5285	9.47304e-31	5.58675e-28
AT2G40920	246.756	-4.58691	0.398933	-11.4979	1.35088e-30	7.69811e-28
AT2G39570	2534.2	1.31666	0.115672	11.3827	5.09983e-30	2.75324e-27
AT5G24580	1240.37	1.73287	0.152329	11.3759	5.51364e-30	2.90031e-27
AT2G19800	357.283	2.9573	0.260702	11.3436	7.97681e-30	4.09111e-27
AT1G26190	3890.76	1.0358	0.0914952	11.3208	1.03523e-29	5.17994e-27
AT5G67440	1013.11	-1.26663	0.111937	-11.3156	1.09894e-29	5.36779e-27
AT3G12920	2041.08	-1.01957	0.0913898	-11.1563	6.67418e-29	3.18421e-26
AT4G37390	620.892	-2.62275	0.236755	-11.0779	1.60649e-28	7.49024e-26
AT1G13700	342.761	-3.20273	0.289232	-11.0732	1.69226e-28	7.54709e-26
AT5G66940	989.818	-1.378	0.125619	-10.9697	5.34545e-28	2.28462e-25
AT2G41440	763.677	10.8687	0.993671	10.938	7.58903e-28	3.17733e-25
AT2G43520	1227.96	2.10412	0.193036	10.9001	1.15104e-27	4.72272e-25
AT2G29670	552.318	1.46861	0.135235	10.8597	1.79426e-27	7.2175e-25
AT5G23870	527.047	1.62957	0.150423	10.8333	2.39408e-27	9.44509e-25
AT2G11000	1044.88	1.38085	0.127722	10.8114	3.03928e-27	1.17643e-24
AT5G41080	315.658	2.31935	0.215958	10.7398	6.61802e-27	2.51424e-24
AT4G36140	299.783	2.86331	0.266923	10.7271	7.59656e-27	2.83352e-24
AT1G32870	4230.36	-1.44014	0.13505	-10.6638	1.50325e-26	5.50701e-24
AT2G15292	625.918	-9.11903	0.858227	-10.6254	2.26973e-26	8.16902e-24
AT5G42530	2930.15	1.66113	0.156442	10.6182	2.45255e-26	8.67485e-24
AT4G39800	3120.45	1.11837	0.106294	10.5215	6.87875e-26	2.39182e-23
AT4G23870	1243.25	1.47823	0.140519	10.5198	7.00274e-26	2.39436e-23
AT3G26760	171.608	-3.11858	0.297225	-10.4923	9.36889e-26	3.15087e-23
AT4G36515	363.839	12.5069	1.19243	10.4886	9.74449e-26	3.22432e-23
AT4G32480	201.884	3.38529	0.326917	10.3552	3.96366e-25	1.25099e-22
AT1G72260	125.211	4.12327	0.398516	10.3466	4.33807e-25	1.34842e-22
AT5G14870	256.471	-2.61083	0.254581	-10.2554	1.11899e-24	3.3759e-22
AT5G65510	1830.72	1.37415	0.134939	10.1835	2.35015e-24	6.98744e-22
AT2G43535	293.145	2.78097	0.273826	10.156	3.11737e-24	9.13611e-22
AT4G36870	605.167	-2.6902	0.265294	-10.1404	3.65424e-24	1.05587e-21
AT2G13800	156.176	-2.59928	0.256421	-10.1368	3.79337e-24	1.08085e-21
AT3G61010	787.114	10.2251	1.01119	10.112	4.88937e-24	1.37405e-21
AT5G20450	141.063	-5.80161	0.575445	-10.0819	6.63973e-24	1.81619e-21
AT2G06025	715.578	-1.52213	0.151291	-10.061	8.21968e-24	2.21877e-21
AT2G40570	183.243	2.81301	0.281689	9.98623	1.75122e-23	4.66575e-21
AT5G09970	902.028	-1.3473	0.135296	-9.95817	2.32301e-23	6.10983e-21
AT1G75390	1256.97	1.73947	0.175018	9.9388	2.822e-23	7.32828e-21
AT5G03680	347.148	-1.92143	0.195217	-9.84249	7.38625e-23	1.86904e-20
AT4G38280	302.131	2.58253	0.262416	9.84134	7.4707e-23	1.86904e-20
AT3G57520	11389.6	1.43474	0.147728	9.71201	2.68001e-22	6.62416e-20
AT5G18670	2395.05	1.53384	0.159458	9.61913	6.63896e-22	1.5837e-19
AT4G30960	3721.9	1.0339	0.107629	9.60609	7.53555e-22	1.75672e-19
AT5G48880	2738.53	1.17118	0.12257	9.55514	1.23418e-21	2.84486e-19
AT2G39470	487.175	1.6133	0.169296	9.52948	1.58077e-21	3.60327e-19
AT1G48330	647.954	-2.038	0.215537	-9.45547	3.21566e-21	7.17058e-19
AT1G79110	2053.96	-1.24586	0.132492	-9.40329	5.28831e-21	1.16656e-18
AT4G26255	1868.4	1.48558	0.158862	9.35139	8.65058e-21	1.86807e-18
AT5G02490	2021.69	1.32029	0.141969	9.29987	1.40611e-20	3.00483e-18
AT2G05100	1093.34	-1.4789	0.159377	-9.2793	1.70599e-20	3.60807e-18
AT5G22500	1020	-1.60324	0.173218	-9.25557	2.13092e-20	4.41575e-18
AT5G50790	589.482	2.09551	0.227373	9.21618	3.07873e-20	6.25347e-18
AT3G60130	603.278	1.13727	0.125019	9.09672	9.31013e-20	1.85434e-17
AT1G52890	236.093	2.58513	0.28714	9.00304	2.19548e-19	4.24907e-17
AT1G09310	5311.93	1.18677	0.1322	8.97709	2.78011e-19	5.23246e-17
AT5G19240	129.911	3.48282	0.390291	8.92363	4.51236e-19	8.41556e-17
AT4G38320	684.522	-1.11577	0.126257	-8.83728	9.80784e-19	1.74963e-16
AT4G37470	813.956	-1.18051	0.133617	-8.83503	1.00071e-18	1.76979e-16
AT2G40010	277.883	10.3627	1.18185	8.76816	1.81613e-18	3.15746e-16
AT2G42485	176.028	-10.4744	1.19915	-8.73486	2.43964e-18	4.17076e-16
AT1G09750	6514.36	-1.04254	0.119349	-8.73523	2.43162e-18	4.17076e-16
AT2G13965	420.852	-10.3552	1.18791	-8.71715	2.85283e-18	4.83684e-16
AT5G11230	223.547	2.05347	0.235676	8.7131	2.95688e-18	4.97216e-16
AT2G44650	1655.11	1.16263	0.134195	8.66376	4.56454e-18	7.61314e-16
AT2G09795	258.153	-8.94055	1.03436	-8.64357	5.44822e-18	9.01373e-16
AT3G16750	268.855	-8.96226	1.03906	-8.62533	6.39073e-18	1.04052e-15
AT3G05650	657.961	1.60453	0.186086	8.62249	6.55114e-18	1.04997e-15
AT4G13180	375.738	-1.68756	0.195753	-8.62088	6.64436e-18	1.05666e-15
AT5G56980	667.925	-1.27274	0.148287	-8.58293	9.24841e-18	1.44833e-15
AT1G80450	837.47	-1.20505	0.140886	-8.55337	1.19544e-17	1.85792e-15
AT2G38620	250.101	-2.11673	0.248477	-8.51881	1.612e-17	2.46646e-15
AT2G42540	494.197	2.90697	0.341274	8.51802	1.62307e-17	2.46646e-15
AT4G39730	2794.49	1.02358	0.12057	8.48949	2.07554e-17	3.13086e-15
AT3G13950	282.024	-1.66721	0.196488	-8.48506	2.15604e-17	3.22856e-15
AT1G70290	3033.95	-1.26392	0.149277	-8.46693	2.51954e-17	3.74553e-15
AT5G62920	136.27	2.84349	0.338578	8.39834	4.52823e-17	6.54202e-15
AT3G26590	429.717	1.82952	0.219145	8.34845	6.91623e-17	9.85323e-15
AT1G22530	318.113	-2.39583	0.287567	-8.33138	7.99081e-17	1.12282e-14
AT4G23890	261.562	1.5263	0.183272	8.32808	8.21669e-17	1.1467e-14
AT4G27980	616.537	1.24791	0.150321	8.30161	1.02714e-16	1.42377e-14
AT1G80050	3001.7	1.22812	0.148645	8.26213	1.43094e-16	1.95705e-14
AT2G10940	3380.01	-1.27364	0.154354	-8.2514	1.56544e-16	2.12682e-14
AT2G23320	883.884	-1.34338	0.162948	-8.24426	1.66184e-16	2.24294e-14
AT2G39850	897.07	-1.83108	0.222366	-8.23454	1.80248e-16	2.41686e-14
AT3G09260	557.547	2.54788	0.310812	8.19751	2.45414e-16	3.22735e-14
AT2G01940	483.155	-1.28437	0.158179	-8.11973	4.67226e-16	6.06654e-14
AT1G63800	1109.23	1.04921	0.129236	8.11858	4.7168e-16	6.08586e-14
AT5G13490	777.531	1.09145	0.134594	8.10918	5.09622e-16	6.53431e-14
AT5G23410	72.9198	10.1829	1.2589	8.08877	6.02711e-16	7.58565e-14
AT2G39130	873.375	1.0656	0.132242	8.05795	7.75855e-16	9.70528e-14
AT5G22790	1554.04	-1.06779	0.133632	-7.99053	1.34362e-15	1.67056e-13
AT4G25170	764.986	-1.35628	0.171475	-7.90946	2.58505e-15	3.138e-13
AT3G02040	438.282	1.9864	0.251719	7.89134	2.9896e-15	3.58664e-13
AT5G67180	376.654	1.60137	0.203401	7.87297	3.46322e-15	4.10682e-13
AT5G49700	869.218	-1.4862	0.18914	-7.85765	3.91401e-15	4.58874e-13
AT5G24910	668.581	-1.12709	0.143439	-7.85764	3.91435e-15	4.58874e-13
AT2G28610	290.516	-1.62865	0.208086	-7.82681	5.00408e-15	5.83288e-13
AT5G61850	6092.89	-1.11547	0.142902	-7.8058	5.91258e-15	6.81442e-13
AT2G16990	310.655	2.65417	0.340669	7.79103	6.64631e-15	7.61726e-13
AT4G22490	127.82	-4.82383	0.619902	-7.7816	7.16125e-15	8.11674e-13
AT5G05810	433.73	-1.39068	0.181384	-7.66705	1.7599e-14	1.92045e-12
AT4G00870	3322.25	1.1104	0.144821	7.66737	1.75559e-14	1.92045e-12
AT3G23150	2061.04	1.31022	0.171432	7.64281	2.12525e-14	2.27081e-12
AT1G12880	653.182	1.46115	0.191519	7.62925	2.36121e-14	2.50985e-12
AT1G10690	519.733	-1.32237	0.173719	-7.61212	2.69635e-14	2.8367e-12
AT3G13980	375.657	-2.02803	0.2666	-7.60702	2.80479e-14	2.93573e-12
AT5G39050	1482.02	-1.36921	0.180038	-7.6051	2.84678e-14	2.96455e-12
AT2G15128	110.34	-9.26327	1.22295	-7.57454	3.60408e-14	3.73423e-12
AT3G48240	107.937	3.14965	0.416117	7.56914	3.75717e-14	3.87329e-12
AT4G15760	480.871	-1.98766	0.263112	-7.55442	4.20729e-14	4.25185e-12
AT2G39110	174.633	-3.28795	0.437923	-7.50806	6.00119e-14	5.94755e-12
AT3G11010	51.6673	9.67952	1.28916	7.50841	5.98521e-14	5.94755e-12
AT5G51610	51.8143	9.69768	1.29278	7.50139	6.31435e-14	6.22783e-12
AT2G06002	84.6319	-9.29741	1.23978	-7.49923	6.41939e-14	6.30114e-12
AT1G78865	999.699	-1.35597	0.18104	-7.48989	6.89307e-14	6.73388e-12
AT1G27020	384.159	1.74961	0.233713	7.48612	7.09407e-14	6.89738e-12
AT4G39410	522.192	1.14899	0.153647	7.47811	7.53984e-14	7.26196e-12
AT5G25350	2115.12	1.376	0.185493	7.41808	1.18827e-13	1.13383e-11
AT3G26395	448.113	-1.82379	0.246544	-7.39743	1.38841e-13	1.31867e-11
AT3G12170	539.779	1.39502	0.19011	7.33796	2.16876e-13	2.02237e-11
AT4G21690	159.662	-3.33294	0.455491	-7.31724	2.53116e-13	2.34963e-11
AT1G79840	550.842	-1.24004	0.169822	-7.30202	2.83479e-13	2.5847e-11
AT3G16450	49.0028	9.61427	1.31739	7.29798	2.92122e-13	2.65172e-11
AT2G38110	307.575	1.98856	0.272852	7.28804	3.14496e-13	2.81742e-11
AT1G10225	137.882	2.6825	0.370155	7.24698	4.2617e-13	3.72037e-11
AT2G36680	486.942	1.07702	0.148641	7.24583	4.29809e-13	3.73624e-11
AT1G60630	1189.94	1.07557	0.148578	7.23908	4.51752e-13	3.91042e-11
AT3G45060	70.5668	2.99245	0.41439	7.22134	5.14795e-13	4.40043e-11
AT1G13260	1438.09	1.19839	0.166329	7.20492	5.8077e-13	4.88958e-11
AT4G24150	405.031	1.76765	0.245561	7.19842	6.09142e-13	5.10063e-11
AT5G51630	56.9995	8.8723	1.23639	7.17599	7.17832e-13	5.98631e-11
AT5G63760	121.3	2.76884	0.386141	7.17054	7.47012e-13	6.20444e-11
AT3G24100	1095.64	1.83771	0.25686	7.15453	8.39608e-13	6.94539e-11
AT4G12290	707.988	1.15655	0.161766	7.1495	8.70922e-13	7.17548e-11
AT1G24070	1296.54	1.01876	0.14268	7.14013	9.3245e-13	7.65169e-11
AT3G25717	922.904	1.41702	0.19851	7.13831	9.44846e-13	7.72252e-11
AT5G28910	576.884	1.20254	0.168805	7.12388	1.04931e-12	8.5085e-11
AT2G00410	65.8639	-8.86775	1.24666	-7.11322	1.13366e-12	9.15632e-11
AT3G12440	123.956	2.68475	0.378075	7.10112	1.23752e-12	9.84018e-11
AT3G43800	1376.41	-1.28849	0.181939	-7.08198	1.42108e-12	1.1085e-10
AT2G12170	60.4726	-8.71497	1.23574	-7.05244	1.75801e-12	1.35585e-10
AT5G07990	1498.23	1.47628	0.209986	7.03037	2.05988e-12	1.57681e-10
AT5G56040	325.152	1.74047	0.248152	7.01374	2.32037e-12	1.76305e-10
AT1G43910	1443.78	1.16801	0.16663	7.00961	2.38983e-12	1.80913e-10
AT2G11035	41.646	-9.08726	1.29768	-7.00271	2.51056e-12	1.89353e-10
AT2G27035	53.7393	6.60955	0.946078	6.98626	2.82302e-12	2.1214e-10
AT3G16030	103.604	2.73082	0.391773	6.9704	3.16037e-12	2.34061e-10
AT1G69180	808.992	5.75632	0.826697	6.96303	3.3302e-12	2.45752e-10
AT1G55060	186.272	1.81742	0.261823	6.94139	3.88254e-12	2.85485e-10
AT2G16210	159.931	1.7001	0.245347	6.92934	4.22811e-12	3.09784e-10
AT3G16420	731.816	2.00232	0.290068	6.90291	5.09471e-12	3.69321e-10
AT2G11215	99.3601	-8.3747	1.21421	-6.89725	5.30193e-12	3.81646e-10
AT1G16705	72.8799	3.05026	0.442987	6.88566	5.75191e-12	4.12589e-10
AT3G61440	12090	1.01621	0.148414	6.8471	7.53625e-12	5.36827e-10
AT4G31680	867.657	1.07033	0.157079	6.81397	9.49407e-12	6.69316e-10
AT4G38070	95.6476	-8.25094	1.21568	-6.7871	1.14413e-11	7.903e-10
AT1G80440	257.033	-1.64918	0.243255	-6.77965	1.20468e-11	8.26557e-10
AT2G32150	1441.99	1.52811	0.22598	6.76214	1.35965e-11	9.26683e-10
AT3G29410	95.5577	2.24297	0.33216	6.75268	1.45137e-11	9.82669e-10
AT5G26000	9208.01	-3.86839	0.574164	-6.73743	1.61218e-11	1.07732e-09
AT5G02550	2876.96	-1.00332	0.14891	-6.73777	1.60841e-11	1.07732e-09
AT3G59530	390.325	1.8862	0.280457	6.72546	1.75035e-11	1.16586e-09
AT2G42170	58.1661	-5.22602	0.777637	-6.72038	1.81252e-11	1.19948e-09
AT1G76520	557.726	1.12764	0.168059	6.70981	1.94873e-11	1.28547e-09
AT4G36100	29.1199	8.8645	1.32196	6.70558	2.00608e-11	1.31906e-09
AT4G03510	608.679	1.40432	0.210364	6.6757	2.46054e-11	1.61271e-09
AT5G51620	30.3578	8.92428	1.33788	6.67047	2.54992e-11	1.66597e-09
AT3G14060	58.8538	-6.31696	0.949159	-6.65532	2.8268e-11	1.82364e-09
AT4G15210	15781.3	1.64226	0.246756	6.65541	2.82509e-11	1.82364e-09
AT2G01520	158.155	3.26431	0.491656	6.63941	3.14939e-11	2.01277e-09
AT5G11060	1030.89	-1.04918	0.15842	-6.62279	3.52488e-11	2.22502e-09
AT3G44480	586.244	3.54085	0.536349	6.60176	4.06315e-11	2.5183e-09
AT2G22420	1939.1	-1.04518	0.158576	-6.59101	4.36833e-11	2.66715e-09
AT5G17030	432.693	1.58818	0.241823	6.56751	5.11622e-11	3.10531e-09
AT4G08870	561.983	1.74485	0.266006	6.55944	5.40106e-11	3.26852e-09
AT2G39010	1364.58	1.25115	0.190756	6.55889	5.42087e-11	3.27086e-09
AT2G05117	28.3604	8.8224	1.34666	6.5513	5.70384e-11	3.4315e-09
AT1G68780	626.442	-1.49152	0.227982	-6.54228	6.0589e-11	3.63446e-09
AT4G16270	93.7748	4.57648	0.702478	6.51477	7.28024e-11	4.35435e-09
AT5G14000	103.084	3.22625	0.495971	6.50493	7.77301e-11	4.63556e-09
AT1G14240	239.73	1.92673	0.297076	6.48564	8.83554e-11	5.21125e-09
AT5G14380	36.9253	-8.16079	1.26047	-6.4744	9.51897e-11	5.54777e-09
AT3G49270	40.0103	6.19149	0.957004	6.46966	9.82238e-11	5.70839e-09
AT5G18340	45.2586	8.52765	1.31939	6.46335	1.02411e-10	5.93491e-09
AT1G22600	84.3788	-2.40647	0.372411	-6.46185	1.03428e-10	5.97695e-09
AT1G60960	552.839	1.04936	0.162786	6.44627	1.14636e-10	6.56914e-09
AT2G44670	786.952	1.36841	0.21266	6.43471	1.23712e-10	7.06952e-09
AT3G26120	276.794	-1.58703	0.247486	-6.4126	1.43061e-10	8.08511e-09
AT1G09460	307.356	-1.37964	0.216487	-6.37285	1.85542e-10	1.03132e-08
AT3G04960	615.762	1.60819	0.253362	6.34741	2.18968e-10	1.1979e-08
AT3G53980	175.639	2.40436	0.380901	6.31229	2.74939e-10	1.48431e-08
AT3G44400	386.121	1.6567	0.262939	6.30069	2.96314e-10	1.59551e-08
AT3G05660	128.102	1.63476	0.260031	6.2868	3.24082e-10	1.73139e-08
AT4G34135	95.1239	-2.38675	0.379712	-6.28568	3.26426e-10	1.73939e-08
AT3G27150	158.129	-2.15064	0.343069	-6.26884	3.63759e-10	1.91838e-08
AT3G01600	1074.7	-1.08535	0.174065	-6.23531	4.50889e-10	2.35369e-08
AT5G17810	227.055	1.60653	0.257836	6.23081	4.64035e-10	2.41616e-08
AT4G32800	357.706	-2.05067	0.32921	-6.22906	4.69232e-10	2.43704e-08
AT4G10260	291.162	1.15642	0.186313	6.20687	5.40517e-10	2.79313e-08
AT3G58780	54.2758	3.07164	0.496753	6.18344	6.272e-10	3.21675e-08
AT5G07230	48.673	8.64033	1.3985	6.17828	6.48046e-10	3.30713e-08
AT2G28305	982.963	-1.26851	0.205374	-6.17659	6.55004e-10	3.33434e-08
AT3G44630	244.017	1.40665	0.228875	6.14595	7.94858e-10	3.98692e-08
AT5G43870	700.357	-1.00181	0.163455	-6.12892	8.8476e-10	4.42704e-08
AT2G37210	97.0584	-2.09626	0.342344	-6.12326	9.16783e-10	4.57611e-08
AT3G13790	164.01	-1.74021	0.2844	-6.11887	9.42406e-10	4.68122e-08
AT2G14210	215.669	1.80077	0.294354	6.1177	9.4936e-10	4.70438e-08
AT4G23670	3365.14	1.14248	0.187478	6.09395	1.10156e-09	5.3806e-08
AT3G47420	1005.1	1.3146	0.215786	6.09216	1.114e-09	5.42845e-08
AT5G06070	33.6858	-7.89832	1.29693	-6.09002	1.12899e-09	5.48845e-08
AT4G33160	648.549	-1.3077	0.215984	-6.05461	1.40759e-09	6.74688e-08
AT2G08735	34.7718	-3.90304	0.646143	-6.04052	1.53615e-09	7.32886e-08
AT4G36470	304.857	1.34825	0.223218	6.04007	1.54052e-09	7.33265e-08
AT4G13210	100.09	-2.53368	0.42011	-6.03098	1.62964e-09	7.72102e-08
AT1G28610	730.802	1.2142	0.201587	6.02323	1.7097e-09	8.00787e-08
AT5G20150	420.41	1.59588	0.265016	6.02185	1.72435e-09	8.05809e-08
AT5G07460	200.937	1.46464	0.243528	6.01425	1.80719e-09	8.38791e-08
AT3G02310	1548.39	-1.09425	0.182342	-6.0011	1.95987e-09	9.01497e-08
AT3G62690	543.224	-1.44243	0.24047	-5.99839	1.99285e-09	9.14615e-08
AT3G11690	921.483	1.04558	0.175247	5.96633	2.42656e-09	1.10379e-07
AT3G12110	524.21	1.22905	0.206036	5.96523	2.44283e-09	1.10873e-07
AT2G29360	229.151	1.57166	0.264845	5.93426	2.95183e-09	1.31359e-07
AT2G23050	165.381	-1.49705	0.253074	-5.91546	3.30958e-09	1.45388e-07
AT3G22370	2554.83	-1.941	0.328478	-5.90907	3.44054e-09	1.49857e-07
AT5G49520	187.229	-1.2994	0.219898	-5.90913	3.43922e-09	1.49857e-07
AT3G20880	122.67	-2.22143	0.376592	-5.89877	3.66218e-09	1.58501e-07
AT5G58320	278.02	1.28555	0.218077	5.89491	3.74889e-09	1.61572e-07
AT1G52400	34620.6	1.519	0.258585	5.87428	4.24681e-09	1.81886e-07
AT2G02515	27.9322	-7.79813	1.32981	-5.86408	4.51638e-09	1.92627e-07
AT3G28220	129.925	5.40716	0.922413	5.86197	4.57404e-09	1.94681e-07
AT5G47150	87.1782	2.43751	0.417292	5.84126	5.18061e-09	2.19134e-07
AT3G22880	343.503	1.44773	0.248328	5.82991	5.54576e-09	2.33138e-07
AT2G46630	748.859	-1.07757	0.185022	-5.82398	5.74633e-09	2.41001e-07
AT3G47340	47.4051	6.5019	1.11646	5.82369	5.75631e-09	2.41001e-07
AT5G59030	375.34	-1.27924	0.219991	-5.815	6.06349e-09	2.52317e-07
AT3G25130	333.924	-1.93026	0.332581	-5.80388	6.47989e-09	2.68555e-07
AT2G21260	87.0148	2.46961	0.426323	5.79283	6.92099e-09	2.86258e-07
AT3G11402	101.094	-1.81612	0.314261	-5.77902	7.51381e-09	3.0953e-07
AT2G40940	3913.14	1.0316	0.178966	5.76421	8.20399e-09	3.34602e-07
AT2G42530	265.605	2.00401	0.349147	5.73973	9.48267e-09	3.82947e-07
AT5G11070	234.917	-1.28748	0.224363	-5.73837	9.55941e-09	3.85287e-07
AT5G59680	22.9255	6.10988	1.06626	5.73017	1.00329e-08	4.02788e-07
AT5G61320	42.3644	6.79096	1.18565	5.72762	1.0185e-08	4.08095e-07
AT3G02445	20.7442	-7.69959	1.34889	-5.70809	1.14251e-08	4.55117e-07
AT2G41470	192.951	-1.3596	0.238401	-5.703	1.17714e-08	4.66275e-07
AT3G17630	403.11	1.04706	0.183599	5.70298	1.17733e-08	4.66275e-07
AT4G24040	279.579	2.45307	0.430386	5.69968	1.2003e-08	4.73768e-07
AT3G25670	1024.27	-1.30904	0.230477	-5.67971	1.34923e-08	5.28235e-07
AT4G13195	121.435	-1.75574	0.309941	-5.66476	1.47227e-08	5.72036e-07
AT5G15420	25.7265	-7.35181	1.30416	-5.6372	1.72837e-08	6.62654e-07
AT4G09760	473.009	1.77712	0.315266	5.63691	1.73133e-08	6.62654e-07
AT1G18590	195.381	1.78567	0.316893	5.63493	1.75131e-08	6.69053e-07
AT1G07050	112.674	2.57993	0.45827	5.62972	1.80504e-08	6.8702e-07
AT1G19450	540.662	1.18861	0.211162	5.62892	1.81341e-08	6.88927e-07
AT5G10180	53.2644	-6.9478	1.23503	-5.6256	1.84861e-08	6.99708e-07
AT1G05540	125.429	3.13595	0.55808	5.61917	1.91873e-08	7.23579e-07
AT2G41730	815.623	-1.48663	0.265401	-5.60145	2.12568e-08	7.94323e-07
AT1G27030	179.41	1.56325	0.279172	5.5996	2.14853e-08	7.99946e-07
AT2G43530	1023.49	1.27535	0.227783	5.59898	2.15615e-08	8.01328e-07
AT4G02660	299.731	-1.12817	0.201516	-5.59841	2.16321e-08	8.02499e-07
AT2G05070	1783.8	1.04708	0.187249	5.59191	2.24579e-08	8.28641e-07
AT3G60960	320.169	1.63113	0.29271	5.5725	2.51108e-08	9.18266e-07
AT1G52700	644.517	1.17778	0.211485	5.56908	2.56086e-08	9.31902e-07
AT5G22460	1604.32	2.02024	0.363025	5.56501	2.62132e-08	9.48438e-07
AT1G33240	674.259	1.03433	0.186108	5.55766	2.73416e-08	9.85788e-07
AT3G26180	144.182	1.5376	0.276729	5.55634	2.7549e-08	9.89784e-07
AT3G05190	371.133	1.00112	0.180264	5.55363	2.79799e-08	1.00351e-06
AT5G23210	282.792	-1.22843	0.221632	-5.54265	2.9793e-08	1.06296e-06
AT2G13550	184.557	-1.5114	0.273854	-5.519	3.40937e-08	1.20178e-06
AT5G62080	39.5755	6.21973	1.12993	5.50451	3.70189e-08	1.30265e-06
AT2G14080	130.471	-1.59932	0.29119	-5.49237	3.96582e-08	1.38601e-06
AT2G30432	213.67	1.20554	0.219518	5.49175	3.97975e-08	1.38615e-06
AT3G26080	560.949	1.32139	0.240609	5.49187	3.97696e-08	1.38615e-06
AT3G09190	209.379	1.2474	0.227711	5.47799	4.30185e-08	1.48824e-06
AT5G62630	167.539	1.28869	0.23564	5.46889	4.52866e-08	1.55985e-06
AT2G20670	74.0942	3.2154	0.59117	5.43904	5.35696e-08	1.8195e-06
AT4G27310	749.754	1.17423	0.216043	5.43518	5.47418e-08	1.85624e-06
AT4G30110	396.363	1.30215	0.240388	5.41687	6.06507e-08	2.03975e-06
AT2G46680	356.256	-1.14327	0.211905	-5.39518	6.84533e-08	2.2909e-06
AT5G22130	381.809	-1.08706	0.20169	-5.38976	7.05535e-08	2.35734e-06
AT3G12410	218.56	1.27225	0.236318	5.38365	7.29911e-08	2.43086e-06
AT2G41210	279.211	1.24726	0.232007	5.37594	7.61846e-08	2.52738e-06
AT3G50330	20.6588	5.39946	1.00456	5.37495	7.66044e-08	2.53474e-06
AT1G17190	80.7541	1.74528	0.324964	5.3707	7.84337e-08	2.58692e-06
AT4G37610	135.748	1.72775	0.321826	5.3686	7.9351e-08	2.60879e-06
AT4G34850	40.5128	5.73799	1.07068	5.3592	8.35918e-08	2.74204e-06
AT5G22860	42.6276	-4.03246	0.753091	-5.35454	8.57728e-08	2.79358e-06
AT5G65040	218.07	-1.10518	0.206716	-5.34634	8.97491e-08	2.89953e-06
AT5G19260	1107.97	1.29184	0.241835	5.34183	9.20131e-08	2.95826e-06
AT1G05153	33.4344	-6.28667	1.1776	-5.33856	9.36898e-08	3.0032e-06
AT5G13170	24.6944	7.64266	1.43679	5.31924	1.04199e-07	3.31419e-06
AT1G28600	90.4418	1.72161	0.324544	5.30471	1.12852e-07	3.57279e-06
AT3G48640	216.05	1.17422	0.221411	5.30337	1.13687e-07	3.59367e-06
AT2G16870	192.027	1.18519	0.22401	5.29081	1.21778e-07	3.81837e-06
AT5G23115	24.6511	7.63676	1.44407	5.28836	1.23419e-07	3.84794e-06
AT2G15960	259.551	1.29441	0.245104	5.28105	1.28443e-07	3.99244e-06
AT3G21090	326.709	-1.30904	0.24805	-5.27731	1.31096e-07	4.0626e-06
AT1G44970	266.587	8.78952	1.67256	5.25513	1.47919e-07	4.50899e-06
AT5G59390	222.01	1.82184	0.348198	5.23219	1.67517e-07	5.06127e-06
AT3G48185	277.665	1.20754	0.231319	5.22024	1.78696e-07	5.38317e-06
AT3G03470	329.283	1.08792	0.20853	5.21706	1.81782e-07	5.46811e-06
AT2G16750	107.893	1.6975	0.325652	5.21262	1.86192e-07	5.56812e-06
AT2G16580	178.18	-1.62272	0.311411	-5.21086	1.87972e-07	5.61317e-06
AT2G16910	104.536	6.04601	1.16043	5.21013	1.8871e-07	5.627e-06
AT1G78820	250.827	-1.67695	0.322038	-5.20731	1.91593e-07	5.70469e-06
AT1G76600	90.1895	-3.20495	0.616308	-5.20023	1.99042e-07	5.91791e-06
AT3G16470	3986.08	1.59038	0.306553	5.18795	2.12621e-07	6.28517e-06
AT2G42830	15.9231	7.53639	1.45661	5.17394	2.29214e-07	6.72654e-06
AT1G29050	201.021	-1.17328	0.227143	-5.16537	2.39969e-07	6.99286e-06
AT5G52690	24.8618	-4.19382	0.814092	-5.15153	2.58366e-07	7.45483e-06
AT1G69260	213.416	-1.52452	0.296127	-5.14819	2.63014e-07	7.568e-06
AT2G24945	86.1548	-1.56259	0.304042	-5.1394	2.75622e-07	7.89717e-06
AT1G54020	644.21	1.37589	0.26824	5.12932	2.90793e-07	8.30865e-06
AT4G11300	523.254	-1.00161	0.195687	-5.11845	3.08063e-07	8.77767e-06
AT3G15840	246.198	1.11533	0.217994	5.11635	3.11498e-07	8.85096e-06
AT2G36630	182.218	-1.46709	0.286773	-5.11584	3.12342e-07	8.86265e-06
AT1G71050	85.2187	-2.91315	0.570429	-5.10696	3.27388e-07	9.25119e-06
AT5G20710	81.5288	2.24523	0.440721	5.09445	3.49757e-07	9.81567e-06
AT2G40460	298.106	-1.09002	0.214418	-5.08365	3.70257e-07	1.02613e-05
AT1G31760	337.056	-1.36386	0.268447	-5.08055	3.76337e-07	1.04051e-05
AT3G15400	273.253	1.5492	0.305056	5.07841	3.80608e-07	1.04949e-05
AT1G30040	729.425	-2.58539	0.509719	-5.07219	3.93271e-07	1.0815e-05
AT2G11810	29.2693	3.36182	0.66377	5.06474	4.08965e-07	1.12015e-05
AT2G26480	120.475	1.30743	0.259079	5.04646	4.50077e-07	1.22296e-05
AT5G61740	32.8659	-3.63547	0.720536	-5.04551	4.52313e-07	1.22741e-05
AT4G01440	101.433	-1.81924	0.362361	-5.02054	5.15275e-07	1.38725e-05
AT1G04310	2254.36	1.00178	0.200297	5.00149	5.68896e-07	1.51767e-05
AT2G18500	487.878	-1.06312	0.213215	-4.98617	6.15894e-07	1.63455e-05
AT1G58310	78.5033	-1.89838	0.38127	-4.97908	6.3887e-07	1.69115e-05
AT3G28580	114.389	3.25479	0.655002	4.96913	6.72527e-07	1.76657e-05
AT5G57720	491.612	1.45625	0.293315	4.96479	6.8776e-07	1.80427e-05
AT5G55050	60.9037	-1.95765	0.395084	-4.95503	7.23188e-07	1.88756e-05
AT2G42065	59.9617	-2.3268	0.470173	-4.94882	7.46662e-07	1.94388e-05
AT5G09950	305.191	-1.07749	0.217986	-4.94294	7.69531e-07	1.99582e-05
AT5G17780	161.037	-1.5758	0.319001	-4.93981	7.81986e-07	2.02556e-05
AT3G45443	396.443	1.00733	0.204064	4.93635	7.95969e-07	2.054e-05
AT5G17080	11.7203	7.55014	1.53117	4.93096	8.18269e-07	2.10361e-05
AT5G26730	46.4827	4.69491	0.954509	4.91867	8.71343e-07	2.22888e-05
AT3G48700	221.346	1.03993	0.212115	4.90265	9.45536e-07	2.40368e-05
AT1G66140	367.116	-1.50292	0.308167	-4.87698	1.07723e-06	2.69263e-05
AT1G71870	299.691	-1.13184	0.232196	-4.87449	1.09092e-06	2.72265e-05
AT1G04107	402.808	-1.10319	0.226484	-4.87094	1.11066e-06	2.7585e-05
AT5G66440	389.381	-1.08044	0.221888	-4.86933	1.11977e-06	2.77776e-05
AT1G71920	358.698	1.49644	0.307531	4.86597	1.13897e-06	2.82196e-05
AT5G53870	17.4002	-6.73718	1.38772	-4.85486	1.20473e-06	2.97413e-05
AT3G46770	17.2357	5.21348	1.0745	4.852	1.2222e-06	3.01363e-05
AT5G41610	20.6776	-5.2523	1.08416	-4.84459	1.26877e-06	3.11348e-05
AT3G57780	364.701	1.01028	0.208553	4.84423	1.27101e-06	3.11526e-05
AT1G24590	344.024	-1.03076	0.213052	-4.83804	1.31127e-06	3.19097e-05
AT1G64690	63.3538	1.92046	0.397043	4.83691	1.31874e-06	3.20166e-05
AT4G36105	24.2588	4.33094	0.895575	4.83593	1.32523e-06	3.21362e-05
AT2G44745	226.241	1.10343	0.229892	4.79978	1.58838e-06	3.77693e-05
AT4G27730	271.446	1.03302	0.215368	4.79654	1.6143e-06	3.83304e-05
AT3G13898	25.8459	-4.41289	0.922282	-4.78475	1.71201e-06	4.04165e-05
AT3G29030	107.339	1.27852	0.267359	4.78202	1.73541e-06	4.09218e-05
AT3G44960	353.788	1.11164	0.233038	4.77023	1.84015e-06	4.31437e-05
AT3G51380	147.589	-1.20165	0.252511	-4.75879	1.94755e-06	4.54022e-05
AT4G21650	1003.4	1.2415	0.260982	4.75703	1.96461e-06	4.56444e-05
AT5G23750	68.6761	3.46985	0.729996	4.75324	2.00182e-06	4.64037e-05
AT4G02810	345.696	1.1088	0.233958	4.73932	2.14439e-06	4.94294e-05
AT4G36380	245.914	-1.25871	0.265628	-4.73864	2.15158e-06	4.95394e-05
AT3G42640	395.645	1.31517	0.278039	4.73014	2.24362e-06	5.12561e-05
AT2G41190	87.4007	-1.70602	0.3607	-4.72975	2.24793e-06	5.12972e-05
AT2G00880	32.4948	-3.44631	0.730473	-4.71791	2.38277e-06	5.40737e-05
AT3G56620	110.375	-1.39307	0.295503	-4.71422	2.42636e-06	5.46997e-05
AT2G30860	19914.5	1.08416	0.230144	4.71079	2.46752e-06	5.54029e-05
AT3G44320	434.42	-1.58892	0.338061	-4.70009	2.6005e-06	5.77827e-05
AT4G13410	198.943	1.10913	0.235989	4.69993	2.60255e-06	5.77827e-05
AT1G21270	240.417	1.1171	0.237908	4.69552	2.65925e-06	5.89778e-05
AT3G28910	264.416	-1.01471	0.216424	-4.68852	2.75191e-06	6.0762e-05
AT3G19400	680.837	1.28742	0.274607	4.68824	2.75563e-06	6.0762e-05
AT5G06570	105.497	1.61362	0.344195	4.6881	2.75747e-06	6.0762e-05
AT3G16410	1271.33	1.09092	0.232899	4.68409	2.81204e-06	6.16994e-05
AT4G36850	40.6536	2.7452	0.587059	4.67619	2.92254e-06	6.39871e-05
AT4G33660	605.632	-1.01306	0.216883	-4.67101	2.99729e-06	6.54143e-05
AT5G17110	758.623	-4.82696	1.03425	-4.6671	3.05477e-06	6.65272e-05
AT1G11080	246.719	-1.17145	0.251454	-4.65872	3.18185e-06	6.90121e-05
AT5G11930	219.011	-1.53637	0.331965	-4.62812	3.68996e-06	7.86618e-05
AT1G01290	1244.14	1.0289	0.222464	4.62501	3.7458e-06	7.96322e-05
AT5G63350	42.2182	-2.99185	0.647649	-4.61955	3.84566e-06	8.14176e-05
AT2G22170	358.359	1.20385	0.260686	4.61803	3.87402e-06	8.19335e-05
AT2G43550	766.789	1.0448	0.226426	4.61433	3.94365e-06	8.31491e-05
AT1G10470	1112.31	1.07037	0.232074	4.61221	3.98409e-06	8.38293e-05
AT3G53450	282.97	-1.3851	0.300568	-4.60827	4.06024e-06	8.52567e-05
AT4G15200	2955.39	1.92234	0.417226	4.60744	4.07657e-06	8.5512e-05
AT1G22330	183.384	-1.29144	0.280315	-4.6071	4.08325e-06	8.55648e-05
AT3G24890	41.4042	4.71868	1.0246	4.60539	4.11693e-06	8.60946e-05
AT4G01540	165.267	1.27756	0.278148	4.59308	4.3676e-06	9.03258e-05
AT5G23800	138.956	1.4212	0.309411	4.59324	4.36413e-06	9.03258e-05
AT2G43120	100.13	1.64333	0.358615	4.58244	4.59586e-06	9.46628e-05
AT1G67260	477.857	1.087	0.2373	4.58073	4.63364e-06	9.50591e-05
AT5G00450	46.106	2.80629	0.613579	4.57365	4.79305e-06	9.76459e-05
AT4G03965	114.515	1.41645	0.309942	4.57004	4.87626e-06	9.89481e-05
AT2G42885	84.5104	-1.87487	0.410419	-4.56819	4.91951e-06	9.95284e-05
AT2G20721	85.9208	-2.14507	0.470074	-4.56325	5.03672e-06	0.000101302
AT3G57670	304.929	-1.00989	0.221384	-4.5617	5.07401e-06	0.000101753
AT1G62940	12.1714	7.58997	1.66544	4.55735	5.1804e-06	0.000103297
AT1G02520	328.556	-1.12792	0.247753	-4.55261	5.29846e-06	0.000105124
AT1G18265	61.5302	2.701	0.594619	4.54241	5.56144e-06	0.000109494
AT2G47520	2121.05	-1.42749	0.316077	-4.51628	6.29358e-06	0.00012169
AT1G22910	111.034	-1.70079	0.376839	-4.51331	6.3824e-06	0.000122968
AT2G16720	68.939	1.78942	0.396963	4.50778	6.5508e-06	0.000125598
AT3G44660	29.0459	3.60697	0.801793	4.49863	6.83929e-06	0.000130156
AT1G18960	11.3494	7.46241	1.65944	4.49694	6.89395e-06	0.000130953
AT2G37640	1656.36	-1.46486	0.326078	-4.49236	7.04387e-06	0.000133184
AT5G19100	115.263	-4.42397	0.984844	-4.49205	7.05408e-06	0.000133255
AT2G05695	10.0684	7.32981	1.63336	4.48756	7.20438e-06	0.000135594
AT3G17790	679.439	1.00251	0.223554	4.48441	7.31152e-06	0.000137359
AT5G44260	101.678	1.84499	0.411609	4.48238	7.38167e-06	0.00013855
AT2G26650	83.4018	-2.00782	0.449283	-4.46895	7.86034e-06	0.000146329
AT2G39660	186.537	-1.02253	0.229309	-4.45917	8.22772e-06	0.000152448
AT1G75830	18.0046	-6.06893	1.36117	-4.45861	8.24944e-06	0.000152466
AT3G19270	159.473	1.58166	0.354742	4.45862	8.24904e-06	0.000152466
AT4G39780	58.7897	1.99106	0.446956	4.45472	8.40033e-06	0.000154975
AT1G06170	25.661	5.94521	1.33496	4.45348	8.44879e-06	0.00015545
AT5G15537	122.042	1.57892	0.356534	4.42853	9.48786e-06	0.000172709
AT3G16300	70.1959	2.27392	0.513535	4.42797	9.51255e-06	0.000172951
AT1G55205	237.142	-1.29658	0.292895	-4.42677	9.56528e-06	0.000173656
AT1G58410	69.7421	-1.90463	0.43115	-4.41756	9.98223e-06	0.000180587
AT2G16060	137.339	-1.91861	0.434957	-4.41102	1.02884e-05	0.000185309
AT5G25950	11.7712	7.55402	1.71521	4.40413	1.0621e-05	0.000190796
AT1G70170	17.5473	-6.15843	1.39953	-4.40037	1.08068e-05	0.000193456
AT4G34580	58.4272	-2.40664	0.548193	-4.39014	1.1328e-05	0.000201381
AT2G36660	207.582	1.64112	0.373884	4.3894	1.13665e-05	0.000201891
AT4G34138	82.8906	-1.91253	0.435934	-4.38721	1.14814e-05	0.000203754
AT2G44735	59.5784	-1.69986	0.387484	-4.38691	1.14973e-05	0.000203861
AT3G26290	159.093	1.53805	0.351253	4.37876	1.19355e-05	0.000210721
AT3G23120	180.515	1.28571	0.29374	4.37705	1.20298e-05	0.00021202
AT2G08765	108.593	-2.04171	0.468092	-4.36177	1.29014e-05	0.000225444
AT5G42500	238.329	-1.49171	0.34245	-4.35601	1.32454e-05	0.000231063
AT5G24820	10.1198	7.33549	1.68537	4.35246	1.3462e-05	0.000233847
AT3G49690	43.2786	1.96589	0.451994	4.34937	1.36532e-05	0.000236767
AT5G23240	59.0916	2.61432	0.601548	4.34599	1.38651e-05	0.000239834
AT5G18000	43.8021	2.80314	0.645513	4.3425	1.40869e-05	0.000242851
AT1G23560	38.9851	2.42333	0.558091	4.34217	1.41084e-05	0.000243017
AT5G44530	325.87	1.02677	0.236867	4.33477	1.45913e-05	0.000249659
AT2G45180	137.664	-1.85842	0.428769	-4.33432	1.46211e-05	0.000249961
AT2G23430	125.177	1.60519	0.370475	4.33277	1.47242e-05	0.000251303
AT3G45970	38.2827	2.21041	0.511335	4.32282	1.54049e-05	0.000260753
AT5G48800	225.556	-1.07885	0.250012	-4.31521	1.59454e-05	0.000269234
AT4G37800	89.7767	1.74031	0.403452	4.31354	1.6066e-05	0.000270644
AT3G15356	16.0427	-6.00905	1.39331	-4.31277	1.6122e-05	0.000271323
AT2G21450	33.6688	2.80804	0.652152	4.30582	1.66372e-05	0.000279077
AT4G35720	21.0844	3.14475	0.734161	4.28347	1.84002e-05	0.000305899
AT3G22850	124.557	1.5938	0.374756	4.25291	2.11012e-05	0.00034576
AT2G39855	32.9472	-3.84283	0.90394	-4.2512	2.12626e-05	0.000348126
AT3G11480	106.701	2.08405	0.49079	4.24631	2.17317e-05	0.000354675
AT2G38465	68.8882	1.60404	0.379726	4.2242	2.39793e-05	0.000388213
AT5G63390	70.0919	1.53206	0.363179	4.21846	2.45981e-05	0.000395478
AT5G01595	21.8217	-4.09237	0.971339	-4.21312	2.51867e-05	0.000403676
AT4G33390	9.78448	7.0778	1.6806	4.21148	2.53701e-05	0.000405982
AT1G76250	15.79	6.08093	1.44592	4.20559	2.604e-05	0.000415729
AT1G79620	126.082	-1.27951	0.304502	-4.20198	2.64588e-05	0.000422086
AT5G21150	68.0707	2.19161	0.521674	4.20112	2.65597e-05	0.000423037
AT4G18970	793.501	1.11941	0.266692	4.19741	2.69985e-05	0.000429693
AT1G09915	82.5455	-1.8997	0.45281	-4.19536	2.72433e-05	0.000432917
AT5G05220	18.5405	-5.82368	1.38913	-4.19233	2.76109e-05	0.00043808
AT2G23760	233.437	-1.35489	0.324101	-4.18044	2.90941e-05	0.000457719
AT3G27940	23.8633	7.00354	1.6806	4.16728	3.08262e-05	0.000481278
AT5G12020	14.3747	-5.90253	1.41759	-4.16378	3.13025e-05	0.000487972
AT3G16330	335.059	-1.1091	0.266533	-4.1612	3.1658e-05	0.000492764
AT1G29395	43.7431	2.82891	0.680386	4.1578	3.21321e-05	0.000498255
AT5G59320	90.0082	2.17323	0.524486	4.14355	3.41973e-05	0.0005263
AT5G22608	22.2889	3.60224	0.871179	4.13489	3.55118e-05	0.000544081
AT5G26280	37.7909	2.96078	0.716351	4.13314	3.57838e-05	0.00054784
AT5G40040	81.0877	-2.92511	0.707778	-4.13281	3.58347e-05	0.00054821
AT5G60142	59.2946	2.17226	0.527432	4.11856	3.81245e-05	0.000579351
AT5G66052	287.423	-1.59867	0.38908	-4.10885	3.97641e-05	0.000602037
AT5G10570	67.0184	-1.9317	0.471884	-4.09359	4.24751e-05	0.000640248
AT2G43920	34.191	2.15505	0.527857	4.08263	4.45285e-05	0.000661479
AT3G59845	45.443	2.27975	0.558944	4.07867	4.52932e-05	0.000671381
AT1G55740	31.0539	3.16323	0.775756	4.07761	4.55003e-05	0.000673963
AT3G28890	50.4963	2.84538	0.697845	4.07738	4.55459e-05	0.000674152
AT3G28770	11.493	-6.20009	1.5254	-4.06456	4.8123e-05	0.000705174
AT1G05260	25.5758	3.81291	0.940115	4.05579	4.99642e-05	0.000727994
AT4G26530	123.495	1.91315	0.472526	4.04877	5.14866e-05	0.000748051
AT1G19640	74.2191	5.18012	1.28203	4.04058	5.33198e-05	0.000768696
AT1G13470	94.1027	1.73382	0.429195	4.0397	5.35194e-05	0.000771033
AT2G42990	40.4141	2.18436	0.540901	4.03836	5.38255e-05	0.000773478
AT3G19553	126.907	1.06989	0.265103	4.03574	5.44295e-05	0.000780853
AT3G22160	165.608	1.30164	0.322602	4.03483	5.46421e-05	0.000782809
AT5G15970	4441.79	1.10075	0.272974	4.03244	5.52e-05	0.000789699
AT1G26570	255.413	-1.08212	0.268563	-4.02929	5.59448e-05	0.000797019
AT3G45600	56.8356	2.23413	0.555364	4.02282	5.7506e-05	0.000816991
AT1G33700	179.938	-1.36178	0.33908	-4.01611	5.91666e-05	0.000837765
AT5G23360	128.865	1.47334	0.366853	4.01616	5.91553e-05	0.000837765
AT4G36900	203.781	-1.14841	0.286343	-4.01062	6.05597e-05	0.000855047
AT3G13220	40.612	8.34684	2.08325	4.00664	6.15897e-05	0.000865419
AT1G65230	163.76	-1.64465	0.41065	-4.00499	6.20213e-05	0.000870292
AT5G05320	202.849	1.00505	0.251702	3.993	6.52427e-05	0.000910513
AT5G28080	15.5186	3.99122	1.00054	3.98907	6.63332e-05	0.000924474
AT2G42980	44.4716	-2.56263	0.643772	-3.98065	6.87272e-05	0.000953246
AT2G32280	325.053	1.19341	0.300376	3.97305	7.09583e-05	0.000978299
AT5G41750	87.5744	1.39073	0.35049	3.96795	7.24935e-05	0.000996786
AT4G18290	108.133	1.99928	0.504168	3.96551	7.32391e-05	0.00100569
AT2G44300	150.162	-1.5402	0.38877	-3.96172	7.44114e-05	0.00101883
AT5G23350	59.6753	1.77941	0.450329	3.95136	7.77086e-05	0.00105716
AT5G23970	15.6894	4.45927	1.1292	3.94907	7.84541e-05	0.00106518
AT3G55880	109.832	-1.3261	0.33644	-3.94158	8.09476e-05	0.00109758
AT4G26320	30.4953	-2.6273	0.66695	-3.93927	8.17297e-05	0.00110672
AT5G23810	176.34	-1.29947	0.331564	-3.91922	8.88359e-05	0.00119116
AT2G37460	96.1323	1.41693	0.361793	3.9164	8.98803e-05	0.0012028
AT5G57880	80.0499	1.71715	0.43883	3.91301	9.1151e-05	0.00121426
AT1G69490	122.703	1.33739	0.341881	3.91185	9.15931e-05	0.00121906
AT2G01200	82.9687	1.56706	0.400709	3.91073	9.20192e-05	0.00122256
AT5G60430	272.292	1.09695	0.28062	3.90904	9.26645e-05	0.00122884
AT2G17550	131.23	1.14122	0.292074	3.90729	9.33369e-05	0.00123616
AT5G37180	34.556	-2.60089	0.666022	-3.90511	9.41839e-05	0.00124336
AT2G42140	8.94716	6.71217	1.72073	3.90076	9.58913e-05	0.00126427
AT5G51920	95.0732	-1.52125	0.390886	-3.8918	9.95015e-05	0.0013035
AT2G05330	12.2446	-5.6495	1.45201	-3.89081	9.99097e-05	0.00130634
AT5G12280	90.8854	1.1629	0.299051	3.88863	0.000100811	0.00131645
AT2G03020	27.9365	2.55381	0.656901	3.88765	0.000101218	0.00132092
AT1G69270	69.4053	-1.63972	0.422636	-3.87975	0.000104565	0.00135941
AT1G74453	102.061	-1.73887	0.449424	-3.8691	0.000109236	0.00141031
AT5G26170	170.493	1.15634	0.299318	3.86325	0.000111887	0.00144
AT5G28030	196.767	1.14976	0.297647	3.86283	0.000112081	0.0014416
AT1G13670	18.0231	-4.2724	1.10684	-3.86	0.000113385	0.00145551
AT3G44430	142.95	11.1581	2.8908	3.85987	0.000113447	0.00145551
AT1G55580	341.107	-1.32056	0.343676	-3.84244	0.000121817	0.00155029
AT3G27920	25.2791	2.42136	0.630451	3.84068	0.000122694	0.00155856
AT1G62180	477.834	-1.0109	0.26382	-3.83179	0.000127216	0.00160279
AT5G19151	187.371	1.04369	0.273176	3.82058	0.00013314	0.00166691
AT3G61320	178.479	-1.46598	0.383812	-3.81952	0.00013371	0.00167259
AT5G57735	96.2669	-1.29097	0.338009	-3.81934	0.000133811	0.00167284
AT1G19570	6480.91	1.11857	0.293081	3.81659	0.000135311	0.00169057
AT3G01940	7.61295	-6.07075	1.59378	-3.80903	0.000139513	0.00173672
AT5G55720	38.4649	3.16711	0.83189	3.80713	0.000140591	0.00174908
AT5G02575	28.4176	-3.5061	0.922877	-3.79909	0.000145227	0.00179694
AT1G77690	59.6176	-1.59553	0.420405	-3.79523	0.000147505	0.00181746
AT1G14520	29.6906	2.80383	0.73886	3.7948	0.00014776	0.0018195
AT4G21990	2339.19	-1.34287	0.354293	-3.79029	0.000150473	0.00184626
AT5G57565	45.5836	2.04484	0.539669	3.78905	0.000151223	0.00185325
AT5G57090	7.03814	-5.87403	1.5507	-3.78799	0.000151869	0.00185895
AT1G17180	22.3671	-3.05418	0.806639	-3.7863	0.000152905	0.0018694
AT1G12080	958.498	1.88793	0.500307	3.77354	0.000160945	0.00195223
AT3G16430	19.4381	2.81358	0.745634	3.77341	0.00016103	0.00195223
AT1G49830	45.6939	-2.05844	0.547377	-3.76055	0.000169537	0.00203157
AT3G46530	151.73	1.21866	0.324454	3.75604	0.000172623	0.00206372
AT1G78850	307.797	-1.27993	0.341249	-3.75071	0.000176335	0.00210334
AT1G75880	8.92072	6.90847	1.84331	3.74787	0.000178343	0.00212221
AT5G52390	69.3235	1.87668	0.501689	3.74072	0.000183494	0.0021772
AT3G23410	76.6411	2.86419	0.768602	3.72649	0.000194161	0.00228658
AT2G28120	68.559	1.23514	0.332338	3.71652	0.000201986	0.00236245
AT1G29195	111.452	1.33031	0.358184	3.71405	0.000203972	0.00238161
AT5G51210	9.76021	-5.78525	1.55807	-3.71308	0.00020475	0.00238835
AT3G28345	537.907	1.75381	0.472801	3.70941	0.000207742	0.00241191
AT4G29140	590.906	-1.05587	0.285015	-3.70461	0.000211715	0.00245109
AT4G19380	11.6956	5.72761	1.54736	3.70153	0.000214305	0.00247549
AT4G38080	95.5859	-2.33652	0.631327	-3.70097	0.000214774	0.00247951
AT2G37678	294.655	1.18071	0.319904	3.69082	0.000223533	0.00256763
AT3G07450	6.86955	6.7812	1.84035	3.68474	0.000228935	0.00262234
AT5G07760	44.8553	-2.38577	0.648248	-3.68034	0.000232927	0.0026562
AT5G15840	28.4296	-2.71514	0.737981	-3.67915	0.000234017	0.00266315
AT1G02460	59.1762	-2.44985	0.665933	-3.67882	0.000234316	0.00266315
AT1G25440	362.346	1.07858	0.293182	3.67888	0.000234259	0.00266315
AT5G11410	88.4725	1.42126	0.386321	3.67896	0.000234186	0.00266315
AT5G16190	197.11	1.21723	0.331041	3.67699	0.000236005	0.00267938
AT5G54400	107.965	1.48232	0.403749	3.67139	0.000241232	0.00273116
AT2G21140	79.8177	2.48531	0.677663	3.66747	0.000244962	0.00276841
AT2G03760	3572.07	-1.33221	0.363926	-3.66065	0.000251574	0.00282642
AT3G22800	14.1716	4.20867	1.15037	3.65855	0.000253649	0.00284506
AT5G67620	70.3196	-1.8608	0.509393	-3.65298	0.000259216	0.00289806
AT5G36150	11.6039	5.8741	1.61145	3.64522	0.000267166	0.00297391
AT2G23410	45.4533	2.15347	0.591017	3.64366	0.000268787	0.0029887
AT3G12203	7.13921	-5.75264	1.57944	-3.64221	0.000270309	0.00300088
AT3G47560	144.899	1.24392	0.341533	3.64217	0.000270348	0.00300088
AT4G26280	133.602	2.11266	0.580314	3.64054	0.000272064	0.00301196
AT4G22755	121.732	1.16707	0.32102	3.6355	0.000277444	0.00306174
AT3G51410	61.7501	1.68814	0.464831	3.63172	0.000281539	0.00309568
AT1G73680	135.859	-1.0195	0.280963	-3.6286	0.00028496	0.00312785
AT5G47550	43.4149	1.65082	0.455202	3.62656	0.00028722	0.00314929
AT3G27640	501.875	1.06518	0.294105	3.62178	0.000292587	0.00319896
AT1G58460	159.197	1.04072	0.288012	3.61347	0.000302128	0.00327598
AT4G32990	71.0009	-1.84682	0.511719	-3.60906	0.000307313	0.00332693
AT2G14900	125.44	1.75939	0.487659	3.60783	0.00030877	0.00333917
AT1G24530	53.3226	1.58736	0.440401	3.60434	0.000312941	0.00337396
AT5G05775	73.0656	1.19823	0.332701	3.60152	0.000316359	0.00340509
AT3G50840	37.1727	1.809	0.502342	3.60114	0.00031683	0.00340837
AT5G25490	202.338	-1.19673	0.3332	-3.59164	0.000328609	0.00351443
AT1G05700	13.3808	-3.65702	1.01937	-3.58753	0.000333826	0.00355948
AT4G15258	8.75086	-5.42593	1.51763	-3.57525	0.000349889	0.00370572
AT5G41410	122.075	1.5283	0.427628	3.5739	0.000351702	0.00371724
AT3G49551	9.61924	-6.35391	1.77967	-3.57027	0.000356613	0.00375946
AT5G44540	40.5844	9.34211	2.62397	3.5603	0.000370428	0.00388316
AT3G03650	10.9128	5.18897	1.45825	3.55835	0.000373185	0.0039001
AT3G59765	2412.46	-1.01997	0.286964	-3.55437	0.000378892	0.00394567
AT2G22330	289.657	1.52043	0.427849	3.55365	0.000379922	0.00395439
AT3G20760	120.368	1.64544	0.463397	3.55083	0.000384023	0.003991
AT4G39830	113.45	-2.06128	0.580734	-3.54943	0.000386062	0.00400812
AT4G31330	22.9852	2.99668	0.846277	3.54101	0.000398597	0.00410709
AT1G66390	67.6981	1.6093	0.454576	3.54022	0.00039979	0.00411318
AT4G16545	82.8924	2.02503	0.572597	3.53657	0.000405367	0.00415597
AT3G13010	6.50384	-5.6294	1.59353	-3.53266	0.000411397	0.00420519
AT5G16530	90.1196	-1.2585	0.356418	-3.53097	0.000414043	0.00422171
AT1G77640	9.28374	-5.16623	1.46345	-3.53018	0.000415281	0.00423049
AT2G27220	53.6505	-1.68683	0.477906	-3.52963	0.000416147	0.00423265
AT5G28650	90.4784	1.22502	0.347179	3.52851	0.000417904	0.00424631
AT5G15100	19.562	-2.889	0.819287	-3.52624	0.00042151	0.00427501
AT2G36080	45.7534	1.65651	0.470338	3.52195	0.00042838	0.00433344
AT1G52770	85.9555	1.15687	0.32914	3.51482	0.00044006	0.00443628
AT5G59820	183.029	-1.46295	0.416464	-3.51279	0.000443425	0.00446801
AT1G75810	103.73	-1.11822	0.318841	-3.50712	0.000452981	0.00453533
AT3G28740	48.6066	-1.76127	0.502469	-3.50523	0.000456206	0.00456317
AT1G05136	14.1395	-3.53654	1.00963	-3.50282	0.000460363	0.00459579
AT5G17040	38.2719	1.58924	0.453801	3.50206	0.000461677	0.00460667
AT2G38060	112.865	1.14687	0.327666	3.50013	0.000465028	0.00463784
AT5G41740	68.4529	1.43985	0.411965	3.49507	0.00047394	0.00471527
AT4G14080	68.6893	10.1015	2.89672	3.48721	0.000488086	0.00483724
AT3G18260	7.80263	-5.52155	1.58766	-3.4778	0.000505549	0.00498382
AT3G22060	12.6233	3.31224	0.953434	3.47401	0.000512746	0.00504266
AT5G16090	8.34391	4.28787	1.23518	3.47146	0.000517641	0.00508593
AT1G69730	146.209	1.02114	0.29478	3.46408	0.000532049	0.00519267
AT3G13662	205.003	-3.22696	0.932128	-3.46192	0.000536331	0.00522451
AT5G63800	55.914	1.97193	0.570244	3.45805	0.000544109	0.00528522
AT2G23840	198.517	1.02352	0.296081	3.45688	0.000546471	0.00530064
AT3G21310	151.661	1.177	0.340732	3.45432	0.000551682	0.00534182
AT5G49360	97.4148	1.23695	0.358327	3.45201	0.000556432	0.00538199
AT1G12570	82.9068	1.44624	0.419802	3.44504	0.000570977	0.00550969
AT3G25905	131.936	1.15734	0.336984	3.4344	0.000593868	0.00570642
AT2G43930	67.7928	-1.27933	0.373463	-3.42559	0.000613474	0.00587006
AT1G05100	195.087	-1.01381	0.296321	-3.42133	0.000623146	0.0059432
AT5G14890	111.132	-1.00143	0.293084	-3.41688	0.00063343	0.00602449
AT2G37610	13.5528	-3.35047	0.980616	-3.4167	0.00063384	0.00602559
AT3G07340	24.5634	-2.86298	0.838605	-3.41398	0.000640212	0.00607209
AT3G26930	44.7185	2.49022	0.729828	3.41207	0.000644727	0.00610117
AT5G39580	14.955	3.61387	1.0597	3.41028	0.000648963	0.0061296
AT4G28140	88.7071	-1.67908	0.492523	-3.40914	0.000651691	0.00614426
AT4G18205	87.812	1.165	0.341731	3.40913	0.000651714	0.00614426
AT4G31250	30.086	-2.36845	0.695612	-3.40485	0.000662009	0.00621956
AT4G24130	74.718	1.2242	0.35976	3.40282	0.000666952	0.0062563
AT2G09485	7.54967	-5.64881	1.662	-3.3988	0.000676824	0.00633153
AT3G29575	491.57	-1.01948	0.300164	-3.39642	0.000682728	0.00637513
AT5G58390	24.8432	2.45645	0.723705	3.39427	0.000688111	0.00641955
AT1G78500	15.7138	3.53036	1.04465	3.37948	0.000726227	0.00670804
AT2G40935	114.633	-1.09585	0.324331	-3.3788	0.000728034	0.00671566
AT3G57130	137.231	-1.16436	0.344731	-3.37759	0.000731252	0.0067302
AT1G25550	119.424	1.20677	0.357446	3.37609	0.000735225	0.00674293
AT5G56810	31.0588	-2.29764	0.680681	-3.3755	0.000736811	0.00675108
AT2G37750	10.0065	4.9871	1.4774	3.3756	0.000736544	0.00675108
AT5G56540	70.47	-2.21776	0.657501	-3.37301	0.000743517	0.00680645
AT2G05185	10.546	-5.19581	1.54048	-3.37286	0.000743922	0.00680712
AT2G32530	23.0044	3.00253	0.892098	3.36569	0.000763517	0.00696158
AT1G24148	42.6239	2.25503	0.670289	3.36426	0.000767494	0.00698852
AT1G53542	5.36807	-5.74935	1.70918	-3.3638	0.000768761	0.00699696
AT3G12040	152.94	-1.17804	0.350332	-3.36263	0.000772044	0.00701092
AT3G23270	86.7164	1.37607	0.409215	3.36272	0.000771799	0.00701092
AT4G39950	317.648	2.54484	0.757047	3.36154	0.000775105	0.00702397
AT1G22890	31.7381	-2.45997	0.732411	-3.35873	0.00078302	0.00707962
AT3G13130	354.95	-1.0462	0.311654	-3.35693	0.000788124	0.00711322
AT3G11150	85.9808	1.30623	0.389286	3.35545	0.000792361	0.00713891
AT4G15960	212.484	-1.54495	0.46146	-3.34795	0.000814117	0.00731244
AT3G44805	7.39196	5.86318	1.75164	3.34725	0.000816164	0.00732762
AT3G12420	26.0724	3.59947	1.07729	3.34124	0.000834045	0.00745553
AT5G53390	217.978	-2.2969	0.68789	-3.33906	0.000840631	0.00750459
AT5G02760	126.415	1.58992	0.476687	3.33536	0.000851905	0.00758214
AT1G69500	35.371	7.07863	2.12469	3.3316	0.000863482	0.00766522
AT3G52740	143.385	-1.16737	0.350906	-3.32672	0.000878731	0.00778712
AT3G20898	140.752	-1.26344	0.380332	-3.32193	0.000893969	0.00790848
AT5G59385	5.31434	6.40776	1.93064	3.31899	0.00090345	0.00797517
AT3G48550	152.069	-1.13893	0.343305	-3.31754	0.000908131	0.00800615
AT5G52547	87.7916	1.20859	0.36463	3.31457	0.000917843	0.00807442
AT2G22960	136.187	1.31838	0.397855	3.31372	0.00092065	0.00808871
AT2G02060	279.275	1.13053	0.342203	3.30369	0.000954217	0.00833721
AT3G51660	172.344	-1.17425	0.355781	-3.30048	0.000965193	0.00840091
AT1G19020	15.5535	-3.5294	1.07003	-3.29843	0.000972286	0.00845546
AT5G09700	5.74857	-5.46622	1.66022	-3.29247	0.000993116	0.00858867
AT4G16540	31.9721	1.90709	0.579478	3.29104	0.000998162	0.00862565
AT2G23680	68.2738	1.51597	0.460858	3.28946	0.0010038	0.00866342
AT5G08250	6.09719	6.60125	2.00687	3.28932	0.00100428	0.00866396
AT5G01190	13.276	-4.16923	1.26801	-3.28802	0.00100896	0.00869702
AT5G47220	783.618	1.56099	0.475464	3.28309	0.00102677	0.00881348
AT4G03065	11.8266	-3.72464	1.13534	-3.28063	0.00103575	0.0088794
AT3G23030	147.957	-1.1331	0.346167	-3.27329	0.00106304	0.00907539
AT5G16240	41.5534	1.80895	0.553864	3.26605	0.00109059	0.00926822
AT5G13210	52.836	-1.48428	0.454509	-3.26567	0.00109205	0.00927292
AT1G27110	96.2725	1.18499	0.362992	3.2645	0.00109659	0.00928783
AT2G36210	9.40543	-4.50056	1.37996	-3.26138	0.00110873	0.00934494
AT2G05380	843.887	-1.42602	0.437349	-3.26061	0.00111173	0.0093587
AT3G55290	70.8847	1.73759	0.53309	3.25946	0.00111623	0.00938891
AT4G15530	96.2689	1.13453	0.348516	3.25531	0.00113269	0.00950392
AT1G77200	51.8933	1.30723	0.40184	3.25311	0.00114148	0.00956201
AT5G40260	6.91631	5.82631	1.79156	3.25209	0.00114558	0.00959246
AT1G58848	60.3244	1.90895	0.587588	3.24878	0.001159	0.00968498
AT1G01340	46.3097	1.41902	0.437332	3.24472	0.00117568	0.00978749
AT1G51055	83.881	1.01333	0.312837	3.23917	0.00119877	0.0099566
AT4G37295	6.27894	-5.6535	1.74586	-3.23823	0.00120273	0.00997736
AT1G19380	77.3038	1.28098	0.39556	3.23839	0.00120208	0.00997736
AT1G35290	44.8399	1.65797	0.512268	3.23653	0.00120994	0.010025
AT3G11080	47.2082	1.655	0.512265	3.23074	0.00123469	0.0101889
AT5G44390	19.4169	2.40064	0.743857	3.22729	0.00124968	0.0102961
AT2G28140	67.8826	1.5914	0.493938	3.22186	0.0012736	0.0104595
AT5G14010	10.6684	3.90607	1.21341	3.21908	0.00128605	0.0105488
AT3G62740	111.325	-1.05753	0.328669	-3.2176	0.00129267	0.0105801
AT5G24640	102.638	-1.22575	0.381238	-3.21519	0.00130359	0.0106546
AT2G29710	88.4232	1.21982	0.380177	3.20857	0.00133398	0.0108511
AT1G01470	113.892	1.32048	0.412586	3.20049	0.00137193	0.0110982
AT5G06165	7.2684	-5.49561	1.72137	-3.19258	0.00141009	0.011331
AT2G36590	40.5195	1.95	0.612706	3.1826	0.00145961	0.0116785
AT2G36750	32.7229	2.11934	0.666053	3.18194	0.00146292	0.0116959
AT2G44995	19.5868	2.88377	0.906626	3.18078	0.00146881	0.0117339
AT3G02832	63.5626	-1.47433	0.463842	-3.17851	0.00148034	0.0118122
AT1G13230	84.4997	-1.66431	0.525551	-3.16679	0.0015413	0.0121708
AT5G65207	171.229	-1.27775	0.403522	-3.1665	0.00154283	0.0121782
AT4G12440	25.0973	2.3228	0.734035	3.16442	0.0015539	0.0122373
AT5G53486	90.3898	-1.02527	0.324066	-3.16378	0.00155732	0.0122596
AT3G60870	37.6477	-2.22369	0.70373	-3.15987	0.00157842	0.0124019
AT2G40350	35.0767	2.06343	0.653044	3.1597	0.0015793	0.012404
AT5G03545	23.1855	2.04452	0.647144	3.1593	0.0015815	0.0124118
AT3G23840	64.3966	2.57757	0.815917	3.1591	0.00158255	0.0124153
AT4G12410	6.3097	-5.61416	1.7785	-3.15669	0.00159571	0.0124994
AT4G33870	26.7902	2.92704	0.927821	3.15475	0.00160637	0.0125685
AT1G66360	22.5846	1.87328	0.594545	3.15077	0.0016284	0.0127118
AT3G30460	37.0881	1.83394	0.58222	3.14991	0.00163319	0.0127441
AT1G47485	31.1054	1.70698	0.542077	3.14896	0.00163855	0.0127716
AT1G77950	7.6819	6.02104	1.91352	3.14658	0.0016519	0.012861
AT1G08103	8.72366	-4.51595	1.43548	-3.14595	0.00165548	0.0128742
AT5G23930	125.256	-1.3961	0.443772	-3.14599	0.00165526	0.0128742
AT3G28600	83.298	-1.09246	0.347317	-3.14543	0.00165844	0.0128879
AT1G18200	20.8561	2.90856	0.925764	3.1418	0.00167913	0.0130088
AT5G67390	122.301	1.06526	0.339121	3.14125	0.0016823	0.0130285
AT1G02340	30.826	-2.46179	0.784265	-3.13897	0.00169541	0.0131098
AT3G48740	95.7059	1.01763	0.324404	3.13691	0.00170738	0.0131839
AT4G11230	72.3815	-1.76034	0.56124	-3.13652	0.00170964	0.0131854
AT2G40260	42.85	1.5337	0.489371	3.13403	0.00172424	0.0132482
AT3G05945	116.824	6.77295	2.16306	3.13119	0.00174099	0.0133519
AT4G13880	120.657	1.00717	0.32188	3.12903	0.00175384	0.0134204
AT3G47580	112.735	-1.26351	0.405526	-3.11574	0.00183485	0.0139403
AT4G24000	29.0741	2.77722	0.891737	3.11439	0.00184325	0.0139816
AT1G23760	12.7338	3.8046	1.22194	3.11358	0.00184833	0.0140127
AT3G42960	27.1242	8.75142	2.8113	3.11295	0.00185229	0.0140221
AT5G06839	24.9735	3.63484	1.16858	3.11049	0.00186776	0.0141131
AT4G19050	63.0769	-1.43728	0.462461	-3.10791	0.00188418	0.0142051
AT5G41890	7.20947	4.85833	1.56499	3.10437	0.00190683	0.0143397
AT2G34655	13.4902	-4.22256	1.36045	-3.10381	0.00191048	0.0143559
AT5G09711	5.22066	6.38155	2.05684	3.10261	0.00191823	0.0143885
AT4G09245	19.6427	2.162	0.697445	3.09988	0.00193598	0.014474
AT1G02230	16.1241	-3.01731	0.974788	-3.09536	0.00196577	0.01467
AT3G25250	153.144	-1.00313	0.324304	-3.09317	0.00198028	0.0147616
AT3G29250	6.81892	5.5319	1.78848	3.09308	0.00198092	0.0147616
AT3G54490	31.5292	1.72334	0.557634	3.09044	0.00199857	0.0148511
AT2G44790	20.0262	2.90122	0.939548	3.08789	0.00201582	0.014924
AT4G13770	210.829	1.15974	0.375836	3.08577	0.00203029	0.0150203
AT5G52160	113.554	10.8266	3.51203	3.08271	0.00205127	0.0151102
AT3G59900	108.328	1.80223	0.585267	3.07933	0.00207464	0.0152495
AT2G27250	23.0402	2.30613	0.749324	3.07761	0.00208666	0.0153104
AT2G01890	51.9258	1.83756	0.597171	3.07711	0.00209019	0.0153298
AT1G77380	184.825	1.00132	0.325635	3.07499	0.0021051	0.015397
AT1G70440	25.4728	-2.79716	0.909812	-3.07444	0.00210897	0.0154187
AT1G08270	98.2926	1.01499	0.330565	3.07046	0.00213727	0.0155758
AT5G51640	88.2433	1.43474	0.467526	3.06879	0.00214925	0.0156465
AT1G20190	17.0462	-3.19356	1.04186	-3.06525	0.00217486	0.0157881
AT5G46590	27.4275	2.12849	0.694722	3.06381	0.00218539	0.0158431
AT5G06430	120.82	-1.35674	0.44358	-3.05862	0.00222358	0.0160727
AT1G25310	9.97257	-3.78975	1.23981	-3.05672	0.00223773	0.0161644
AT5G59190	69.9581	1.35628	0.444173	3.05349	0.00226196	0.0163107
AT1G18193	182.372	1.27565	0.418097	3.05107	0.00228025	0.0164253
AT3G52820	26.0274	1.97285	0.647077	3.04886	0.0022971	0.016515
AT1G62710	52.6039	1.36984	0.449988	3.04416	0.00233328	0.0167299
AT1G08440	74.474	1.46741	0.482054	3.04408	0.00233394	0.0167299
AT2G37670	6.26565	4.52252	1.48755	3.04025	0.00236385	0.0169148
AT1G22400	20.5767	-2.50956	0.826993	-3.03457	0.00240881	0.0171603
AT1G14280	24.6947	1.95765	0.645606	3.03226	0.00242727	0.0172482
AT3G51750	22.0454	2.19145	0.722934	3.03132	0.00243486	0.0172846
AT2G29460	20.0868	-3.09414	1.02117	-3.02999	0.00244561	0.0173485
AT1G49990	50.1622	1.52343	0.503262	3.02711	0.00246901	0.0174842
AT5G01740	30.8164	1.69341	0.559437	3.02698	0.00247007	0.0174857
AT3G18535	224.895	11.8125	3.9069	3.0235	0.00249871	0.017664
AT2G37440	10.5606	5.24601	1.73998	3.01498	0.00256996	0.0180743
AT1G01590	44.065	1.57346	0.522083	3.01381	0.00257992	0.0181257
AT4G30430	5.07375	-5.27918	1.75208	-3.01309	0.00258601	0.0181499
AT4G16857	1222.24	1.39311	0.463204	3.00755	0.00263364	0.0184337
AT1G51805	85.8045	1.31112	0.436028	3.00696	0.00263877	0.0184444
AT1G09945	282.014	-2.0321	0.675932	-3.00637	0.0026439	0.0184621
AT1G59218	121.454	1.38659	0.461195	3.00652	0.00264256	0.0184621
AT5G52170	57.3635	1.50955	0.50226	3.00552	0.0026513	0.0184942
AT3G15770	189.571	-1.15064	0.383195	-3.00275	0.00267551	0.0186504
AT3G23730	1296.52	1.46867	0.489159	3.00244	0.00267823	0.018663
AT4G09635	15.3582	2.76802	0.922717	2.99986	0.002701	0.0187962
AT3G27970	13.048	2.96107	0.987771	2.99773	0.00272001	0.0189028
AT4G09095	15.944	2.65347	0.886213	2.99417	0.00275193	0.0190796
AT3G14440	129.496	-1.18024	0.394327	-2.99305	0.00276203	0.0191364
AT4G00953	8.09181	5.14739	1.7202	2.99233	0.00276859	0.019169
AT3G49510	12.5541	-3.07528	1.02815	-2.99108	0.00277991	0.0192343
AT2G31920	4.24624	-5.42609	1.81557	-2.98865	0.00280215	0.0193361
AT2G41230	62.8571	1.34219	0.449194	2.988	0.0028081	0.0193706
AT1G74870	44.9135	1.6957	0.568172	2.98449	0.00284049	0.019548
AT4G15440	387.279	2.40963	0.808923	2.97881	0.00289369	0.0198243
AT4G37553	21.8918	-2.98028	1.00266	-2.97236	0.0029552	0.0201549
AT4G31110	23.4623	1.70116	0.572735	2.97023	0.00297573	0.0202541
AT2G29120	12.3902	5.56782	1.87526	2.96909	0.00298683	0.0203031
AT1G13920	118.897	1.19877	0.403904	2.96797	0.00299778	0.0203573
AT1G52040	2270.29	1.37968	0.465045	2.96677	0.00300942	0.0204093
AT1G17700	9.69874	-3.34285	1.12688	-2.96648	0.00301233	0.0204201
AT5G18600	17.1999	-3.54363	1.19793	-2.95813	0.00309515	0.0208392
AT1G33340	21.4924	3.17729	1.07566	2.95382	0.00313868	0.0210562
AT5G17700	80.8274	-1.1075	0.375061	-2.95286	0.00314842	0.0211139
AT1G48820	7.54208	4.72597	1.60052	2.95277	0.00314933	0.0211139
AT3G59510	11.0267	4.26804	1.44586	2.9519	0.00315824	0.0211565
AT2G40330	91.0479	1.05767	0.358731	2.94836	0.00319462	0.0213269
AT1G79480	15.6671	-2.5735	0.874484	-2.94288	0.00325176	0.021645
AT5G05790	51.086	1.35406	0.460516	2.94032	0.00327871	0.0218102
AT5G61570	87.5489	1.25526	0.426994	2.93977	0.00328457	0.0218262
AT5G28300	2059.15	1.00144	0.340757	2.93886	0.00329426	0.0218782
AT3G60520	88.5313	-1.93679	0.659522	-2.93666	0.00331765	0.0219979
AT5G05040	5.1194	-5.08808	1.73576	-2.93132	0.00337521	0.0223435
AT5G07110	6.72009	-5.03676	1.72021	-2.92798	0.00341167	0.0225473
AT5G27890	34.0976	-2.1475	0.736483	-2.91589	0.0035468	0.0232469
AT1G03010	21.3703	3.21845	1.10398	2.91531	0.00355335	0.0232823
AT2G47190	9.76395	-4.73461	1.62455	-2.91441	0.00356359	0.0233345
AT1G04800	4.28648	-5.08433	1.74537	-2.91304	0.00357927	0.0234073
AT4G36570	78.4988	1.2286	0.42285	2.90551	0.00366652	0.0238687
AT2G39330	3485.97	1.33245	0.458754	2.90449	0.00367851	0.0239266
AT3G48080	29.1205	2.40013	0.826419	2.90426	0.00368125	0.0239369
AT3G56260	60.6128	1.15422	0.397802	2.9015	0.00371381	0.0241027
AT1G13370	5.33358	-4.81757	1.66345	-2.89612	0.00377804	0.0244038
AT4G30280	7.8601	-4.59055	1.58553	-2.89528	0.00378824	0.0244413
AT3G04510	41.4358	1.26801	0.43802	2.89486	0.00379329	0.0244561
AT3G58150	135.481	-1.1265	0.389503	-2.89215	0.00382616	0.0246293
AT1G03870	80.8908	1.49875	0.518867	2.8885	0.00387086	0.0248547
AT1G71160	17.1587	8.09971	2.80934	2.88314	0.00393735	0.0252342
AT1G47840	34.9835	1.58659	0.550543	2.88187	0.00395325	0.0253124
AT5G12420	5.09066	-5.74988	1.99541	-2.88156	0.00395717	0.0253296
AT2G41640	5.50107	-4.63719	1.60941	-2.8813	0.00396034	0.025342
AT5G64687	36.076	-2.07607	0.72099	-2.87947	0.0039834	0.0254419
AT1G63855	66.3276	-1.51275	0.525342	-2.87955	0.00398247	0.0254419
AT1G61800	790.579	1.2175	0.422863	2.8792	0.00398691	0.0254564
AT5G46530	4.69495	-5.19771	1.80587	-2.87823	0.00399912	0.0255105
AT4G19170	40.0524	1.61802	0.562195	2.87805	0.00400147	0.0255176
AT3G55090	132.514	1.08738	0.378418	2.87349	0.00405958	0.025832
AT4G18360	105.399	1.0571	0.36794	2.87304	0.00406549	0.0258615
AT2G30750	40.9494	1.55188	0.540279	2.87237	0.004074	0.0258766
AT2G41480	42.0907	1.55518	0.541691	2.87098	0.00409204	0.025958
AT2G27740	33.7656	-1.55414	0.541346	-2.87088	0.00409337	0.0259584
AT1G71520	16.9492	-2.58957	0.903648	-2.86568	0.00416114	0.0262745
AT3G49570	24.6921	-2.75302	0.960996	-2.86476	0.00417325	0.0263347
AT1G76500	14.6816	2.61194	0.91207	2.86375	0.00418658	0.0264107
AT4G25010	5.25744	-6.00094	2.09566	-2.8635	0.00418984	0.0264146
AT3G55130	108.194	-1.05161	0.367645	-2.86041	0.00423095	0.026617
AT3G05260	100.655	1.03047	0.360449	2.85886	0.00425169	0.0267228
AT3G20370	28.1992	3.39909	1.18946	2.85767	0.00426767	0.0267905
AT4G25940	37.7542	1.41571	0.495738	2.85576	0.00429336	0.026927
AT3G22740	24.9779	2.06824	0.724859	2.8533	0.0043268	0.0270788
AT4G34071	42.3268	2.44521	0.858326	2.84882	0.00438823	0.0273548
AT3G20960	8.60492	-4.34567	1.52627	-2.84724	0.00440999	0.0274654
AT3G00850	13.5045	2.34949	0.82698	2.84105	0.00449653	0.0279281
AT3G14620	47.7712	-2.0227	0.712008	-2.84084	0.00449943	0.0279376
AT1G22050	114.981	-1.23376	0.434444	-2.83986	0.00451336	0.0279902
AT5G10410	51.7165	-1.61633	0.569598	-2.83766	0.00454454	0.0281751
AT1G68585	37.5708	-2.06673	0.729057	-2.8348	0.00458542	0.0283685
AT1G47980	16.7294	4.27435	1.50816	2.83415	0.00459477	0.0284063
AT5G10336	6.81151	-4.67186	1.64911	-2.83296	0.00461187	0.0284806
AT4G06225	7.45856	-4.42801	1.56303	-2.83297	0.00461172	0.0284806
AT5G38990	321.445	1.05807	0.373805	2.83054	0.00464702	0.0286677
AT5G08525	3.84771	-5.39369	1.90813	-2.82668	0.00470328	0.0289579
AT5G24420	4827.08	1.30111	0.460282	2.82676	0.00470216	0.0289579
AT2G32510	48.1362	-1.83883	0.651737	-2.82143	0.00478107	0.0293421
AT3G21230	76.2264	1.03679	0.368073	2.81681	0.00485027	0.029667
AT3G26230	5.65604	-4.79841	1.70402	-2.81594	0.00486349	0.0297213
AT4G28170	4.21619	-4.97852	1.76959	-2.81337	0.00490245	0.0299326
AT1G32780	5.97224	6.41917	2.28699	2.80682	0.00500331	0.0304307
AT5G53290	58.2066	1.52932	0.545185	2.80514	0.00502953	0.0305626
AT3G24929	58.4411	9.86838	3.52005	2.80348	0.00505545	0.0306728
AT1G16515	40.2857	-1.6582	0.59163	-2.80276	0.00506675	0.0307164
AT4G38840	7.24951	-4.67593	1.6714	-2.79761	0.00514826	0.0311553
AT5G59780	22.6936	2.64532	0.946449	2.79499	0.00519006	0.0313436
AT3G26610	24.9502	1.74666	0.628268	2.78013	0.00543376	0.0325185
AT4G15800	154.033	-1.05101	0.378489	-2.77686	0.00548876	0.0328285
AT5G18320	12.898	3.63824	1.31261	2.77177	0.00557531	0.033201
AT3G04210	22.6842	-2.73133	0.988305	-2.76365	0.0057158	0.0338119
AT1G51780	6.86987	-5.72708	2.07384	-2.76158	0.00575219	0.0339258
AT2G20723	4.13628	-5.14561	1.86325	-2.76163	0.00575136	0.0339258
AT1G21940	22.6222	2.06204	0.747282	2.75939	0.00579099	0.0340993
AT5G15140	72.7931	1.19305	0.432392	2.75918	0.00579467	0.0341112
AT2G46430	167.233	1.018	0.369058	2.75838	0.00580891	0.0341656
AT1G30170	19.4867	3.14901	1.14215	2.7571	0.00583168	0.0342702
AT3G62550	35.4532	1.68785	0.612968	2.75357	0.00589483	0.034562
AT5G62065	5.96718	6.57482	2.39373	2.74669	0.00602003	0.0350808
AT3G10185	92.4975	-1.26553	0.461179	-2.74412	0.00606734	0.035281
AT5G08855	4.6984	-5.16855	1.88398	-2.74342	0.00608029	0.0353163
AT1G66850	5.87101	6.55374	2.38908	2.7432	0.00608427	0.0353194
AT4G39361	20.8381	-2.48359	0.905613	-2.74244	0.00609838	0.0353913
AT5G25990	13.4137	-2.42166	0.883935	-2.73963	0.00615083	0.0356151
AT2G35736	123.321	-1.24244	0.453581	-2.73918	0.00615923	0.0356436
AT4G18740	60.7983	1.49553	0.546198	2.73808	0.0061799	0.0357147
AT3G61450	19.6099	2.20335	0.80468	2.73816	0.00617836	0.0357147
AT1G56650	23.8885	1.94313	0.7099	2.73719	0.00619669	0.0357394
AT5G24200	5.4433	-4.57294	1.67085	-2.73689	0.00620228	0.0357515
AT2G29340	59.0435	-1.10332	0.403685	-2.73312	0.00627383	0.0360829
AT4G28780	15.754	2.4842	0.909094	2.73261	0.00628354	0.0361177
AT3G07735	5.47812	-5.68206	2.0809	-2.73058	0.00632236	0.0363111
AT5G60490	72.8621	-1.29738	0.475339	-2.72938	0.00634537	0.0364229
AT2G34870	5.98329	6.58676	2.41439	2.72812	0.00636958	0.0364903
AT1G70830	3337.9	1.08625	0.398392	2.7266	0.00639915	0.0366175
AT3G23510	29.2429	-2.21461	0.813045	-2.72385	0.00645263	0.0368529
AT3G61680	84.6995	1.00941	0.370663	2.72325	0.00646428	0.0369092
AT1G29660	42.3695	-1.42568	0.524073	-2.72038	0.00652061	0.0371481
AT1G23700	3.97665	5.99447	2.2066	2.71661	0.00659543	0.0375326
AT5G43290	5.25152	-4.75912	1.75197	-2.71645	0.00659869	0.0375408
AT5G14330	10.4519	-3.21684	1.18528	-2.71399	0.00664791	0.0377652
AT1G19230	15.9777	3.57222	1.31629	2.71385	0.00665063	0.0377652
AT1G74810	47.1222	1.4162	0.521967	2.7132	0.00666361	0.0378053
AT3G55710	95.1322	-1.11654	0.412222	-2.70859	0.00675691	0.0381763
AT5G24960	5.06171	-4.61669	1.70472	-2.70817	0.00676546	0.038214
AT1G50770	44	1.7558	0.64901	2.70536	0.00682311	0.0384941
AT1G27260	5.93276	6.56486	2.42725	2.70464	0.00683775	0.0385587
AT1G75790	53.6539	9.74486	3.60659	2.70196	0.00689315	0.0388177
AT4G21680	106.633	-1.08665	0.402226	-2.70159	0.00690089	0.0388187
AT3G20420	57.5819	-1.11535	0.412976	-2.70076	0.00691813	0.0388731
AT1G29640	68.7994	-1.29012	0.47798	-2.6991	0.00695265	0.0389709
AT1G09787	14.4655	-2.33264	0.865793	-2.69423	0.00705519	0.0394379
AT3G61660	9.28972	-3.77979	1.40301	-2.69406	0.0070587	0.0394468
AT1G22990	17.8891	-2.98832	1.1109	-2.69	0.0071453	0.0398331
AT1G14120	8.83817	-3.79911	1.41258	-2.68949	0.00715619	0.0398636
AT3G47750	11.9154	2.59628	0.965427	2.68926	0.00716109	0.039867
AT3G04975	3.64361	-5.11111	1.90449	-2.68372	0.00728073	0.0403905
AT3G20395	23.2111	2.11042	0.786776	2.68236	0.00731054	0.0404963
AT3G56408	43.0006	-1.89081	0.706368	-2.67681	0.00743273	0.0410209
AT5G04275	25.1652	1.49046	0.557998	2.67108	0.00756069	0.0415838
AT3G63093	6.14766	6.6264	2.48272	2.669	0.00760765	0.041754
AT3G24310	33.9004	2.28632	0.857413	2.66653	0.0076639	0.0420084
AT5G47590	317.93	1.05594	0.396322	2.66434	0.00771395	0.042223
AT5G26690	59.7919	1.12154	0.421001	2.66398	0.00772232	0.0422463
AT3G16220	80.6353	-1.08743	0.409498	-2.65552	0.00791874	0.0431253
AT2G34820	14.7807	-2.84404	1.07264	-2.65144	0.00801499	0.0435224
AT1G20350	6.6369	-4.67337	1.76279	-2.65113	0.00802238	0.043551
AT4G33280	3.51583	-4.87213	1.8381	-2.65064	0.00803396	0.0436023
AT5G08240	4.09064	-4.97564	1.87937	-2.6475	0.00810883	0.0439389
AT5G57690	31.1009	-1.45872	0.551485	-2.64508	0.00816728	0.0442201
AT2G00660	4.07535	-5.79323	2.19035	-2.64489	0.00817165	0.0442209
AT4G34770	19.8698	-2.15436	0.815795	-2.64081	0.00827092	0.0446058
AT4G29110	20.8117	2.3726	0.898564	2.64043	0.00827998	0.0446305
AT4G32650	6.30803	-4.23293	1.60395	-2.63906	0.00831361	0.0447839
AT3G51400	32.9161	1.80245	0.683478	2.63718	0.00835996	0.0449589
AT4G37520	45.9539	-1.96571	0.745434	-2.637	0.00836417	0.0449662
AT2G20562	4.13662	-4.97337	1.8873	-2.63517	0.00840943	0.0450913
AT3G30340	55.2305	1.28514	0.48835	2.6316	0.00849834	0.0454849
AT3G15605	45.1217	-1.17969	0.448315	-2.63138	0.00850389	0.0455027
AT5G15430	7.65106	-3.82466	1.45528	-2.62812	0.00858574	0.045881
AT5G36925	8.86995	-3.84092	1.46572	-2.6205	0.00878012	0.0466401
AT4G20935	59.422	-1.95828	0.748019	-2.61795	0.00884602	0.0469295
AT4G21300	106.793	-1.06144	0.405995	-2.61443	0.00893776	0.0472938
AT1G73040	50.4985	1.18365	0.452787	2.61413	0.00894543	0.04731
AT5G51990	6.44024	-4.19563	1.60779	-2.60956	0.00906582	0.047824
AT1G65450	8.43319	3.49616	1.33975	2.60955	0.00906605	0.047824
AT3G16070	38.6514	1.81858	0.697008	2.60913	0.00907733	0.0478504
AT2G31110	42.8844	1.2878	0.493607	2.60897	0.00908159	0.0478574
AT5G17330	11.4337	-2.54344	0.975407	-2.60756	0.00911892	0.0480048
AT3G10113	19.6999	2.07836	0.797204	2.60706	0.00913238	0.0480633
AT3G57500	158.897	-1.10987	0.425903	-2.60591	0.009163	0.0481895
AT3G15030	243.704	1.0241	0.393336	2.60363	0.00922421	0.0484348
AT3G48350	92.344	1.17339	0.450738	2.60326	0.0092342	0.048461
AT3G46150	3.68636	-4.95862	1.9072	-2.59995	0.00932384	0.0488579
AT5G26660	9.57763	-3.0716	1.18174	-2.59922	0.00934352	0.0489235
AT1G78110	146.399	-1.14572	0.441172	-2.59698	0.00940468	0.049181
AT3G22930	4.32127	-4.51205	1.73952	-2.59384	0.00949094	0.0495718
AT3G07600	4.32738	-4.70011	1.81366	-2.59151	0.00955552	0.0498427
AT3G13380	84.8468	-1.20517	0.465297	-2.5901	0.0095947	0.0499847

## Sheet: S8G. lugFIS vs FIS 4DAI
Data S8G. Differentialy expressed genes in lug FIS vs FIS at 4 DAI.
TAIR code	baseMean	log2FoldChange	lfcSE	stat	pvalue	padj
AT5G17090	906.074	8.40367	0.350369	23.9852	3.96625e-127	7.97057e-123
AT5G10400	2046.46	3.73262	0.162672	22.9457	1.62703e-116	1.63484e-112
AT2G36130	1108.66	2.60753	0.159824	16.315	7.71909e-60	5.17076e-56
AT4G36870	1344.03	-2.96944	0.196193	-15.1353	9.47607e-52	4.76078e-48
AT4G22490	879.932	-7.74897	0.531301	-14.5849	3.50483e-48	1.40866e-44
AT2G13965	459.68	-8.16319	0.5919	-13.7915	2.86795e-43	9.60574e-40
AT4G18960	1279.83	1.69059	0.129625	13.0421	7.04781e-39	2.02333e-35
AT5G18040	1688.89	-2.08211	0.164049	-12.692	6.54563e-37	1.64426e-33
AT4G00180	4636.4	-1.32368	0.106079	-12.4782	9.81873e-36	2.19241e-32
AT1G28330	2304.18	-1.90848	0.154921	-12.319	7.15488e-35	1.43784e-31
AT4G27260	1559.31	-2.2955	0.187362	-12.2517	1.64526e-34	3.00574e-31
AT1G13700	191.614	-5.22297	0.428757	-12.1816	3.89408e-34	6.52129e-31
AT2G14255	1354.3	-2.19649	0.182983	-12.0038	3.39231e-33	5.18019e-30
AT3G30775	2916.21	2.59399	0.216189	11.9987	3.60881e-33	5.18019e-30
AT2G44670	816.695	1.96413	0.163829	11.9889	4.06103e-33	5.4407e-30
AT5G49700	569.571	-2.74743	0.230659	-11.9113	1.03406e-32	1.29877e-29
AT4G37390	905.465	-2.31694	0.196621	-11.7838	4.73294e-32	5.59489e-29
AT4G32551	4243.94	-1.44797	0.124067	-11.6709	1.79508e-31	2.0041e-28
AT2G11225	8160.36	-9.32074	0.799769	-11.6543	2.18205e-31	2.30792e-28
AT2G14285	294.866	-8.04385	0.696433	-11.5501	7.37543e-31	7.41083e-28
AT1G69120	6594.43	-1.50984	0.131865	-11.4499	2.3553e-30	2.25391e-27
AT2G39800	2582.53	-1.33205	0.117046	-11.3806	5.22402e-30	4.77191e-27
AT2G26400	1056.55	-2.55145	0.226222	-11.2785	1.6761e-29	1.46447e-26
AT2G23760	493.259	-2.45342	0.22094	-11.1045	1.1934e-28	9.99277e-26
AT5G18670	1513.16	1.81938	0.169123	10.7577	5.44917e-27	4.38026e-24
AT2G09795	190.639	-7.17727	0.672367	-10.6746	1.33791e-26	1.0341e-23
AT2G01520	657.619	2.13298	0.200282	10.6499	1.74616e-26	1.29966e-23
AT2G40570	192.112	4.00625	0.377925	10.6007	2.9588e-26	2.12357e-23
AT2G39570	1980.31	1.41249	0.133785	10.5579	4.66979e-26	3.236e-23
AT1G70290	1931.98	-1.64509	0.156893	-10.4854	1.00781e-25	6.75095e-23
AT5G66940	887.016	-1.83244	0.177598	-10.3179	5.84742e-25	3.79064e-22
AT1G68780	1656.51	-1.70339	0.165286	-10.3057	6.64224e-25	4.17133e-22
AT3G43800	861.034	-2.04343	0.199696	-10.2327	1.41508e-24	8.6174e-22
AT3G04290	5187.01	-1.96131	0.192936	-10.1656	2.82362e-24	1.66892e-21
AT1G09750	3943.82	-1.47212	0.146035	-10.0806	6.72905e-24	3.86363e-21
AT4G37870	8467.52	1.04646	0.105019	9.9645	2.17968e-23	1.21674e-20
AT2G07680	290.909	3.3772	0.339249	9.95492	2.40016e-23	1.30361e-20
AT1G12080	1340.1	2.36563	0.238703	9.91036	3.75292e-23	1.9847e-20
AT1G67040	2110.51	-1.16427	0.117685	-9.89313	4.45849e-23	2.29738e-20
AT5G20450	106.859	-4.90779	0.501146	-9.79313	1.20504e-22	6.05414e-20
AT3G57520	6692.81	1.4485	0.14798	9.78848	1.2618e-22	6.18467e-20
AT5G24280	1420.9	1.34164	0.138898	9.65918	4.49439e-22	2.15046e-19
AT3G18535	231.518	11.8218	1.22731	9.63231	5.84009e-22	2.72936e-19
AT3G26590	327.375	3.12142	0.324932	9.60638	7.51448e-22	3.43207e-19
AT2G41440	701.406	7.91677	0.834309	9.48901	2.33228e-21	1.04154e-18
AT3G02310	2793.87	-1.09787	0.116391	-9.43256	4.00181e-21	1.74827e-18
AT1G03230	2462.24	-1.03179	0.109676	-9.40756	5.07802e-21	2.17123e-18
AT2G40920	172.465	-5.30308	0.564148	-9.40017	5.44762e-21	2.28074e-18
AT3G58780	180.506	4.43095	0.472287	9.3819	6.47951e-21	2.65739e-18
AT3G63300	1803.6	-1.38609	0.149592	-9.2658	1.93623e-20	7.78209e-18
AT5G48880	3141.48	1.33962	0.14524	9.22352	2.87498e-20	1.11107e-17
AT5G46690	463.493	-2.11199	0.229374	-9.20761	3.33476e-20	1.26444e-17
AT4G36140	209.473	4.2202	0.459817	9.178	4.39179e-20	1.6344e-17
AT4G37370	124.837	5.46983	0.597682	9.15175	5.60173e-20	2.01022e-17
AT2G15292	561.347	-11.0292	1.21025	-9.11317	8.00073e-20	2.82075e-17
AT1G64710	1869.16	-1.3202	0.14503	-9.10294	8.79194e-20	3.04626e-17
AT2G05380	1128.65	-2.17563	0.240446	-9.04834	1.4516e-19	4.9443e-17
AT5G65590	388.201	-2.03604	0.225401	-9.03299	1.67043e-19	5.59482e-17
AT5G03680	391.927	-2.15033	0.238889	-9.00137	2.22914e-19	7.34373e-17
AT4G36515	218.206	10.7785	1.20607	8.93687	4.00363e-19	1.29769e-16
AT2G40010	218.36	10.8235	1.2154	8.90524	5.32686e-19	1.69918e-16
AT5G11230	196.401	2.67983	0.30303	8.84344	9.28194e-19	2.91453e-16
AT3G11402	105.976	-3.79503	0.429246	-8.84117	9.4725e-19	2.92861e-16
AT3G16750	226.536	-8.92602	1.01716	-8.77544	1.7024e-18	5.18356e-16
AT3G14840	2518.29	1.16227	0.132753	8.75514	2.03858e-18	6.11453e-16
AT1G69180	2037.99	2.00883	0.230245	8.72475	2.66775e-18	7.884e-16
AT1G19640	161.838	4.23979	0.486285	8.71874	2.81312e-18	8.19311e-16
AT2G43520	569.784	2.0079	0.232103	8.65091	5.10905e-18	1.46673e-15
AT5G22500	814.177	-1.9324	0.226406	-8.53512	1.40016e-17	3.96303e-15
AT4G38932	405.615	-10.2273	1.19935	-8.52736	1.49728e-17	4.17908e-15
AT5G17110	368.548	-3.25282	0.381727	-8.52132	1.5774e-17	4.34238e-15
AT2G42485	159.493	-10.3146	1.2111	-8.51669	1.64178e-17	4.45853e-15
AT5G61440	1382.35	1.16076	0.136946	8.47606	2.32946e-17	6.24172e-15
AT5G63530	3202.21	1.38105	0.163786	8.43205	3.39654e-17	8.86454e-15
AT4G36920	1948.46	-1.24166	0.149503	-8.30524	9.96164e-17	2.56653e-14
AT4G35070	1100.89	-1.52585	0.1839	-8.29721	1.06587e-16	2.71137e-14
AT5G67180	304.509	2.21754	0.268304	8.26501	1.39677e-16	3.46537e-14
AT5G24910	347.116	-1.9405	0.235925	-8.22507	1.95071e-16	4.78067e-14
AT3G25670	736.517	-2.07027	0.253128	-8.17873	2.86854e-16	6.94531e-14
AT5G53390	397.943	-1.85438	0.226814	-8.17577	2.93989e-16	7.03333e-14
AT2G38620	185.483	-3.81201	0.466788	-8.16647	3.17536e-16	7.5073e-14
AT3G54340	6338.44	-1.14737	0.140792	-8.14944	3.65617e-16	8.44534e-14
AT1G76520	596.122	1.53577	0.18842	8.15081	3.61502e-16	8.44534e-14
AT4G32980	1619.65	-1.00617	0.123849	-8.12421	4.50303e-16	1.02833e-13
AT4G26255	1294.25	1.36904	0.170488	8.03017	9.73368e-16	2.17342e-13
AT4G38280	190.359	3.35227	0.418439	8.01138	1.13427e-15	2.50486e-13
AT5G10170	739.1	-1.65439	0.207345	-7.97895	1.47585e-15	3.22378e-13
AT2G39010	2583.74	1.18927	0.149132	7.97458	1.52903e-15	3.30402e-13
AT4G38070	96.4039	-9.75296	1.24611	-7.82671	5.00821e-15	1.05251e-12
AT5G14590	1412.96	1.00306	0.128167	7.82621	5.02792e-15	1.05251e-12
AT1G13260	515.573	2.69934	0.345367	7.81585	5.45926e-15	1.13102e-12
AT1G10470	501.216	1.91974	0.2461	7.80063	6.15975e-15	1.26313e-12
AT3G17010	879.397	-1.89882	0.24367	-7.79261	6.56408e-15	1.33244e-12
AT5G13490	694.135	1.25409	0.16375	7.65854	1.88054e-14	3.77914e-12
AT1G78570	7388.38	1.12684	0.147465	7.64143	2.14828e-14	4.27444e-12
AT5G10100	269.511	-2.57392	0.340981	-7.54856	4.40093e-14	8.6707e-12
AT1G30040	299.652	-1.99025	0.264396	-7.52751	5.17162e-14	1.00902e-11
AT3G13960	4267.37	-1.46257	0.194699	-7.51192	5.8266e-14	1.12588e-11
AT5G12270	154.164	3.17914	0.423427	7.50812	5.99833e-14	1.14802e-11
AT1G22530	220.13	-2.40791	0.32201	-7.47775	7.56086e-14	1.43343e-11
AT2G10940	5917.11	-1.24159	0.167806	-7.39895	1.37261e-13	2.55407e-11
AT3G24929	54.0434	9.7221	1.31603	7.38744	1.49679e-13	2.75959e-11
AT3G13310	639.547	1.43916	0.196204	7.33503	2.2168e-13	4.00627e-11
AT3G20760	109.291	3.83587	0.523021	7.33406	2.2328e-13	4.00627e-11
AT5G23410	72.2865	9.17469	1.25947	7.28459	3.22639e-13	5.73783e-11
AT3G25717	265.501	2.21525	0.304561	7.27358	3.50077e-13	6.11753e-11
AT5G62280	143.65	-2.27457	0.313059	-7.26561	3.71346e-13	6.43325e-11
AT5G18840	231.911	3.15605	0.435856	7.24105	4.45223e-13	7.64719e-11
AT3G54500	2723.21	1.58873	0.219483	7.23851	4.53637e-13	7.72567e-11
AT2G15128	86.4604	-8.9662	1.24173	-7.22073	5.17109e-13	8.73263e-11
AT2G29670	384.601	1.82819	0.253283	7.21796	5.2774e-13	8.83789e-11
AT5G61850	2410.83	-1.41789	0.197037	-7.19604	6.19852e-13	1.02947e-10
AT2G11215	79.9248	-9.04039	1.25718	-7.19103	6.43065e-13	1.05926e-10
AT2G18160	1438.2	1.16793	0.162601	7.18279	6.83016e-13	1.11593e-10
AT1G24070	767.806	1.47011	0.205335	7.15956	8.09343e-13	1.31166e-10
AT1G28610	418.149	1.72385	0.241036	7.15182	8.56321e-13	1.37669e-10
AT2G39110	124.38	-3.3032	0.46206	-7.14885	8.75077e-13	1.39568e-10
AT5G50790	614.741	1.87209	0.262501	7.13175	9.91016e-13	1.56815e-10
AT3G05650	302.844	1.8385	0.259297	7.09034	1.33782e-12	2.10037e-10
AT5G01840	495.052	-1.62936	0.229889	-7.0876	1.36458e-12	2.12578e-10
AT2G11000	811.258	1.38797	0.195921	7.08436	1.3969e-12	2.15939e-10
AT5G06070	64.4602	-9.05606	1.28108	-7.0691	1.55938e-12	2.39216e-10
AT1G12880	419.071	1.84797	0.262052	7.05191	1.76474e-12	2.64658e-10
AT3G12440	108.07	2.82629	0.400748	7.05254	1.75686e-12	2.64658e-10
AT3G14420	1514.72	1.11989	0.15914	7.03711	1.96269e-12	2.92164e-10
AT3G57670	249.704	-1.83576	0.261361	-7.02382	2.15883e-12	3.16671e-10
AT1G77110	998.161	-1.02563	0.14644	-7.00377	2.49159e-12	3.62833e-10
AT1G19050	602.503	1.20129	0.17162	6.99971	2.56484e-12	3.70814e-10
AT3G21090	581.083	-1.57388	0.226239	-6.95673	3.4827e-12	4.99916e-10
AT2G05070	1810.46	1.41741	0.203933	6.95037	3.6434e-12	5.19275e-10
AT1G30950	489.491	-4.85043	0.69968	-6.93236	4.13867e-12	5.81613e-10
AT2G38720	433.065	1.43875	0.208173	6.91131	4.80215e-12	6.70167e-10
AT1G80050	1106.64	1.29327	0.187178	6.9093	4.87044e-12	6.75009e-10
AT3G61250	1241.5	-1.12164	0.162532	-6.90105	5.16182e-12	7.10493e-10
AT4G26280	262.13	2.26575	0.328785	6.89129	5.52889e-12	7.45695e-10
AT5G03790	460.15	-1.52755	0.221765	-6.88815	5.65236e-12	7.47301e-10
AT1G14240	86.1056	2.89681	0.420502	6.88893	5.62155e-12	7.47301e-10
AT4G23870	437.142	1.6858	0.246006	6.85268	7.24784e-12	9.51978e-10
AT4G08685	986.398	1.25952	0.184258	6.83566	8.16306e-12	1.05835e-09
AT3G20470	321.321	1.66487	0.243624	6.83374	8.27264e-12	1.06569e-09
AT4G33950	531.221	-1.25959	0.185836	-6.77799	1.21857e-11	1.53053e-09
AT5G65530	230.984	-1.61267	0.239022	-6.74693	1.51002e-11	1.88481e-09
AT5G22430	2909.56	-1.17075	0.173896	-6.73246	1.66816e-11	2.05664e-09
AT1G16705	197.173	1.84146	0.274005	6.72051	1.81091e-11	2.21902e-09
AT5G19260	397.269	1.79629	0.267364	6.71852	1.83573e-11	2.23581e-09
AT3G24870	700.806	-1.82661	0.272608	-6.70049	2.07723e-11	2.51469e-09
AT2G43535	160.138	2.55645	0.382031	6.69175	2.20525e-11	2.65369e-09
AT5G24580	1037.02	1.44827	0.217597	6.65577	2.81822e-11	3.37113e-09
AT5G51610	36.8792	9.16988	1.38288	6.63099	3.33434e-11	3.9649e-09
AT3G50330	115.773	2.91655	0.439898	6.63007	3.35519e-11	3.96623e-09
AT5G65510	657.928	1.19477	0.180436	6.62154	3.55478e-11	4.17759e-09
AT2G06002	66.3728	-8.49362	1.28387	-6.61565	3.69916e-11	4.29702e-09
AT4G27310	464.929	1.35135	0.204929	6.59423	4.27461e-11	4.93693e-09
AT4G00480	358.38	-1.52604	0.231601	-6.5891	4.42504e-11	5.08146e-09
AT5G60970	64.023	-3.5623	0.540781	-6.58732	4.47834e-11	5.11345e-09
AT5G10390	2063.1	-1.14065	0.173777	-6.56386	5.24334e-11	5.95312e-09
AT3G11010	38.1373	9.20962	1.40577	6.5513	5.70367e-11	6.43938e-09
AT5G22460	527.792	2.34866	0.358596	6.5496	5.76901e-11	6.47676e-09
AT3G26080	518.159	1.95579	0.299325	6.53398	6.40436e-11	7.15011e-09
AT2G38310	1105.95	1.2148	0.186569	6.51125	7.45301e-11	8.2749e-09
AT2G00410	53.7694	-8.38518	1.28885	-6.50594	7.72106e-11	8.52541e-09
AT3G19515	1812.79	-1.23129	0.189423	-6.50023	8.01996e-11	8.80705e-09
AT4G24040	324.326	1.74994	0.269818	6.48564	8.83551e-11	9.64992e-09
AT4G23060	1542.74	-1.30942	0.202047	-6.48077	9.12562e-11	9.91289e-09
AT5G59820	118.723	2.79506	0.431414	6.47884	9.24301e-11	9.98643e-09
AT5G09570	92.2784	3.00075	0.463526	6.47375	9.55969e-11	1.02733e-08
AT1G48330	550.89	-1.36431	0.21107	-6.46377	1.02124e-10	1.09164e-08
AT2G12170	50.1081	-8.42864	1.30753	-6.44624	1.14661e-10	1.21917e-08
AT4G15200	2098.31	2.68105	0.416322	6.43985	1.19591e-10	1.26489e-08
AT4G00040	1215.09	1.16528	0.18112	6.43377	1.24474e-10	1.30283e-08
AT3G55130	388.959	-1.70055	0.264406	-6.43159	1.26278e-10	1.31486e-08
AT2G30432	236.841	2.0033	0.312436	6.41187	1.4375e-10	1.48907e-08
AT5G54060	137.761	-3.58035	0.560753	-6.3849	1.71509e-10	1.76751e-08
AT2G11035	30.8513	-8.77937	1.37616	-6.37962	1.77523e-10	1.81092e-08
AT3G10720	334.427	1.69016	0.264903	6.38029	1.76754e-10	1.81092e-08
AT3G48240	88.9508	3.24989	0.50965	6.37671	1.80937e-10	1.83642e-08
AT5G05060	2244.3	-1.06403	0.167305	-6.35978	2.02043e-10	2.04033e-08
AT2G46870	536.866	-1.43414	0.225622	-6.35641	2.06527e-10	2.07518e-08
AT5G02490	1702.11	1.07473	0.169391	6.34467	2.22898e-10	2.21751e-08
AT5G17800	395.949	1.47877	0.233274	6.33922	2.30931e-10	2.2861e-08
AT1G70430	288.628	-1.46851	0.232157	-6.3255	2.5242e-10	2.47147e-08
AT2G18550	403.307	-1.32255	0.209182	-6.32248	2.57401e-10	2.4989e-08
AT3G24100	769.467	1.59507	0.253374	6.29533	3.06755e-10	2.94954e-08
AT3G16030	84.3462	2.75019	0.437035	6.29284	3.11704e-10	2.98286e-08
AT4G19200	881.141	1.20647	0.192167	6.27824	3.42417e-10	3.24586e-08
AT5G14870	225.76	-2.22866	0.355585	-6.26757	3.66717e-10	3.45988e-08
AT5G03380	917.1	1.17403	0.187552	6.25978	3.85524e-10	3.62032e-08
AT2G14210	141.094	2.24357	0.359553	6.23989	4.37872e-10	4.09278e-08
AT2G43550	515.002	1.74558	0.280738	6.21784	5.04047e-10	4.6679e-08
AT4G26530	134.451	3.80383	0.61447	6.19042	6.00047e-10	5.50619e-08
AT2G37640	1298.16	-1.02748	0.166045	-6.18798	6.094e-10	5.5666e-08
AT1G75390	871.605	1.67928	0.27185	6.17724	6.52332e-10	5.9318e-08
AT4G26260	113.896	3.01797	0.489476	6.16572	7.01643e-10	6.35145e-08
AT4G36100	39.806	8.32023	1.35393	6.14526	7.98313e-10	7.13018e-08
AT1G05420	408.428	-1.28233	0.20993	-6.10839	1.00643e-09	8.87069e-08
AT1G02065	4351.27	-1.06878	0.176116	-6.06859	1.29035e-09	1.12743e-07
AT2G16990	179.841	2.34799	0.389147	6.0337	1.60248e-09	1.38808e-07
AT2G41370	1020.96	-1.2339	0.205767	-5.99658	2.01517e-09	1.73807e-07
AT5G01200	686.137	-1.16514	0.1945	-5.99041	2.09307e-09	1.7823e-07
AT5G62630	159.082	1.93494	0.323727	5.97707	2.27193e-09	1.91835e-07
AT1G03870	81.9921	3.28406	0.550662	5.96384	2.46376e-09	2.07162e-07
AT4G15210	8880.27	2.10372	0.353139	5.9572	2.56601e-09	2.14861e-07
AT1G30840	752.603	-1.39226	0.233856	-5.95347	2.62514e-09	2.17995e-07
AT1G05170	418.281	-1.20168	0.202966	-5.92059	3.20785e-09	2.64201e-07
AT2G14878	577.722	-4.75574	0.80843	-5.88268	4.03664e-09	3.29758e-07
AT5G09660	697.261	1.23095	0.209614	5.87248	4.29316e-09	3.49293e-07
AT3G16420	235.326	1.938	0.330356	5.86638	4.45415e-09	3.6093e-07
AT2G42170	35.4718	-7.74095	1.31978	-5.86534	4.48202e-09	3.6173e-07
AT1G22030	527.163	1.14502	0.195272	5.86372	4.52603e-09	3.6382e-07
AT5G26230	740.709	-1.13063	0.193039	-5.85699	4.71345e-09	3.77377e-07
AT5G17030	475.698	1.38391	0.237084	5.83719	5.30882e-09	4.23357e-07
AT2G36950	183.169	1.90248	0.326092	5.83419	5.40533e-09	4.2935e-07
AT5G19240	104.361	3.66578	0.628432	5.83321	5.43701e-09	4.30166e-07
AT4G22590	109.214	2.58021	0.442637	5.82918	5.56991e-09	4.38952e-07
AT5G15780	14819.4	-1.06662	0.183685	-5.80677	6.36909e-09	4.99974e-07
AT2G05210	858.063	1.0617	0.183383	5.78952	7.05883e-09	5.477e-07
AT2G31380	180.379	1.84257	0.318328	5.78827	7.11159e-09	5.49671e-07
AT3G14690	379.39	1.20404	0.208711	5.76892	7.97832e-09	6.09628e-07
AT4G35600	326.356	-1.30101	0.225768	-5.7626	8.28267e-09	6.30487e-07
AT5G13890	782.354	-1.08394	0.18889	-5.73845	9.55462e-09	7.16454e-07
AT2G23120	1002.82	1.29555	0.225995	5.73264	9.88809e-09	7.38703e-07
AT2G28305	479.015	-1.2852	0.224346	-5.72868	1.01215e-08	7.53339e-07
AT1G43910	864.208	1.46088	0.255081	5.72712	1.02152e-08	7.57505e-07
AT4G15540	864.166	1.06327	0.186231	5.70938	1.13388e-08	8.37735e-07
AT2G13800	133.515	-2.123	0.37366	-5.68164	1.33409e-08	9.82048e-07
AT3G52540	174.263	-1.69485	0.298452	-5.67881	1.35635e-08	9.9479e-07
AT3G25180	127.376	2.07197	0.365464	5.66942	1.43285e-08	1.04707e-06
AT1G64900	606.612	1.50866	0.266141	5.66865	1.43925e-08	1.04794e-06
AT5G52310	934.518	2.42098	0.431395	5.61198	2.00028e-08	1.42041e-06
AT5G55250	467.221	1.16214	0.208765	5.56671	2.59594e-08	1.8177e-06
AT1G32900	1072.97	1.57607	0.283479	5.55975	2.70154e-08	1.88508e-06
AT3G51660	150.36	-1.63739	0.295418	-5.54263	2.97959e-08	2.0719e-06
AT1G56660	1712.92	2.17146	0.391964	5.53996	3.02548e-08	2.08935e-06
AT1G27020	110.473	2.1738	0.392544	5.53772	3.06432e-08	2.10892e-06
AT4G21690	65.2822	-3.22409	0.58332	-5.52713	3.25504e-08	2.23254e-06
AT5G11060	982.017	-1.20848	0.218743	-5.52465	3.30152e-08	2.25671e-06
AT2G47010	773.871	1.07257	0.194927	5.50244	3.74568e-08	2.52594e-06
AT2G26480	51.6287	3.36792	0.612923	5.49485	3.91047e-08	2.62826e-06
AT5G23970	27.9028	7.80071	1.43155	5.44912	5.06183e-08	3.33516e-06
AT2G31070	1339.61	-1.18546	0.217773	-5.44356	5.22252e-08	3.4298e-06
AT4G22990	418.418	-1.16313	0.213732	-5.44197	5.26935e-08	3.44928e-06
AT2G01940	469.067	-1.49068	0.274099	-5.43848	5.37366e-08	3.50614e-06
AT1G14520	60.4725	3.02962	0.55875	5.42214	5.88906e-08	3.79316e-06
AT1G29395	74.2342	3.03347	0.560027	5.41665	6.07265e-08	3.89892e-06
AT4G36740	108.794	-2.3144	0.427379	-5.41533	6.11768e-08	3.91531e-06
AT2G05117	19.2714	8.24102	1.52456	5.40552	6.46214e-08	4.09663e-06
AT1G28130	207.939	-1.85832	0.344324	-5.397	6.77655e-08	4.22576e-06
AT5G05810	287.123	-1.436	0.268107	-5.35608	8.50458e-08	5.24777e-06
AT2G29820	10.9458	20.9393	3.91005	5.35525	8.54363e-08	5.25055e-06
AT5G23115	18.0672	8.14681	1.52527	5.34123	9.23187e-08	5.63902e-06
AT3G16450	17.7752	8.12605	1.52371	5.33306	9.65719e-08	5.88094e-06
AT3G05880	262.26	-1.7699	0.332153	-5.32858	9.8984e-08	6.00962e-06
AT2G20670	68.3994	3.17869	0.596702	5.32709	9.97963e-08	6.04068e-06
AT2G28610	344.005	-2.07474	0.390293	-5.31585	1.06162e-07	6.40668e-06
AT5G05440	107.535	2.03891	0.383828	5.31205	1.08398e-07	6.52208e-06
AT3G28345	574.911	1.53675	0.289856	5.30178	1.14678e-07	6.83846e-06
AT1G69260	211.29	-1.61461	0.304971	-5.29433	1.19456e-07	7.05428e-06
AT1G31540	400.736	1.16448	0.219985	5.29347	1.20016e-07	7.05428e-06
AT4G22540	1198.54	1.02164	0.193269	5.28609	1.24961e-07	7.32132e-06
AT3G25400	369.823	1.18394	0.224206	5.2806	1.28759e-07	7.52191e-06
AT2G39470	319.478	1.55204	0.294002	5.279	1.2989e-07	7.56603e-06
AT4G38080	121.379	-2.48438	0.474856	-5.23185	1.67821e-07	9.67855e-06
AT5G59305	261.76	1.81263	0.346479	5.23156	1.68084e-07	9.67855e-06
AT1G80920	2363.32	-1.00505	0.192344	-5.22529	1.73882e-07	9.98378e-06
AT4G33160	419.669	-1.35283	0.259211	-5.21902	1.79872e-07	1.02691e-05
AT2G14080	85.8426	-2.13705	0.411044	-5.19907	2.0029e-07	1.13381e-05
AT2G36630	164.601	-1.55682	0.300784	-5.17588	2.26843e-07	1.27693e-05
AT4G12870	282.134	1.64993	0.319418	5.16544	2.39876e-07	1.34277e-05
AT4G29310	1614.32	1.03877	0.202131	5.13911	2.7604e-07	1.51981e-05
AT3G59530	538.494	1.7624	0.343634	5.12871	2.91737e-07	1.59748e-05
AT2G38230	438.186	1.21253	0.23653	5.12632	2.95466e-07	1.6135e-05
AT4G39800	1351.69	1.06589	0.208359	5.11564	3.12679e-07	1.69827e-05
AT3G49270	136.27	5.14315	1.0053	5.11605	3.12006e-07	1.69827e-05
AT4G24050	230.424	-1.56522	0.306119	-5.11311	3.16898e-07	1.71193e-05
AT3G46770	58.0637	3.24341	0.635062	5.10724	3.26901e-07	1.75652e-05
AT3G22800	109.104	2.53513	0.496555	5.10544	3.30026e-07	1.76859e-05
AT5G41080	364.456	1.66555	0.327083	5.09212	3.54087e-07	1.88816e-05
AT4G25170	553.531	-1.4801	0.29109	-5.08469	3.68228e-07	1.94735e-05
AT3G60390	524.173	-1.40871	0.278159	-5.0644	4.09691e-07	2.16024e-05
AT5G47150	95.1084	2.0258	0.400043	5.06396	4.10635e-07	2.16024e-05
AT2G11810	36.2854	4.66597	0.923415	5.05295	4.35036e-07	2.27078e-05
AT5G02550	1853.48	-1.0772	0.213587	-5.04339	4.57356e-07	2.3811e-05
AT1G05200	411.964	1.15017	0.228586	5.0317	4.86162e-07	2.51155e-05
AT1G31550	592.509	1.17325	0.233223	5.03062	4.8889e-07	2.51916e-05
AT4G17670	268.111	1.09779	0.218249	5.02999	4.90503e-07	2.52101e-05
AT3G27025	256.258	-2.06582	0.411662	-5.01824	5.21466e-07	2.67331e-05
AT1G14600	209.486	-1.54462	0.309952	-4.9834	6.2476e-07	3.14653e-05
AT5G23870	237.769	1.31012	0.262912	4.98312	6.2566e-07	3.14653e-05
AT4G13395	35.5685	4.87558	0.979157	4.97937	6.37917e-07	3.19691e-05
AT5G13790	500.4	-1.10211	0.221488	-4.97595	6.49277e-07	3.24574e-05
AT5G59320	117.232	2.1611	0.434803	4.9703	6.68501e-07	3.33355e-05
AT1G13230	202.624	-2.15538	0.434459	-4.96106	7.01093e-07	3.48742e-05
AT5G44260	131.52	3.15513	0.6364	4.95778	7.13032e-07	3.53805e-05
AT3G50970	189.73	2.31666	0.467804	4.95221	7.33758e-07	3.63192e-05
AT5G28910	411.167	1.08215	0.219233	4.93607	7.97107e-07	3.91654e-05
AT2G06305	14.762	7.85363	1.59134	4.93523	8.00561e-07	3.92392e-05
AT3G46530	99.5097	2.73368	0.555035	4.92523	8.42605e-07	4.10995e-05
AT2G42830	31.1829	4.95095	1.00627	4.92009	8.65055e-07	4.20923e-05
AT2G13550	129.157	-2.06931	0.421735	-4.90666	9.26392e-07	4.47518e-05
AT4G15440	593.814	3.13351	0.638602	4.90683	9.25579e-07	4.47518e-05
AT1G61800	446.476	1.89158	0.385736	4.90381	9.39959e-07	4.519e-05
AT1G52400	18174.7	1.98053	0.404044	4.90176	9.49798e-07	4.5554e-05
AT3G26290	162.013	1.85707	0.379795	4.88966	1.01008e-06	4.83299e-05
AT1G02340	140.276	-2.25303	0.462401	-4.87246	1.10219e-06	5.24873e-05
AT2G43530	591.519	1.54875	0.318701	4.85956	1.17647e-06	5.56292e-05
AT2G06025	528.875	-1.07852	0.222335	-4.85088	1.22912e-06	5.77113e-05
AT3G23410	236.341	1.79839	0.371015	4.8472	1.25213e-06	5.85184e-05
AT5G17540	63.2655	2.52488	0.520859	4.84754	1.25003e-06	5.85184e-05
AT1G15210	97.6257	-2.76295	0.570711	-4.84124	1.29033e-06	5.98854e-05
AT3G17609	205.079	1.73646	0.359643	4.82828	1.37717e-06	6.37687e-05
AT5G64060	223.329	1.29468	0.268375	4.82412	1.40623e-06	6.49646e-05
AT2G32150	974.092	2.36134	0.492191	4.79761	1.60567e-06	7.33352e-05
AT1G55580	246.928	-1.70624	0.3559	-4.79414	1.6337e-06	7.44465e-05
AT4G34138	91.8109	-1.94633	0.406929	-4.78296	1.7273e-06	7.83564e-05
AT5G23800	83.7142	1.95533	0.409159	4.7789	1.76255e-06	7.97755e-05
AT5G23730	214.556	1.44748	0.302996	4.77723	1.77725e-06	8.00799e-05
AT1G04540	182.672	1.27979	0.268348	4.76914	1.85017e-06	8.28087e-05
AT1G72260	89.0658	3.58064	0.751536	4.76443	1.89384e-06	8.45747e-05
AT3G22850	57.3669	2.63205	0.553048	4.75917	1.94395e-06	8.62376e-05
AT1G06570	312.194	1.14595	0.241077	4.75345	1.99972e-06	8.8516e-05
AT2G16720	52.6326	2.80091	0.589536	4.75105	2.02367e-06	8.93796e-05
AT1G04880	208.264	-1.66584	0.351076	-4.74494	2.08567e-06	9.19156e-05
AT5G44680	456.323	-1.64952	0.349162	-4.72424	2.30973e-06	0.000100251
AT3G24310	22.9637	5.06393	1.07229	4.72254	2.32917e-06	0.000100877
AT4G21990	1611.42	-1.05153	0.223267	-4.70976	2.48003e-06	0.00010718
AT1G78820	243.334	-1.60861	0.341778	-4.7066	2.51884e-06	0.000107699
AT3G61950	242.21	-1.1542	0.245215	-4.70689	2.51521e-06	0.000107699
AT3G22840	1731.66	1.82757	0.388688	4.70188	2.57775e-06	0.000109751
AT4G32480	222.847	1.71708	0.365439	4.69867	2.61861e-06	0.000111255
AT5G02760	88.11	3.34692	0.712519	4.6973	2.63617e-06	0.000111765
AT3G21770	270.433	-1.39834	0.298185	-4.6895	2.73871e-06	0.000115868
AT4G19430	89.7854	2.01224	0.429643	4.68351	2.82003e-06	0.000118808
AT3G28220	55.3474	4.62882	0.990221	4.67454	2.94617e-06	0.000123862
AT4G23600	3015.24	-1.71016	0.365903	-4.6738	2.95675e-06	0.000124048
AT2G18500	349.131	-1.2773	0.273503	-4.67015	3.00974e-06	0.000125746
AT2G03810	463.517	-1.00817	0.215873	-4.6702	3.00905e-06	0.000125746
AT2G36800	333.467	1.88645	0.404093	4.66837	3.03605e-06	0.000126059
AT2G45510	71.3152	2.52043	0.539856	4.66871	3.03098e-06	0.000126059
AT4G34380	15.4404	7.45661	1.59726	4.66839	3.0357e-06	0.000126059
AT3G49570	38.7889	-6.54465	1.40246	-4.66655	3.06298e-06	0.000126915
AT2G37210	117.838	-1.57994	0.338725	-4.66438	3.09551e-06	0.000127736
AT4G18290	63.055	3.34499	0.719548	4.64873	3.33981e-06	0.000136973
AT3G49260	419.464	1.12956	0.243022	4.64797	3.35216e-06	0.0001372
AT4G12290	508.859	1.48916	0.320582	4.64517	3.39794e-06	0.00013879
AT5G15920	662.698	-1.02074	0.220271	-4.63403	3.58616e-06	0.000145587
AT5G23930	69.875	-2.58874	0.559539	-4.62655	3.71803e-06	0.000150035
AT1G18810	97.3656	-1.85284	0.400447	-4.62692	3.71143e-06	0.000150035
AT5G16190	97.877	2.12334	0.458996	4.62605	3.72709e-06	0.0001501
AT5G00450	44.0776	3.588	0.775755	4.62517	3.7429e-06	0.000150434
AT5G47220	330.873	3.00181	0.650139	4.61719	3.8897e-06	0.000155402
AT3G19270	106.739	2.3182	0.503486	4.6043	4.13856e-06	0.000165017
AT2G36680	343.484	1.05774	0.230003	4.59881	4.24902e-06	0.000169086
AT2G32990	259.688	1.05407	0.229482	4.59325	4.36396e-06	0.000172853
AT1G51850	14.7705	7.6138	1.66103	4.58379	4.56614e-06	0.000178524
AT5G42800	189.087	-2.37575	0.518989	-4.57765	4.70225e-06	0.000183488
AT2G32100	347.666	-1.00268	0.21919	-4.57447	4.77419e-06	0.000185934
AT2G36307	147.716	-1.41355	0.309076	-4.57346	4.7973e-06	0.000186473
AT2G31920	11.5747	-7.03925	1.53943	-4.57263	4.81632e-06	0.000186851
AT4G10380	214.199	1.44446	0.315945	4.57189	4.83354e-06	0.000187158
AT5G18340	22.4297	5.68354	1.24401	4.56872	4.90702e-06	0.000189273
AT2G30370	636.747	1.11109	0.243256	4.56759	4.93358e-06	0.000189933
AT3G03470	289.138	1.33509	0.292484	4.56465	5.00329e-06	0.000192249
AT3G21950	12.2921	7.5929	1.66462	4.56136	5.08244e-06	0.000194917
AT5G14380	21.1156	-6.48782	1.4243	-4.55509	5.23638e-06	0.000200439
AT5G57390	522.384	-1.2231	0.269489	-4.53858	5.66356e-06	0.000215968
AT1G28310	386.78	-1.31544	0.289972	-4.53645	5.72077e-06	0.000217736
AT5G66700	189.352	-1.72318	0.380284	-4.53128	5.86269e-06	0.000222716
AT1G54020	240.35	1.7199	0.380142	4.52437	6.0576e-06	0.000228822
AT2G04570	814.267	-1.25047	0.278042	-4.49744	6.87772e-06	0.000256905
AT3G05980	236.767	-1.37116	0.304951	-4.49634	6.91317e-06	0.000257146
AT3G02040	387.583	1.5969	0.355179	4.49606	6.92257e-06	0.000257146
AT1G79270	139.573	1.6	0.355866	4.49608	6.92192e-06	0.000257146
AT1G32080	309.285	1.34249	0.29895	4.49069	7.09931e-06	0.000263225
AT2G39200	11.7602	7.4205	1.65588	4.48132	7.41845e-06	0.000273042
AT2G42540	897.289	2.76485	0.619446	4.46342	8.06624e-06	0.000294726
AT4G14690	218.951	1.75197	0.392736	4.46093	8.16057e-06	0.000297631
AT5G15420	16.5194	-6.53168	1.46706	-4.45222	8.49882e-06	0.00030718
AT4G36850	54.9238	2.65107	0.596341	4.44556	8.76633e-06	0.00031628
AT4G32990	114.819	-1.82194	0.410686	-4.43633	9.1504e-06	0.000329546
AT5G07460	100.638	1.96103	0.444183	4.41492	1.01047e-05	0.000360684
AT1G76240	22.2511	4.95972	1.12355	4.41434	1.01318e-05	0.000361008
AT5G14000	119.452	1.43548	0.325417	4.4112	1.028e-05	0.000363708
AT3G44400	297.012	1.85449	0.420554	4.40965	1.03539e-05	0.000365681
AT3G26120	101.701	-1.91341	0.434161	-4.40715	1.04741e-05	0.000368631
AT5G18000	79.6289	3.39389	0.771754	4.39764	1.09437e-05	0.000383143
AT1G10682	256.314	1.61817	0.368451	4.39182	1.12404e-05	0.000392849
AT2G43610	16.3354	-7.71344	1.76371	-4.37343	1.22311e-05	0.00042452
AT1G61340	193.878	1.2496	0.285974	4.36962	1.24463e-05	0.000431244
AT5G01075	769.905	-1.08053	0.24734	-4.3686	1.25047e-05	0.00043252
AT3G23480	99.9044	-2.93958	0.677303	-4.34013	1.42396e-05	0.000489161
AT4G17695	185.366	-1.35594	0.312627	-4.33724	1.44282e-05	0.000494794
AT4G19380	103.35	1.88161	0.434274	4.33277	1.47245e-05	0.000503237
AT5G10410	48.5713	-2.7932	0.646158	-4.32278	1.54075e-05	0.000523022
AT2G43445	61.5853	-2.05348	0.476175	-4.31245	1.61453e-05	0.000545303
AT4G36470	211.113	1.68144	0.391949	4.28995	1.78717e-05	0.000600583
AT2G43940	211.92	1.09489	0.256087	4.27545	1.90755e-05	0.000638901
AT2G01275	18.3178	4.73688	1.10901	4.27128	1.94355e-05	0.000649877
AT1G76930	193.046	-1.68383	0.39494	-4.26349	2.01257e-05	0.000669611
AT3G54050	560.101	1.37176	0.3225	4.25353	2.10426e-05	0.000697808
AT1G10225	281.847	1.45817	0.34293	4.25209	2.11785e-05	0.000701157
AT4G38410	261.851	1.35968	0.320433	4.24327	2.2029e-05	0.000726921
AT3G29590	154.001	-2.04822	0.483664	-4.23481	2.28748e-05	0.000748684
AT4G37980	141.89	2.02045	0.477218	4.23381	2.29769e-05	0.000750801
AT4G11280	282.519	1.78724	0.423659	4.21857	2.45852e-05	0.000795881
AT1G01470	68.2938	1.8426	0.43679	4.21849	2.4594e-05	0.000795881
AT3G27270	161.111	1.36909	0.326027	4.19932	2.67715e-05	0.000858177
AT2G08735	27.986	-3.59522	0.857926	-4.1906	2.7822e-05	0.000888888
AT1G20850	223.279	1.6668	0.39788	4.18921	2.79932e-05	0.000892938
AT3G60130	542.196	1.00686	0.240805	4.18123	2.89938e-05	0.000916462
AT1G03840	32.4641	3.3155	0.794352	4.17384	2.99502e-05	0.000943383
AT1G04800	21.3863	3.76894	0.903405	4.17193	3.02033e-05	0.000949868
AT3G26480	17.4027	7.02163	1.68397	4.16968	3.05028e-05	0.000954805
AT5G10840	1000.32	-1.03506	0.248423	-4.16651	3.09301e-05	0.000965172
AT3G14700	12.2447	7.44066	1.78694	4.16392	3.12824e-05	0.000973145
AT3G42640	355.521	1.78772	0.429396	4.16334	3.13621e-05	0.000974116
AT5G16600	161.76	-1.63969	0.394209	-4.15945	3.19012e-05	0.00098859
AT2G21450	48.7798	3.38867	0.815124	4.15725	3.22108e-05	0.000994328
AT5G49730	78.147	3.00771	0.726391	4.14062	3.46362e-05	0.00105944
AT2G46680	256.289	-1.56117	0.377383	-4.13685	3.52109e-05	0.00107334
AT1G60960	405.192	1.05408	0.255031	4.13314	3.57842e-05	0.00108511
AT1G33540	49.3496	3.03488	0.734213	4.13351	3.57267e-05	0.00108511
AT3G47420	742.308	1.25026	0.302724	4.13003	3.62708e-05	0.0010928
AT3G07350	145.061	-1.46364	0.35446	-4.12921	3.64006e-05	0.0010936
AT3G13790	158.564	-1.60562	0.389161	-4.12585	3.69366e-05	0.00110623
AT3G44260	258.874	2.99945	0.726951	4.12607	3.69008e-05	0.00110623
AT2G09485	9.67387	-6.97626	1.69363	-4.11912	3.80323e-05	0.00113345
AT3G50870	446.739	-1.15883	0.2815	-4.11661	3.84486e-05	0.00113794
AT5G46330	406.556	1.2207	0.296607	4.11554	3.86274e-05	0.00114155
AT5G65040	144.606	-1.44555	0.351446	-4.11316	3.90284e-05	0.00115171
AT3G43600	154.107	-1.41278	0.343671	-4.11086	3.94181e-05	0.0011615
AT3G25130	388.458	-1.00956	0.24597	-4.10439	4.05385e-05	0.00119125
AT1G49405	73.5689	1.8932	0.46134	4.10371	4.06582e-05	0.0011928
AT4G17680	149.426	1.48433	0.361808	4.10255	4.08625e-05	0.00119705
AT2G32340	136.468	1.50834	0.368872	4.08906	4.33132e-05	0.00125241
AT1G25550	89.8187	1.97917	0.484272	4.08691	4.37165e-05	0.00126225
AT1G15360	369.686	-1.24717	0.305221	-4.08612	4.38651e-05	0.00126472
AT2G00560	10.5907	7.38631	1.809	4.08309	4.4441e-05	0.00127766
AT5G22130	291.227	-1.23209	0.302727	-4.06997	4.70184e-05	0.00133111
AT5G49740	179.366	1.20397	0.29578	4.07048	4.69157e-05	0.00133111
AT5G25820	12.8319	6.47742	1.59853	4.0521	5.07596e-05	0.00142866
AT4G37925	152.984	1.60522	0.396491	4.04857	5.15316e-05	0.00144502
AT2G39855	37.7256	-3.98588	0.985719	-4.04363	5.26308e-05	0.00146722
AT4G09760	295.587	1.46569	0.362473	4.04358	5.26406e-05	0.00146722
AT1G17190	176.661	1.43666	0.355386	4.04253	5.28769e-05	0.00147176
AT1G73010	100.617	2.64909	0.65572	4.03997	5.34588e-05	0.00148385
AT5G28020	275.847	-1.03429	0.256791	-4.02777	5.63078e-05	0.00154796
AT4G14560	40.8521	2.83803	0.704971	4.02575	5.67944e-05	0.00155921
AT1G78490	250.515	1.18311	0.29407	4.02321	5.74107e-05	0.00157398
AT1G80100	219.59	-1.21063	0.301331	-4.01759	5.87952e-05	0.00160319
AT3G12145	32356.8	1.12216	0.279828	4.01016	6.06769e-05	0.00164779
AT1G59500	12.3171	-6.27445	1.56747	-4.00292	6.25648e-05	0.00168089
AT3G47600	690.041	-1.02569	0.2566	-3.99723	6.40889e-05	0.00171267
AT2G41210	256.499	1.27503	0.319242	3.99393	6.49879e-05	0.00173439
AT1G52030	2165.69	1.6633	0.418151	3.97776	6.9567e-05	0.0018308
AT3G49120	447.392	1.22424	0.30798	3.97504	7.03669e-05	0.00184367
AT3G44630	217.33	1.4738	0.370801	3.97464	7.04856e-05	0.00184437
AT5G47240	387.99	1.19021	0.300051	3.96668	7.28808e-05	0.00189471
AT3G24255	240.85	-1.37294	0.346589	-3.9613	7.45414e-05	0.00193039
AT1G17420	405.534	1.06661	0.269576	3.9566	7.60233e-05	0.00196371
AT3G18980	679.84	-2.0215	0.51243	-3.94493	7.98236e-05	0.00204609
AT2G04050	95.8227	2.21677	0.56232	3.94218	8.07437e-05	0.00206441
AT4G30140	34.0008	-5.84492	1.48683	-3.93113	8.45464e-05	0.0021546
AT5G38865	287.384	-1.2109	0.308044	-3.93093	8.46195e-05	0.0021546
AT1G07090	78.9484	1.58935	0.405182	3.92256	8.76135e-05	0.00221191
AT4G08555	33.4095	2.84906	0.726407	3.92213	8.77693e-05	0.00221306
AT3G21790	126.2	1.24919	0.31853	3.92173	8.79158e-05	0.00221398
AT5G51630	36.1949	9.14844	2.33335	3.92073	8.82803e-05	0.00222038
AT2G19800	173.609	2.09307	0.534303	3.91738	8.95172e-05	0.00224867
AT3G03260	9.53094	7.22412	1.84711	3.91104	9.19002e-05	0.00230278
AT4G27980	492.364	1.05389	0.269549	3.90981	9.23699e-05	0.00231166
AT1G18265	18.9898	4.01671	1.03049	3.89785	9.70489e-05	0.0024048
AT4G37400	130.147	1.50219	0.385678	3.89493	9.82261e-05	0.00243098
AT4G08870	656.577	1.14575	0.294335	3.89268	9.91433e-05	0.00245066
AT2G28140	64.3711	1.95002	0.501681	3.88696	0.000101506	0.0025029
AT5G46590	49.2746	3.22474	0.830043	3.88503	0.000102315	0.00251668
AT5G51720	190.117	1.23011	0.317184	3.87823	0.000105218	0.00257546
AT2G40350	26.8393	4.1794	1.07955	3.87144	0.000108193	0.00264491
AT2G16870	128.181	1.54152	0.398468	3.86862	0.000109454	0.00266616
AT1G79360	45.5896	2.70106	0.698456	3.86718	0.000110099	0.00267539
AT2G01870	11.4107	6.79009	1.75569	3.86747	0.000109972	0.00267539
AT2G16250	241.089	-1.24703	0.323204	-3.85834	0.00011416	0.00275709
AT3G02150	76.8842	-2.24347	0.5834	-3.84551	0.0001203	0.00288145
AT1G01560	16.1054	5.32753	1.38825	3.8376	0.000124245	0.00295482
AT2G45560	53.7161	3.23245	0.844496	3.82767	0.000129361	0.003062
AT5G12280	75.8426	2.11634	0.553031	3.8268	0.000129821	0.00306928
AT2G27360	169.187	1.15432	0.301738	3.82556	0.000130475	0.00307261
AT3G23150	1256.75	1.01041	0.264396	3.82156	0.000132609	0.00311687
AT3G19850	170.928	1.26703	0.332052	3.81576	0.000135763	0.0031829
AT5G44580	137.871	1.54043	0.403779	3.81504	0.000136161	0.00318543
AT4G22880	148.347	-1.92299	0.504452	-3.81203	0.000137829	0.0032207
AT3G13898	29.1503	-3.09516	0.813156	-3.80636	0.000141027	0.00328399
AT3G07270	375.234	-1.03837	0.273026	-3.80317	0.000142854	0.00332165
AT2G38995	439.674	1.12756	0.296664	3.8008	0.000144232	0.00333927
AT4G36570	72.9384	1.83359	0.483496	3.79236	0.000149225	0.00344296
AT5G25390	110.871	1.8033	0.475737	3.79054	0.00015032	0.00346426
AT3G55710	285.357	-1.28972	0.340605	-3.78656	0.000152748	0.00351617
AT2G27770	254.452	-1.01159	0.267584	-3.78046	0.00015654	0.00358294
AT4G02810	136.366	1.8417	0.487443	3.77829	0.000157912	0.00361023
AT1G51670	182.396	1.11394	0.294937	3.77686	0.000158817	0.0036268
AT4G15620	710.539	-1.21248	0.321847	-3.76727	0.000165044	0.00375001
AT5G16570	68.3314	1.9995	0.531696	3.76061	0.0001695	0.00382727
AT2G36026	1006.64	-1.00997	0.269221	-3.75144	0.000175824	0.00394349
AT3G05800	219.346	-1.06117	0.283112	-3.74824	0.000178081	0.00396314
AT5G60430	247.136	1.33777	0.356848	3.74884	0.000177654	0.00396314
AT2G37750	10.6185	6.39236	1.70656	3.74575	0.000179859	0.00399828
AT5G14740	144.33	4.49416	1.20105	3.74186	0.000182666	0.00404725
AT3G44480	455.851	3.67085	0.981908	3.73849	0.000185129	0.0040838
AT1G70720	29.5962	-2.78068	0.744657	-3.73418	0.000188326	0.00414524
AT5G63760	68.5629	3.10131	0.832741	3.72422	0.00019592	0.00428889
AT2G03110	160.82	-1.21937	0.327655	-3.72149	0.000198047	0.00432134
AT3G61970	172.319	-1.02634	0.275781	-3.72159	0.00019797	0.00432134
AT4G28390	145.069	1.22638	0.329578	3.72106	0.000198389	0.00432412
AT3G09870	32.1433	3.587	0.965349	3.71575	0.000202598	0.0044063
AT2G12190	116.987	1.29249	0.348035	3.71368	0.000204264	0.00443293
AT3G45600	47.0904	2.16198	0.583275	3.70662	0.000210046	0.00454623
AT2G18193	406.509	1.42582	0.384953	3.70389	0.000212316	0.00457802
AT3G16150	223.185	1.01935	0.275244	3.70344	0.000212692	0.00458119
AT4G09415	20.8913	-3.93955	1.06435	-3.70137	0.000214441	0.00461393
AT3G14060	42.764	-3.15005	0.853482	-3.69082	0.000223528	0.00477367
AT2G40330	113.002	1.80015	0.487889	3.68967	0.000224542	0.00479024
AT1G25440	356.322	1.41046	0.382563	3.68687	0.000227033	0.00483824
AT2G02515	17.7836	-5.51783	1.49741	-3.68492	0.000228775	0.00486505
AT5G09950	195.803	-1.17282	0.318831	-3.6785	0.000234611	0.00496811
AT1G21310	39138.6	-1.64015	0.446406	-3.67411	0.000238677	0.00503391
AT3G60960	166.479	1.8458	0.502387	3.67407	0.00023872	0.00503391
AT5G16490	20.9049	3.58886	0.978203	3.66883	0.000243667	0.00511676
AT3G05260	79.1734	1.51816	0.414033	3.66677	0.000245634	0.00514221
AT2G44080	225.914	1.83744	0.501361	3.6649	0.000247438	0.00517432
AT2G39705	95.8548	-1.5777	0.430957	-3.66092	0.000251313	0.00523899
AT4G06220	32.0466	-2.86257	0.782158	-3.65984	0.00025237	0.0052447
AT4G09405	27.0433	-2.93883	0.803106	-3.65934	0.00025287	0.00524967
AT1G80710	262.837	-1.06434	0.29096	-3.65801	0.000254183	0.00525838
AT3G03625	75.1488	1.88001	0.514457	3.65436	0.000257828	0.00530872
AT2G28570	123.625	1.66307	0.456088	3.64639	0.000265953	0.00543149
AT3G14360	130.429	-1.41492	0.388688	-3.64025	0.000272378	0.005541
AT1G74890	78.1467	1.95255	0.536407	3.64005	0.000272584	0.005541
AT5G20480	251.807	1.07098	0.294345	3.63852	0.000274211	0.0055606
AT3G57130	97.4393	-1.74517	0.480095	-3.63505	0.000277929	0.0056303
AT3G17580	64.6621	-1.95447	0.538031	-3.63263	0.000280551	0.00567198
AT3G01680	435.507	1.26497	0.348402	3.63079	0.000282557	0.00569137
AT5G52050	14.2965	4.62193	1.27293	3.63095	0.000282381	0.00569137
AT2G01760	245.785	1.06257	0.293483	3.62056	0.000293971	0.0058841
AT4G09245	20.5165	4.0707	1.12612	3.61479	0.000300589	0.00600461
AT3G51750	16.0448	3.95118	1.0936	3.61299	0.000302688	0.00604053
AT3G29030	121.022	1.48937	0.41277	3.60823	0.000308296	0.00612154
AT1G25230	54.7361	-2.51229	0.696637	-3.60631	0.000310588	0.00614933
AT1G69520	46.847	2.18097	0.604949	3.60522	0.000311893	0.00615627
AT3G03480	9.05733	7.08641	1.96567	3.60509	0.000312041	0.00615627
AT4G24204	24.739	-2.99095	0.830675	-3.60062	0.000317458	0.00623322
AT5G06839	67.4082	1.98999	0.5527	3.60049	0.000317616	0.00623322
AT5G03260	43.0198	3.31707	0.921663	3.599	0.000319442	0.00624465
AT3G26920	363.286	1.02285	0.284363	3.59698	0.000321937	0.0062812
AT4G39410	187.435	1.25233	0.348555	3.59294	0.000326974	0.00635481
AT1G33811	16.6874	3.79533	1.05654	3.59223	0.000327857	0.00636386
AT4G01540	76.6081	1.7638	0.491952	3.58531	0.000336676	0.00650561
AT1G75830	14.9248	-5.83412	1.62745	-3.58483	0.000337299	0.0065114
AT4G03330	47.621	2.06857	0.578344	3.57672	0.000347937	0.00667189
AT1G13650	21.6751	4.02449	1.12535	3.5762	0.000348626	0.00667873
AT4G30270	159.199	-1.45804	0.408091	-3.57282	0.000353161	0.00674632
AT3G15990	90.1876	1.70178	0.47663	3.57045	0.000356374	0.00680071
AT5G57560	187.126	2.01193	0.564762	3.56243	0.000367439	0.00698587
AT1G53080	8.2194	-6.30191	1.7703	-3.55981	0.000371129	0.00703604
AT1G52410	2346.76	1.1863	0.33341	3.5581	0.00037355	0.00707527
AT3G55880	47.9458	-2.13518	0.60034	-3.55662	0.000375656	0.00710847
AT3G28080	87.4892	1.88514	0.530555	3.55315	0.000380651	0.00719621
AT2G03130	173.688	1.86003	0.526397	3.53351	0.000410073	0.00767303
AT3G14070	142.99	1.02522	0.290282	3.53182	0.000412707	0.00770796
AT3G20180	49.0865	2.09634	0.59389	3.52984	0.000415806	0.00774402
AT3G15740	17.0288	-4.56382	1.2941	-3.52664	0.000420876	0.00782416
AT2G38530	392.168	1.0622	0.301282	3.52559	0.000422542	0.00784788
AT5G49960	151.915	-1.01187	0.287035	-3.52527	0.000423052	0.0078501
AT1G79430	232.829	1.20457	0.341907	3.5231	0.000426537	0.00790018
AT1G30170	48.1824	2.47483	0.702716	3.52181	0.000428618	0.00793141
AT3G15830	6.99735	6.72506	1.90975	3.52142	0.000429235	0.00793552
AT5G36150	21.5779	4.13003	1.17293	3.52112	0.000429732	0.00793741
AT5G11410	47.1386	2.78709	0.792867	3.5152	0.000439421	0.00809406
AT3G49950	22.6776	-3.45956	0.988801	-3.49874	0.000467457	0.00853526
AT5G41410	92.5191	1.60953	0.460913	3.49204	0.000479338	0.00872533
AT1G62560	117.985	1.69887	0.486597	3.49133	0.000480616	0.00874069
AT3G45970	55.8895	3.2203	0.923151	3.48837	0.000485967	0.0088189
AT1G72900	55.8502	1.8245	0.523478	3.48534	0.000491513	0.00889059
AT4G36105	23.2759	4.66291	1.34091	3.47742	0.000506266	0.0091246
AT5G16970	102.194	1.35633	0.391174	3.46733	0.00052566	0.00942343
AT3G44430	156.551	10.3188	2.97696	3.46623	0.000527809	0.00943742
AT2G10930	9.30453	-5.67299	1.63704	-3.46539	0.000529459	0.00945779
AT1G75490	87.7438	2.3195	0.669637	3.46381	0.000532576	0.00948817
AT5G51440	779.465	1.86384	0.540195	3.45031	0.000559938	0.0099316
AT2G36750	79.3163	2.5288	0.734444	3.44315	0.000574988	0.0101448
AT2G33051	8.76472	-5.76653	1.67907	-3.43435	0.000593973	0.0104431
AT3G23170	63.5387	1.81766	0.529455	3.43308	0.000596772	0.0104557
AT4G37610	80.2292	1.9091	0.556563	3.43016	0.000603232	0.0105597
AT4G36280	58.4474	2.15561	0.628539	3.42956	0.000604561	0.0105651
AT1G48660	26.525	-2.83715	0.827604	-3.42815	0.000607711	0.010592
AT1G75430	48.6873	-2.49501	0.728435	-3.42516	0.000614434	0.0106721
AT5G17700	130.451	-1.58075	0.461738	-3.42347	0.000618261	0.0107293
AT1G70760	11.1095	-6.56461	1.91778	-3.42302	0.000619298	0.0107381
AT5G56540	42.6993	-2.32491	0.679534	-3.42133	0.000623152	0.0107863
AT3G60160	158.899	1.54247	0.451529	3.4161	0.000635248	0.0109862
AT1G34245	104.361	-1.52968	0.447816	-3.41586	0.000635804	0.0109863
AT3G47540	153.704	1.21436	0.35589	3.41218	0.000644453	0.0111167
AT3G22930	7.07259	-6.06854	1.78031	-3.4087	0.000652742	0.0112307
AT2G34960	31.7063	2.20704	0.647593	3.40806	0.000654254	0.0112375
AT1G30760	31.8948	3.09087	0.907135	3.40729	0.000656118	0.0112509
AT2G44525	228.479	1.20846	0.354863	3.40542	0.000660629	0.0112987
AT5G06380	125.573	1.30466	0.383194	3.4047	0.000662367	0.0113188
AT5G38430	126.471	2.18666	0.643354	3.39885	0.000676705	0.0115246
AT5G44530	231.454	1.04475	0.307518	3.39737	0.000680373	0.0115675
AT4G24450	230.319	1.13989	0.335861	3.39392	0.000688995	0.0116844
AT3G15840	264.98	1.24799	0.367741	3.39368	0.000689608	0.011685
AT2G41470	130.054	-1.23787	0.365399	-3.38771	0.000704778	0.0119219
AT1G06650	177.808	1.14118	0.336985	3.38643	0.000708081	0.0119677
AT4G09460	64.1485	1.54696	0.457125	3.3841	0.000714107	0.0120493
AT1G51700	221.704	1.05286	0.311372	3.38135	0.000721313	0.0121478
AT4G00950	154.686	-1.15028	0.34029	-3.38029	0.000724085	0.0121768
AT5G62920	56.7313	2.5999	0.769829	3.37724	0.00073216	0.012292
AT2G45023	161.76	1.09556	0.32445	3.37667	0.000733698	0.0123031
AT3G59845	26.0242	2.61552	0.774779	3.37582	0.000735955	0.0123248
AT3G60890	26.3113	2.32722	0.690502	3.37033	0.000750775	0.0125521
AT3G12420	24.3626	2.91385	0.864861	3.36916	0.000753985	0.0125743
AT2G22890	55.244	-1.76279	0.524636	-3.36002	0.000779363	0.0129276
AT2G46140	189.937	1.22163	0.364038	3.35579	0.000791394	0.0130692
AT5G23000	345.722	-1.17675	0.351246	-3.35023	0.000807447	0.0133113
AT1G68800	14.3708	3.70734	1.10658	3.35028	0.000807303	0.0133113
AT5G24110	8.53173	5.79917	1.73471	3.34303	0.000828701	0.0136281
AT1G32350	8.71579	6.14907	1.84235	3.33763	0.000844969	0.013839
AT5G23770	221.621	1.20644	0.361711	3.33537	0.000851869	0.013918
AT4G31805	191.166	-1.06572	0.319563	-3.33492	0.000853236	0.013929
AT4G11360	130.02	-1.21581	0.364778	-3.33301	0.000859122	0.0139935
AT3G50930	123.399	1.72482	0.517623	3.33219	0.00086164	0.0140093
AT4G29690	6.84868	6.7408	2.02616	3.32688	0.000878236	0.0141987
AT1G77765	35.6391	-2.73686	0.823011	-3.32543	0.000882831	0.0142525
AT2G45940	6.73872	-6.35443	1.91137	-3.32455	0.000885626	0.0142544
AT2G36590	55.3108	2.02653	0.609502	3.32489	0.000884524	0.0142544
AT3G12410	229.822	1.18576	0.356921	3.32219	0.000893123	0.0143242
AT5G49360	100.219	1.1597	0.349295	3.3201	0.000899841	0.0143839
AT4G17100	370.007	-1.22498	0.369613	-3.31423	0.000918949	0.0146565
AT5G53700	7.86747	6.93035	2.09173	3.31322	0.00092229	0.0146981
AT1G58310	36.7404	-3.07212	0.930709	-3.30084	0.000963962	0.0152984
AT3G55500	9.65848	5.43337	1.64614	3.30068	0.000964525	0.0152984
AT2G42840	105975	-1.14274	0.346698	-3.29606	0.000980498	0.0154906
AT4G16780	109.405	1.84546	0.560069	3.29506	0.000983992	0.0155336
AT5G53030	45.5782	-2.01268	0.611615	-3.29077	0.000999138	0.015748
AT1G04425	656.052	2.3941	0.727633	3.29027	0.00100093	0.0157639
AT2G18450	44.2389	2.20403	0.669919	3.29	0.00100187	0.0157662
AT1G31750	22.479	-3.09403	0.941694	-3.2856	0.00101766	0.0159898
AT4G06744	53.474	2.19103	0.667033	3.28474	0.00102075	0.0160133
AT4G00390	93.0657	-1.41292	0.430517	-3.28191	0.00103107	0.01615
AT2G24210	46.6086	1.90618	0.581133	3.2801	0.00103769	0.016241
AT1G52700	313.017	1.1182	0.341838	3.27114	0.00107115	0.0166465
AT5G51950	45.0098	2.4545	0.750375	3.27103	0.00107155	0.0166465
AT1G03340	12.4404	3.86987	1.18334	3.27029	0.00107437	0.0166465
AT2G02080	282.559	-1.28217	0.392146	-3.26963	0.00107689	0.0166728
AT5G57090	68.0955	-2.10364	0.643865	-3.26721	0.00108613	0.0167769
AT5G54450	45.2074	2.62527	0.805542	3.25902	0.001118	0.0171775
AT1G73700	60.2609	1.43759	0.441346	3.25728	0.00112485	0.0172425
AT4G17030	10.4473	7.23734	2.22401	3.25419	0.00113717	0.0173652
AT5G15960	344.336	1.22105	0.375646	3.25055	0.00115183	0.0175624
AT1G09950	10.1453	4.68556	1.44292	3.24728	0.00116512	0.0177247
AT1G03990	109.443	1.26437	0.389411	3.24688	0.00116677	0.0177363
AT3G53830	293.331	1.00147	0.308872	3.24235	0.00118547	0.0179256
AT1G43160	80.2806	1.66185	0.512887	3.24018	0.00119454	0.0180221
AT5G54710	20.061	2.94197	0.908874	3.23694	0.00120817	0.0181868
AT2G42380	57.2613	1.664	0.51466	3.2332	0.00122411	0.0183594
AT1G01060	237.845	1.46804	0.454571	3.22952	0.00124	0.0185438
AT1G66390	116.276	1.47476	0.456655	3.22947	0.00124019	0.0185438
AT5G63190	214.894	-1.27417	0.394972	-3.22597	0.00125545	0.0187024
AT3G44320	134.782	-1.55383	0.481998	-3.22372	0.00126536	0.0187665
AT1G71490	125.668	-1.22981	0.381764	-3.22139	0.0012757	0.0188919
AT3G09600	120.182	1.69515	0.527151	3.21568	0.00130136	0.0191732
AT1G03940	252.577	-1.08318	0.337224	-3.21204	0.00131797	0.0193752
AT2G32540	40.6099	2.11936	0.660336	3.20952	0.00132956	0.0194886
AT3G62410	98.0256	1.68746	0.526178	3.20702	0.00134118	0.0196303
AT4G12030	11.0526	6.12453	1.91128	3.20441	0.0013534	0.019766
AT1G02520	150.248	1.58831	0.496672	3.1979	0.00138431	0.0201283
AT2G26960	8.20756	6.974	2.18152	3.19686	0.00138933	0.0201724
AT2G35830	47.434	2.02111	0.632458	3.19565	0.00139518	0.020229
AT3G55980	440.575	2.09941	0.657619	3.19245	0.00141074	0.0204105
AT3G13980	217.359	-1.07664	0.337277	-3.19215	0.00141217	0.0204166
AT1G32880	40.7621	2.46075	0.771254	3.19058	0.00141987	0.0204689
AT2G36970	31.7252	2.43117	0.76209	3.19014	0.00142205	0.0204755
AT3G01500	1152.61	3.47489	1.08934	3.1899	0.0014232	0.0204755
AT5G23750	327.047	1.13648	0.357164	3.18196	0.00146282	0.0209379
AT5G64750	32.4148	2.46778	0.775966	3.18027	0.00147139	0.0210306
AT4G15530	64.9283	2.48792	0.782396	3.17988	0.00147337	0.021044
AT1G02460	120.594	-1.46952	0.462399	-3.17804	0.00148275	0.0211328
AT2G42870	148.863	1.23589	0.388931	3.17766	0.0014847	0.0211351
AT5G22930	103.755	1.44851	0.456102	3.17585	0.00149398	0.0212027
AT2G36985	42.52	2.09157	0.658539	3.17608	0.00149279	0.0212027
AT1G62810	90.4255	-1.35121	0.427483	-3.16086	0.00157307	0.0220603
AT3G16410	562.942	1.10611	0.349899	3.16122	0.00157109	0.0220603
AT1G74870	32.5585	2.51422	0.797421	3.15293	0.00161638	0.022495
AT4G27435	31.5069	2.30286	0.730702	3.15158	0.00162392	0.0225686
AT1G07167	77.5476	1.80658	0.573741	3.14877	0.00163961	0.0227083
AT3G47570	15.0303	3.62534	1.15168	3.14786	0.00164468	0.0227628
AT1G73860	150.839	1.22818	0.390301	3.14674	0.00165101	0.0228347
AT5G18255	137.133	-1.26774	0.40329	-3.14349	0.00166948	0.0230266
AT4G38213	6.43777	6.33739	2.02138	3.13518	0.00171747	0.0234791
AT2G28550	301.501	1.02384	0.326602	3.13483	0.00171955	0.0234846
AT2G43140	8.50288	5.64099	1.8013	3.13162	0.00173847	0.0237017
AT5G67411	23.6497	-3.15514	1.00891	-3.12728	0.00176429	0.0239629
AT5G43155	159.285	-1.06863	0.341705	-3.12735	0.00176392	0.0239629
AT2G34850	114.272	-1.02298	0.327132	-3.12711	0.00176536	0.0239629
AT3G58850	149.147	1.17789	0.377885	3.11706	0.00182662	0.0246692
AT4G36350	11.8233	5.57201	1.78953	3.11367	0.00184777	0.024888
AT2G27080	55.6292	2.48568	0.799161	3.11036	0.00186858	0.0251077
AT1G76690	20.4702	3.37382	1.08551	3.10804	0.00188332	0.0252651
AT4G00050	53.1522	1.59815	0.515305	3.10136	0.00192632	0.0256876
AT2G14900	49.1921	2.29237	0.739506	3.09987	0.00193608	0.0257837
AT4G23720	113.263	1.3028	0.42039	3.09904	0.00194149	0.0258214
AT3G16610	108.744	1.11544	0.360875	3.09092	0.00199538	0.026329
AT3G11480	55.9598	2.64644	0.856813	3.08871	0.0020103	0.0264653
AT1G02800	4249.95	1.29637	0.419996	3.08664	0.00202434	0.0266107
AT5G59130	54.7459	1.55807	0.504818	3.08639	0.002026	0.0266107
AT3G44790	38.0221	2.05119	0.664555	3.08655	0.00202491	0.0266107
AT3G56060	26.0582	3.80197	1.2321	3.08577	0.00203023	0.026649
AT5G57880	63.1901	1.84472	0.598012	3.08476	0.00203717	0.0267002
AT2G18560	111.517	1.36532	0.442755	3.08369	0.0020445	0.0267141
AT1G63380	181.347	1.22375	0.396887	3.08337	0.00204674	0.0267259
AT1G70000	82.5814	1.33822	0.434089	3.08283	0.00205042	0.0267567
AT5G43450	43.6693	2.47345	0.803218	3.07943	0.00207397	0.0270114
AT4G14090	131.453	-1.40805	0.457758	-3.07597	0.00209819	0.0272209
AT4G03320	93.3029	1.51024	0.491311	3.07391	0.00211274	0.0273392
AT4G02670	226.194	-1.2648	0.411958	-3.07021	0.00213909	0.027609
AT3G26760	131.492	-1.13977	0.37231	-3.06135	0.00220339	0.0282934
AT4G09275	23.2818	-2.40812	0.78736	-3.05848	0.00222466	0.0285292
AT3G29410	42.3061	2.73162	0.893185	3.05829	0.00222601	0.0285292
AT3G28580	173.737	1.70683	0.559647	3.04984	0.00228963	0.0292328
AT1G68520	110.996	1.86056	0.610215	3.04902	0.0022959	0.0292676
AT5G20710	86.95	2.06901	0.678714	3.04843	0.00230041	0.0292774
AT5G18330	8.4893	7.00816	2.30291	3.04317	0.00234099	0.0296998
AT1G69290	100.302	-1.1862	0.390323	-3.03904	0.00237337	0.0299489
AT3G02445	14.3624	-5.21334	1.71669	-3.03686	0.00239058	0.0301199
AT1G52550	141.267	-1.07036	0.352664	-3.03506	0.0024049	0.0302812
AT4G01680	16.5603	3.64625	1.20279	3.03151	0.00243336	0.030563
AT1G49830	27.2162	-3.18314	1.05012	-3.03122	0.00243565	0.0305726
AT1G73325	32.1828	2.27997	0.753297	3.02666	0.0024727	0.0309219
AT1G22600	34.6021	-1.96453	0.650028	-3.02223	0.00250923	0.0313008
AT3G50280	211.419	1.17944	0.390314	3.02177	0.00251303	0.0313041
AT2G12480	6.97763	6.71658	2.22494	3.01876	0.00253809	0.0315416
AT4G17340	83.1211	1.17631	0.389747	3.01815	0.00254326	0.031549
AT4G27300	36.8557	2.66673	0.883563	3.01816	0.00254316	0.031549
AT4G27570	52.4658	-1.44956	0.480749	-3.01521	0.00256801	0.0316917
AT1G74810	22.5046	2.90757	0.964484	3.01464	0.00257286	0.0317009
AT4G18010	100.776	1.1636	0.386165	3.01323	0.00258483	0.0317881
AT2G39420	35.4286	2.34738	0.779629	3.01089	0.00260483	0.0319772
AT2G23430	96.5888	1.40874	0.467939	3.01052	0.00260799	0.0319965
AT3G12910	12.3514	3.77462	1.25395	3.01018	0.00261094	0.032013
AT1G23110	25.541	8.64829	2.87886	3.00407	0.00266395	0.0323864
AT3G47010	138.982	1.07157	0.356983	3.00174	0.00268439	0.0325955
AT3G46520	7.56602	6.8605	2.28654	3.00039	0.00269638	0.0327213
AT4G25990	128.727	1.15014	0.384197	2.99362	0.00275686	0.0333746
AT5G10380	52.6162	1.74276	0.583265	2.98794	0.00280864	0.0338384
AT1G23140	5.28092	6.25701	2.09429	2.98765	0.0028113	0.0338501
AT1G19380	37.2314	2.04787	0.685705	2.98653	0.00282167	0.0339547
AT5G05050	8.19525	-6.43568	2.15607	-2.98491	0.00283659	0.0340934
AT2G38250	61.1364	1.86813	0.626235	2.98311	0.00285332	0.034233
AT2G13360	542.07	1.58748	0.532753	2.97977	0.00288465	0.0344853
AT5G23240	44.5495	2.41173	0.811146	2.97324	0.00294671	0.0349776
AT3G13130	121.265	-1.9003	0.639715	-2.97055	0.00297268	0.0351612
AT5G42500	99.9661	-1.33755	0.450362	-2.96995	0.00297851	0.0351688
AT1G61110	50.2831	2.91185	0.982663	2.96322	0.00304435	0.0357146
AT2G24945	71.9594	-1.45852	0.492343	-2.96241	0.00305246	0.0357472
AT1G61410	120.672	1.15674	0.390783	2.96006	0.00307574	0.0359779
AT5G60142	96.9184	1.39867	0.472679	2.95903	0.00308608	0.0360779
AT2G30140	101.625	1.25833	0.425287	2.95878	0.00308859	0.0360862
AT1G67920	8.17201	4.93452	1.66831	2.95779	0.00309849	0.0361598
AT2G37090	22.6098	2.90095	0.981439	2.95582	0.00311842	0.0363018
AT1G48470	6.53405	-6.05894	2.05097	-2.95418	0.00313496	0.036384
AT3G15340	283.61	1.05879	0.358571	2.95282	0.00314887	0.0364935
AT3G22160	54.4218	1.83517	0.621869	2.95105	0.00316693	0.0366394
AT3G14160	157.209	-1.09229	0.370362	-2.94924	0.00318551	0.0367275
AT3G22540	90.7883	1.21611	0.412263	2.94983	0.00317948	0.0367275
AT1G51220	30.3928	2.14656	0.727791	2.94942	0.00318374	0.0367275
AT3G28340	25.2605	3.41901	1.15948	2.94874	0.0031907	0.0367451
AT4G21850	272.501	-1.18257	0.401689	-2.944	0.00324004	0.0372706
AT2G42410	106.449	-1.43419	0.487499	-2.94194	0.00326163	0.0373921
AT1G28600	80.3374	1.43547	0.487936	2.94193	0.00326176	0.0373921
AT1G24600	63.9535	1.41071	0.480446	2.93626	0.00332201	0.0379313
AT4G21063	95.4955	1.4577	0.496832	2.93399	0.00334636	0.0381011
AT1G08340	23.6466	2.21873	0.756737	2.93197	0.00336825	0.0383069
AT2G37980	104.163	1.05815	0.360973	2.93138	0.00337459	0.0383456
AT2G18328	135.692	1.4015	0.478368	2.92975	0.00339236	0.0384289
AT2G27300	17.5014	3.85824	1.31776	2.92788	0.00341277	0.0386166
AT1G22990	6.86944	-5.38535	1.84001	-2.9268	0.00342465	0.0387292
AT1G80840	64.7746	1.94881	0.666584	2.92358	0.00346026	0.0389565
AT5G24160	84.9581	-1.30387	0.446098	-2.92283	0.00346868	0.0390294
AT1G18740	192.771	1.00596	0.344573	2.91945	0.00350649	0.0393688
AT2G03200	5.83628	6.42304	2.19991	2.91968	0.00350386	0.0393688
AT3G48700	157.304	1.27743	0.437994	2.91655	0.0035393	0.0397129
AT2G44940	114.492	1.26659	0.434471	2.91524	0.0035541	0.0397998
AT5G58570	11.8545	3.89369	1.33595	2.91456	0.00356193	0.0398334
AT5G24790	4.66862	6.11801	2.09977	2.91366	0.00357224	0.0399043
AT1G28360	2618.06	-1.01941	0.349974	-2.91283	0.00358171	0.0399434
AT3G04990	14.8372	3.50707	1.20478	2.91097	0.00360308	0.0401371
AT5G44820	13.7839	4.00075	1.37456	2.91057	0.00360773	0.0401668
AT3G09260	166.574	1.08723	0.374392	2.904	0.00368431	0.0408158
AT5G18270	35.3333	2.61914	0.903232	2.89974	0.00373474	0.0412381
AT2G02990	13.0137	3.8568	1.33111	2.89744	0.00376218	0.0414273
AT2G46830	241.481	1.09413	0.378665	2.88944	0.00385926	0.0422877
AT5G10946	7.87019	-5.40797	1.87595	-2.88279	0.00394167	0.0428867
AT1G66725	25.6719	2.99784	1.04053	2.88108	0.00396317	0.0430973
AT5G44390	5.72542	6.04167	2.09812	2.87956	0.00398229	0.0432584
AT2G29290	24.5167	6.89986	2.39669	2.87891	0.0039905	0.0433242
AT3G47750	42.7079	2.96371	1.03028	2.87661	0.00401968	0.0435469
AT5G64120	16.589	3.1536	1.09679	2.8753	0.00403649	0.0436768
AT1G65730	98.5856	-1.09816	0.381984	-2.87487	0.00404191	0.0436935
AT1G76360	57.7775	1.45718	0.506981	2.87423	0.00405008	0.0437348
AT1G64690	58.3713	2.41193	0.840274	2.87041	0.00409944	0.0441729
AT5G56100	17.3663	3.72538	1.29815	2.86976	0.00410781	0.0442156
AT1G21270	100.147	1.388	0.484012	2.86769	0.0041348	0.0444347
AT5G51451	54.0172	1.76723	0.616249	2.86772	0.00413443	0.0444347
AT2G44290	18.1124	3.88021	1.35358	2.86663	0.00414872	0.0445604
AT3G47340	160.461	2.61505	0.913195	2.86363	0.00418815	0.0448163
AT3G27150	63.9302	-1.61766	0.565273	-2.86174	0.00421328	0.0449894
AT1G32170	67.7333	1.42511	0.498224	2.86039	0.00423123	0.0451331
AT1G58370	59.8185	1.78506	0.624413	2.85878	0.00425269	0.0452899
AT2G37460	84.8987	1.40914	0.493201	2.85714	0.0042748	0.0454908
AT5G47230	131.643	1.6331	0.571604	2.85704	0.00427608	0.0454908
AT5G04890	87.3889	1.2954	0.454124	2.85252	0.00433739	0.0459969
AT3G51220	24.9244	2.7574	0.966799	2.85209	0.00434331	0.046034
AT1G35140	17.2256	3.21172	1.12703	2.84973	0.00437566	0.0462563
AT5G08460	16.9309	-2.69719	0.947707	-2.84601	0.00442702	0.0466276
AT5G59990	141.368	-1.09281	0.383945	-2.84628	0.00442339	0.0466276
AT3G45443	283.718	1.10978	0.38993	2.84612	0.00442562	0.0466276
AT3G21670	46.0151	1.8504	0.650777	2.84338	0.00446382	0.0469414
AT2G37330	17.8401	2.84753	1.0023	2.84099	0.0044974	0.0471957
AT4G24000	79.3041	1.77645	0.625393	2.84054	0.00450373	0.0472375
AT5G57565	40.719	2.52457	0.889062	2.83959	0.00451715	0.0473223
AT1G62940	34.476	3.46745	1.22307	2.83504	0.00458198	0.0477591
AT1G70830	1627.71	1.10633	0.390517	2.83299	0.00461153	0.0479676
AT1G31580	51.7732	1.95799	0.69111	2.83311	0.00460976	0.0479676
AT3G59450	23.0981	-2.5649	0.90613	-2.83061	0.00464598	0.0482261
AT1G18193	226.89	2.25649	0.79766	2.82889	0.00467102	0.048422
AT4G18640	141.205	1.06196	0.375641	2.82707	0.00469757	0.048661
AT1G24480	47.552	1.75384	0.621126	2.82364	0.00474816	0.0489329
AT3G18560	71.8545	1.17245	0.415868	2.81929	0.00481294	0.0494326
AT3G08185	9.16342	-4.66942	1.65675	-2.81843	0.00482598	0.0495316

## Sheet: S8H. lugFIS vs FIS 8DAI
Data S8H. Differentialy expressed genes in lug FIS vs FIS at 8 DAI.
TAIR code	baseMean	log2FoldChange	lfcSE	stat	pvalue	padj
AT2G11225	7659.63	-10.4453	0.306161	-34.117	4.12814e-255	8.69179e-251
AT5G10400	1847.43	3.91618	0.164016	23.8769	5.32547e-126	5.60639e-122
AT1G27045	211.131	5.30864	0.268674	19.7586	6.75896e-87	4.74366e-83
AT3G49270	850.289	5.53187	0.292091	18.9388	5.45987e-80	2.87394e-76
AT2G14878	911.121	-5.34962	0.283784	-18.851	2.88077e-79	1.21309e-75
AT2G12480	256.942	4.7172	0.256073	18.4213	8.86779e-76	3.11185e-72
AT5G09780	666.398	-3.28963	0.182337	-18.0414	9.21043e-73	2.77037e-69
AT1G13710	2158.76	-2.51499	0.149363	-16.8381	1.28326e-63	3.37739e-60
AT2G05380	7713.35	-3.04914	0.19012	-16.038	6.93595e-58	1.62263e-54
AT5G47590	1982.23	-2.13449	0.136428	-15.6456	3.56214e-55	7.50009e-52
AT5G17090	485.001	5.07962	0.333189	15.2455	1.76473e-52	3.37784e-49
AT2G36130	1028.36	1.75899	0.116334	15.1201	1.1928e-51	2.09287e-48
AT5G12270	384.61	3.031	0.205958	14.7166	5.04686e-49	8.17397e-46
AT3G58780	492.768	2.5711	0.175707	14.6329	1.73348e-48	2.60703e-45
AT2G42170	200.295	-6.86231	0.488781	-14.0396	8.91751e-45	1.25172e-41
AT5G66940	558.852	-1.83563	0.131431	-13.9664	2.49772e-44	3.0935e-41
AT2G16990	409.112	2.75734	0.197403	13.9681	2.43986e-44	3.0935e-41
AT5G18840	642.741	2.74334	0.198271	13.8363	1.53875e-43	1.79991e-40
AT4G36515	150.24	7.90277	0.577567	13.6829	1.28546e-42	1.4245e-39
AT2G06002	275.933	-8.09361	0.602865	-13.4252	4.30219e-41	4.52913e-38
AT3G17010	917.121	-2.88725	0.224145	-12.8812	5.74708e-38	5.76213e-35
AT4G37900	1671.42	3.63998	0.298022	12.2138	2.62394e-34	2.51123e-31
AT2G43535	365.837	2.47715	0.204069	12.1388	6.57875e-34	6.02242e-31
AT5G24780	30596.2	2.9585	0.247237	11.9663	5.33693e-33	4.68205e-30
AT2G03020	290.479	-2.94251	0.247989	-11.8655	1.78853e-32	1.5063e-29
AT2G43520	675.17	1.56848	0.132655	11.8237	2.94452e-32	2.3845e-29
AT2G15292	879.575	-10.9188	0.929736	-11.744	7.58421e-32	5.91428e-29
AT5G07600	168.173	6.19676	0.53094	11.6713	1.78669e-31	1.34353e-28
AT5G67180	420.47	2.25784	0.193946	11.6416	2.53222e-31	1.83848e-28
AT1G08943	328.185	-2.45132	0.210894	-11.6235	3.13217e-31	2.19826e-28
AT4G38932	1015.53	-11.9957	1.03847	-11.5513	7.26822e-31	4.93653e-28
AT1G12080	1651.57	1.77428	0.154549	11.4803	1.65665e-30	1.09003e-27
AT5G18040	1209.65	-1.86544	0.163129	-11.4353	2.78523e-30	1.77706e-27
AT2G38010	458.101	2.3233	0.204283	11.3729	5.70404e-30	3.53231e-27
AT2G16750	315.618	2.35951	0.210356	11.2167	3.37489e-29	2.03024e-26
AT3G46120	77.8654	6.28583	0.570932	11.0098	3.42822e-28	2.00503e-25
AT1G62480	8756.33	1.04544	0.0950479	10.9991	3.85951e-28	2.19627e-25
AT5G14070	137.419	-2.60938	0.238462	-10.9426	7.21346e-28	3.99683e-25
AT5G47600	2970.56	-1.70663	0.1561	-10.9329	8.02511e-28	4.33253e-25
AT1G08320	1047.02	-1.90234	0.174973	-10.8722	1.56365e-27	8.23065e-25
AT3G16240	10837.7	1.2811	0.118359	10.8239	2.65339e-27	1.36261e-24
AT1G72280	467.542	2.41046	0.224319	10.7457	6.21209e-27	3.11418e-24
AT5G44400	152.008	5.18984	0.486992	10.6569	1.61837e-26	7.92436e-24
AT2G43550	1978.2	2.24058	0.212008	10.5684	4.17625e-26	1.99843e-23
AT1G05550	186.524	2.64617	0.252188	10.4928	9.31971e-26	4.36059e-23
AT5G61850	657.851	-2.83333	0.275215	-10.295	7.42549e-25	3.39878e-22
AT5G23115	57.572	5.30142	0.51621	10.2699	9.63288e-25	4.31533e-22
AT5G20450	193.373	-3.68185	0.360787	-10.205	1.88253e-24	8.25766e-22
AT5G55250	634.262	2.05696	0.201793	10.1935	2.12094e-24	9.11355e-22
AT4G11320	9681.43	1.83981	0.181524	10.1354	3.84958e-24	1.62106e-21
AT5G07530	479.908	11.6052	1.14974	10.0938	5.88661e-24	2.43025e-21
AT5G51720	453.392	2.70967	0.268823	10.0798	6.78929e-24	2.74901e-21
AT2G13965	554.587	-10.2849	1.02076	-10.0758	7.07058e-24	2.80889e-21
AT2G14255	1257.32	-2.20255	0.219565	-10.0314	1.10897e-23	4.32395e-21
AT3G16750	330.131	-12.0885	1.2066	-10.0186	1.26224e-23	4.83208e-21
AT4G16540	346.308	-2.35795	0.2354	-10.0168	1.28632e-23	4.83634e-21
AT2G37025	345.518	-2.04416	0.204451	-9.99829	1.55057e-23	5.72759e-21
AT1G30950	117.24	-6.43974	0.645316	-9.9792	1.87984e-23	6.82414e-21
AT5G49700	139.504	-3.6213	0.363023	-9.9754	1.95319e-23	6.97025e-21
AT4G32551	2369.86	-1.21116	0.121927	-9.93346	2.97733e-23	1.04479e-20
AT5G24770	15983.3	1.22843	0.125381	9.79765	1.15236e-22	3.97754e-20
AT1G27360	845.297	1.35517	0.138821	9.762	1.63892e-22	5.56574e-20
AT2G41440	541.496	11.6151	1.19147	9.74858	1.87061e-22	6.25169e-20
AT3G61010	626.066	10.1886	1.05299	9.67586	3.81849e-22	1.25622e-19
AT2G02850	725.142	1.29287	0.134833	9.58864	8.92556e-22	2.85011e-19
AT2G43530	1602.16	2.57226	0.268264	9.58854	8.9341e-22	2.85011e-19
AT4G38410	307.732	2.80604	0.29359	9.55766	1.20448e-21	3.78511e-19
AT5G61420	308.667	1.85975	0.1951	9.53231	1.53822e-21	4.76281e-19
AT1G78490	615.303	2.75194	0.288796	9.529	1.58808e-21	4.84594e-19
AT1G09310	3565.12	1.63048	0.171345	9.51575	1.80413e-21	5.42655e-19
AT5G65205	548.049	2.46219	0.260451	9.45355	3.2752e-21	9.71259e-19
AT4G00870	4713.02	1.13086	0.119931	9.42921	4.13206e-21	1.20834e-18
AT3G12145	23197.3	2.0493	0.219582	9.33273	1.03175e-20	2.97583e-18
AT1G78020	3152.24	1.1379	0.122678	9.27547	1.76845e-20	5.03172e-18
AT1G19640	811.059	2.92018	0.316251	9.23372	2.61396e-20	7.33825e-18
AT1G32780	288.923	2.76056	0.299242	9.2252	2.83036e-20	7.84123e-18
AT2G09795	184.568	-10.9879	1.20035	-9.15394	5.48943e-20	1.50104e-17
AT3G54890	15612.7	1.19814	0.131019	9.14481	5.97323e-20	1.61239e-17
AT5G59320	774.543	2.05646	0.224986	9.1404	6.22207e-20	1.6583e-17
AT5G23410	124.488	9.61594	1.05966	9.07456	1.14135e-19	3.00388e-17
AT1G12090	5046.52	1.37097	0.151239	9.06488	1.24739e-19	3.24246e-17
AT5G23400	283.04	1.58709	0.175975	9.01881	1.9015e-19	4.88245e-17
AT3G55760	1781.84	1.19758	0.133026	9.00262	2.20399e-19	5.59096e-17
AT2G14285	307.739	-10.7974	1.20042	-8.99469	2.36909e-19	5.93824e-17
AT5G07280	1528.37	-1.26241	0.141956	-8.89293	5.95181e-19	1.45891e-16
AT2G38370	915.135	-1.13166	0.127255	-8.8928	5.95897e-19	1.45891e-16
AT4G38070	127.109	-4.86308	0.548162	-8.87162	7.20908e-19	1.72485e-16
AT1G06990	118.859	5.44266	0.616167	8.83309	1.01822e-18	2.40882e-16
AT2G42485	112.478	-6.82318	0.773638	-8.8196	1.14865e-18	2.68721e-16
AT1G78370	3818.69	1.63913	0.185907	8.81697	1.17594e-18	2.69123e-16
AT5G51620	85.1168	8.44419	0.957616	8.81793	1.16595e-18	2.69123e-16
AT3G13960	1555.49	-1.28667	0.146181	-8.80187	1.34557e-18	3.04634e-16
AT1G74960	2679.61	1.16966	0.133078	8.78926	1.50542e-18	3.37199e-16
AT1G06350	612.03	1.74443	0.199228	8.75592	2.02444e-18	4.4868e-16
AT3G61250	770.373	-1.0504	0.120768	-8.69764	3.38864e-18	7.43206e-16
AT1G23060	131.741	2.54679	0.293815	8.66799	4.398e-18	9.54637e-16
AT2G12170	124.93	-10.9656	1.26642	-8.65871	4.7712e-18	1.02508e-15
AT3G20470	587.542	2.01503	0.234254	8.60191	7.83993e-18	1.66737e-15
AT4G37390	545.878	-2.37792	0.277148	-8.57997	9.48978e-18	1.99807e-15
AT4G17483	383.547	2.96768	0.348274	8.52112	1.58011e-17	3.2617e-15
AT3G63010	688.041	-1.9343	0.227453	-8.50417	1.82903e-17	3.73886e-15
AT1G28610	443.924	1.12824	0.133	8.48296	2.19544e-17	4.44472e-15
AT1G28360	1032.04	-1.80347	0.213119	-8.46229	2.62178e-17	5.22785e-15
AT3G16940	1829.23	-1.18461	0.140449	-8.4345	3.32623e-17	6.54522e-15
AT5G23240	503.527	1.24867	0.148573	8.40447	4.29798e-17	8.3022e-15
AT2G41290	724.625	2.7652	0.329209	8.39953	4.48256e-17	8.58004e-15
AT4G15210	12108.6	2.78033	0.332321	8.36642	5.9396e-17	1.12665e-14
AT5G14870	176.353	-2.15646	0.258418	-8.34486	7.12991e-17	1.34036e-14
AT5G44630	1352.37	1.45946	0.174959	8.34172	7.32146e-17	1.36419e-14
AT3G18535	68.6017	10.586	1.2717	8.32426	8.48578e-17	1.56726e-14
AT5G17330	46.6347	3.95029	0.47581	8.30223	1.02174e-16	1.87068e-14
AT1G28330	11948	-2.08621	0.252229	-8.27107	1.32763e-16	2.40976e-14
AT4G00040	2452.85	1.87629	0.22745	8.24925	1.59387e-16	2.86829e-14
AT2G42885	167.913	1.75361	0.213443	8.21583	2.10693e-16	3.75944e-14
AT2G15128	88.0365	-10.072	1.22966	-8.19094	2.59201e-16	4.58612e-14
AT4G22755	474.493	1.95976	0.239406	8.18593	2.70212e-16	4.7411e-14
AT1G68590	3193.31	1.074	0.131465	8.16947	3.09736e-16	5.38966e-14
AT5G63760	206.779	1.86269	0.228612	8.14784	3.7049e-16	6.394e-14
AT4G15620	581.587	-1.86102	0.228558	-8.14244	3.87391e-16	6.63131e-14
AT3G21090	584.097	-2.61661	0.321975	-8.12674	4.40996e-16	7.48805e-14
AT4G13770	242.919	3.04404	0.375787	8.10044	5.47587e-16	9.22356e-14
AT1G26710	81.0742	5.52204	0.682997	8.08501	6.21571e-16	1.03867e-13
AT4G15200	3269.14	2.65615	0.328801	8.07827	6.56916e-16	1.08908e-13
AT5G17340	421.465	6.16931	0.764168	8.07323	6.84612e-16	1.12613e-13
AT2G40570	296.319	2.18234	0.270351	8.07226	6.90097e-16	1.12636e-13
AT5G10170	1497.93	-1.86048	0.230524	-8.07066	6.99208e-16	1.13245e-13
AT1G20450	8189.6	1.06958	0.133401	8.01781	1.07647e-15	1.73016e-13
AT4G18960	2329.09	1.48659	0.188332	7.89345	2.93952e-15	4.68875e-13
AT2G34870	322.581	-3.22221	0.408899	-7.88023	3.26786e-15	5.17329e-13
AT4G19690	58.0184	4.93365	0.626609	7.87358	3.44644e-15	5.41529e-13
AT5G51630	48.285	10.0798	1.28319	7.85526	3.98939e-15	6.22197e-13
AT4G22540	618.114	1.19173	0.151774	7.85202	4.09386e-15	6.33796e-13
AT5G46240	127.918	3.91366	0.498685	7.84796	4.2286e-15	6.49877e-13
AT4G21330	95.5102	-2.53544	0.326468	-7.76626	8.08353e-15	1.22445e-12
AT4G30810	3228.23	1.47796	0.190937	7.74055	9.89852e-15	1.48867e-12
AT1G23570	222.621	12.2851	1.592	7.71677	1.19314e-14	1.78167e-12
AT2G30650	195.372	2.98097	0.386569	7.71135	1.24497e-14	1.84598e-12
AT2G01520	707.474	1.78327	0.232214	7.67945	1.59778e-14	2.3362e-12
AT5G56300	92.9689	3.5615	0.463756	7.67968	1.59492e-14	2.3362e-12
AT1G65960	3915.73	1.01053	0.131628	7.67723	1.62569e-14	2.36061e-12
AT4G16560	190.775	-2.60562	0.341164	-7.63744	2.21589e-14	3.17385e-12
AT4G13500	390.949	1.09821	0.144005	7.62616	2.41846e-14	3.44059e-12
AT5G01870	270.915	2.56882	0.3369	7.62487	2.44287e-14	3.45199e-12
AT3G16100	475.119	1.04795	0.137549	7.61872	2.56202e-14	3.59622e-12
AT1G22370	173.385	-2.73418	0.359093	-7.61411	2.6551e-14	3.70219e-12
AT3G27690	792.175	1.28131	0.169408	7.56346	3.92489e-14	5.43674e-12
AT4G37870	5207.8	1.06598	0.141359	7.54096	4.66509e-14	6.41984e-12
AT2G33830	12872.9	-1.87607	0.248942	-7.53616	4.84017e-14	6.53267e-12
AT1G10225	91.5381	-2.45773	0.326717	-7.52252	5.37322e-14	7.07082e-12
AT1G75730	1396.05	-1.1077	0.147225	-7.52386	5.31808e-14	7.07082e-12
AT3G62030	5179.21	1.05639	0.140882	7.49843	6.45876e-14	8.44653e-12
AT2G43240	627.206	1.2257	0.163657	7.48943	6.91737e-14	8.99044e-12
AT1G21500	1786.36	1.08629	0.146346	7.42274	1.14718e-13	1.46388e-11
AT3G61490	1417.54	1.46033	0.196842	7.41883	1.18161e-13	1.49873e-11
AT2G16210	1046.78	-1.28821	0.173713	-7.41574	1.20945e-13	1.52485e-11
AT5G49070	157.204	3.61289	0.487244	7.41495	1.21673e-13	1.5249e-11
AT2G31220	1344.53	-1.50628	0.203465	-7.40315	1.32995e-13	1.64719e-11
AT3G43960	507.729	1.3494	0.182264	7.40352	1.32624e-13	1.64719e-11
AT4G23660	597.064	1.452	0.196595	7.38573	1.51616e-13	1.86683e-11
AT1G22590	242.983	1.45378	0.197342	7.36683	1.74736e-13	2.11998e-11
AT1G75910	923.601	8.08796	1.09794	7.36648	1.75197e-13	2.11998e-11
AT3G11480	142.297	4.21242	0.573201	7.34895	1.99777e-13	2.4036e-11
AT3G22100	67.7011	-3.34166	0.455348	-7.33869	2.1569e-13	2.58031e-11
AT4G16545	346.292	-1.63876	0.223702	-7.32561	2.37807e-13	2.81293e-11
AT4G12870	101.174	2.40936	0.329037	7.32246	2.4346e-13	2.86371e-11
AT1G20630	1532.76	1.0187	0.139225	7.31694	2.53681e-13	2.95479e-11
AT2G23800	65.4838	4.94719	0.676144	7.31677	2.5401e-13	2.95479e-11
AT2G43100	220.816	3.17853	0.435556	7.29764	2.92866e-13	3.38808e-11
AT5G22460	154.253	1.7035	0.234131	7.27583	3.44299e-13	3.95396e-11
AT1G52940	56.8529	6.4341	0.884371	7.27534	3.45538e-13	3.95396e-11
AT5G45280	449.79	1.97459	0.272506	7.24603	4.29152e-13	4.88421e-11
AT2G40920	262.166	-1.54913	0.214104	-7.23542	4.64091e-13	5.25346e-11
AT2G06305	30.745	9.42596	1.30373	7.22997	4.83086e-13	5.43924e-11
AT4G02670	109.11	-2.3475	0.326585	-7.18801	6.5744e-13	7.32402e-11
AT2G43150	463.158	1.98343	0.277115	7.15742	8.22067e-13	9.1098e-11
AT1G66350	965.313	1.12264	0.157003	7.15043	8.6508e-13	9.53626e-11
AT1G05570	2446.14	-1.22672	0.172077	-7.12887	1.01198e-12	1.10975e-10
AT1G72450	600.062	1.67357	0.235536	7.10538	1.19994e-12	1.30906e-10
AT3G46770	253.258	2.57963	0.363523	7.09618	1.28253e-12	1.39194e-10
AT1G26960	361.636	1.45911	0.205779	7.09066	1.33471e-12	1.43379e-10
AT1G52040	965.933	3.06258	0.432182	7.08632	1.37724e-12	1.46454e-10
AT1G09570	1766.75	-1.32543	0.187498	-7.06903	1.56023e-12	1.64254e-10
AT4G36100	36.5783	7.14024	1.00999	7.06963	1.55345e-12	1.64254e-10
AT1G13750	206.618	-1.70658	0.242395	-7.0405	1.9155e-12	1.99658e-10
AT4G15450	1361.36	1.05598	0.149984	7.04058	1.91442e-12	1.99658e-10
AT1G10657	735.295	1.26426	0.179933	7.02631	2.12074e-12	2.19961e-10
AT5G18670	1524.12	1.50259	0.214535	7.00393	2.48888e-12	2.5688e-10
AT2G40010	78.0299	8.96289	1.28047	6.99966	2.56581e-12	2.63528e-10
AT4G27980	452.864	1.04845	0.149881	6.99522	2.64838e-12	2.67667e-10
AT5G41410	272.994	1.46812	0.209888	6.99477	2.65697e-12	2.67667e-10
AT5G07560	339.112	6.53039	0.933431	6.99611	2.63162e-12	2.67667e-10
AT4G36910	951.415	1.09213	0.157542	6.93231	4.14019e-12	4.13136e-10
AT5G09650	2582.27	1.11436	0.160977	6.92251	4.43698e-12	4.40663e-10
AT2G00410	74.8193	-8.46697	1.22444	-6.91497	4.6797e-12	4.62587e-10
AT5G25880	173.154	1.41207	0.204489	6.90533	5.0088e-12	4.92805e-10
AT3G26590	337.195	2.12403	0.307651	6.90401	5.05548e-12	4.95084e-10
AT4G34000	2691.83	-2.1996	0.318954	-6.89629	5.3379e-12	5.14648e-10
AT1G61810	161.804	-2.00693	0.291033	-6.89589	5.35303e-12	5.14648e-10
AT2G07680	170.671	2.66097	0.385824	6.89685	5.31674e-12	5.14648e-10
AT4G08870	635.162	2.00412	0.291188	6.88258	5.87798e-12	5.62549e-10
AT5G53880	3844.16	1.68744	0.245751	6.86649	6.58003e-12	6.24066e-10
AT5G23930	69.3686	-2.29931	0.335169	-6.86014	6.87945e-12	6.49537e-10
AT2G28140	163.764	2.76655	0.404118	6.84589	7.60009e-12	7.11199e-10
AT2G05185	45.1007	-7.78592	1.13838	-6.83945	7.94969e-12	7.40623e-10
AT1G75920	204.405	3.8104	0.5589	6.81767	9.2526e-12	8.54445e-10
AT1G52990	53.9573	-4.28278	0.629191	-6.8068	9.9794e-12	9.17538e-10
AT4G36870	504.48	-2.05857	0.303008	-6.79377	1.09244e-11	1.00005e-09
AT5G37300	1607.17	1.30565	0.192392	6.78641	1.1496e-11	1.04783e-09
AT1G13640	1154.31	-1.2128	0.178929	-6.77808	1.21787e-11	1.10527e-09
AT3G16640	31376.6	-1.10177	0.162602	-6.7759	1.23634e-11	1.11134e-09
AT1G31550	822.804	1.19311	0.176094	6.77543	1.2404e-11	1.11134e-09
AT2G05070	3329.15	1.42567	0.21041	6.77565	1.23848e-11	1.11134e-09
AT2G05117	23.1714	9.02145	1.3324	6.77084	1.28037e-11	1.1423e-09
AT2G27035	2351.67	-2.13309	0.315258	-6.76618	1.3223e-11	1.17472e-09
AT1G71170	1061.97	1.00667	0.148862	6.76244	1.3569e-11	1.2004e-09
AT3G19515	1363.1	-1.10032	0.163081	-6.74709	1.50839e-11	1.32883e-09
AT2G37440	70.1429	-3.76065	0.557802	-6.74191	1.56319e-11	1.36601e-09
AT2G39110	218.068	-2.80385	0.415886	-6.74187	1.56356e-11	1.36601e-09
AT3G13600	180.563	-1.66686	0.247597	-6.73217	1.67154e-11	1.45431e-09
AT2G26440	518.133	1.51393	0.224938	6.73046	1.69123e-11	1.46539e-09
AT3G11402	53.8482	-5.14658	0.765384	-6.72419	1.76577e-11	1.5237e-09
AT5G60140	104.508	3.6799	0.548474	6.70933	1.95517e-11	1.67342e-09
AT1G01770	548.92	-1.1444	0.170657	-6.70587	2.00215e-11	1.70669e-09
AT3G10940	818.597	1.20049	0.180721	6.64279	3.07803e-11	2.61322e-09
AT1G76520	598.766	1.10341	0.166123	6.64214	3.09156e-11	2.61417e-09
AT3G16740	303.233	-1.16229	0.175443	-6.62488	3.47532e-11	2.91525e-09
AT3G26060	5505.48	1.39117	0.210052	6.62297	3.5205e-11	2.94144e-09
AT4G25170	1383.78	-1.48999	0.225148	-6.61783	3.64512e-11	3.03352e-09
AT2G42530	2843.77	1.51112	0.228877	6.60233	4.04749e-11	3.35512e-09
AT1G64110	382.451	-3.06804	0.465083	-6.59675	4.20266e-11	3.47008e-09
AT5G47240	332.808	2.25054	0.34141	6.59192	4.34187e-11	3.57102e-09
AT3G21910	45.2852	4.67373	0.711372	6.57002	5.0309e-11	4.10565e-09
AT2G46650	190.912	2.09058	0.318535	6.56311	5.26963e-11	4.28386e-09
AT2G19810	1474.32	-1.50678	0.229872	-6.55485	5.56969e-11	4.4931e-09
AT5G28470	137.722	3.33851	0.50958	6.5515	5.69615e-11	4.57757e-09
AT2G19110	3293.14	1.45805	0.22271	6.54688	5.87508e-11	4.70341e-09
AT1G69120	2995.88	-1.20835	0.184752	-6.54036	6.1369e-11	4.89441e-09
AT1G13700	601.028	-1.45807	0.223148	-6.53411	6.39902e-11	5.0842e-09
AT5G09970	763.237	-1.62799	0.249864	-6.51549	7.24537e-11	5.71353e-09
AT1G33790	256.267	-1.83928	0.282801	-6.5038	7.83185e-11	6.15297e-09
AT5G53550	866.916	-2.30477	0.354599	-6.49964	8.05146e-11	6.30199e-09
AT4G38080	130.111	-2.32686	0.358224	-6.49555	8.27311e-11	6.4515e-09
AT1G30040	402.837	-1.2306	0.189567	-6.49165	8.49011e-11	6.59628e-09
AT5G43935	60.8084	2.35006	0.36215	6.48918	8.63048e-11	6.66576e-09
AT1G14345	791.213	1.01385	0.156255	6.48839	8.67571e-11	6.66668e-09
AT5G64620	1433.74	1.19126	0.183839	6.47992	9.177e-11	7.02625e-09
AT4G13700	45.4075	3.89199	0.603736	6.44651	1.14456e-10	8.73141e-09
AT5G10690	1178.59	1.04059	0.161509	6.44295	1.17177e-10	8.90673e-09
AT2G37180	240.501	2.29936	0.357249	6.43628	1.22441e-10	9.27334e-09
AT2G13550	83.2217	-2.36444	0.367643	-6.43134	1.26485e-10	9.51991e-09
AT4G00480	248.582	-1.31726	0.204824	-6.4312	1.26601e-10	9.51991e-09
AT1G43910	661.96	1.34398	0.209018	6.42994	1.27657e-10	9.56519e-09
AT2G05160	294.845	2.13593	0.33256	6.42268	1.33897e-10	9.99718e-09
AT3G55120	1742.89	1.34823	0.210134	6.41605	1.39851e-10	1.04048e-08
AT1G36060	108.144	-3.05184	0.476235	-6.40825	1.47195e-10	1.08743e-08
AT4G35070	968.037	-1.43238	0.224059	-6.39289	1.62784e-10	1.1984e-08
AT5G12330	404.443	-1.27585	0.199699	-6.38887	1.6712e-10	1.22603e-08
AT1G75390	1184.1	1.12116	0.175545	6.38674	1.69465e-10	1.23892e-08
AT1G68020	1433.1	-1.23886	0.194033	-6.38477	1.71659e-10	1.2463e-08
AT2G24150	1550.99	1.04508	0.163679	6.38497	1.71432e-10	1.2463e-08
AT4G24000	403.577	1.48077	0.231942	6.38423	1.7226e-10	1.24637e-08
AT2G36145	767.005	1.04149	0.163371	6.37497	1.82997e-10	1.31952e-08
AT4G04020	1683.59	1.48917	0.233823	6.3688	1.90511e-10	1.36901e-08
AT4G15630	304.609	-1.23689	0.194772	-6.35048	2.14647e-10	1.53721e-08
AT1G47655	190.461	-1.56744	0.246914	-6.34812	2.17955e-10	1.55036e-08
AT1G57750	820.797	1.8273	0.287826	6.34861	2.17269e-10	1.55036e-08
AT1G80100	31.5662	-3.67479	0.579149	-6.34515	2.22203e-10	1.57247e-08
AT1G21140	23.2404	6.58944	1.03972	6.33772	2.33183e-10	1.64203e-08
AT4G27420	212.308	3.00863	0.475149	6.33197	2.42057e-10	1.69884e-08
AT1G44224	608.581	5.14424	0.813759	6.32158	2.58895e-10	1.81097e-08
AT2G45130	30.5893	3.98549	0.63348	6.29142	3.14577e-10	2.17876e-08
AT1G70290	2178.36	-2.01281	0.321398	-6.26269	3.78399e-10	2.61219e-08
AT5G24530	230.218	-1.76506	0.282309	-6.25225	4.04585e-10	2.77477e-08
AT1G29395	838.864	1.48291	0.237413	6.24611	4.20791e-10	2.87655e-08
AT5G51870	692.037	-1.76605	0.282927	-6.24206	4.3185e-10	2.94259e-08
AT2G41190	156.647	-2.44249	0.391723	-6.23524	4.51081e-10	3.05386e-08
AT3G24090	335.544	-1.06084	0.170448	-6.22383	4.85159e-10	3.27405e-08
AT5G18360	36.6909	-3.80601	0.612664	-6.21222	5.22403e-10	3.49181e-08
AT3G26080	504.397	1.79666	0.28921	6.21229	5.22166e-10	3.49181e-08
AT2G12190	131.752	-1.84749	0.298205	-6.19539	5.81417e-10	3.87396e-08
AT5G64260	13854.5	-1.72416	0.278739	-6.18557	6.18795e-10	4.11001e-08
AT1G02610	116.468	-2.36008	0.382089	-6.17678	6.54206e-10	4.33154e-08
AT1G08380	9936.02	1.07813	0.174651	6.17307	6.6976e-10	4.42063e-08
AT5G49250	26.9374	3.64909	0.591321	6.17108	6.78234e-10	4.44866e-08
AT1G48940	35.9724	8.69092	1.41142	6.15755	7.38783e-10	4.83077e-08
AT5G43840	406.539	-4.79266	0.778839	-6.15359	7.57463e-10	4.93758e-08
AT1G13140	885.251	2.39404	0.389259	6.15024	7.7365e-10	5.01416e-08
AT2G15220	23.9108	8.10012	1.31706	6.15018	7.73973e-10	5.01416e-08
AT3G60670	197.887	-1.62539	0.264538	-6.14428	8.03292e-10	5.18814e-08
AT2G39470	1041.76	1.07075	0.174365	6.14085	8.20816e-10	5.2851e-08
AT2G39800	5441.5	-1.20509	0.196566	-6.13072	8.74834e-10	5.61574e-08
AT5G22794	112.516	1.71623	0.280457	6.11939	9.39322e-10	6.01138e-08
AT2G37170	128.546	2.09281	0.342122	6.11715	9.52665e-10	6.07829e-08
AT2G35960	505.259	1.15036	0.1882	6.11243	9.81256e-10	6.2418e-08
AT4G33790	421.226	1.49148	0.244183	6.10802	1.00875e-09	6.37814e-08
AT5G42650	211.164	1.397	0.229545	6.08597	1.15786e-09	7.25558e-08
AT3G28007	300.587	1.06185	0.174537	6.08383	1.17346e-09	7.33151e-08
AT1G60740	42.235	-4.26279	0.700984	-6.08116	1.19316e-09	7.43251e-08
AT3G50280	141.503	1.73225	0.285016	6.07773	1.21898e-09	7.57096e-08
AT5G42950	3697.87	-1.11105	0.183422	-6.05734	1.38394e-09	8.52012e-08
AT3G50410	429.125	-1.00278	0.165666	-6.05303	1.42143e-09	8.72543e-08
AT5G16960	1561.51	5.01191	0.828776	6.04737	1.47233e-09	8.98548e-08
AT1G49740	1259.19	1.17142	0.193742	6.04631	1.482e-09	9.01833e-08
AT2G01940	244.979	-1.28458	0.212703	-6.03934	1.54745e-09	9.36249e-08
AT1G52710	887.993	-1.40149	0.232244	-6.03455	1.5941e-09	9.61715e-08
AT1G03810	24.7711	6.69207	1.10972	6.03043	1.63519e-09	9.83686e-08
AT1G09440	140.69	1.21267	0.201299	6.02421	1.69937e-09	1.01648e-07
AT4G37450	1124.09	1.035	0.172115	6.0134	1.81677e-09	1.08057e-07
AT1G68640	360.597	-1.75127	0.291785	-6.00192	1.94999e-09	1.15329e-07
AT1G04660	429.85	2.0453	0.340809	6.00131	1.95737e-09	1.15441e-07
AT2G37760	721.123	1.0187	0.169824	5.99857	1.99063e-09	1.17075e-07
AT5G24910	529.945	-1.72981	0.288846	-5.9887	2.11529e-09	1.2406e-07
AT1G74530	654.386	1.2063	0.201462	5.98775	2.12768e-09	1.24439e-07
AT4G02280	374.715	-2.46336	0.412373	-5.97363	2.32039e-09	1.34961e-07
AT4G27570	50.6239	-5.07637	0.850424	-5.96922	2.38389e-09	1.3784e-07
AT1G07750	1226.72	1.51807	0.254326	5.96897	2.38755e-09	1.3784e-07
AT5G61440	1049.56	1.83716	0.307792	5.96884	2.38953e-09	1.3784e-07
AT1G32900	843.047	1.28542	0.215585	5.96246	2.48469e-09	1.42938e-07
AT1G04580	60.1696	4.0556	0.681804	5.94833	2.70885e-09	1.54986e-07
AT3G54600	297.13	1.61509	0.271777	5.9427	2.80369e-09	1.59545e-07
AT2G11215	52.171	-9.0834	1.53244	-5.92742	3.07731e-09	1.74174e-07
AT5G20710	225.306	2.41578	0.408078	5.91991	3.2211e-09	1.81824e-07
AT5G25950	422.494	-1.97067	0.333089	-5.91634	3.29181e-09	1.84931e-07
AT2G46370	932.847	1.43296	0.242208	5.91625	3.29371e-09	1.84931e-07
AT2G35490	2520.45	1.17219	0.19819	5.91444	3.33011e-09	1.86477e-07
AT4G08685	1408.55	1.13817	0.192584	5.90998	3.42158e-09	1.91091e-07
AT2G36590	320.308	1.82477	0.308934	5.90667	3.49085e-09	1.94444e-07
AT1G77590	2673.87	1.15496	0.195649	5.90324	3.56435e-09	1.98014e-07
AT3G20810	3321.73	-1.00501	0.170596	-5.8912	3.83393e-09	2.11318e-07
AT5G38865	643.036	1.57919	0.268369	5.88442	3.99454e-09	2.19024e-07
AT3G14060	93.3211	-4.05312	0.689288	-5.88015	4.09893e-09	2.23005e-07
AT1G32220	836.643	1.46228	0.248829	5.87667	4.18614e-09	2.26579e-07
AT5G49990	1558.05	-1.13683	0.195006	-5.82971	5.55241e-09	2.98229e-07
AT1G17380	143.346	2.31229	0.396785	5.82756	5.62445e-09	3.01331e-07
AT4G38290	213.265	-1.6396	0.281938	-5.81544	6.04729e-09	3.22343e-07
AT1G48330	883.78	1.10672	0.190477	5.81026	6.23766e-09	3.30816e-07
AT3G03470	350.985	1.12778	0.194391	5.80161	6.56815e-09	3.45731e-07
AT3G25240	18.2546	4.54172	0.783265	5.79845	6.69298e-09	3.51423e-07
AT4G04565	147.536	-2.07491	0.357926	-5.79705	6.74924e-09	3.51746e-07
AT4G15440	3358.16	1.58287	0.273028	5.79745	6.733e-09	3.51746e-07
AT5G05490	94.4416	-2.15139	0.371509	-5.79094	6.99917e-09	3.6387e-07
AT5G37860	90.1395	-3.05791	0.528524	-5.78576	7.21847e-09	3.74347e-07
AT1G69260	486.225	-2.12149	0.366729	-5.7849	7.2555e-09	3.75343e-07
AT5G25620	294.233	1.31919	0.228462	5.77421	7.73142e-09	3.98983e-07
AT5G07550	1752.39	5.73313	0.994451	5.76512	8.15977e-09	4.19034e-07
AT3G59010	91.9152	2.2308	0.387207	5.76127	8.3485e-09	4.26645e-07
AT1G73325	48.0403	3.18595	0.553537	5.75563	8.63206e-09	4.40068e-07
AT5G09950	178.611	-1.95521	0.340086	-5.74918	8.96799e-09	4.56089e-07
AT3G01570	247.904	-1.7186	0.299165	-5.74466	9.21034e-09	4.67286e-07
AT3G20340	180.441	-3.02076	0.52598	-5.74311	9.29537e-09	4.70466e-07
AT4G36740	258.103	-2.21974	0.387577	-5.72722	1.02089e-08	5.14232e-07
AT5G41130	816.095	1.59278	0.27855	5.71813	1.07701e-08	5.41202e-07
AT1G11303	513.192	-1.24408	0.217658	-5.71579	1.09198e-08	5.46121e-07
AT4G18290	49.6668	2.96479	0.518679	5.71603	1.09039e-08	5.46121e-07
AT1G44575	7955.62	1.18249	0.206906	5.71509	1.09645e-08	5.47055e-07
AT3G06035	735.889	1.27744	0.223652	5.71175	1.11823e-08	5.56602e-07
AT3G60280	160.45	-2.05832	0.360808	-5.70475	1.16514e-08	5.77222e-07
AT2G34810	1591.55	1.43729	0.252021	5.70306	1.17677e-08	5.81619e-07
AT2G28610	56.0801	-2.76521	0.48534	-5.69747	1.21598e-08	5.99588e-07
AT4G37980	933.616	1.53747	0.270419	5.6855	1.30431e-08	6.41642e-07
AT1G80570	135.701	-1.3855	0.244206	-5.67349	1.39916e-08	6.83508e-07
AT1G31740	94.312	4.26704	0.752373	5.67145	1.41598e-08	6.90125e-07
AT5G65590	246.375	-1.56835	0.276767	-5.66668	1.45589e-08	7.04683e-07
AT5G62210	2348.32	1.11413	0.196704	5.664	1.47885e-08	7.13636e-07
AT3G11010	17.5478	4.95422	0.874728	5.66373	1.48116e-08	7.13636e-07
AT5G54770	20936.9	1.00595	0.177782	5.65835	1.52838e-08	7.33031e-07
AT1G52230	3085.59	1.01539	0.179914	5.64377	1.66371e-08	7.94318e-07
AT1G75890	51.9391	2.07826	0.369201	5.62908	1.81171e-08	8.57204e-07
AT1G18520	14.1857	8.31683	1.47747	5.62909	1.81167e-08	8.57204e-07
AT2G23840	242.804	1.16468	0.207512	5.61259	1.99324e-08	9.40979e-07
AT1G36150	618.946	3.90691	0.696646	5.60817	2.04476e-08	9.60994e-07
AT5G01635	19.5903	6.91127	1.23232	5.60834	2.04277e-08	9.60994e-07
AT2G37040	1664.28	1.76412	0.315024	5.59996	2.14403e-08	1.0037e-06
AT5G10946	47.8045	-2.91926	0.521627	-5.59646	2.18769e-08	1.02133e-06
AT2G11035	18.875	-8.21795	1.4702	-5.58968	2.27488e-08	1.05605e-06
AT5G24160	198.38	-1.72607	0.308806	-5.58951	2.27712e-08	1.05605e-06
AT4G17730	1610.99	-1.04338	0.186757	-5.58683	2.31257e-08	1.07014e-06
AT1G02640	1450.51	-1.38714	0.248306	-5.58643	2.31781e-08	1.07021e-06
AT2G11810	37.443	4.11365	0.736457	5.58573	2.32727e-08	1.07222e-06
AT2G20700	45.1533	2.75391	0.493089	5.58501	2.33684e-08	1.07428e-06
AT4G25850	729.128	1.12384	0.201376	5.58078	2.39448e-08	1.09838e-06
AT2G02060	122.672	-1.83726	0.33041	-5.56055	2.68928e-08	1.21241e-06
AT3G15840	1392.18	1.2483	0.224488	5.56068	2.68721e-08	1.21241e-06
AT1G61340	291.295	2.02308	0.363825	5.5606	2.68853e-08	1.21241e-06
AT1G68875	1557.07	4.81619	0.866117	5.56066	2.68753e-08	1.21241e-06
AT3G25050	92.6371	10.0576	1.8083	5.56193	2.6681e-08	1.21241e-06
AT3G15900	583.283	1.4286	0.257074	5.55716	2.74205e-08	1.22838e-06
AT1G26930	379.66	-1.97859	0.356478	-5.55039	2.8504e-08	1.27151e-06
AT1G18710	92.5673	-2.02987	0.36757	-5.5224	3.34402e-08	1.47298e-06
AT2G40110	583.496	1.20594	0.218968	5.50736	3.6425e-08	1.59777e-06
AT5G23970	100.489	2.48156	0.451116	5.50093	3.7779e-08	1.65371e-06
AT4G04760	274.08	3.02252	0.550353	5.49196	3.97497e-08	1.73637e-06
AT5G16360	35.4188	3.35957	0.612187	5.48783	4.06911e-08	1.77015e-06
AT2G36885	892.124	1.06452	0.194151	5.48295	4.18296e-08	1.81592e-06
AT3G46520	83.6259	3.37376	0.615998	5.4769	4.32846e-08	1.87522e-06
AT2G29360	530.144	1.2521	0.228977	5.46821	4.54608e-08	1.96546e-06
AT2G35060	1532.19	-1.00036	0.182964	-5.46751	4.56397e-08	1.96915e-06
AT5G17850	278.884	-1.14288	0.209138	-5.46474	4.63595e-08	1.99204e-06
AT3G28560	136.394	-2.04236	0.374092	-5.45952	4.77433e-08	2.04316e-06
AT5G27320	371.489	-1.25723	0.230436	-5.45586	4.87357e-08	2.0814e-06
AT3G42950	931.701	1.12502	0.206327	5.45258	4.9644e-08	2.1159e-06
AT1G44970	11517.3	-1.75453	0.321846	-5.45145	4.99606e-08	2.12509e-06
AT2G36190	167.562	3.6414	0.669334	5.44034	5.318e-08	2.2484e-06
AT3G18900	234.043	-1.06856	0.196563	-5.43619	5.44321e-08	2.29673e-06
AT5G14200	93.5577	2.68685	0.494533	5.4331	5.53823e-08	2.32286e-06
AT5G21150	1387.63	-1.05036	0.193368	-5.4319	5.57562e-08	2.33389e-06
AT4G01080	1405.97	1.14723	0.211259	5.43045	5.62112e-08	2.34827e-06
AT3G07350	346.513	-2.03614	0.375038	-5.42916	5.66196e-08	2.36064e-06
AT3G15720	169.396	1.62816	0.30013	5.42483	5.80093e-08	2.41381e-06
AT4G27310	208.982	1.07794	0.199031	5.41594	6.09667e-08	2.51204e-06
AT2G42800	988.588	1.10808	0.204796	5.41065	6.27948e-08	2.57728e-06
AT1G24400	225.854	3.02955	0.560776	5.40242	6.57474e-08	2.69321e-06
AT5G15380	73.3428	-2.12365	0.393561	-5.39598	6.81493e-08	2.78078e-06
AT1G17710	181.525	3.14717	0.584116	5.38792	7.12761e-08	2.89714e-06
AT2G05540	219.993	-2.36964	0.440065	-5.38474	7.25488e-08	2.94319e-06
AT2G03850	703.739	5.84806	1.08717	5.37916	7.48357e-08	3.02431e-06
AT2G30432	210.565	2.12776	0.395608	5.37845	7.51309e-08	3.03042e-06
AT1G66760	320.901	-2.17785	0.405479	-5.37106	7.82772e-08	3.14528e-06
AT3G30775	1735.87	1.24136	0.231171	5.36987	7.87925e-08	3.15996e-06
AT1G16290	114.526	-1.48568	0.276772	-5.36789	7.96625e-08	3.18877e-06
AT1G52690	854.189	-1.99095	0.371387	-5.36083	8.28382e-08	3.28467e-06
AT4G27450	1764.33	-1.91171	0.356601	-5.36091	8.28042e-08	3.28467e-06
AT2G42890	688.755	-1.5287	0.28512	-5.3616	8.2487e-08	3.28467e-06
AT2G02660	11.6703	8.03184	1.49824	5.36086	8.28289e-08	3.28467e-06
AT5G41890	414.928	-1.95709	0.365998	-5.34727	8.92924e-08	3.52069e-06
AT2G31570	1456.7	1.00175	0.187426	5.34477	9.05333e-08	3.56295e-06
AT4G27260	2485.33	-1.3747	0.257814	-5.33214	9.70643e-08	3.79163e-06
AT2G45480	275.096	-1.177	0.220802	-5.33058	9.79e-08	3.81014e-06
AT5G21020	3162.67	-1.27552	0.239647	-5.32249	1.02359e-07	3.969e-06
AT4G12940	103.565	2.83037	0.532043	5.31982	1.03871e-07	4.00552e-06
AT5G57720	541.839	-1.2256	0.230837	-5.30938	1.09999e-07	4.21098e-06
AT4G26150	50.2794	2.62536	0.495153	5.30212	1.14467e-07	4.35038e-06
AT1G50290	1818.99	-1.55868	0.294305	-5.29613	1.18284e-07	4.47928e-06
AT2G18420	39.2531	5.58559	1.05503	5.29424	1.19513e-07	4.51768e-06
AT5G66780	35.643	-3.56401	0.673462	-5.29208	1.20933e-07	4.56318e-06
AT1G51140	1400.53	-1.16961	0.221649	-5.27685	1.31421e-07	4.9324e-06
AT3G22640	254.77	-8.0962	1.53456	-5.27592	1.32089e-07	4.93986e-06
AT2G42540	7460.22	1.26186	0.239219	5.27492	1.32811e-07	4.95804e-06
AT2G28090	87.5341	-2.12853	0.4042	-5.26602	1.39412e-07	5.19526e-06
AT4G17280	184.904	-1.03702	0.196976	-5.26467	1.4044e-07	5.22431e-06
AT4G28150	168.285	-1.15303	0.219157	-5.26119	1.43123e-07	5.30537e-06
AT5G43640	20.8128	3.48489	0.662344	5.26145	1.42922e-07	5.30537e-06
AT1G32470	3207.61	1.08889	0.20705	5.25906	1.44791e-07	5.35779e-06
AT1G58370	47.9776	2.21649	0.422418	5.24715	1.54473e-07	5.706e-06
AT1G13150	180.033	1.86663	0.356278	5.23927	1.61217e-07	5.94471e-06
AT5G53510	278.641	3.06914	0.586503	5.23295	1.66829e-07	6.14087e-06
AT2G32280	341.977	1.41964	0.271469	5.22948	1.6999e-07	6.23544e-06
AT3G55890	67.4961	3.41137	0.652505	5.22812	1.71243e-07	6.27048e-06
AT1G23420	15.6699	4.26293	0.815802	5.22545	1.73728e-07	6.33942e-06
AT5G52390	941.063	1.08289	0.207444	5.22014	1.78789e-07	6.50154e-06
AT4G27460	602.815	-1.38439	0.265448	-5.21527	1.83546e-07	6.64015e-06
AT3G24929	11.4697	8.00455	1.53671	5.20888	1.89985e-07	6.82617e-06
AT3G48390	41.9857	-2.81684	0.540956	-5.20716	1.91753e-07	6.87795e-06
AT3G47070	1850.81	1.18568	0.228361	5.19213	2.07903e-07	7.40676e-06
AT3G16120	151.51	-1.72671	0.332744	-5.18929	2.11097e-07	7.50041e-06
AT3G26070	2114.73	1.05871	0.204037	5.18881	2.11639e-07	7.50177e-06
AT5G14010	73.9769	-2.07784	0.400475	-5.18843	2.12071e-07	7.50232e-06
AT5G53370	370.408	-1.10381	0.212755	-5.18817	2.12367e-07	7.50232e-06
AT2G22170	416.107	1.22383	0.236002	5.18568	2.15229e-07	7.59068e-06
AT1G17420	367.524	1.47687	0.285352	5.17563	2.27145e-07	7.97089e-06
AT2G38620	118.091	-1.69196	0.32713	-5.17214	2.31429e-07	8.10771e-06
AT1G04425	333.355	1.94512	0.376739	5.16305	2.42956e-07	8.45657e-06
AT1G73380	413.074	-1.04138	0.201818	-5.15999	2.46968e-07	8.5807e-06
AT3G05820	108.301	1.58095	0.306447	5.15898	2.48304e-07	8.6129e-06
AT3G05180	925.025	1.08501	0.210436	5.156	2.52283e-07	8.73655e-06
AT5G53810	30.3991	4.33471	0.841736	5.14973	2.60863e-07	8.98932e-06
AT2G30370	437.851	1.23341	0.239689	5.14587	2.66283e-07	9.14616e-06
AT2G18050	3218.61	-3.64339	0.709623	-5.13426	2.83261e-07	9.65058e-06
AT4G31290	3912.89	-1.01089	0.197615	-5.11544	3.13015e-07	1.0528e-05
AT2G15130	13.6014	-7.951	1.55495	-5.11334	3.16506e-07	1.06115e-05
AT2G33850	129.08	3.35969	0.65761	5.10894	3.23973e-07	1.08446e-05
AT1G65970	223.679	-6.32071	1.23752	-5.10755	3.26361e-07	1.08954e-05
AT1G14520	462.178	1.9486	0.381521	5.10746	3.26525e-07	1.08954e-05
AT2G41445	32.5492	8.74267	1.71354	5.10213	3.3586e-07	1.11891e-05
AT2G46400	45.3294	2.52372	0.495152	5.09686	3.45341e-07	1.14868e-05
AT1G67750	1484.53	1.24468	0.244291	5.09509	3.48571e-07	1.15577e-05
AT2G13960	27.2654	-7.87465	1.54766	-5.0881	3.61668e-07	1.19543e-05
AT4G03050	344.711	1.80964	0.355739	5.087	3.63779e-07	1.20053e-05
AT5G49665	126.459	-1.40531	0.276632	-5.08008	3.77283e-07	1.23927e-05
AT5G54530	184.866	1.37572	0.270793	5.08033	3.76789e-07	1.23927e-05
AT5G47220	52.0555	2.28528	0.44988	5.07974	3.77944e-07	1.2395e-05
AT2G21260	110.976	2.18363	0.430097	5.07706	3.83311e-07	1.25515e-05
AT1G70820	657.023	1.17965	0.232379	5.07641	3.8463e-07	1.25751e-05
AT5G46880	1508.38	-1.08738	0.214657	-5.06566	4.06994e-07	1.32651e-05
AT2G03505	83.1388	2.04965	0.404603	5.06582	4.06646e-07	1.32651e-05
AT3G15450	10393.6	-1.46771	0.289913	-5.06259	4.13593e-07	1.34594e-05
AT5G18860	356.36	-1.68966	0.333793	-5.062	4.14876e-07	1.34803e-05
AT3G58000	244.926	-1.29373	0.25593	-5.05502	4.30347e-07	1.39243e-05
AT4G16555	115.002	-2.00968	0.398033	-5.04903	4.44069e-07	1.42746e-05
AT1G48740	636.025	-1.21042	0.239883	-5.04588	4.51431e-07	1.44892e-05
AT1G70300	584.399	-1.38007	0.273554	-5.04495	4.53634e-07	1.45377e-05
AT2G42980	55.1253	-1.87623	0.372754	-5.03341	4.81825e-07	1.54177e-05
AT4G09650	2335.58	1.05165	0.208991	5.03202	4.85351e-07	1.55069e-05
AT4G16050	85.9368	-1.62792	0.323802	-5.02751	4.96891e-07	1.58276e-05
AT4G02770	11473.3	1.0066	0.200695	5.01559	5.28718e-07	1.67906e-05
AT1G73890	3892.2	-1.44594	0.288416	-5.01338	5.3482e-07	1.69588e-05
AT3G01550	113.086	1.48722	0.29693	5.00863	5.48174e-07	1.73561e-05
AT5G65080	124.631	3.66278	0.731857	5.00478	5.59267e-07	1.76346e-05
AT2G21510	155.706	1.33967	0.267886	5.00091	5.70613e-07	1.79317e-05
AT5G48300	3136.96	1.19221	0.238539	4.99797	5.79358e-07	1.81794e-05
AT5G44265	19.0056	6.72322	1.34733	4.99003	6.03703e-07	1.89151e-05
AT5G52860	421.895	1.14189	0.228887	4.98887	6.07339e-07	1.90008e-05
AT3G12440	51.3267	2.52225	0.505684	4.9878	6.10706e-07	1.90778e-05
AT5G40500	349.46	1.04136	0.209165	4.97864	6.40326e-07	1.99734e-05
AT3G17640	240.482	1.58216	0.318372	4.96953	6.71169e-07	2.07816e-05
AT1G80440	1215.53	-2.00742	0.40419	-4.96652	6.81664e-07	2.10755e-05
AT4G36730	2247.17	-1.00034	0.201493	-4.96465	6.88242e-07	2.12166e-05
AT4G10850	319.878	-1.47612	0.297561	-4.96073	7.02292e-07	2.15237e-05
AT3G55560	274.587	-1.16362	0.234913	-4.95342	7.29215e-07	2.22516e-05
AT5G08640	4884.77	1.06042	0.214247	4.94952	7.43972e-07	2.26036e-05
AT4G21445	241.056	1.11027	0.224451	4.94661	7.55156e-07	2.28774e-05
AT5G15920	340.432	-1.06765	0.216014	-4.94252	7.71202e-07	2.32965e-05
AT5G20540	1582.85	-1.1105	0.224903	-4.93771	7.90458e-07	2.38099e-05
AT1G20130	2492.11	5.60399	1.13679	4.92965	8.23778e-07	2.47427e-05
AT5G22860	63.1332	-2.18863	0.444286	-4.92618	8.38534e-07	2.50786e-05
AT2G13680	557.846	-1.61075	0.327489	-4.91848	8.72208e-07	2.60118e-05
AT1G02930	118.302	1.21037	0.246287	4.91447	8.9022e-07	2.65114e-05
AT5G23870	157.648	1.74189	0.35482	4.90922	9.14398e-07	2.7193e-05
AT1G17190	294.929	1.77907	0.362438	4.90861	9.17223e-07	2.72386e-05
AT4G36105	32.1001	2.90175	0.591917	4.90229	9.47256e-07	2.80513e-05
AT5G60500	142.563	3.2448	0.662568	4.89732	9.71532e-07	2.87298e-05
AT2G41040	1312.72	2.65685	0.542935	4.8935	9.90576e-07	2.92519e-05
AT5G55680	290.967	1.03545	0.212108	4.88173	1.0516e-06	3.09669e-05
AT4G16270	4672.22	-1.49872	0.308335	-4.8607	1.16972e-06	3.41523e-05
AT3G23050	192.675	1.50917	0.310746	4.85661	1.19412e-06	3.46788e-05
AT3G52160	242.954	2.65505	0.546684	4.85665	1.19391e-06	3.46788e-05
AT5G27360	168.458	1.28961	0.265874	4.85044	1.23186e-06	3.55785e-05
AT1G05100	172.17	-1.01446	0.209198	-4.84928	1.23913e-06	3.56905e-05
AT1G16310	183.839	1.68301	0.34739	4.84472	1.2679e-06	3.64693e-05
AT1G50790	193.054	-1.01844	0.210263	-4.84362	1.27494e-06	3.6572e-05
AT1G58460	231.012	1.44678	0.298879	4.8407	1.29385e-06	3.70135e-05
AT5G56870	320.578	-1.58245	0.326938	-4.84022	1.29693e-06	3.70514e-05
AT2G30900	128.04	-1.31224	0.271501	-4.83327	1.3431e-06	3.82665e-05
AT3G02730	984.769	1.09009	0.225644	4.83101	1.35841e-06	3.86505e-05
AT5G51480	331.763	-1.20916	0.250305	-4.83072	1.36039e-06	3.86545e-05
AT4G17680	273.523	1.18535	0.245652	4.82533	1.39774e-06	3.96088e-05
AT5G08030	490.294	4.79497	0.995616	4.81609	1.46402e-06	4.13758e-05
AT2G15042	17.5849	-5.69906	1.18424	-4.81241	1.4912e-06	4.20312e-05
AT2G18700	1455.69	-1.534	0.318962	-4.80936	1.51412e-06	4.25633e-05
AT5G12280	301.916	1.60833	0.334533	4.80768	1.52694e-06	4.28662e-05
AT4G22490	101.204	-3.48627	0.725889	-4.80276	1.56496e-06	4.37585e-05
AT1G13260	138.859	1.1705	0.243892	4.79927	1.59247e-06	4.44098e-05
AT5G48160	3686.12	-1.16709	0.243638	-4.79025	1.66576e-06	4.6331e-05
AT5G07540	23.5484	6.71817	1.40293	4.78866	1.67895e-06	4.66363e-05
AT1G61110	788.647	3.9908	0.833958	4.78537	1.70669e-06	4.73445e-05
AT1G23390	1208.82	-1.56204	0.32651	-4.78404	1.71807e-06	4.75973e-05
AT1G28710	1886.6	1.16121	0.242882	4.78096	1.74461e-06	4.8269e-05
AT4G16563	114.604	-2.32908	0.487608	-4.77655	1.78332e-06	4.91462e-05
AT2G35730	24.3236	3.73174	0.781861	4.7729	1.81589e-06	4.99785e-05
AT1G69252	1946.37	-1.55943	0.326745	-4.77262	1.81842e-06	4.99827e-05
AT3G20760	135.109	1.69928	0.356355	4.76852	1.85582e-06	5.08779e-05
AT2G02710	882.677	-1.09731	0.230385	-4.76295	1.90783e-06	5.20328e-05
AT2G39200	26.2277	2.99128	0.629159	4.7544	1.99033e-06	5.41427e-05
AT3G07195	93.8958	-2.01175	0.42386	-4.74626	2.07217e-06	5.6007e-05
AT2G46880	301.259	4.42992	0.935228	4.73673	2.17195e-06	5.8404e-05
AT3G15605	55.4466	-1.54314	0.325973	-4.73395	2.20188e-06	5.91334e-05
AT4G01883	871.006	1.74543	0.369324	4.726	2.28981e-06	6.13385e-05
AT4G21780	21.1591	3.82773	0.812436	4.71143	2.45983e-06	6.54763e-05
AT1G70030	15.4151	3.24881	0.689972	4.7086	2.4942e-06	6.63074e-05
AT1G80780	2274.17	-1.01366	0.215358	-4.70684	2.51588e-06	6.66313e-05
AT5G19240	28.489	5.15452	1.09524	4.70629	2.52261e-06	6.67255e-05
AT4G04460	701.814	2.98091	0.633783	4.70335	2.55921e-06	6.75241e-05
AT5G50800	110.88	-2.52707	0.538813	-4.69007	2.73111e-06	7.16107e-05
AT4G36640	384.01	1.81558	0.387159	4.68949	2.73891e-06	7.17261e-05
AT1G72230	1210.46	-1.55568	0.331764	-4.6891	2.74403e-06	7.17708e-05
AT3G61890	487.528	-1.50296	0.320707	-4.6864	2.78053e-06	7.26354e-05
AT1G20120	528.846	3.74033	0.800067	4.67501	2.93933e-06	7.6499e-05
AT1G26800	174.265	-2.30106	0.492423	-4.67294	2.96916e-06	7.70846e-05
AT5G45960	444.406	1.1186	0.239516	4.67025	3.00837e-06	7.80065e-05
AT5G07520	370.753	4.02661	0.862528	4.66838	3.03585e-06	7.86222e-05
AT1G20490	40.487	2.12832	0.456415	4.66312	3.11448e-06	8.00676e-05
AT1G75700	74.1739	1.80622	0.387953	4.65576	3.22789e-06	8.27809e-05
AT4G11175	614.04	1.00406	0.21575	4.65379	3.25886e-06	8.34735e-05
AT5G57565	359.53	-1.43233	0.307888	-4.65212	3.2854e-06	8.40151e-05
AT5G17030	263.4	1.56658	0.33713	4.64681	3.37112e-06	8.59308e-05
AT2G44910	446.218	-1.31952	0.284112	-4.64435	3.41142e-06	8.66435e-05
AT2G25900	3114.61	-1.1365	0.244884	-4.64099	3.46743e-06	8.78541e-05
AT1G04220	597.851	1.07259	0.2312	4.63923	3.49705e-06	8.83918e-05
AT5G64040	3682.12	1.07549	0.231891	4.63792	3.51927e-06	8.88468e-05
AT5G56560	22.4555	3.0171	0.65095	4.63492	3.57083e-06	9.00405e-05
AT3G15830	209.488	5.31955	1.14827	4.63266	3.60994e-06	9.09178e-05
AT2G31380	147.736	1.329	0.287622	4.62065	3.82546e-06	9.61158e-05
AT4G25580	41.8862	-6.21344	1.34516	-4.61913	3.8536e-06	9.67074e-05
AT3G51590	4677.15	4.21005	0.913083	4.61081	4.01107e-06	0.000100181
AT4G13600	119.166	-1.14501	0.248482	-4.60801	4.06541e-06	0.000101419
AT1G16705	459.836	1.14665	0.249412	4.59742	4.27761e-06	0.00010646
AT1G22490	210.166	1.21282	0.263846	4.5967	4.29243e-06	0.000106703
AT4G25330	104.702	-1.90839	0.415644	-4.59141	4.4027e-06	0.000109057
AT3G12170	295.853	1.35144	0.294463	4.5895	4.44317e-06	0.000109931
AT4G33560	58.2087	2.29782	0.5008	4.58831	4.46859e-06	0.00011043
AT2G21237	32.1594	2.67314	0.582951	4.58553	4.52828e-06	0.000111774
AT1G20510	275.56	1.09815	0.239886	4.57781	4.69877e-06	0.000115306
AT4G37320	274.5	-1.0976	0.239851	-4.57618	4.7355e-06	0.000116072
AT1G76590	184.236	-2.42504	0.53034	-4.57262	4.81664e-06	0.000117529
AT1G21410	449.745	-1.12527	0.24607	-4.57296	4.80876e-06	0.000117529
AT2G36110	56.8365	3.75394	0.820965	4.57259	4.81729e-06	0.000117529
AT4G37810	439.629	1.64448	0.359733	4.57138	4.84511e-06	0.000118072
AT3G22840	744.8	1.83389	0.40171	4.5652	4.99014e-06	0.000121325
AT2G44450	98.5212	1.67328	0.367028	4.559	5.13985e-06	0.000124247
AT3G47250	145.04	-1.69554	0.371969	-4.55829	5.15722e-06	0.000124524
AT3G25180	98.6359	2.43991	0.535672	4.55487	5.24183e-06	0.000126278
AT4G02660	367.558	-1.10356	0.242606	-4.54879	5.39542e-06	0.000129829
AT5G19640	44.7623	3.68683	0.810791	4.5472	5.43641e-06	0.000130517
AT4G17695	205.719	-1.03387	0.227446	-4.54555	5.47918e-06	0.000131096
AT3G42850	60.0726	2.17509	0.4788	4.54279	5.5514e-06	0.000132673
AT4G10260	94.1932	1.71788	0.378552	4.53802	5.67847e-06	0.000135249
AT5G23810	331.668	-1.97063	0.4348	-4.53226	5.83547e-06	0.000138207
AT3G45140	7680.81	1.51024	0.333786	4.52459	6.05127e-06	0.000142836
AT2G32350	158.636	-1.99429	0.440972	-4.52248	6.11192e-06	0.000143945
AT3G21270	234.665	1.05589	0.233472	4.52257	6.10936e-06	0.000143945
AT2G46680	1216.05	-1.4614	0.323161	-4.52221	6.11978e-06	0.000143969
AT1G79360	64.1905	1.67857	0.371739	4.51544	6.31844e-06	0.000147981
AT2G03740	1441.19	4.12374	0.913245	4.51549	6.31711e-06	0.000147981
AT4G28750	3832.64	1.02336	0.226655	4.51507	6.32946e-06	0.000148074
AT5G49615	177.695	1.55737	0.34496	4.51464	6.34247e-06	0.000148214
AT5G20670	132.704	1.26673	0.280773	4.5116	6.43418e-06	0.00015019
AT1G73370	85.5673	-1.36262	0.302586	-4.50325	6.69215e-06	0.000155351
AT4G25433	80.6763	1.37733	0.305842	4.50342	6.68698e-06	0.000155351
AT4G38770	18567.6	-1.02009	0.22693	-4.49516	6.95164e-06	0.000160314
AT1G03610	384.922	-1.02729	0.22866	-4.49264	7.03442e-06	0.000161868
AT1G11260	1771.63	-1.18616	0.264232	-4.48907	7.15362e-06	0.000163895
AT1G15470	973.275	1.05607	0.235438	4.48556	7.27212e-06	0.000166325
AT1G03720	54.3075	-1.73693	0.387606	-4.48118	7.42307e-06	0.000169148
AT5G63800	237.725	-1.42834	0.319242	-4.47414	7.67191e-06	0.00017369
AT2G39010	3536.44	1.14605	0.256142	4.47427	7.66712e-06	0.00017369
AT5G48210	1005.83	4.54232	1.01625	4.46968	7.83357e-06	0.00017697
AT2G20470	269.498	2.00434	0.448509	4.46889	7.86271e-06	0.000177248
AT3G25290	22.861	3.50827	0.785387	4.46693	7.93492e-06	0.0001784
AT3G66656	16.6898	3.75946	0.841643	4.46682	7.93926e-06	0.0001784
AT1G62305	371.16	1.64249	0.36802	4.46306	8.07976e-06	0.000181171
AT1G52030	3520.61	1.15877	0.259705	4.46188	8.1245e-06	0.00018198
AT5G49680	143.38	-1.71903	0.386067	-4.45268	8.48068e-06	0.000188554
AT4G05120	307.722	1.22719	0.275689	4.45138	8.53206e-06	0.000189297
AT2G13800	122.259	-1.281	0.287836	-4.45047	8.56819e-06	0.000189898
AT5G45640	26.2227	3.57508	0.803655	4.44852	8.64639e-06	0.00019143
AT1G30840	221.322	-1.20181	0.270262	-4.44683	8.71464e-06	0.000192536
AT4G02700	322.474	1.17144	0.263681	4.44265	8.88587e-06	0.000196113
AT4G35640	56.413	-2.15252	0.484591	-4.44193	8.91555e-06	0.000196562
AT2G03000	44.0153	3.84709	0.866387	4.44039	8.97979e-06	0.000197565
AT5G07510	324.225	6.49137	1.46198	4.44011	8.99112e-06	0.000197608
AT2G21100	216.705	-1.78654	0.402451	-4.43916	9.0309e-06	0.000198275
AT1G26720	432.836	4.21502	0.950673	4.43372	9.26211e-06	0.000202928
AT2G36870	225.716	1.02059	0.230242	4.43268	9.30684e-06	0.000203696
AT2G36640	55.5108	-2.34415	0.529832	-4.42433	9.67406e-06	0.000210638
AT4G29980	1707.85	-1.34625	0.30488	-4.41566	1.00704e-05	0.00021814
AT1G15210	34.8133	-2.30518	0.522435	-4.41238	1.02242e-05	0.000221245
AT3G14560	75.2478	-1.78092	0.404199	-4.40605	1.05271e-05	0.000226172
AT4G36350	828.496	3.59854	0.816716	4.40611	1.05244e-05	0.000226172
AT5G47150	106.988	2.12289	0.482805	4.39699	1.09764e-05	0.00023439
AT4G29700	190.636	1.5199	0.346014	4.3926	1.12004e-05	0.000238931
AT5G57660	1203.99	-1.20921	0.275371	-4.3912	1.12725e-05	0.000239983
AT3G23880	144.913	-1.53723	0.350196	-4.38963	1.13543e-05	0.000241096
AT3G29410	23.907	6.45492	1.47052	4.38954	1.13592e-05	0.000241096
AT1G70520	257.474	-1.22314	0.278686	-4.38895	1.139e-05	0.000241507
AT3G43710	14.7334	3.16695	0.721663	4.38841	1.14184e-05	0.000241866
AT5G03680	191.242	-1.55419	0.354256	-4.38718	1.14827e-05	0.000242984
AT1G50420	628.601	-1.01703	0.232168	-4.38056	1.18377e-05	0.000249589
AT1G06170	637.092	-1.13979	0.260682	-4.37234	1.22924e-05	0.000257125
AT1G01590	94.4498	1.38297	0.316397	4.37098	1.2369e-05	0.000258363
AT3G53370	194.152	1.36946	0.313588	4.36707	1.25926e-05	0.000262549
AT5G06610	239.184	1.50783	0.345386	4.36564	1.26754e-05	0.000263716
AT4G00730	705.776	-1.10348	0.252915	-4.36304	1.28266e-05	0.000266598
AT2G15400	7.45804	7.38586	1.69308	4.36238	1.28654e-05	0.000267141
AT5G13930	11009.6	1.17945	0.270673	4.35748	1.31568e-05	0.000272386
AT4G36430	122.572	1.61569	0.370982	4.35518	1.32957e-05	0.000274451
AT1G78090	50.2936	1.90096	0.43672	4.35281	1.34406e-05	0.000276942
AT5G56100	83.7744	-2.45719	0.564669	-4.35156	1.35171e-05	0.000278204
AT5G08250	458.073	-1.57324	0.361556	-4.35131	1.35327e-05	0.000278253
AT1G70800	137.144	1.44374	0.331983	4.34884	1.36862e-05	0.00028086
AT1G17830	132.55	-2.07952	0.478638	-4.34467	1.39487e-05	0.000285691
AT5G15240	55.6674	1.50411	0.346372	4.34248	1.40886e-05	0.000287159
AT3G45010	1649.13	2.53884	0.584643	4.34254	1.40846e-05	0.000287159
AT3G01490	302.602	1.89423	0.436415	4.34043	1.42202e-05	0.000289282
AT5G23980	13.1828	-5.98423	1.37977	-4.33712	1.44359e-05	0.000293174
AT5G47910	637.27	1.10809	0.255669	4.3341	1.46359e-05	0.000296877
AT4G29190	1274.91	-1.05626	0.243827	-4.33199	1.47768e-05	0.000299446
AT4G37050	32.5392	3.33839	0.772158	4.32345	1.53607e-05	0.000310847
AT5G21940	1938.75	-1.24823	0.288867	-4.32113	1.55233e-05	0.000313068
AT1G55580	53.3643	-2.07811	0.481476	-4.31612	1.58794e-05	0.000319638
AT2G14365	9.34704	6.72624	1.55897	4.31455	1.59929e-05	0.000321307
AT5G14380	14.1186	-4.85706	1.12671	-4.31082	1.62653e-05	0.000326159
AT5G63350	139.322	-1.87819	0.436061	-4.30718	1.65346e-05	0.000330614
AT3G14440	217.628	-2.04655	0.475361	-4.30525	1.66798e-05	0.000333201
AT2G32460	138.339	2.48804	0.579212	4.29556	1.7425e-05	0.000345791
AT1G25330	15.061	3.03285	0.706884	4.29045	1.78312e-05	0.000352853
AT3G15357	55.8052	1.62146	0.378214	4.28716	1.80976e-05	0.000357788
AT5G22796	122.979	1.09273	0.255276	4.28059	1.86399e-05	0.000366487
AT3G45600	99.8275	1.67732	0.392039	4.27846	1.88192e-05	0.00036928
AT2G32430	203.04	1.16703	0.272812	4.27778	1.88764e-05	0.000370059
AT3G20960	36.1916	-1.70948	0.400549	-4.26786	1.97359e-05	0.000383805
AT2G16870	88.6825	1.23637	0.289678	4.26807	1.97168e-05	0.000383805
AT2G21650	15.5947	3.4145	0.801086	4.26234	2.02299e-05	0.00039149
AT4G01200	123.586	-1.28807	0.302713	-4.25508	2.08974e-05	0.000404035
AT3G60390	326.586	-1.00991	0.237704	-4.24859	2.15117e-05	0.000414613
AT1G71160	381.784	1.443	0.339781	4.24685	2.16798e-05	0.000416866
AT5G63190	893.875	-1.24651	0.293814	-4.24253	2.21012e-05	0.00042458
AT3G05020	4768.74	1.17648	0.277601	4.23802	2.25496e-05	0.000432012
AT5G23780	160.185	-1.22397	0.289798	-4.22352	2.40519e-05	0.000458707
AT3G03350	587.29	-1.27167	0.301247	-4.22135	2.42842e-05	0.0004623
AT1G02390	63.6013	-2.11806	0.502288	-4.21684	2.47755e-05	0.00046967
AT1G74460	160.227	-1.63765	0.388358	-4.21685	2.47738e-05	0.00046967
AT1G72520	84.7116	1.21867	0.289007	4.21677	2.47829e-05	0.00046967
AT1G10070	908.582	-3.01213	0.714438	-4.21608	2.48586e-05	0.000470682
AT3G01440	276.717	1.16701	0.276895	4.21463	2.50186e-05	0.000473285
AT5G66040	461.431	-1.06042	0.251783	-4.21166	2.53506e-05	0.000479135
AT5G40040	137.608	1.75535	0.417201	4.20744	2.58281e-05	0.000486849
AT5G17040	52.1265	1.45287	0.345662	4.20314	2.6324e-05	0.000495752
AT4G37140	59.3086	-1.98354	0.472117	-4.20137	2.65299e-05	0.000498748
AT1G28130	82.0886	-2.66892	0.635419	-4.20025	2.66619e-05	0.000500125
AT1G13960	396.406	-1.25939	0.300071	-4.19697	2.70511e-05	0.000505377
AT5G23210	481.76	1.15602	0.275846	4.19083	2.77935e-05	0.000517411
AT2G32870	73.7715	-3.11087	0.742789	-4.18809	2.81312e-05	0.000522774
AT5G58660	38.5688	2.27556	0.543425	4.18744	2.82118e-05	0.000523808
AT4G26390	32.9012	3.38934	0.80956	4.18665	2.83102e-05	0.00052471
AT2G41225	8.46148	6.59922	1.57706	4.1845	2.85799e-05	0.00052785
AT5G40460	193.064	1.02415	0.244803	4.18357	2.86965e-05	0.000529211
AT5G57240	46.2511	4.25563	1.01818	4.17965	2.91959e-05	0.000536405
AT2G38310	468.968	1.11481	0.26692	4.17658	2.95925e-05	0.000542272
AT2G00560	11.3463	7.99484	1.91508	4.17468	2.98407e-05	0.00054445
AT1G24070	1199.04	1.14795	0.275151	4.17209	3.01813e-05	0.000549713
AT5G14000	171.82	1.02911	0.246728	4.17104	3.03219e-05	0.000551796
AT1G35730	72.8042	-1.96401	0.471028	-4.16961	3.05118e-05	0.000554294
AT2G42180	85.0329	-1.76046	0.422412	-4.16764	3.07768e-05	0.000557664
AT4G39940	161.075	1.4548	0.349102	4.16727	3.08274e-05	0.000558101
AT4G39580	66.7132	-1.74193	0.418079	-4.16651	3.09303e-05	0.000559086
AT5G49270	21.8495	5.66508	1.35968	4.16647	3.0935e-05	0.000559086
AT4G18010	68.5486	1.40388	0.337091	4.1647	3.11756e-05	0.000562953
AT4G17030	35.9152	-3.42376	0.824017	-4.15496	3.25338e-05	0.000586472
AT4G24480	167.669	1.81671	0.437858	4.14909	3.33796e-05	0.000600371
AT1G75940	3322.02	4.84509	1.169	4.14465	3.4034e-05	0.00060986
AT3G16150	176.461	1.41768	0.342326	4.14132	3.45313e-05	0.00061772
AT1G02520	244.406	1.85065	0.447363	4.1368	3.52177e-05	0.00062893
AT1G76180	2106.29	1.04489	0.252932	4.13113	3.60988e-05	0.000641944
AT1G03870	145.983	1.96525	0.476957	4.12038	3.78244e-05	0.000670364
[truncated: 575 more rows]

## Sheet: S8I. luhFIS vs lugFIS 0DAI
Data S8I. Differentialy expressed genes in luh FIS vs lug FIS at 0 DAI.
[truncated: 812 more rows]

[truncated: 3 more sheets: S8J. luhFIS vs lugFIS 2DAI, S8K. luhFIS vs lugFIS 4DAI, S8L. luhFIS vs lugFIS 8DAI]
