# Supplementary material for: Rewiring of LEUNIG_HOMOLOG interaction networks marks regulatory shifts from meristem to organ growth in Arabidopsis flowers
Source: Plant J. 2025 Nov 24;124(4):e70585. doi: 10.1111/tpj.70585 (PMC12643531; doi:10.1111/tpj.70585)
Supplement: Supplementary file 10 — Data S9. Differentially expressed genes in the luh FIS mutant among LUH‐TF and LUH‐cofactor co‐bound targets. [file TPJ-124-0-s006.xlsx]

## Sheet: S9A. LUH-TF DEGs 0DAI
Data S9A. Differentially expressed genes in the luh FIS mutant among LUH-TF and LUH-cofactor co-bound targets at 0 DAI.
TAIR code	group	Exp	Day after induction
AT4G15160	Up_genes	EBS	D0
AT4G38340	Up_genes	EBS	D0
AT4G06598	Down_genes	EBS	D0
AT2G43610	Up_genes	GRF3	D0
AT4G15160	Up_genes	GRF3	D0
AT4G38340	Up_genes	GRF3	D0
AT4G15160	Up_genes	SWN_1	D0
AT2G43610	Up_genes	SWN	D0
AT4G15160	Up_genes	SWN	D0
AT4G16807	Up_genes	SWN	D0
AT4G38340	Up_genes	SWN	D0
AT1G55570	Down_genes	SWN	D0
AT2G46480	Up_genes	syd_flower_SYD	D0
AT4G15160	Up_genes	syd_flower_SYD	D0
AT4G16807	Up_genes	syd_flower_SYD	D0
AT4G38340	Up_genes	syd_flower_SYD	D0
AT4G11230	Down_genes	syd_flower_SYD	D0

## Sheet: S9B. LUH-TF DEGs 2DAI
Data S9B. Differentially expressed genes in the luh FIS mutant among LUH-TF and LUH-cofactor co-bound targets at 2 DAI.
TAIR code	group	Exp	Day after induction
AT4G27260	Up_genes	ANT	D2
AT1G04250	Down_genes	ANT	D2
AT1G55205	Down_genes	ANT	D2
AT2G28560	Down_genes	ANT	D2
AT1G02070	Up_genes	AP1_2h	D2
AT1G22180	Up_genes	AP1_2h	D2
AT4G21690	Up_genes	AP1_2h	D2
AT4G29700	Up_genes	AP1_2h	D2
AT4G39770	Up_genes	AP1_2h	D2
AT5G08150	Up_genes	AP1_2h	D2
AT1G04250	Down_genes	AP1_2h	D2
AT2G23000	Down_genes	AP1_2h	D2
AT3G22840	Down_genes	AP1_2h	D2
AT4G15480	Down_genes	AP1_2h	D2
AT5G07990	Down_genes	AP1_2h	D2
AT5G33370	Down_genes	AP1_2h	D2
AT1G22180	Up_genes	AP1_day4	D2
AT4G21690	Up_genes	AP1_day4	D2
AT4G27260	Up_genes	AP1_day4	D2
AT4G29700	Up_genes	AP1_day4	D2
AT1G04250	Down_genes	AP1_day4	D2
AT2G28560	Down_genes	AP1_day4	D2
AT5G07990	Down_genes	AP1_day4	D2
AT1G02070	Up_genes	BLR	D2
AT1G22180	Up_genes	BLR	D2
AT3G14440	Up_genes	BLR	D2
AT3G29575	Up_genes	BLR	D2
AT3G45060	Up_genes	BLR	D2
AT3G56400	Up_genes	BLR	D2
AT4G02280	Up_genes	BLR	D2
AT4G21690	Up_genes	BLR	D2
AT4G26260	Up_genes	BLR	D2
AT4G27260	Up_genes	BLR	D2
AT4G29700	Up_genes	BLR	D2
AT4G39770	Up_genes	BLR	D2
AT5G08150	Up_genes	BLR	D2
AT5G24770	Up_genes	BLR	D2
AT1G04250	Down_genes	BLR	D2
AT1G06360	Down_genes	BLR	D2
AT1G55205	Down_genes	BLR	D2
AT2G23000	Down_genes	BLR	D2
AT2G28560	Down_genes	BLR	D2
AT3G55780	Down_genes	BLR	D2
AT4G11350	Down_genes	BLR	D2
AT4G15480	Down_genes	BLR	D2
AT5G07990	Down_genes	BLR	D2
AT5G33370	Down_genes	BLR	D2
AT5G49770	Down_genes	BLR	D2
AT1G22180	Up_genes	ETT_IAA	D2
AT3G14440	Up_genes	ETT_IAA	D2
AT3G29575	Up_genes	ETT_IAA	D2
AT4G26260	Up_genes	ETT_IAA	D2
AT4G27260	Up_genes	ETT_IAA	D2
AT4G29700	Up_genes	ETT_IAA	D2
AT2G28560	Down_genes	ETT_IAA	D2
AT4G15480	Down_genes	ETT_IAA	D2
AT1G22180	Up_genes	ETT	D2
AT3G14440	Up_genes	ETT	D2
AT4G27260	Up_genes	ETT	D2
AT1G04250	Down_genes	ETT	D2
AT2G28560	Down_genes	ETT	D2
AT4G15480	Down_genes	ETT	D2
AT4G21690	Up_genes	PI	D2
AT5G08150	Up_genes	PI	D2
AT1G06360	Down_genes	PI	D2
AT1G55205	Down_genes	PI	D2
AT2G23000	Down_genes	PI	D2
AT3G22840	Down_genes	PI	D2
AT5G57720	Down_genes	PI	D2
AT1G22180	Up_genes	SEP3_day4	D2
AT3G56400	Up_genes	SEP3_day4	D2
AT4G02280	Up_genes	SEP3_day4	D2
AT4G21690	Up_genes	SEP3_day4	D2
AT4G27260	Up_genes	SEP3_day4	D2
AT4G29700	Up_genes	SEP3_day4	D2
AT5G08150	Up_genes	SEP3_day4	D2
AT1G04250	Down_genes	SEP3_day4	D2
AT1G06360	Down_genes	SEP3_day4	D2
AT1G55205	Down_genes	SEP3_day4	D2
AT2G23000	Down_genes	SEP3_day4	D2
AT2G28560	Down_genes	SEP3_day4	D2
AT3G22840	Down_genes	SEP3_day4	D2
AT4G11350	Down_genes	SEP3_day4	D2
AT4G15480	Down_genes	SEP3_day4	D2
AT5G07990	Down_genes	SEP3_day4	D2
AT5G33370	Down_genes	SEP3_day4	D2
AT5G57720	Down_genes	SEP3_day4	D2
AT1G22180	Up_genes	SEP3_day8	D2
AT3G56400	Up_genes	SEP3_day8	D2
AT4G02280	Up_genes	SEP3_day8	D2
AT4G21690	Up_genes	SEP3_day8	D2
AT4G26260	Up_genes	SEP3_day8	D2
AT4G27260	Up_genes	SEP3_day8	D2
AT4G29700	Up_genes	SEP3_day8	D2
AT5G08150	Up_genes	SEP3_day8	D2
AT1G04250	Down_genes	SEP3_day8	D2
AT1G26945	Down_genes	SEP3_day8	D2
AT2G23000	Down_genes	SEP3_day8	D2
AT2G28560	Down_genes	SEP3_day8	D2
AT3G22840	Down_genes	SEP3_day8	D2
AT4G11350	Down_genes	SEP3_day8	D2
AT4G15480	Down_genes	SEP3_day8	D2
AT5G07990	Down_genes	SEP3_day8	D2
AT5G33370	Down_genes	SEP3_day8	D2
AT5G57720	Down_genes	SEP3_day8	D2
AT1G02070	Up_genes	WUS_GR	D2
AT1G22180	Up_genes	WUS_GR	D2
AT3G14440	Up_genes	WUS_GR	D2
AT3G29575	Up_genes	WUS_GR	D2
AT3G45060	Up_genes	WUS_GR	D2
AT3G56360	Up_genes	WUS_GR	D2
AT4G02280	Up_genes	WUS_GR	D2
AT4G29700	Up_genes	WUS_GR	D2
AT4G39770	Up_genes	WUS_GR	D2
AT1G04250	Down_genes	WUS_GR	D2
AT1G26945	Down_genes	WUS_GR	D2
AT1G55205	Down_genes	WUS_GR	D2
AT2G28560	Down_genes	WUS_GR	D2
AT3G22840	Down_genes	WUS_GR	D2
AT4G11350	Down_genes	WUS_GR	D2
AT3G29575	Up_genes	SEU	D2
AT4G15480	Down_genes	SEU	D2
AT4G11350	Down_genes	SEU	D2
AT2G16890	Down_genes	SEU	D2

## Sheet: S9C. LUH-TF DEGs 4DAI
Data S9C. Differentially expressed genes in the luh FIS mutant among LUH-TF and LUH-cofactor co-bound targets at 4 DAI.
TAIR code	group	Exp	Day after induction
AT4G19380	Down_genes	ANT	D4
AT4G21200	Down_genes	ANT	D4
AT4G27330	Down_genes	ANT	D4
AT1G13260	Up_genes	AP1_2h	D4
AT2G40460	Up_genes	AP1_2h	D4
AT4G08950	Down_genes	AP1_2h	D4
AT5G33370	Down_genes	AP1_2h	D4
AT4G19380	Down_genes	AP1_day4	D4
AT4G21200	Down_genes	AP1_day4	D4
AT4G27330	Down_genes	AP3	D4
AT5G06839	Down_genes	AP3	D4
AT4G19380	Down_genes	ETT	D4
AT4G27330	Down_genes	ETT	D4
AT4G27330	Down_genes	PI	D4
AT5G06839	Down_genes	PI	D4
AT5G06839	Down_genes	SEP3_day2	D4
AT4G08950	Down_genes	SEP3_day4	D4
AT4G19380	Down_genes	SEP3_day4	D4
AT4G21200	Down_genes	SEP3_day4	D4
AT4G27330	Down_genes	SEP3_day4	D4
AT5G06839	Down_genes	SEP3_day4	D4
AT5G33370	Down_genes	SEP3_day4	D4
AT2G40460	Up_genes	SEP3_day8	D4
AT1G69180	Down_genes	SEP3_day8	D4
AT3G22800	Down_genes	SEP3_day8	D4
AT4G08950	Down_genes	SEP3_day8	D4
AT4G19380	Down_genes	SEP3_day8	D4
AT4G21200	Down_genes	SEP3_day8	D4
AT4G27330	Down_genes	SEP3_day8	D4
AT5G06839	Down_genes	SEP3_day8	D4
AT5G33370	Down_genes	SEP3_day8	D4
AT4G08950	Down_genes	SEU	D4
AT4G19380	Down_genes	SEU	D4
AT4G08950	Down_genes	GIF1	D4
AT3G22800	Down_genes	GIF1	D4

## Sheet: S9D. LUH-TF DEGs 8DAI
Data S9D. Differentially expressed genes in the luh FIS mutant among LUH-TF and LUH-cofactor co-bound targets at 8 DAI.
TAIR code	group	Exp	Day after induction
AT1G02065	Up_genes	ANT	D8
AT1G02190	Up_genes	ANT	D8
AT1G13730	Up_genes	ANT	D8
AT1G28360	Up_genes	ANT	D8
AT1G48480	Up_genes	ANT	D8
AT1G64450	Up_genes	ANT	D8
AT1G67590	Up_genes	ANT	D8
AT1G68130	Up_genes	ANT	D8
AT1G68480	Up_genes	ANT	D8
AT1G69120	Up_genes	ANT	D8
AT1G74430	Up_genes	ANT	D8
AT1G78080	Up_genes	ANT	D8
AT2G18510	Up_genes	ANT	D8
AT2G23290	Up_genes	ANT	D8
AT2G32100	Up_genes	ANT	D8
AT2G34640	Up_genes	ANT	D8
AT2G36410	Up_genes	ANT	D8
AT2G36420	Up_genes	ANT	D8
AT2G41940	Up_genes	ANT	D8
AT2G42800	Up_genes	ANT	D8
AT2G45190	Up_genes	ANT	D8
AT3G02120	Up_genes	ANT	D8
AT3G07320	Up_genes	ANT	D8
AT3G10020	Up_genes	ANT	D8
AT3G10040	Up_genes	ANT	D8
AT3G12145	Up_genes	ANT	D8
AT3G12920	Up_genes	ANT	D8
AT3G17100	Up_genes	ANT	D8
AT3G18550	Up_genes	ANT	D8
AT3G20015	Up_genes	ANT	D8
AT3G23810	Up_genes	ANT	D8
AT3G45610	Up_genes	ANT	D8
AT3G47620	Up_genes	ANT	D8
AT3G54010	Up_genes	ANT	D8
AT3G57560	Up_genes	ANT	D8
AT3G58070	Up_genes	ANT	D8
AT3G60530	Up_genes	ANT	D8
AT4G00180	Up_genes	ANT	D8
AT4G02670	Up_genes	ANT	D8
AT4G13540	Up_genes	ANT	D8
AT4G14740	Up_genes	ANT	D8
AT4G16140	Up_genes	ANT	D8
AT4G29140	Up_genes	ANT	D8
AT4G35900	Up_genes	ANT	D8
AT4G36870	Up_genes	ANT	D8
AT4G37070	Up_genes	ANT	D8
AT4G37740	Up_genes	ANT	D8
AT4G38860	Up_genes	ANT	D8
AT5G03140	Up_genes	ANT	D8
AT5G08520	Up_genes	ANT	D8
AT5G10300	Up_genes	ANT	D8
AT5G19090	Up_genes	ANT	D8
AT5G23000	Up_genes	ANT	D8
AT5G24930	Up_genes	ANT	D8
AT5G25160	Up_genes	ANT	D8
AT5G25220	Up_genes	ANT	D8
AT5G28490	Up_genes	ANT	D8
AT5G45100	Up_genes	ANT	D8
AT5G51880	Up_genes	ANT	D8
AT5G55180	Up_genes	ANT	D8
AT5G57990	Up_genes	ANT	D8
AT5G60200	Up_genes	ANT	D8
AT5G61770	Up_genes	ANT	D8
AT5G63530	Up_genes	ANT	D8
AT5G65310	Up_genes	ANT	D8
AT1G04240	Down_genes	ANT	D8
AT1G04250	Down_genes	ANT	D8
AT1G07090	Down_genes	ANT	D8
AT1G11112	Down_genes	ANT	D8
AT1G19340	Down_genes	ANT	D8
AT1G21320	Down_genes	ANT	D8
AT1G21460	Down_genes	ANT	D8
AT1G30475	Down_genes	ANT	D8
AT1G33250	Down_genes	ANT	D8
AT1G51950	Down_genes	ANT	D8
AT1G53230	Down_genes	ANT	D8
AT1G55205	Down_genes	ANT	D8
AT1G56030	Down_genes	ANT	D8
AT1G68550	Down_genes	ANT	D8
AT1G68862	Down_genes	ANT	D8
AT1G69270	Down_genes	ANT	D8
AT1G71110	Down_genes	ANT	D8
AT1G75180	Down_genes	ANT	D8
AT1G75580	Down_genes	ANT	D8
AT1G75630	Down_genes	ANT	D8
AT1G77730	Down_genes	ANT	D8
AT1G78450	Down_genes	ANT	D8
AT1G79070	Down_genes	ANT	D8
AT2G03980	Down_genes	ANT	D8
AT2G23755	Down_genes	ANT	D8
AT2G31730	Down_genes	ANT	D8
AT2G34925	Down_genes	ANT	D8
AT2G39705	Down_genes	ANT	D8
AT2G44500	Down_genes	ANT	D8
AT3G18220	Down_genes	ANT	D8
AT3G25905	Down_genes	ANT	D8
AT3G59150	Down_genes	ANT	D8
AT3G61160	Down_genes	ANT	D8
AT3G61898	Down_genes	ANT	D8
AT4G00880	Down_genes	ANT	D8
AT4G01060	Down_genes	ANT	D8
AT4G04630	Down_genes	ANT	D8
AT4G16540	Down_genes	ANT	D8
AT4G19430	Down_genes	ANT	D8
AT4G21560	Down_genes	ANT	D8
AT4G35905	Down_genes	ANT	D8
AT4G37810	Down_genes	ANT	D8
AT5G09460	Down_genes	ANT	D8
AT5G09730	Down_genes	ANT	D8
AT5G10946	Down_genes	ANT	D8
AT5G27210	Down_genes	ANT	D8
AT5G43700	Down_genes	ANT	D8
AT5G53510	Down_genes	ANT	D8
AT5G55970	Down_genes	ANT	D8
AT5G57123	Down_genes	ANT	D8
AT5G58460	Down_genes	ANT	D8
AT5G60400	Down_genes	ANT	D8
AT5G60580	Down_genes	ANT	D8
AT5G60690	Down_genes	ANT	D8
AT1G02065	Up_genes	AP1_2h	D8
AT1G05420	Up_genes	AP1_2h	D8
AT1G05460	Up_genes	AP1_2h	D8
AT1G12080	Up_genes	AP1_2h	D8
AT1G13730	Up_genes	AP1_2h	D8
AT1G14630	Up_genes	AP1_2h	D8
AT1G19300	Up_genes	AP1_2h	D8
AT1G22330	Up_genes	AP1_2h	D8
AT1G28280	Up_genes	AP1_2h	D8
AT1G28290	Up_genes	AP1_2h	D8
AT1G48480	Up_genes	AP1_2h	D8
AT1G68130	Up_genes	AP1_2h	D8
AT1G69120	Up_genes	AP1_2h	D8
AT1G69310	Up_genes	AP1_2h	D8
AT1G71695	Up_genes	AP1_2h	D8
AT1G72430	Up_genes	AP1_2h	D8
AT1G74430	Up_genes	AP1_2h	D8
AT1G76420	Up_genes	AP1_2h	D8
AT1G77765	Up_genes	AP1_2h	D8
AT1G78080	Up_genes	AP1_2h	D8
AT2G01990	Up_genes	AP1_2h	D8
AT2G18510	Up_genes	AP1_2h	D8
AT2G32100	Up_genes	AP1_2h	D8
AT2G33800	Up_genes	AP1_2h	D8
AT2G34640	Up_genes	AP1_2h	D8
AT2G36090	Up_genes	AP1_2h	D8
AT2G36410	Up_genes	AP1_2h	D8
AT2G39010	Up_genes	AP1_2h	D8
AT2G39700	Up_genes	AP1_2h	D8
AT2G40460	Up_genes	AP1_2h	D8
AT2G41940	Up_genes	AP1_2h	D8
AT2G45190	Up_genes	AP1_2h	D8
AT3G02120	Up_genes	AP1_2h	D8
AT3G07320	Up_genes	AP1_2h	D8
AT3G12145	Up_genes	AP1_2h	D8
AT3G12920	Up_genes	AP1_2h	D8
AT3G13690	Up_genes	AP1_2h	D8
AT3G14860	Up_genes	AP1_2h	D8
AT3G17100	Up_genes	AP1_2h	D8
AT3G18080	Up_genes	AP1_2h	D8
AT3G18550	Up_genes	AP1_2h	D8
AT3G23820	Up_genes	AP1_2h	D8
AT3G45610	Up_genes	AP1_2h	D8
AT3G47620	Up_genes	AP1_2h	D8
AT3G51660	Up_genes	AP1_2h	D8
AT3G51840	Up_genes	AP1_2h	D8
AT3G55250	Up_genes	AP1_2h	D8
AT3G57560	Up_genes	AP1_2h	D8
AT3G58070	Up_genes	AP1_2h	D8
AT3G63370	Up_genes	AP1_2h	D8
AT4G13340	Up_genes	AP1_2h	D8
AT4G13540	Up_genes	AP1_2h	D8
AT4G14740	Up_genes	AP1_2h	D8
AT4G21690	Up_genes	AP1_2h	D8
AT4G22200	Up_genes	AP1_2h	D8
AT4G29140	Up_genes	AP1_2h	D8
AT4G31610	Up_genes	AP1_2h	D8
AT4G34610	Up_genes	AP1_2h	D8
AT4G35190	Up_genes	AP1_2h	D8
AT4G37070	Up_genes	AP1_2h	D8
AT4G37240	Up_genes	AP1_2h	D8
AT4G37650	Up_genes	AP1_2h	D8
AT4G37740	Up_genes	AP1_2h	D8
AT4G38860	Up_genes	AP1_2h	D8
AT5G01840	Up_genes	AP1_2h	D8
AT5G08520	Up_genes	AP1_2h	D8
AT5G10510	Up_genes	AP1_2h	D8
AT5G15780	Up_genes	AP1_2h	D8
AT5G23000	Up_genes	AP1_2h	D8
AT5G25160	Up_genes	AP1_2h	D8
AT5G28490	Up_genes	AP1_2h	D8
AT5G44568	Up_genes	AP1_2h	D8
AT5G44570	Up_genes	AP1_2h	D8
AT5G44572	Up_genes	AP1_2h	D8
AT5G45100	Up_genes	AP1_2h	D8
AT5G46790	Up_genes	AP1_2h	D8
AT5G50915	Up_genes	AP1_2h	D8
AT5G52900	Up_genes	AP1_2h	D8
AT5G55180	Up_genes	AP1_2h	D8
AT5G55920	Up_genes	AP1_2h	D8
AT5G60200	Up_genes	AP1_2h	D8
AT5G62360	Up_genes	AP1_2h	D8
AT5G65660	Up_genes	AP1_2h	D8
AT1G04250	Down_genes	AP1_2h	D8
AT1G07090	Down_genes	AP1_2h	D8
AT1G19340	Down_genes	AP1_2h	D8
AT1G21320	Down_genes	AP1_2h	D8
AT1G24600	Down_genes	AP1_2h	D8
AT1G30475	Down_genes	AP1_2h	D8
AT1G51950	Down_genes	AP1_2h	D8
AT1G54210	Down_genes	AP1_2h	D8
AT1G56030	Down_genes	AP1_2h	D8
AT1G56150	Down_genes	AP1_2h	D8
AT1G68840	Down_genes	AP1_2h	D8
AT1G68862	Down_genes	AP1_2h	D8
AT1G69270	Down_genes	AP1_2h	D8
AT1G75580	Down_genes	AP1_2h	D8
AT1G75630	Down_genes	AP1_2h	D8
AT1G76430	Down_genes	AP1_2h	D8
AT1G79070	Down_genes	AP1_2h	D8
AT2G01960	Down_genes	AP1_2h	D8
AT2G03980	Down_genes	AP1_2h	D8
AT2G34925	Down_genes	AP1_2h	D8
AT2G36970	Down_genes	AP1_2h	D8
AT2G39705	Down_genes	AP1_2h	D8
AT2G40450	Down_genes	AP1_2h	D8
AT2G42310	Down_genes	AP1_2h	D8
AT3G05690	Down_genes	AP1_2h	D8
AT3G07450	Down_genes	AP1_2h	D8
AT3G18220	Down_genes	AP1_2h	D8
AT3G25905	Down_genes	AP1_2h	D8
AT3G50070	Down_genes	AP1_2h	D8
AT3G50620	Down_genes	AP1_2h	D8
AT3G52105	Down_genes	AP1_2h	D8
AT3G55550	Down_genes	AP1_2h	D8
AT3G61160	Down_genes	AP1_2h	D8
AT3G61898	Down_genes	AP1_2h	D8
AT4G00880	Down_genes	AP1_2h	D8
AT4G01510	Down_genes	AP1_2h	D8
AT4G04630	Down_genes	AP1_2h	D8
AT4G17670	Down_genes	AP1_2h	D8
AT4G23760	Down_genes	AP1_2h	D8
AT4G24120	Down_genes	AP1_2h	D8
AT4G28240	Down_genes	AP1_2h	D8
AT4G30200	Down_genes	AP1_2h	D8
AT4G33040	Down_genes	AP1_2h	D8
AT4G35905	Down_genes	AP1_2h	D8
AT4G37630	Down_genes	AP1_2h	D8
AT4G37810	Down_genes	AP1_2h	D8
AT5G02380	Down_genes	AP1_2h	D8
AT5G06510	Down_genes	AP1_2h	D8
AT5G09730	Down_genes	AP1_2h	D8
AT5G10946	Down_genes	AP1_2h	D8
AT5G13240	Down_genes	AP1_2h	D8
AT5G21940	Down_genes	AP1_2h	D8
AT5G25210	Down_genes	AP1_2h	D8
AT5G39250	Down_genes	AP1_2h	D8
AT5G40040	Down_genes	AP1_2h	D8
AT5G53510	Down_genes	AP1_2h	D8
AT5G53900	Down_genes	AP1_2h	D8
AT5G55970	Down_genes	AP1_2h	D8
AT5G57123	Down_genes	AP1_2h	D8
AT5G60400	Down_genes	AP1_2h	D8
AT5G65040	Down_genes	AP1_2h	D8
AT1G02065	Up_genes	AP1_day4	D8
AT1G05460	Up_genes	AP1_day4	D8
AT1G13730	Up_genes	AP1_day4	D8
AT1G14630	Up_genes	AP1_day4	D8
AT1G28360	Up_genes	AP1_day4	D8
AT1G48480	Up_genes	AP1_day4	D8
AT1G68130	Up_genes	AP1_day4	D8
AT1G68480	Up_genes	AP1_day4	D8
AT1G69120	Up_genes	AP1_day4	D8
AT1G69310	Up_genes	AP1_day4	D8
AT1G74430	Up_genes	AP1_day4	D8
AT1G76420	Up_genes	AP1_day4	D8
AT1G78080	Up_genes	AP1_day4	D8
AT2G01990	Up_genes	AP1_day4	D8
AT2G23290	Up_genes	AP1_day4	D8
AT2G32100	Up_genes	AP1_day4	D8
AT2G34640	Up_genes	AP1_day4	D8
AT2G36090	Up_genes	AP1_day4	D8
AT2G36410	Up_genes	AP1_day4	D8
AT2G36420	Up_genes	AP1_day4	D8
AT2G39010	Up_genes	AP1_day4	D8
AT2G39700	Up_genes	AP1_day4	D8
AT2G42800	Up_genes	AP1_day4	D8
AT2G45190	Up_genes	AP1_day4	D8
AT3G02120	Up_genes	AP1_day4	D8
AT3G10040	Up_genes	AP1_day4	D8
AT3G12920	Up_genes	AP1_day4	D8
AT3G18550	Up_genes	AP1_day4	D8
AT3G23820	Up_genes	AP1_day4	D8
AT3G51660	Up_genes	AP1_day4	D8
AT3G57560	Up_genes	AP1_day4	D8
AT3G58070	Up_genes	AP1_day4	D8
AT4G13540	Up_genes	AP1_day4	D8
AT4G21690	Up_genes	AP1_day4	D8
AT4G22550	Up_genes	AP1_day4	D8
AT4G29140	Up_genes	AP1_day4	D8
AT4G35190	Up_genes	AP1_day4	D8
AT4G35900	Up_genes	AP1_day4	D8
AT4G36870	Up_genes	AP1_day4	D8
AT4G37070	Up_genes	AP1_day4	D8
AT4G37240	Up_genes	AP1_day4	D8
AT4G37650	Up_genes	AP1_day4	D8
AT4G37740	Up_genes	AP1_day4	D8
AT4G38860	Up_genes	AP1_day4	D8
AT5G01840	Up_genes	AP1_day4	D8
AT5G10510	Up_genes	AP1_day4	D8
AT5G19090	Up_genes	AP1_day4	D8
AT5G23000	Up_genes	AP1_day4	D8
AT5G25160	Up_genes	AP1_day4	D8
AT5G28490	Up_genes	AP1_day4	D8
AT5G45100	Up_genes	AP1_day4	D8
AT5G46790	Up_genes	AP1_day4	D8
AT5G52900	Up_genes	AP1_day4	D8
AT5G55180	Up_genes	AP1_day4	D8
AT5G62690	Up_genes	AP1_day4	D8
AT1G01020	Down_genes	AP1_day4	D8
AT1G04250	Down_genes	AP1_day4	D8
AT1G07090	Down_genes	AP1_day4	D8
AT1G21320	Down_genes	AP1_day4	D8
AT1G30475	Down_genes	AP1_day4	D8
AT1G56030	Down_genes	AP1_day4	D8
AT1G56150	Down_genes	AP1_day4	D8
AT1G68460	Down_genes	AP1_day4	D8
AT1G75580	Down_genes	AP1_day4	D8
AT1G76430	Down_genes	AP1_day4	D8
AT1G77730	Down_genes	AP1_day4	D8
AT1G78450	Down_genes	AP1_day4	D8
AT1G79070	Down_genes	AP1_day4	D8
AT2G03980	Down_genes	AP1_day4	D8
AT2G32690	Down_genes	AP1_day4	D8
AT2G34925	Down_genes	AP1_day4	D8
AT2G39705	Down_genes	AP1_day4	D8
AT2G42310	Down_genes	AP1_day4	D8
AT3G05690	Down_genes	AP1_day4	D8
AT3G18220	Down_genes	AP1_day4	D8
AT3G25905	Down_genes	AP1_day4	D8
AT3G50070	Down_genes	AP1_day4	D8
AT3G52105	Down_genes	AP1_day4	D8
AT3G55510	Down_genes	AP1_day4	D8
AT3G55550	Down_genes	AP1_day4	D8
AT3G61160	Down_genes	AP1_day4	D8
AT3G61898	Down_genes	AP1_day4	D8
AT4G01060	Down_genes	AP1_day4	D8
AT4G04630	Down_genes	AP1_day4	D8
AT4G19430	Down_genes	AP1_day4	D8
AT4G35905	Down_genes	AP1_day4	D8
AT4G37810	Down_genes	AP1_day4	D8
AT5G13240	Down_genes	AP1_day4	D8
AT5G43700	Down_genes	AP1_day4	D8
AT5G53510	Down_genes	AP1_day4	D8
AT5G53900	Down_genes	AP1_day4	D8
AT5G55970	Down_genes	AP1_day4	D8
AT5G57123	Down_genes	AP1_day4	D8
AT5G60400	Down_genes	AP1_day4	D8
AT5G65040	Down_genes	AP1_day4	D8
AT1G02065	Up_genes	BLR	D8
AT1G03170	Up_genes	BLR	D8
AT1G04680	Up_genes	BLR	D8
AT1G05420	Up_genes	BLR	D8
AT1G05460	Up_genes	BLR	D8
AT1G06410	Up_genes	BLR	D8
AT1G13730	Up_genes	BLR	D8
AT1G14630	Up_genes	BLR	D8
AT1G18250	Up_genes	BLR	D8
AT1G19300	Up_genes	BLR	D8
AT1G20010	Up_genes	BLR	D8
AT1G20450	Up_genes	BLR	D8
AT1G21310	Up_genes	BLR	D8
AT1G22330	Up_genes	BLR	D8
AT1G27660	Up_genes	BLR	D8
AT1G28290	Up_genes	BLR	D8
AT1G28360	Up_genes	BLR	D8
AT1G28400	Up_genes	BLR	D8
AT1G31310	Up_genes	BLR	D8
AT1G33600	Up_genes	BLR	D8
AT1G36940	Up_genes	BLR	D8
AT1G48480	Up_genes	BLR	D8
AT1G61660	Up_genes	BLR	D8
AT1G63100	Up_genes	BLR	D8
AT1G64450	Up_genes	BLR	D8
AT1G67590	Up_genes	BLR	D8
AT1G68130	Up_genes	BLR	D8
AT1G68480	Up_genes	BLR	D8
AT1G69120	Up_genes	BLR	D8
AT1G69310	Up_genes	BLR	D8
AT1G72430	Up_genes	BLR	D8
AT1G73600	Up_genes	BLR	D8
AT1G74420	Up_genes	BLR	D8
AT1G74430	Up_genes	BLR	D8
AT1G75500	Up_genes	BLR	D8
AT1G75700	Up_genes	BLR	D8
AT1G76420	Up_genes	BLR	D8
AT1G77200	Up_genes	BLR	D8
AT1G78080	Up_genes	BLR	D8
AT1G78370	Up_genes	BLR	D8
AT1G79970	Up_genes	BLR	D8
AT1G80450	Up_genes	BLR	D8
AT2G01990	Up_genes	BLR	D8
AT2G03550	Up_genes	BLR	D8
AT2G18510	Up_genes	BLR	D8
AT2G23290	Up_genes	BLR	D8
AT2G28340	Up_genes	BLR	D8
AT2G32100	Up_genes	BLR	D8
AT2G33800	Up_genes	BLR	D8
AT2G34640	Up_genes	BLR	D8
AT2G36090	Up_genes	BLR	D8
AT2G36410	Up_genes	BLR	D8
AT2G36420	Up_genes	BLR	D8
AT2G39010	Up_genes	BLR	D8
AT2G39700	Up_genes	BLR	D8
AT2G41100	Up_genes	BLR	D8
AT2G41880	Up_genes	BLR	D8
AT2G41940	Up_genes	BLR	D8
AT2G42800	Up_genes	BLR	D8
AT2G45190	Up_genes	BLR	D8
AT2G47750	Up_genes	BLR	D8
AT2G48030	Up_genes	BLR	D8
AT3G02120	Up_genes	BLR	D8
AT3G02170	Up_genes	BLR	D8
AT3G02180	Up_genes	BLR	D8
AT3G07320	Up_genes	BLR	D8
AT3G09070	Up_genes	BLR	D8
AT3G12145	Up_genes	BLR	D8
AT3G12920	Up_genes	BLR	D8
AT3G13175	Up_genes	BLR	D8
AT3G13690	Up_genes	BLR	D8
AT3G14860	Up_genes	BLR	D8
AT3G17100	Up_genes	BLR	D8
AT3G18080	Up_genes	BLR	D8
AT3G18550	Up_genes	BLR	D8
AT3G19450	Up_genes	BLR	D8
AT3G20015	Up_genes	BLR	D8
AT3G22560	Up_genes	BLR	D8
AT3G22810	Up_genes	BLR	D8
AT3G23810	Up_genes	BLR	D8
AT3G23820	Up_genes	BLR	D8
AT3G45610	Up_genes	BLR	D8
AT3G47620	Up_genes	BLR	D8
AT3G48550	Up_genes	BLR	D8
AT3G51660	Up_genes	BLR	D8
AT3G57560	Up_genes	BLR	D8
AT3G58070	Up_genes	BLR	D8
AT3G60530	Up_genes	BLR	D8
AT3G63130	Up_genes	BLR	D8
AT4G00180	Up_genes	BLR	D8
AT4G02130	Up_genes	BLR	D8
AT4G02670	Up_genes	BLR	D8
AT4G13340	Up_genes	BLR	D8
AT4G13540	Up_genes	BLR	D8
AT4G14740	Up_genes	BLR	D8
AT4G17100	Up_genes	BLR	D8
AT4G19220	Up_genes	BLR	D8
AT4G21690	Up_genes	BLR	D8
AT4G22200	Up_genes	BLR	D8
AT4G22550	Up_genes	BLR	D8
AT4G25433	Up_genes	BLR	D8
AT4G27560	Up_genes	BLR	D8
AT4G29140	Up_genes	BLR	D8
AT4G31610	Up_genes	BLR	D8
AT4G31615	Up_genes	BLR	D8
AT4G35190	Up_genes	BLR	D8
AT4G35900	Up_genes	BLR	D8
AT4G36870	Up_genes	BLR	D8
AT4G37240	Up_genes	BLR	D8
AT4G37650	Up_genes	BLR	D8
AT4G37740	Up_genes	BLR	D8
AT4G38860	Up_genes	BLR	D8
AT5G01840	Up_genes	BLR	D8
AT5G03140	Up_genes	BLR	D8
AT5G03350	Up_genes	BLR	D8
AT5G04470	Up_genes	BLR	D8
AT5G08520	Up_genes	BLR	D8
AT5G10170	Up_genes	BLR	D8
AT5G10510	Up_genes	BLR	D8
AT5G14370	Up_genes	BLR	D8
AT5G14920	Up_genes	BLR	D8
AT5G15210	Up_genes	BLR	D8
AT5G15600	Up_genes	BLR	D8
AT5G15780	Up_genes	BLR	D8
AT5G19090	Up_genes	BLR	D8
AT5G20740	Up_genes	BLR	D8
AT5G23000	Up_genes	BLR	D8
AT5G25160	Up_genes	BLR	D8
AT5G25220	Up_genes	BLR	D8
AT5G28237	Up_genes	BLR	D8
AT5G28300	Up_genes	BLR	D8
AT5G41140	Up_genes	BLR	D8
AT5G44568	Up_genes	BLR	D8
AT5G44572	Up_genes	BLR	D8
AT5G45100	Up_genes	BLR	D8
AT5G50915	Up_genes	BLR	D8
AT5G51880	Up_genes	BLR	D8
AT5G52280	Up_genes	BLR	D8
AT5G52390	Up_genes	BLR	D8
AT5G52900	Up_genes	BLR	D8
AT5G53880	Up_genes	BLR	D8
AT5G55180	Up_genes	BLR	D8
AT5G55920	Up_genes	BLR	D8
AT5G58530	Up_genes	BLR	D8
AT5G59790	Up_genes	BLR	D8
AT5G60200	Up_genes	BLR	D8
AT5G61770	Up_genes	BLR	D8
AT5G62690	Up_genes	BLR	D8
AT5G63530	Up_genes	BLR	D8
AT5G65170	Up_genes	BLR	D8
AT5G65310	Up_genes	BLR	D8
AT5G65390	Up_genes	BLR	D8
AT5G65660	Up_genes	BLR	D8
AT5G67350	Up_genes	BLR	D8
AT5G67620	Up_genes	BLR	D8
AT1G01580	Down_genes	BLR	D8
AT1G04240	Down_genes	BLR	D8
AT1G04250	Down_genes	BLR	D8
AT1G07090	Down_genes	BLR	D8
AT1G13950	Down_genes	BLR	D8
AT1G16510	Down_genes	BLR	D8
AT1G19780	Down_genes	BLR	D8
AT1G21320	Down_genes	BLR	D8
AT1G21400	Down_genes	BLR	D8
AT1G21460	Down_genes	BLR	D8
AT1G24600	Down_genes	BLR	D8
AT1G30050	Down_genes	BLR	D8
AT1G30475	Down_genes	BLR	D8
AT1G33250	Down_genes	BLR	D8
AT1G51950	Down_genes	BLR	D8
AT1G53170	Down_genes	BLR	D8
AT1G53230	Down_genes	BLR	D8
AT1G54210	Down_genes	BLR	D8
AT1G55205	Down_genes	BLR	D8
AT1G56030	Down_genes	BLR	D8
AT1G56150	Down_genes	BLR	D8
AT1G61110	Down_genes	BLR	D8
AT1G61800	Down_genes	BLR	D8
AT1G62880	Down_genes	BLR	D8
AT1G64540	Down_genes	BLR	D8
AT1G64610	Down_genes	BLR	D8
AT1G65295	Down_genes	BLR	D8
AT1G68550	Down_genes	BLR	D8
AT1G68650	Down_genes	BLR	D8
AT1G68840	Down_genes	BLR	D8
AT1G68862	Down_genes	BLR	D8
AT1G69270	Down_genes	BLR	D8
AT1G72175	Down_genes	BLR	D8
AT1G75170	Down_genes	BLR	D8
AT1G75390	Down_genes	BLR	D8
AT1G75580	Down_genes	BLR	D8
AT1G76570	Down_genes	BLR	D8
AT1G77880	Down_genes	BLR	D8
AT1G78450	Down_genes	BLR	D8
AT1G79070	Down_genes	BLR	D8
AT2G01960	Down_genes	BLR	D8
AT2G02100	Down_genes	BLR	D8
AT2G03980	Down_genes	BLR	D8
AT2G16580	Down_genes	BLR	D8
AT2G23755	Down_genes	BLR	D8
AT2G29125	Down_genes	BLR	D8
AT2G29990	Down_genes	BLR	D8
AT2G30990	Down_genes	BLR	D8
AT2G31730	Down_genes	BLR	D8
AT2G34925	Down_genes	BLR	D8
AT2G35360	Down_genes	BLR	D8
AT2G36970	Down_genes	BLR	D8
AT2G39705	Down_genes	BLR	D8
AT2G40450	Down_genes	BLR	D8
AT2G42310	Down_genes	BLR	D8
AT2G44500	Down_genes	BLR	D8
AT2G44740	Down_genes	BLR	D8
AT2G46660	Down_genes	BLR	D8
AT3G02980	Down_genes	BLR	D8
AT3G05690	Down_genes	BLR	D8
AT3G06868	Down_genes	BLR	D8
AT3G07450	Down_genes	BLR	D8
AT3G07460	Down_genes	BLR	D8
AT3G11090	Down_genes	BLR	D8
AT3G14020	Down_genes	BLR	D8
AT3G18220	Down_genes	BLR	D8
AT3G25905	Down_genes	BLR	D8
AT3G26539	Down_genes	BLR	D8
AT3G28570	Down_genes	BLR	D8
AT3G50070	Down_genes	BLR	D8
AT3G51860	Down_genes	BLR	D8
AT3G52105	Down_genes	BLR	D8
AT3G55510	Down_genes	BLR	D8
AT3G55550	Down_genes	BLR	D8
AT3G55730	Down_genes	BLR	D8
AT3G57450	Down_genes	BLR	D8
AT3G61160	Down_genes	BLR	D8
AT3G61560	Down_genes	BLR	D8
AT3G61898	Down_genes	BLR	D8
AT4G00880	Down_genes	BLR	D8
AT4G01060	Down_genes	BLR	D8
AT4G02280	Down_genes	BLR	D8
AT4G04630	Down_genes	BLR	D8
AT4G08250	Down_genes	BLR	D8
AT4G16540	Down_genes	BLR	D8
AT4G17670	Down_genes	BLR	D8
AT4G21560	Down_genes	BLR	D8
AT4G23760	Down_genes	BLR	D8
AT4G24120	Down_genes	BLR	D8
AT4G26260	Down_genes	BLR	D8
AT4G26770	Down_genes	BLR	D8
AT4G28240	Down_genes	BLR	D8
AT4G30470	Down_genes	BLR	D8
AT4G31600	Down_genes	BLR	D8
AT4G32020	Down_genes	BLR	D8
AT4G33040	Down_genes	BLR	D8
AT4G33565	Down_genes	BLR	D8
AT4G34170	Down_genes	BLR	D8
AT4G35905	Down_genes	BLR	D8
AT4G37630	Down_genes	BLR	D8
AT4G37810	Down_genes	BLR	D8
AT4G39390	Down_genes	BLR	D8
AT5G02380	Down_genes	BLR	D8
AT5G06510	Down_genes	BLR	D8
AT5G06660	Down_genes	BLR	D8
AT5G09460	Down_genes	BLR	D8
AT5G09730	Down_genes	BLR	D8
AT5G10946	Down_genes	BLR	D8
AT5G13240	Down_genes	BLR	D8
AT5G15950	Down_genes	BLR	D8
AT5G18940	Down_genes	BLR	D8
AT5G24380	Down_genes	BLR	D8
AT5G27210	Down_genes	BLR	D8
AT5G39250	Down_genes	BLR	D8
AT5G40040	Down_genes	BLR	D8
AT5G40780	Down_genes	BLR	D8
AT5G43700	Down_genes	BLR	D8
AT5G49120	Down_genes	BLR	D8
AT5G49215	Down_genes	BLR	D8
AT5G53190	Down_genes	BLR	D8
AT5G53510	Down_genes	BLR	D8
AT5G55970	Down_genes	BLR	D8
AT5G57123	Down_genes	BLR	D8
AT5G57790	Down_genes	BLR	D8
AT5G59800	Down_genes	BLR	D8
AT5G60400	Down_genes	BLR	D8
AT5G60690	Down_genes	BLR	D8
AT5G64660	Down_genes	BLR	D8
AT5G65040	Down_genes	BLR	D8
AT1G02065	Up_genes	ETT_IAA	D8
AT1G03170	Up_genes	ETT_IAA	D8
AT1G04680	Up_genes	ETT_IAA	D8
AT1G19180	Up_genes	ETT_IAA	D8
AT1G19300	Up_genes	ETT_IAA	D8
AT1G20010	Up_genes	ETT_IAA	D8
AT1G28360	Up_genes	ETT_IAA	D8
AT1G28400	Up_genes	ETT_IAA	D8
AT1G48480	Up_genes	ETT_IAA	D8
AT1G61660	Up_genes	ETT_IAA	D8
AT1G67590	Up_genes	ETT_IAA	D8
AT1G69120	Up_genes	ETT_IAA	D8
AT1G73600	Up_genes	ETT_IAA	D8
AT1G74420	Up_genes	ETT_IAA	D8
AT1G75500	Up_genes	ETT_IAA	D8
AT1G75700	Up_genes	ETT_IAA	D8
AT1G76420	Up_genes	ETT_IAA	D8
AT1G78080	Up_genes	ETT_IAA	D8
AT2G01990	Up_genes	ETT_IAA	D8
AT2G23290	Up_genes	ETT_IAA	D8
AT2G28340	Up_genes	ETT_IAA	D8
AT2G32100	Up_genes	ETT_IAA	D8
AT2G34640	Up_genes	ETT_IAA	D8
AT2G36090	Up_genes	ETT_IAA	D8
AT2G36420	Up_genes	ETT_IAA	D8
AT2G39010	Up_genes	ETT_IAA	D8
AT2G41940	Up_genes	ETT_IAA	D8
AT2G42800	Up_genes	ETT_IAA	D8
AT2G46150	Up_genes	ETT_IAA	D8
AT2G48030	Up_genes	ETT_IAA	D8
AT3G02170	Up_genes	ETT_IAA	D8
AT3G09070	Up_genes	ETT_IAA	D8
AT3G10040	Up_genes	ETT_IAA	D8
AT3G12145	Up_genes	ETT_IAA	D8
AT3G12920	Up_genes	ETT_IAA	D8
AT3G14310	Up_genes	ETT_IAA	D8
AT3G14860	Up_genes	ETT_IAA	D8
AT3G17100	Up_genes	ETT_IAA	D8
AT3G18080	Up_genes	ETT_IAA	D8
AT3G18550	Up_genes	ETT_IAA	D8
AT3G23810	Up_genes	ETT_IAA	D8
AT3G23820	Up_genes	ETT_IAA	D8
AT3G47620	Up_genes	ETT_IAA	D8
AT3G57560	Up_genes	ETT_IAA	D8
AT3G58070	Up_genes	ETT_IAA	D8
AT4G11140	Up_genes	ETT_IAA	D8
AT4G13340	Up_genes	ETT_IAA	D8
AT4G13540	Up_genes	ETT_IAA	D8
AT4G19220	Up_genes	ETT_IAA	D8
AT4G22780	Up_genes	ETT_IAA	D8
AT4G29140	Up_genes	ETT_IAA	D8
AT4G34610	Up_genes	ETT_IAA	D8
AT4G35900	Up_genes	ETT_IAA	D8
AT4G36870	Up_genes	ETT_IAA	D8
AT4G37070	Up_genes	ETT_IAA	D8
AT4G37240	Up_genes	ETT_IAA	D8
AT4G37740	Up_genes	ETT_IAA	D8
AT4G38860	Up_genes	ETT_IAA	D8
AT5G03140	Up_genes	ETT_IAA	D8
AT5G03350	Up_genes	ETT_IAA	D8
AT5G03380	Up_genes	ETT_IAA	D8
AT5G10300	Up_genes	ETT_IAA	D8
AT5G10510	Up_genes	ETT_IAA	D8
AT5G11000	Up_genes	ETT_IAA	D8
AT5G14370	Up_genes	ETT_IAA	D8
AT5G15210	Up_genes	ETT_IAA	D8
AT5G19090	Up_genes	ETT_IAA	D8
AT5G25220	Up_genes	ETT_IAA	D8
AT5G45100	Up_genes	ETT_IAA	D8
AT5G46790	Up_genes	ETT_IAA	D8
AT5G47220	Up_genes	ETT_IAA	D8
AT5G51880	Up_genes	ETT_IAA	D8
AT5G52280	Up_genes	ETT_IAA	D8
AT5G52900	Up_genes	ETT_IAA	D8
AT5G55180	Up_genes	ETT_IAA	D8
AT5G60200	Up_genes	ETT_IAA	D8
AT5G62690	Up_genes	ETT_IAA	D8
AT5G63530	Up_genes	ETT_IAA	D8
AT5G65310	Up_genes	ETT_IAA	D8
AT5G65660	Up_genes	ETT_IAA	D8
AT1G07090	Down_genes	ETT_IAA	D8
AT1G12610	Down_genes	ETT_IAA	D8
AT1G19340	Down_genes	ETT_IAA	D8
AT1G21400	Down_genes	ETT_IAA	D8
AT1G33250	Down_genes	ETT_IAA	D8
AT1G51950	Down_genes	ETT_IAA	D8
AT1G53170	Down_genes	ETT_IAA	D8
AT1G53230	Down_genes	ETT_IAA	D8
AT1G54210	Down_genes	ETT_IAA	D8
AT1G56030	Down_genes	ETT_IAA	D8
AT1G56150	Down_genes	ETT_IAA	D8
AT1G68550	Down_genes	ETT_IAA	D8
AT1G68862	Down_genes	ETT_IAA	D8
AT1G69270	Down_genes	ETT_IAA	D8
AT1G75390	Down_genes	ETT_IAA	D8
AT1G75580	Down_genes	ETT_IAA	D8
AT1G77880	Down_genes	ETT_IAA	D8
AT1G78450	Down_genes	ETT_IAA	D8
AT1G79070	Down_genes	ETT_IAA	D8
AT2G01960	Down_genes	ETT_IAA	D8
AT2G32690	Down_genes	ETT_IAA	D8
AT2G34925	Down_genes	ETT_IAA	D8
AT2G47070	Down_genes	ETT_IAA	D8
AT3G05690	Down_genes	ETT_IAA	D8
AT3G07460	Down_genes	ETT_IAA	D8
AT3G14020	Down_genes	ETT_IAA	D8
AT3G18220	Down_genes	ETT_IAA	D8
AT3G50070	Down_genes	ETT_IAA	D8
AT3G52105	Down_genes	ETT_IAA	D8
AT3G61160	Down_genes	ETT_IAA	D8
AT3G61560	Down_genes	ETT_IAA	D8
AT3G61898	Down_genes	ETT_IAA	D8
AT4G01060	Down_genes	ETT_IAA	D8
AT4G04330	Down_genes	ETT_IAA	D8
AT4G04630	Down_genes	ETT_IAA	D8
AT4G17670	Down_genes	ETT_IAA	D8
AT4G19430	Down_genes	ETT_IAA	D8
AT4G20830	Down_genes	ETT_IAA	D8
AT4G23760	Down_genes	ETT_IAA	D8
AT4G24120	Down_genes	ETT_IAA	D8
AT4G26260	Down_genes	ETT_IAA	D8
AT4G28240	Down_genes	ETT_IAA	D8
AT4G33565	Down_genes	ETT_IAA	D8
AT4G37810	Down_genes	ETT_IAA	D8
AT4G39390	Down_genes	ETT_IAA	D8
AT5G06660	Down_genes	ETT_IAA	D8
AT5G09730	Down_genes	ETT_IAA	D8
AT5G10946	Down_genes	ETT_IAA	D8
AT5G20150	Down_genes	ETT_IAA	D8
AT5G21940	Down_genes	ETT_IAA	D8
AT5G25210	Down_genes	ETT_IAA	D8
AT5G39250	Down_genes	ETT_IAA	D8
AT5G40040	Down_genes	ETT_IAA	D8
AT5G40780	Down_genes	ETT_IAA	D8
AT5G43700	Down_genes	ETT_IAA	D8
AT5G53510	Down_genes	ETT_IAA	D8
AT5G55970	Down_genes	ETT_IAA	D8
AT5G60400	Down_genes	ETT_IAA	D8
AT5G65040	Down_genes	ETT_IAA	D8
AT1G02065	Up_genes	FUL_pistil	D8
AT1G02190	Up_genes	FUL_pistil	D8
AT1G02205	Up_genes	FUL_pistil	D8
AT1G03170	Up_genes	FUL_pistil	D8
AT1G06410	Up_genes	FUL_pistil	D8
AT1G12080	Up_genes	FUL_pistil	D8
AT1G13730	Up_genes	FUL_pistil	D8
AT1G19300	Up_genes	FUL_pistil	D8
AT1G20010	Up_genes	FUL_pistil	D8
AT1G20440	Up_genes	FUL_pistil	D8
AT1G22330	Up_genes	FUL_pistil	D8
AT1G28280	Up_genes	FUL_pistil	D8
AT1G28360	Up_genes	FUL_pistil	D8
AT1G28400	Up_genes	FUL_pistil	D8
AT1G48480	Up_genes	FUL_pistil	D8
AT1G61660	Up_genes	FUL_pistil	D8
AT1G63100	Up_genes	FUL_pistil	D8
AT1G67590	Up_genes	FUL_pistil	D8
AT1G68480	Up_genes	FUL_pistil	D8
AT1G69120	Up_genes	FUL_pistil	D8
AT1G69310	Up_genes	FUL_pistil	D8
AT1G71695	Up_genes	FUL_pistil	D8
AT1G72430	Up_genes	FUL_pistil	D8
AT1G74430	Up_genes	FUL_pistil	D8
AT1G75190	Up_genes	FUL_pistil	D8
AT1G75500	Up_genes	FUL_pistil	D8
AT1G75700	Up_genes	FUL_pistil	D8
AT1G76420	Up_genes	FUL_pistil	D8
AT1G77200	Up_genes	FUL_pistil	D8
AT1G78080	Up_genes	FUL_pistil	D8
AT1G78260	Up_genes	FUL_pistil	D8
AT2G01990	Up_genes	FUL_pistil	D8
AT2G23290	Up_genes	FUL_pistil	D8
AT2G28340	Up_genes	FUL_pistil	D8
AT2G32100	Up_genes	FUL_pistil	D8
AT2G35960	Up_genes	FUL_pistil	D8
AT2G36090	Up_genes	FUL_pistil	D8
AT2G36420	Up_genes	FUL_pistil	D8
AT2G37170	Up_genes	FUL_pistil	D8
AT2G38110	Up_genes	FUL_pistil	D8
AT2G39010	Up_genes	FUL_pistil	D8
AT2G39700	Up_genes	FUL_pistil	D8
AT2G40460	Up_genes	FUL_pistil	D8
AT2G40475	Up_genes	FUL_pistil	D8
AT2G41940	Up_genes	FUL_pistil	D8
AT2G42800	Up_genes	FUL_pistil	D8
AT2G45190	Up_genes	FUL_pistil	D8
AT3G02170	Up_genes	FUL_pistil	D8
AT3G07320	Up_genes	FUL_pistil	D8
AT3G09070	Up_genes	FUL_pistil	D8
AT3G10020	Up_genes	FUL_pistil	D8
AT3G10040	Up_genes	FUL_pistil	D8
AT3G12145	Up_genes	FUL_pistil	D8
AT3G12920	Up_genes	FUL_pistil	D8
AT3G17100	Up_genes	FUL_pistil	D8
AT3G17840	Up_genes	FUL_pistil	D8
AT3G18080	Up_genes	FUL_pistil	D8
AT3G18550	Up_genes	FUL_pistil	D8
AT3G19130	Up_genes	FUL_pistil	D8
AT3G23810	Up_genes	FUL_pistil	D8
AT3G23820	Up_genes	FUL_pistil	D8
AT3G45610	Up_genes	FUL_pistil	D8
AT3G47620	Up_genes	FUL_pistil	D8
AT3G48550	Up_genes	FUL_pistil	D8
AT3G51840	Up_genes	FUL_pistil	D8
AT3G54010	Up_genes	FUL_pistil	D8
AT3G57560	Up_genes	FUL_pistil	D8
AT3G58070	Up_genes	FUL_pistil	D8
AT4G11140	Up_genes	FUL_pistil	D8
AT4G13340	Up_genes	FUL_pistil	D8
AT4G13540	Up_genes	FUL_pistil	D8
AT4G14900	Up_genes	FUL_pistil	D8
AT4G22200	Up_genes	FUL_pistil	D8
AT4G22550	Up_genes	FUL_pistil	D8
AT4G23670	Up_genes	FUL_pistil	D8
AT4G29140	Up_genes	FUL_pistil	D8
AT4G34610	Up_genes	FUL_pistil	D8
AT4G35190	Up_genes	FUL_pistil	D8
AT4G35900	Up_genes	FUL_pistil	D8
AT4G36870	Up_genes	FUL_pistil	D8
AT4G37070	Up_genes	FUL_pistil	D8
AT4G37240	Up_genes	FUL_pistil	D8
AT4G37740	Up_genes	FUL_pistil	D8
AT4G38770	Up_genes	FUL_pistil	D8
AT4G38860	Up_genes	FUL_pistil	D8
AT4G39410	Up_genes	FUL_pistil	D8
AT5G01530	Up_genes	FUL_pistil	D8
AT5G01840	Up_genes	FUL_pistil	D8
AT5G03140	Up_genes	FUL_pistil	D8
AT5G04470	Up_genes	FUL_pistil	D8
AT5G08520	Up_genes	FUL_pistil	D8
AT5G10170	Up_genes	FUL_pistil	D8
AT5G14370	Up_genes	FUL_pistil	D8
AT5G14540	Up_genes	FUL_pistil	D8
AT5G14920	Up_genes	FUL_pistil	D8
AT5G15210	Up_genes	FUL_pistil	D8
AT5G16720	Up_genes	FUL_pistil	D8
AT5G18460	Up_genes	FUL_pistil	D8
AT5G18610	Up_genes	FUL_pistil	D8
AT5G19090	Up_genes	FUL_pistil	D8
AT5G23000	Up_genes	FUL_pistil	D8
AT5G23870	Up_genes	FUL_pistil	D8
AT5G25160	Up_genes	FUL_pistil	D8
AT5G25220	Up_genes	FUL_pistil	D8
AT5G28300	Up_genes	FUL_pistil	D8
AT5G28490	Up_genes	FUL_pistil	D8
AT5G45100	Up_genes	FUL_pistil	D8
AT5G47220	Up_genes	FUL_pistil	D8
AT5G49480	Up_genes	FUL_pistil	D8
AT5G50915	Up_genes	FUL_pistil	D8
AT5G52280	Up_genes	FUL_pistil	D8
AT5G52900	Up_genes	FUL_pistil	D8
AT5G55180	Up_genes	FUL_pistil	D8
AT5G58530	Up_genes	FUL_pistil	D8
AT5G59790	Up_genes	FUL_pistil	D8
AT5G60200	Up_genes	FUL_pistil	D8
AT5G62360	Up_genes	FUL_pistil	D8
AT5G62690	Up_genes	FUL_pistil	D8
AT5G63530	Up_genes	FUL_pistil	D8
AT5G65660	Up_genes	FUL_pistil	D8
AT1G01580	Down_genes	FUL_pistil	D8
AT1G04240	Down_genes	FUL_pistil	D8
AT1G04250	Down_genes	FUL_pistil	D8
AT1G07090	Down_genes	FUL_pistil	D8
AT1G19340	Down_genes	FUL_pistil	D8
AT1G21460	Down_genes	FUL_pistil	D8
AT1G23670	Down_genes	FUL_pistil	D8
AT1G27860	Down_genes	FUL_pistil	D8
AT1G33250	Down_genes	FUL_pistil	D8
AT1G48670	Down_genes	FUL_pistil	D8
AT1G53170	Down_genes	FUL_pistil	D8
AT1G53230	Down_genes	FUL_pistil	D8
AT1G54210	Down_genes	FUL_pistil	D8
AT1G56030	Down_genes	FUL_pistil	D8
AT1G56150	Down_genes	FUL_pistil	D8
AT1G61230	Down_genes	FUL_pistil	D8
AT1G68550	Down_genes	FUL_pistil	D8
AT1G68840	Down_genes	FUL_pistil	D8
AT1G68862	Down_genes	FUL_pistil	D8
AT1G69270	Down_genes	FUL_pistil	D8
AT1G71110	Down_genes	FUL_pistil	D8
AT1G73300	Down_genes	FUL_pistil	D8
AT1G75390	Down_genes	FUL_pistil	D8
AT1G75580	Down_genes	FUL_pistil	D8
AT1G76430	Down_genes	FUL_pistil	D8
AT1G77880	Down_genes	FUL_pistil	D8
AT1G79070	Down_genes	FUL_pistil	D8
AT2G16990	Down_genes	FUL_pistil	D8
AT2G23780	Down_genes	FUL_pistil	D8
AT2G31730	Down_genes	FUL_pistil	D8
AT2G32690	Down_genes	FUL_pistil	D8
AT2G33470	Down_genes	FUL_pistil	D8
AT2G34925	Down_genes	FUL_pistil	D8
AT2G38810	Down_genes	FUL_pistil	D8
AT2G38820	Down_genes	FUL_pistil	D8
AT2G40450	Down_genes	FUL_pistil	D8
AT2G42310	Down_genes	FUL_pistil	D8
AT2G44740	Down_genes	FUL_pistil	D8
AT2G46660	Down_genes	FUL_pistil	D8
AT2G47070	Down_genes	FUL_pistil	D8
AT3G01140	Down_genes	FUL_pistil	D8
AT3G02980	Down_genes	FUL_pistil	D8
AT3G05690	Down_genes	FUL_pistil	D8
AT3G06868	Down_genes	FUL_pistil	D8
AT3G10750	Down_genes	FUL_pistil	D8
AT3G14020	Down_genes	FUL_pistil	D8
AT3G16380	Down_genes	FUL_pistil	D8
AT3G18220	Down_genes	FUL_pistil	D8
AT3G23270	Down_genes	FUL_pistil	D8
AT3G25800	Down_genes	FUL_pistil	D8
AT3G25905	Down_genes	FUL_pistil	D8
AT3G26539	Down_genes	FUL_pistil	D8
AT3G50070	Down_genes	FUL_pistil	D8
AT3G52105	Down_genes	FUL_pistil	D8
AT3G55550	Down_genes	FUL_pistil	D8
AT3G61160	Down_genes	FUL_pistil	D8
AT4G01060	Down_genes	FUL_pistil	D8
AT4G04630	Down_genes	FUL_pistil	D8
AT4G16540	Down_genes	FUL_pistil	D8
AT4G17670	Down_genes	FUL_pistil	D8
AT4G19430	Down_genes	FUL_pistil	D8
AT4G23700	Down_genes	FUL_pistil	D8
AT4G23760	Down_genes	FUL_pistil	D8
AT4G28090	Down_genes	FUL_pistil	D8
AT4G28240	Down_genes	FUL_pistil	D8
AT4G33040	Down_genes	FUL_pistil	D8
AT4G33565	Down_genes	FUL_pistil	D8
AT4G35905	Down_genes	FUL_pistil	D8
AT5G06510	Down_genes	FUL_pistil	D8
AT5G06660	Down_genes	FUL_pistil	D8
AT5G09730	Down_genes	FUL_pistil	D8
AT5G10946	Down_genes	FUL_pistil	D8
AT5G15950	Down_genes	FUL_pistil	D8
AT5G16600	Down_genes	FUL_pistil	D8
AT5G18940	Down_genes	FUL_pistil	D8
AT5G20150	Down_genes	FUL_pistil	D8
AT5G21940	Down_genes	FUL_pistil	D8
AT5G24380	Down_genes	FUL_pistil	D8
AT5G25210	Down_genes	FUL_pistil	D8
AT5G43700	Down_genes	FUL_pistil	D8
AT5G49470	Down_genes	FUL_pistil	D8
AT5G53510	Down_genes	FUL_pistil	D8
AT5G53900	Down_genes	FUL_pistil	D8
AT5G55970	Down_genes	FUL_pistil	D8
AT5G57123	Down_genes	FUL_pistil	D8
AT5G60400	Down_genes	FUL_pistil	D8
AT5G62165	Down_genes	FUL_pistil	D8
AT5G65740	Down_genes	FUL_pistil	D8
AT5G65870	Down_genes	FUL_pistil	D8
AT1G01630	Up_genes	RGA_GFP	D8
AT1G02065	Up_genes	RGA_GFP	D8
AT1G02190	Up_genes	RGA_GFP	D8
AT1G02205	Up_genes	RGA_GFP	D8
AT1G03170	Up_genes	RGA_GFP	D8
AT1G04680	Up_genes	RGA_GFP	D8
AT1G06410	Up_genes	RGA_GFP	D8
AT1G13730	Up_genes	RGA_GFP	D8
AT1G14630	Up_genes	RGA_GFP	D8
AT1G19180	Up_genes	RGA_GFP	D8
AT1G19300	Up_genes	RGA_GFP	D8
AT1G20010	Up_genes	RGA_GFP	D8
AT1G20440	Up_genes	RGA_GFP	D8
AT1G20450	Up_genes	RGA_GFP	D8
AT1G21310	Up_genes	RGA_GFP	D8
AT1G22330	Up_genes	RGA_GFP	D8
AT1G28360	Up_genes	RGA_GFP	D8
AT1G28400	Up_genes	RGA_GFP	D8
AT1G33600	Up_genes	RGA_GFP	D8
AT1G48480	Up_genes	RGA_GFP	D8
AT1G61660	Up_genes	RGA_GFP	D8
AT1G63100	Up_genes	RGA_GFP	D8
AT1G67590	Up_genes	RGA_GFP	D8
AT1G68130	Up_genes	RGA_GFP	D8
AT1G68480	Up_genes	RGA_GFP	D8
AT1G69120	Up_genes	RGA_GFP	D8
AT1G69310	Up_genes	RGA_GFP	D8
AT1G71695	Up_genes	RGA_GFP	D8
AT1G72430	Up_genes	RGA_GFP	D8
AT1G75190	Up_genes	RGA_GFP	D8
AT1G75700	Up_genes	RGA_GFP	D8
AT1G76420	Up_genes	RGA_GFP	D8
AT1G77200	Up_genes	RGA_GFP	D8
AT1G78080	Up_genes	RGA_GFP	D8
AT1G79970	Up_genes	RGA_GFP	D8
AT1G80450	Up_genes	RGA_GFP	D8
AT2G01990	Up_genes	RGA_GFP	D8
AT2G03550	Up_genes	RGA_GFP	D8
AT2G18510	Up_genes	RGA_GFP	D8
AT2G23290	Up_genes	RGA_GFP	D8
AT2G28340	Up_genes	RGA_GFP	D8
AT2G32100	Up_genes	RGA_GFP	D8
AT2G33800	Up_genes	RGA_GFP	D8
AT2G34640	Up_genes	RGA_GFP	D8
AT2G36090	Up_genes	RGA_GFP	D8
AT2G36410	Up_genes	RGA_GFP	D8
AT2G36420	Up_genes	RGA_GFP	D8
AT2G38110	Up_genes	RGA_GFP	D8
AT2G39010	Up_genes	RGA_GFP	D8
AT2G39700	Up_genes	RGA_GFP	D8
AT2G40460	Up_genes	RGA_GFP	D8
AT2G40475	Up_genes	RGA_GFP	D8
AT2G41100	Up_genes	RGA_GFP	D8
AT2G41940	Up_genes	RGA_GFP	D8
AT2G42800	Up_genes	RGA_GFP	D8
AT2G42840	Up_genes	RGA_GFP	D8
AT2G45190	Up_genes	RGA_GFP	D8
AT2G46150	Up_genes	RGA_GFP	D8
AT2G47750	Up_genes	RGA_GFP	D8
AT2G48030	Up_genes	RGA_GFP	D8
AT3G02120	Up_genes	RGA_GFP	D8
AT3G02170	Up_genes	RGA_GFP	D8
AT3G07320	Up_genes	RGA_GFP	D8
AT3G10020	Up_genes	RGA_GFP	D8
AT3G10040	Up_genes	RGA_GFP	D8
AT3G12145	Up_genes	RGA_GFP	D8
AT3G12920	Up_genes	RGA_GFP	D8
AT3G14310	Up_genes	RGA_GFP	D8
AT3G14860	Up_genes	RGA_GFP	D8
AT3G17100	Up_genes	RGA_GFP	D8
AT3G17840	Up_genes	RGA_GFP	D8
AT3G18080	Up_genes	RGA_GFP	D8
AT3G18550	Up_genes	RGA_GFP	D8
AT3G19450	Up_genes	RGA_GFP	D8
AT3G20015	Up_genes	RGA_GFP	D8
AT3G22560	Up_genes	RGA_GFP	D8
AT3G23810	Up_genes	RGA_GFP	D8
AT3G43270	Up_genes	RGA_GFP	D8
AT3G44260	Up_genes	RGA_GFP	D8
AT3G45610	Up_genes	RGA_GFP	D8
AT3G47620	Up_genes	RGA_GFP	D8
AT3G48550	Up_genes	RGA_GFP	D8
AT3G51660	Up_genes	RGA_GFP	D8
AT3G54010	Up_genes	RGA_GFP	D8
AT3G55250	Up_genes	RGA_GFP	D8
AT3G57560	Up_genes	RGA_GFP	D8
AT3G57990	Up_genes	RGA_GFP	D8
AT3G58070	Up_genes	RGA_GFP	D8
AT3G60530	Up_genes	RGA_GFP	D8
AT3G63130	Up_genes	RGA_GFP	D8
AT4G02130	Up_genes	RGA_GFP	D8
AT4G02670	Up_genes	RGA_GFP	D8
AT4G13340	Up_genes	RGA_GFP	D8
AT4G13540	Up_genes	RGA_GFP	D8
AT4G14900	Up_genes	RGA_GFP	D8
AT4G19220	Up_genes	RGA_GFP	D8
AT4G22200	Up_genes	RGA_GFP	D8
AT4G22550	Up_genes	RGA_GFP	D8
AT4G25433	Up_genes	RGA_GFP	D8
AT4G27560	Up_genes	RGA_GFP	D8
AT4G29140	Up_genes	RGA_GFP	D8
AT4G33660	Up_genes	RGA_GFP	D8
AT4G34610	Up_genes	RGA_GFP	D8
AT4G35190	Up_genes	RGA_GFP	D8
AT4G35900	Up_genes	RGA_GFP	D8
AT4G36870	Up_genes	RGA_GFP	D8
AT4G37070	Up_genes	RGA_GFP	D8
AT4G37240	Up_genes	RGA_GFP	D8
AT4G37740	Up_genes	RGA_GFP	D8
AT4G38860	Up_genes	RGA_GFP	D8
AT5G01530	Up_genes	RGA_GFP	D8
AT5G01840	Up_genes	RGA_GFP	D8
AT5G03140	Up_genes	RGA_GFP	D8
AT5G03350	Up_genes	RGA_GFP	D8
AT5G03380	Up_genes	RGA_GFP	D8
AT5G08520	Up_genes	RGA_GFP	D8
AT5G10510	Up_genes	RGA_GFP	D8
AT5G11310	Up_genes	RGA_GFP	D8
AT5G14370	Up_genes	RGA_GFP	D8
AT5G14540	Up_genes	RGA_GFP	D8
AT5G14920	Up_genes	RGA_GFP	D8
AT5G15210	Up_genes	RGA_GFP	D8
AT5G15600	Up_genes	RGA_GFP	D8
AT5G16720	Up_genes	RGA_GFP	D8
AT5G18460	Up_genes	RGA_GFP	D8
AT5G19090	Up_genes	RGA_GFP	D8
AT5G20740	Up_genes	RGA_GFP	D8
AT5G23000	Up_genes	RGA_GFP	D8
AT5G25160	Up_genes	RGA_GFP	D8
AT5G25220	Up_genes	RGA_GFP	D8
AT5G28300	Up_genes	RGA_GFP	D8
AT5G28490	Up_genes	RGA_GFP	D8
AT5G44572	Up_genes	RGA_GFP	D8
AT5G45100	Up_genes	RGA_GFP	D8
AT5G46790	Up_genes	RGA_GFP	D8
AT5G47220	Up_genes	RGA_GFP	D8
AT5G49480	Up_genes	RGA_GFP	D8
AT5G50915	Up_genes	RGA_GFP	D8
AT5G51880	Up_genes	RGA_GFP	D8
AT5G52280	Up_genes	RGA_GFP	D8
AT5G52390	Up_genes	RGA_GFP	D8
AT5G52900	Up_genes	RGA_GFP	D8
AT5G55180	Up_genes	RGA_GFP	D8
AT5G55920	Up_genes	RGA_GFP	D8
AT5G58530	Up_genes	RGA_GFP	D8
AT5G59790	Up_genes	RGA_GFP	D8
AT5G60200	Up_genes	RGA_GFP	D8
AT5G61770	Up_genes	RGA_GFP	D8
AT5G62690	Up_genes	RGA_GFP	D8
AT5G63530	Up_genes	RGA_GFP	D8
AT5G65170	Up_genes	RGA_GFP	D8
AT5G65310	Up_genes	RGA_GFP	D8
AT5G65390	Up_genes	RGA_GFP	D8
AT5G65660	Up_genes	RGA_GFP	D8
AT1G01060	Down_genes	RGA_GFP	D8
AT1G01580	Down_genes	RGA_GFP	D8
AT1G02850	Down_genes	RGA_GFP	D8
AT1G04240	Down_genes	RGA_GFP	D8
AT1G04250	Down_genes	RGA_GFP	D8
AT1G07090	Down_genes	RGA_GFP	D8
AT1G09260	Down_genes	RGA_GFP	D8
AT1G13950	Down_genes	RGA_GFP	D8
AT1G16510	Down_genes	RGA_GFP	D8
AT1G19340	Down_genes	RGA_GFP	D8
AT1G21320	Down_genes	RGA_GFP	D8
AT1G21400	Down_genes	RGA_GFP	D8
AT1G21460	Down_genes	RGA_GFP	D8
AT1G22470	Down_genes	RGA_GFP	D8
AT1G24600	Down_genes	RGA_GFP	D8
AT1G30475	Down_genes	RGA_GFP	D8
AT1G33250	Down_genes	RGA_GFP	D8
AT1G51950	Down_genes	RGA_GFP	D8
AT1G52855	Down_genes	RGA_GFP	D8
AT1G53170	Down_genes	RGA_GFP	D8
AT1G53230	Down_genes	RGA_GFP	D8
AT1G54210	Down_genes	RGA_GFP	D8
AT1G56030	Down_genes	RGA_GFP	D8
AT1G56150	Down_genes	RGA_GFP	D8
AT1G61800	Down_genes	RGA_GFP	D8
AT1G62880	Down_genes	RGA_GFP	D8
AT1G64610	Down_genes	RGA_GFP	D8
AT1G68460	Down_genes	RGA_GFP	D8
AT1G68550	Down_genes	RGA_GFP	D8
AT1G68840	Down_genes	RGA_GFP	D8
AT1G68862	Down_genes	RGA_GFP	D8
AT1G69270	Down_genes	RGA_GFP	D8
AT1G72175	Down_genes	RGA_GFP	D8
AT1G75170	Down_genes	RGA_GFP	D8
AT1G75180	Down_genes	RGA_GFP	D8
AT1G75390	Down_genes	RGA_GFP	D8
AT1G75580	Down_genes	RGA_GFP	D8
AT1G76430	Down_genes	RGA_GFP	D8
AT1G77020	Down_genes	RGA_GFP	D8
AT1G77880	Down_genes	RGA_GFP	D8
AT1G78450	Down_genes	RGA_GFP	D8
AT1G79070	Down_genes	RGA_GFP	D8
AT2G01960	Down_genes	RGA_GFP	D8
AT2G02100	Down_genes	RGA_GFP	D8
AT2G03980	Down_genes	RGA_GFP	D8
AT2G17500	Down_genes	RGA_GFP	D8
AT2G22190	Down_genes	RGA_GFP	D8
AT2G23755	Down_genes	RGA_GFP	D8
AT2G23780	Down_genes	RGA_GFP	D8
AT2G30990	Down_genes	RGA_GFP	D8
AT2G32690	Down_genes	RGA_GFP	D8
AT2G33470	Down_genes	RGA_GFP	D8
AT2G34925	Down_genes	RGA_GFP	D8
AT2G35290	Down_genes	RGA_GFP	D8
AT2G36970	Down_genes	RGA_GFP	D8
AT2G39705	Down_genes	RGA_GFP	D8
AT2G40450	Down_genes	RGA_GFP	D8
AT2G41110	Down_genes	RGA_GFP	D8
AT2G42310	Down_genes	RGA_GFP	D8
AT2G44500	Down_genes	RGA_GFP	D8
AT2G44740	Down_genes	RGA_GFP	D8
AT2G46660	Down_genes	RGA_GFP	D8
AT2G46950	Down_genes	RGA_GFP	D8
AT2G47070	Down_genes	RGA_GFP	D8
AT3G01150	Down_genes	RGA_GFP	D8
AT3G05690	Down_genes	RGA_GFP	D8
AT3G06868	Down_genes	RGA_GFP	D8
AT3G07450	Down_genes	RGA_GFP	D8
AT3G07460	Down_genes	RGA_GFP	D8
AT3G14020	Down_genes	RGA_GFP	D8
AT3G16380	Down_genes	RGA_GFP	D8
AT3G18220	Down_genes	RGA_GFP	D8
AT3G25905	Down_genes	RGA_GFP	D8
AT3G26539	Down_genes	RGA_GFP	D8
AT3G46630	Down_genes	RGA_GFP	D8
AT3G50070	Down_genes	RGA_GFP	D8
AT3G50620	Down_genes	RGA_GFP	D8
AT3G51860	Down_genes	RGA_GFP	D8
AT3G52105	Down_genes	RGA_GFP	D8
AT3G55550	Down_genes	RGA_GFP	D8
AT3G59150	Down_genes	RGA_GFP	D8
AT3G60670	Down_genes	RGA_GFP	D8
AT3G61160	Down_genes	RGA_GFP	D8
AT3G61560	Down_genes	RGA_GFP	D8
AT3G61898	Down_genes	RGA_GFP	D8
AT4G00880	Down_genes	RGA_GFP	D8
AT4G01060	Down_genes	RGA_GFP	D8
AT4G01510	Down_genes	RGA_GFP	D8
AT4G04330	Down_genes	RGA_GFP	D8
AT4G04630	Down_genes	RGA_GFP	D8
AT4G08250	Down_genes	RGA_GFP	D8
AT4G16540	Down_genes	RGA_GFP	D8
AT4G16770	Down_genes	RGA_GFP	D8
AT4G17670	Down_genes	RGA_GFP	D8
AT4G19430	Down_genes	RGA_GFP	D8
AT4G20830	Down_genes	RGA_GFP	D8
AT4G23700	Down_genes	RGA_GFP	D8
AT4G23760	Down_genes	RGA_GFP	D8
AT4G24120	Down_genes	RGA_GFP	D8
AT4G26260	Down_genes	RGA_GFP	D8
AT4G28090	Down_genes	RGA_GFP	D8
AT4G28240	Down_genes	RGA_GFP	D8
AT4G32020	Down_genes	RGA_GFP	D8
AT4G33040	Down_genes	RGA_GFP	D8
AT4G33565	Down_genes	RGA_GFP	D8
AT4G35905	Down_genes	RGA_GFP	D8
AT4G37810	Down_genes	RGA_GFP	D8
AT4G39390	Down_genes	RGA_GFP	D8
AT5G02380	Down_genes	RGA_GFP	D8
AT5G04500	Down_genes	RGA_GFP	D8
AT5G06510	Down_genes	RGA_GFP	D8
AT5G09460	Down_genes	RGA_GFP	D8
AT5G09730	Down_genes	RGA_GFP	D8
AT5G10440	Down_genes	RGA_GFP	D8
AT5G10946	Down_genes	RGA_GFP	D8
AT5G15950	Down_genes	RGA_GFP	D8
AT5G18940	Down_genes	RGA_GFP	D8
AT5G21940	Down_genes	RGA_GFP	D8
AT5G25210	Down_genes	RGA_GFP	D8
AT5G27210	Down_genes	RGA_GFP	D8
AT5G39250	Down_genes	RGA_GFP	D8
AT5G40040	Down_genes	RGA_GFP	D8
AT5G40780	Down_genes	RGA_GFP	D8
AT5G41450	Down_genes	RGA_GFP	D8
AT5G43700	Down_genes	RGA_GFP	D8
AT5G49120	Down_genes	RGA_GFP	D8
AT5G49215	Down_genes	RGA_GFP	D8
AT5G53510	Down_genes	RGA_GFP	D8
AT5G53900	Down_genes	RGA_GFP	D8
AT5G55970	Down_genes	RGA_GFP	D8
AT5G57123	Down_genes	RGA_GFP	D8
AT5G60400	Down_genes	RGA_GFP	D8
AT5G62165	Down_genes	RGA_GFP	D8
AT5G62950	Down_genes	RGA_GFP	D8
AT5G65040	Down_genes	RGA_GFP	D8
AT5G65740	Down_genes	RGA_GFP	D8
AT1G02065	Up_genes	SEP3_day4	D8
AT1G02190	Up_genes	SEP3_day4	D8
AT1G02205	Up_genes	SEP3_day4	D8
AT1G04680	Up_genes	SEP3_day4	D8
AT1G05460	Up_genes	SEP3_day4	D8
AT1G06410	Up_genes	SEP3_day4	D8
AT1G12080	Up_genes	SEP3_day4	D8
AT1G13290	Up_genes	SEP3_day4	D8
AT1G13730	Up_genes	SEP3_day4	D8
AT1G14630	Up_genes	SEP3_day4	D8
AT1G18250	Up_genes	SEP3_day4	D8
AT1G19180	Up_genes	SEP3_day4	D8
AT1G19300	Up_genes	SEP3_day4	D8
AT1G21310	Up_genes	SEP3_day4	D8
AT1G22330	Up_genes	SEP3_day4	D8
AT1G28290	Up_genes	SEP3_day4	D8
AT1G28360	Up_genes	SEP3_day4	D8
AT1G31310	Up_genes	SEP3_day4	D8
AT1G48480	Up_genes	SEP3_day4	D8
AT1G63650	Up_genes	SEP3_day4	D8
AT1G67590	Up_genes	SEP3_day4	D8
AT1G68130	Up_genes	SEP3_day4	D8
AT1G68480	Up_genes	SEP3_day4	D8
AT1G69120	Up_genes	SEP3_day4	D8
AT1G69310	Up_genes	SEP3_day4	D8
AT1G71695	Up_genes	SEP3_day4	D8
AT1G72430	Up_genes	SEP3_day4	D8
AT1G74430	Up_genes	SEP3_day4	D8
AT1G75190	Up_genes	SEP3_day4	D8
AT1G75700	Up_genes	SEP3_day4	D8
AT1G76420	Up_genes	SEP3_day4	D8
AT1G77765	Up_genes	SEP3_day4	D8
AT1G78080	Up_genes	SEP3_day4	D8
AT1G80450	Up_genes	SEP3_day4	D8
AT2G01990	Up_genes	SEP3_day4	D8
AT2G03550	Up_genes	SEP3_day4	D8
AT2G18510	Up_genes	SEP3_day4	D8
AT2G23290	Up_genes	SEP3_day4	D8
AT2G28340	Up_genes	SEP3_day4	D8
AT2G32100	Up_genes	SEP3_day4	D8
AT2G34640	Up_genes	SEP3_day4	D8
AT2G36090	Up_genes	SEP3_day4	D8
AT2G36410	Up_genes	SEP3_day4	D8
AT2G36420	Up_genes	SEP3_day4	D8
AT2G39010	Up_genes	SEP3_day4	D8
AT2G39700	Up_genes	SEP3_day4	D8
AT2G41940	Up_genes	SEP3_day4	D8
AT2G42800	Up_genes	SEP3_day4	D8
AT2G45190	Up_genes	SEP3_day4	D8
AT2G46150	Up_genes	SEP3_day4	D8
AT3G02120	Up_genes	SEP3_day4	D8
AT3G05470	Up_genes	SEP3_day4	D8
AT3G07320	Up_genes	SEP3_day4	D8
AT3G09070	Up_genes	SEP3_day4	D8
AT3G10040	Up_genes	SEP3_day4	D8
AT3G12145	Up_genes	SEP3_day4	D8
AT3G12920	Up_genes	SEP3_day4	D8
AT3G13175	Up_genes	SEP3_day4	D8
AT3G14860	Up_genes	SEP3_day4	D8
AT3G17100	Up_genes	SEP3_day4	D8
AT3G18080	Up_genes	SEP3_day4	D8
AT3G18550	Up_genes	SEP3_day4	D8
AT3G19130	Up_genes	SEP3_day4	D8
AT3G19450	Up_genes	SEP3_day4	D8
AT3G19870	Up_genes	SEP3_day4	D8
AT3G20015	Up_genes	SEP3_day4	D8
AT3G22560	Up_genes	SEP3_day4	D8
AT3G22810	Up_genes	SEP3_day4	D8
AT3G23810	Up_genes	SEP3_day4	D8
AT3G23820	Up_genes	SEP3_day4	D8
AT3G44260	Up_genes	SEP3_day4	D8
AT3G47620	Up_genes	SEP3_day4	D8
AT3G51660	Up_genes	SEP3_day4	D8
AT3G54010	Up_genes	SEP3_day4	D8
AT3G57560	Up_genes	SEP3_day4	D8
AT3G58070	Up_genes	SEP3_day4	D8
AT3G60530	Up_genes	SEP3_day4	D8
AT3G63370	Up_genes	SEP3_day4	D8
AT4G00180	Up_genes	SEP3_day4	D8
AT4G02670	Up_genes	SEP3_day4	D8
AT4G13340	Up_genes	SEP3_day4	D8
AT4G13540	Up_genes	SEP3_day4	D8
AT4G14740	Up_genes	SEP3_day4	D8
AT4G14900	Up_genes	SEP3_day4	D8
AT4G21690	Up_genes	SEP3_day4	D8
AT4G22550	Up_genes	SEP3_day4	D8
AT4G22780	Up_genes	SEP3_day4	D8
AT4G27560	Up_genes	SEP3_day4	D8
AT4G29140	Up_genes	SEP3_day4	D8
AT4G31610	Up_genes	SEP3_day4	D8
AT4G31615	Up_genes	SEP3_day4	D8
AT4G33660	Up_genes	SEP3_day4	D8
AT4G34610	Up_genes	SEP3_day4	D8
AT4G35190	Up_genes	SEP3_day4	D8
AT4G35900	Up_genes	SEP3_day4	D8
AT4G36870	Up_genes	SEP3_day4	D8
AT4G37070	Up_genes	SEP3_day4	D8
AT4G37240	Up_genes	SEP3_day4	D8
AT4G37650	Up_genes	SEP3_day4	D8
AT4G37740	Up_genes	SEP3_day4	D8
AT4G38770	Up_genes	SEP3_day4	D8
AT4G38860	Up_genes	SEP3_day4	D8
AT5G01840	Up_genes	SEP3_day4	D8
AT5G03140	Up_genes	SEP3_day4	D8
AT5G03350	Up_genes	SEP3_day4	D8
AT5G04470	Up_genes	SEP3_day4	D8
AT5G08520	Up_genes	SEP3_day4	D8
AT5G10510	Up_genes	SEP3_day4	D8
AT5G14370	Up_genes	SEP3_day4	D8
AT5G14920	Up_genes	SEP3_day4	D8
AT5G15210	Up_genes	SEP3_day4	D8
AT5G15600	Up_genes	SEP3_day4	D8
AT5G16720	Up_genes	SEP3_day4	D8
AT5G18460	Up_genes	SEP3_day4	D8
AT5G19090	Up_genes	SEP3_day4	D8
AT5G20740	Up_genes	SEP3_day4	D8
AT5G23000	Up_genes	SEP3_day4	D8
AT5G24930	Up_genes	SEP3_day4	D8
AT5G25160	Up_genes	SEP3_day4	D8
AT5G25220	Up_genes	SEP3_day4	D8
AT5G28300	Up_genes	SEP3_day4	D8
AT5G28490	Up_genes	SEP3_day4	D8
AT5G41140	Up_genes	SEP3_day4	D8
AT5G45100	Up_genes	SEP3_day4	D8
AT5G46790	Up_genes	SEP3_day4	D8
AT5G49480	Up_genes	SEP3_day4	D8
AT5G50915	Up_genes	SEP3_day4	D8
AT5G51880	Up_genes	SEP3_day4	D8
AT5G52900	Up_genes	SEP3_day4	D8
AT5G55180	Up_genes	SEP3_day4	D8
AT5G58530	Up_genes	SEP3_day4	D8
AT5G59790	Up_genes	SEP3_day4	D8
AT5G60200	Up_genes	SEP3_day4	D8
AT5G62360	Up_genes	SEP3_day4	D8
AT5G62690	Up_genes	SEP3_day4	D8
AT5G65170	Up_genes	SEP3_day4	D8
AT5G65310	Up_genes	SEP3_day4	D8
AT5G65390	Up_genes	SEP3_day4	D8
AT5G65660	Up_genes	SEP3_day4	D8
AT5G67350	Up_genes	SEP3_day4	D8
AT5G67620	Up_genes	SEP3_day4	D8
AT1G01020	Down_genes	SEP3_day4	D8
AT1G01580	Down_genes	SEP3_day4	D8
AT1G04240	Down_genes	SEP3_day4	D8
AT1G04250	Down_genes	SEP3_day4	D8
AT1G07090	Down_genes	SEP3_day4	D8
AT1G11112	Down_genes	SEP3_day4	D8
AT1G13950	Down_genes	SEP3_day4	D8
AT1G19340	Down_genes	SEP3_day4	D8
AT1G19780	Down_genes	SEP3_day4	D8
AT1G21320	Down_genes	SEP3_day4	D8
AT1G21400	Down_genes	SEP3_day4	D8
AT1G21460	Down_genes	SEP3_day4	D8
AT1G24600	Down_genes	SEP3_day4	D8
AT1G30050	Down_genes	SEP3_day4	D8
AT1G30475	Down_genes	SEP3_day4	D8
AT1G51950	Down_genes	SEP3_day4	D8
AT1G53230	Down_genes	SEP3_day4	D8
AT1G54210	Down_genes	SEP3_day4	D8
AT1G55205	Down_genes	SEP3_day4	D8
AT1G56030	Down_genes	SEP3_day4	D8
AT1G56150	Down_genes	SEP3_day4	D8
AT1G68460	Down_genes	SEP3_day4	D8
AT1G68550	Down_genes	SEP3_day4	D8
AT1G68650	Down_genes	SEP3_day4	D8
AT1G68840	Down_genes	SEP3_day4	D8
AT1G68862	Down_genes	SEP3_day4	D8
AT1G69270	Down_genes	SEP3_day4	D8
AT1G71110	Down_genes	SEP3_day4	D8
AT1G72175	Down_genes	SEP3_day4	D8
AT1G75580	Down_genes	SEP3_day4	D8
AT1G75630	Down_genes	SEP3_day4	D8
AT1G76430	Down_genes	SEP3_day4	D8
AT1G77730	Down_genes	SEP3_day4	D8
AT1G78450	Down_genes	SEP3_day4	D8
AT1G79070	Down_genes	SEP3_day4	D8
AT2G01960	Down_genes	SEP3_day4	D8
AT2G02100	Down_genes	SEP3_day4	D8
AT2G03980	Down_genes	SEP3_day4	D8
AT2G22190	Down_genes	SEP3_day4	D8
AT2G23755	Down_genes	SEP3_day4	D8
AT2G30990	Down_genes	SEP3_day4	D8
AT2G31730	Down_genes	SEP3_day4	D8
AT2G32690	Down_genes	SEP3_day4	D8
AT2G34925	Down_genes	SEP3_day4	D8
AT2G35290	Down_genes	SEP3_day4	D8
AT2G39705	Down_genes	SEP3_day4	D8
AT2G42310	Down_genes	SEP3_day4	D8
AT2G44500	Down_genes	SEP3_day4	D8
AT2G44740	Down_genes	SEP3_day4	D8
AT2G46950	Down_genes	SEP3_day4	D8
AT3G04060	Down_genes	SEP3_day4	D8
AT3G05690	Down_genes	SEP3_day4	D8
AT3G06868	Down_genes	SEP3_day4	D8
AT3G07460	Down_genes	SEP3_day4	D8
AT3G10750	Down_genes	SEP3_day4	D8
AT3G14020	Down_genes	SEP3_day4	D8
AT3G16380	Down_genes	SEP3_day4	D8
AT3G18220	Down_genes	SEP3_day4	D8
AT3G25905	Down_genes	SEP3_day4	D8
AT3G26539	Down_genes	SEP3_day4	D8
AT3G50070	Down_genes	SEP3_day4	D8
AT3G52105	Down_genes	SEP3_day4	D8
AT3G55510	Down_genes	SEP3_day4	D8
AT3G55550	Down_genes	SEP3_day4	D8
AT3G57450	Down_genes	SEP3_day4	D8
AT3G58200	Down_genes	SEP3_day4	D8
AT3G59150	Down_genes	SEP3_day4	D8
AT3G60670	Down_genes	SEP3_day4	D8
AT3G61160	Down_genes	SEP3_day4	D8
AT3G61898	Down_genes	SEP3_day4	D8
AT4G00880	Down_genes	SEP3_day4	D8
AT4G01060	Down_genes	SEP3_day4	D8
AT4G01510	Down_genes	SEP3_day4	D8
AT4G02280	Down_genes	SEP3_day4	D8
AT4G04630	Down_genes	SEP3_day4	D8
AT4G16540	Down_genes	SEP3_day4	D8
AT4G17670	Down_genes	SEP3_day4	D8
AT4G19430	Down_genes	SEP3_day4	D8
AT4G21560	Down_genes	SEP3_day4	D8
AT4G23760	Down_genes	SEP3_day4	D8
AT4G28090	Down_genes	SEP3_day4	D8
AT4G28240	Down_genes	SEP3_day4	D8
AT4G33040	Down_genes	SEP3_day4	D8
AT4G33565	Down_genes	SEP3_day4	D8
AT4G34170	Down_genes	SEP3_day4	D8
AT4G35905	Down_genes	SEP3_day4	D8
AT4G37630	Down_genes	SEP3_day4	D8
AT4G37810	Down_genes	SEP3_day4	D8
AT4G38650	Down_genes	SEP3_day4	D8
AT5G04500	Down_genes	SEP3_day4	D8
AT5G09460	Down_genes	SEP3_day4	D8
AT5G09730	Down_genes	SEP3_day4	D8
AT5G10946	Down_genes	SEP3_day4	D8
AT5G13240	Down_genes	SEP3_day4	D8
AT5G18940	Down_genes	SEP3_day4	D8
AT5G24380	Down_genes	SEP3_day4	D8
AT5G25210	Down_genes	SEP3_day4	D8
AT5G27210	Down_genes	SEP3_day4	D8
AT5G40040	Down_genes	SEP3_day4	D8
AT5G43700	Down_genes	SEP3_day4	D8
AT5G46710	Down_genes	SEP3_day4	D8
AT5G49120	Down_genes	SEP3_day4	D8
AT5G53510	Down_genes	SEP3_day4	D8
AT5G53900	Down_genes	SEP3_day4	D8
AT5G53960	Down_genes	SEP3_day4	D8
AT5G55970	Down_genes	SEP3_day4	D8
AT5G57123	Down_genes	SEP3_day4	D8
AT5G59800	Down_genes	SEP3_day4	D8
AT5G60400	Down_genes	SEP3_day4	D8
AT5G60580	Down_genes	SEP3_day4	D8
AT5G60690	Down_genes	SEP3_day4	D8
AT5G62165	Down_genes	SEP3_day4	D8
AT5G64660	Down_genes	SEP3_day4	D8
AT5G65040	Down_genes	SEP3_day4	D8
AT1G02065	Up_genes	SEP3_day8	D8
AT1G02190	Up_genes	SEP3_day8	D8
AT1G02205	Up_genes	SEP3_day8	D8
AT1G03170	Up_genes	SEP3_day8	D8
AT1G04680	Up_genes	SEP3_day8	D8
AT1G05460	Up_genes	SEP3_day8	D8
AT1G06400	Up_genes	SEP3_day8	D8
AT1G12080	Up_genes	SEP3_day8	D8
AT1G13290	Up_genes	SEP3_day8	D8
AT1G13730	Up_genes	SEP3_day8	D8
AT1G14630	Up_genes	SEP3_day8	D8
AT1G18250	Up_genes	SEP3_day8	D8
AT1G19180	Up_genes	SEP3_day8	D8
AT1G20010	Up_genes	SEP3_day8	D8
AT1G21310	Up_genes	SEP3_day8	D8
AT1G22330	Up_genes	SEP3_day8	D8
AT1G28290	Up_genes	SEP3_day8	D8
AT1G28360	Up_genes	SEP3_day8	D8
AT1G28400	Up_genes	SEP3_day8	D8
AT1G31310	Up_genes	SEP3_day8	D8
AT1G48480	Up_genes	SEP3_day8	D8
AT1G63650	Up_genes	SEP3_day8	D8
AT1G67590	Up_genes	SEP3_day8	D8
AT1G68130	Up_genes	SEP3_day8	D8
AT1G68480	Up_genes	SEP3_day8	D8
AT1G69120	Up_genes	SEP3_day8	D8
AT1G69310	Up_genes	SEP3_day8	D8
AT1G71695	Up_genes	SEP3_day8	D8
AT1G72430	Up_genes	SEP3_day8	D8
AT1G74430	Up_genes	SEP3_day8	D8
AT1G75190	Up_genes	SEP3_day8	D8
AT1G76420	Up_genes	SEP3_day8	D8
AT1G77765	Up_genes	SEP3_day8	D8
AT1G78080	Up_genes	SEP3_day8	D8
AT1G80450	Up_genes	SEP3_day8	D8
AT2G01990	Up_genes	SEP3_day8	D8
AT2G03550	Up_genes	SEP3_day8	D8
AT2G18510	Up_genes	SEP3_day8	D8
AT2G23290	Up_genes	SEP3_day8	D8
AT2G28340	Up_genes	SEP3_day8	D8
AT2G32100	Up_genes	SEP3_day8	D8
AT2G33800	Up_genes	SEP3_day8	D8
AT2G34640	Up_genes	SEP3_day8	D8
AT2G36090	Up_genes	SEP3_day8	D8
AT2G36410	Up_genes	SEP3_day8	D8
AT2G36420	Up_genes	SEP3_day8	D8
AT2G38110	Up_genes	SEP3_day8	D8
AT2G39010	Up_genes	SEP3_day8	D8
AT2G39700	Up_genes	SEP3_day8	D8
AT2G41940	Up_genes	SEP3_day8	D8
AT2G42800	Up_genes	SEP3_day8	D8
AT2G42840	Up_genes	SEP3_day8	D8
AT2G45190	Up_genes	SEP3_day8	D8
AT2G46150	Up_genes	SEP3_day8	D8
AT3G02120	Up_genes	SEP3_day8	D8
AT3G05470	Up_genes	SEP3_day8	D8
AT3G07320	Up_genes	SEP3_day8	D8
AT3G09070	Up_genes	SEP3_day8	D8
AT3G10040	Up_genes	SEP3_day8	D8
AT3G12145	Up_genes	SEP3_day8	D8
AT3G12920	Up_genes	SEP3_day8	D8
AT3G17100	Up_genes	SEP3_day8	D8
AT3G17840	Up_genes	SEP3_day8	D8
AT3G18080	Up_genes	SEP3_day8	D8
AT3G18550	Up_genes	SEP3_day8	D8
AT3G19130	Up_genes	SEP3_day8	D8
AT3G20015	Up_genes	SEP3_day8	D8
AT3G22560	Up_genes	SEP3_day8	D8
AT3G23810	Up_genes	SEP3_day8	D8
AT3G23820	Up_genes	SEP3_day8	D8
AT3G43270	Up_genes	SEP3_day8	D8
AT3G45610	Up_genes	SEP3_day8	D8
AT3G47620	Up_genes	SEP3_day8	D8
AT3G51660	Up_genes	SEP3_day8	D8
AT3G54010	Up_genes	SEP3_day8	D8
AT3G57560	Up_genes	SEP3_day8	D8
AT3G58070	Up_genes	SEP3_day8	D8
AT3G60530	Up_genes	SEP3_day8	D8
AT3G63370	Up_genes	SEP3_day8	D8
AT4G00180	Up_genes	SEP3_day8	D8
AT4G02130	Up_genes	SEP3_day8	D8
AT4G02670	Up_genes	SEP3_day8	D8
AT4G13340	Up_genes	SEP3_day8	D8
AT4G13540	Up_genes	SEP3_day8	D8
AT4G14900	Up_genes	SEP3_day8	D8
AT4G17100	Up_genes	SEP3_day8	D8
AT4G21690	Up_genes	SEP3_day8	D8
AT4G22200	Up_genes	SEP3_day8	D8
AT4G22550	Up_genes	SEP3_day8	D8
AT4G27560	Up_genes	SEP3_day8	D8
AT4G29140	Up_genes	SEP3_day8	D8
AT4G33660	Up_genes	SEP3_day8	D8
AT4G34610	Up_genes	SEP3_day8	D8
AT4G35190	Up_genes	SEP3_day8	D8
AT4G35900	Up_genes	SEP3_day8	D8
AT4G36870	Up_genes	SEP3_day8	D8
AT4G37070	Up_genes	SEP3_day8	D8
AT4G37240	Up_genes	SEP3_day8	D8
AT4G37650	Up_genes	SEP3_day8	D8
AT4G37740	Up_genes	SEP3_day8	D8
AT4G38770	Up_genes	SEP3_day8	D8
AT4G38860	Up_genes	SEP3_day8	D8
AT5G01840	Up_genes	SEP3_day8	D8
AT5G03140	Up_genes	SEP3_day8	D8
AT5G03350	Up_genes	SEP3_day8	D8
AT5G08520	Up_genes	SEP3_day8	D8
AT5G10510	Up_genes	SEP3_day8	D8
AT5G11310	Up_genes	SEP3_day8	D8
AT5G14370	Up_genes	SEP3_day8	D8
AT5G14920	Up_genes	SEP3_day8	D8
AT5G15210	Up_genes	SEP3_day8	D8
AT5G15600	Up_genes	SEP3_day8	D8
AT5G16720	Up_genes	SEP3_day8	D8
AT5G18460	Up_genes	SEP3_day8	D8
AT5G19090	Up_genes	SEP3_day8	D8
AT5G20740	Up_genes	SEP3_day8	D8
AT5G23000	Up_genes	SEP3_day8	D8
AT5G25160	Up_genes	SEP3_day8	D8
AT5G25220	Up_genes	SEP3_day8	D8
AT5G28300	Up_genes	SEP3_day8	D8
AT5G28490	Up_genes	SEP3_day8	D8
AT5G42650	Up_genes	SEP3_day8	D8
AT5G45100	Up_genes	SEP3_day8	D8
AT5G46790	Up_genes	SEP3_day8	D8
AT5G49480	Up_genes	SEP3_day8	D8
AT5G50915	Up_genes	SEP3_day8	D8
AT5G52280	Up_genes	SEP3_day8	D8
AT5G52900	Up_genes	SEP3_day8	D8
AT5G55180	Up_genes	SEP3_day8	D8
AT5G55920	Up_genes	SEP3_day8	D8
AT5G58530	Up_genes	SEP3_day8	D8
AT5G59790	Up_genes	SEP3_day8	D8
AT5G60200	Up_genes	SEP3_day8	D8
AT5G62360	Up_genes	SEP3_day8	D8
AT5G62690	Up_genes	SEP3_day8	D8
AT5G65170	Up_genes	SEP3_day8	D8
AT5G65310	Up_genes	SEP3_day8	D8
AT5G65390	Up_genes	SEP3_day8	D8
AT5G65660	Up_genes	SEP3_day8	D8
AT5G67350	Up_genes	SEP3_day8	D8
AT5G67620	Up_genes	SEP3_day8	D8
AT1G01020	Down_genes	SEP3_day8	D8
AT1G01580	Down_genes	SEP3_day8	D8
AT1G04240	Down_genes	SEP3_day8	D8
AT1G04250	Down_genes	SEP3_day8	D8
AT1G07090	Down_genes	SEP3_day8	D8
AT1G11112	Down_genes	SEP3_day8	D8
AT1G13950	Down_genes	SEP3_day8	D8
AT1G16510	Down_genes	SEP3_day8	D8
AT1G19340	Down_genes	SEP3_day8	D8
AT1G21320	Down_genes	SEP3_day8	D8
AT1G21400	Down_genes	SEP3_day8	D8
AT1G21460	Down_genes	SEP3_day8	D8
AT1G24600	Down_genes	SEP3_day8	D8
AT1G30050	Down_genes	SEP3_day8	D8
AT1G30475	Down_genes	SEP3_day8	D8
AT1G51950	Down_genes	SEP3_day8	D8
AT1G53230	Down_genes	SEP3_day8	D8
AT1G54210	Down_genes	SEP3_day8	D8
AT1G56030	Down_genes	SEP3_day8	D8
AT1G56150	Down_genes	SEP3_day8	D8
AT1G64540	Down_genes	SEP3_day8	D8
AT1G68460	Down_genes	SEP3_day8	D8
AT1G68550	Down_genes	SEP3_day8	D8
AT1G68650	Down_genes	SEP3_day8	D8
AT1G68820	Down_genes	SEP3_day8	D8
AT1G68840	Down_genes	SEP3_day8	D8
AT1G68862	Down_genes	SEP3_day8	D8
AT1G69270	Down_genes	SEP3_day8	D8
AT1G71110	Down_genes	SEP3_day8	D8
AT1G72175	Down_genes	SEP3_day8	D8
AT1G75390	Down_genes	SEP3_day8	D8
AT1G75580	Down_genes	SEP3_day8	D8
AT1G75630	Down_genes	SEP3_day8	D8
AT1G76430	Down_genes	SEP3_day8	D8
AT1G77730	Down_genes	SEP3_day8	D8
AT1G78450	Down_genes	SEP3_day8	D8
AT1G79070	Down_genes	SEP3_day8	D8
AT2G01960	Down_genes	SEP3_day8	D8
AT2G02100	Down_genes	SEP3_day8	D8
AT2G17500	Down_genes	SEP3_day8	D8
AT2G22190	Down_genes	SEP3_day8	D8
AT2G23755	Down_genes	SEP3_day8	D8
AT2G30990	Down_genes	SEP3_day8	D8
AT2G31730	Down_genes	SEP3_day8	D8
AT2G32690	Down_genes	SEP3_day8	D8
AT2G34925	Down_genes	SEP3_day8	D8
AT2G35290	Down_genes	SEP3_day8	D8
AT2G36970	Down_genes	SEP3_day8	D8
AT2G39705	Down_genes	SEP3_day8	D8
AT2G40450	Down_genes	SEP3_day8	D8
AT2G42310	Down_genes	SEP3_day8	D8
AT2G44500	Down_genes	SEP3_day8	D8
AT2G44740	Down_genes	SEP3_day8	D8
AT2G46950	Down_genes	SEP3_day8	D8
AT3G04060	Down_genes	SEP3_day8	D8
AT3G05690	Down_genes	SEP3_day8	D8
AT3G06868	Down_genes	SEP3_day8	D8
AT3G07460	Down_genes	SEP3_day8	D8
AT3G10750	Down_genes	SEP3_day8	D8
AT3G14020	Down_genes	SEP3_day8	D8
AT3G16380	Down_genes	SEP3_day8	D8
AT3G18220	Down_genes	SEP3_day8	D8
AT3G25905	Down_genes	SEP3_day8	D8
AT3G26539	Down_genes	SEP3_day8	D8
AT3G50070	Down_genes	SEP3_day8	D8
AT3G50620	Down_genes	SEP3_day8	D8
AT3G51860	Down_genes	SEP3_day8	D8
AT3G52105	Down_genes	SEP3_day8	D8
AT3G55510	Down_genes	SEP3_day8	D8
AT3G55550	Down_genes	SEP3_day8	D8
AT3G57450	Down_genes	SEP3_day8	D8
AT3G58130	Down_genes	SEP3_day8	D8
AT3G61160	Down_genes	SEP3_day8	D8
AT3G61898	Down_genes	SEP3_day8	D8
AT4G00880	Down_genes	SEP3_day8	D8
AT4G01060	Down_genes	SEP3_day8	D8
AT4G01480	Down_genes	SEP3_day8	D8
AT4G01510	Down_genes	SEP3_day8	D8
AT4G02280	Down_genes	SEP3_day8	D8
AT4G04630	Down_genes	SEP3_day8	D8
AT4G16540	Down_genes	SEP3_day8	D8
AT4G17670	Down_genes	SEP3_day8	D8
AT4G19430	Down_genes	SEP3_day8	D8
AT4G23760	Down_genes	SEP3_day8	D8
AT4G24120	Down_genes	SEP3_day8	D8
AT4G26260	Down_genes	SEP3_day8	D8
AT4G28090	Down_genes	SEP3_day8	D8
AT4G28240	Down_genes	SEP3_day8	D8
AT4G30200	Down_genes	SEP3_day8	D8
AT4G33565	Down_genes	SEP3_day8	D8
AT4G34170	Down_genes	SEP3_day8	D8
AT4G35905	Down_genes	SEP3_day8	D8
AT4G37810	Down_genes	SEP3_day8	D8
AT4G38650	Down_genes	SEP3_day8	D8
AT4G39390	Down_genes	SEP3_day8	D8
AT5G04500	Down_genes	SEP3_day8	D8
AT5G06510	Down_genes	SEP3_day8	D8
AT5G06660	Down_genes	SEP3_day8	D8
AT5G09460	Down_genes	SEP3_day8	D8
AT5G09730	Down_genes	SEP3_day8	D8
AT5G10946	Down_genes	SEP3_day8	D8
AT5G13240	Down_genes	SEP3_day8	D8
AT5G18940	Down_genes	SEP3_day8	D8
AT5G21940	Down_genes	SEP3_day8	D8
AT5G25210	Down_genes	SEP3_day8	D8
AT5G43700	Down_genes	SEP3_day8	D8
AT5G53190	Down_genes	SEP3_day8	D8
AT5G53510	Down_genes	SEP3_day8	D8
AT5G53900	Down_genes	SEP3_day8	D8
AT5G55970	Down_genes	SEP3_day8	D8
AT5G57123	Down_genes	SEP3_day8	D8
AT5G60400	Down_genes	SEP3_day8	D8
AT5G60580	Down_genes	SEP3_day8	D8
AT5G62165	Down_genes	SEP3_day8	D8
AT5G62950	Down_genes	SEP3_day8	D8
AT5G64660	Down_genes	SEP3_day8	D8
AT5G65040	Down_genes	SEP3_day8	D8
AT5G65740	Down_genes	SEP3_day8	D8
AT1G01630	Up_genes	WUS_GR	D8
AT1G02065	Up_genes	WUS_GR	D8
AT1G02190	Up_genes	WUS_GR	D8
AT1G06410	Up_genes	WUS_GR	D8
AT1G19180	Up_genes	WUS_GR	D8
AT1G19300	Up_genes	WUS_GR	D8
AT1G20010	Up_genes	WUS_GR	D8
AT1G20440	Up_genes	WUS_GR	D8
AT1G20450	Up_genes	WUS_GR	D8
AT1G21310	Up_genes	WUS_GR	D8
AT1G22330	Up_genes	WUS_GR	D8
AT1G28360	Up_genes	WUS_GR	D8
AT1G28400	Up_genes	WUS_GR	D8
AT1G31310	Up_genes	WUS_GR	D8
AT1G33600	Up_genes	WUS_GR	D8
AT1G48480	Up_genes	WUS_GR	D8
AT1G61260	Up_genes	WUS_GR	D8
AT1G61660	Up_genes	WUS_GR	D8
AT1G63100	Up_genes	WUS_GR	D8
AT1G67590	Up_genes	WUS_GR	D8
AT1G68480	Up_genes	WUS_GR	D8
AT1G69120	Up_genes	WUS_GR	D8
AT1G69310	Up_genes	WUS_GR	D8
AT1G71695	Up_genes	WUS_GR	D8
AT1G72430	Up_genes	WUS_GR	D8
AT1G74430	Up_genes	WUS_GR	D8
AT1G75190	Up_genes	WUS_GR	D8
AT1G76420	Up_genes	WUS_GR	D8
AT1G78080	Up_genes	WUS_GR	D8
AT1G80450	Up_genes	WUS_GR	D8
AT2G01990	Up_genes	WUS_GR	D8
AT2G03550	Up_genes	WUS_GR	D8
AT2G23290	Up_genes	WUS_GR	D8
AT2G28340	Up_genes	WUS_GR	D8
AT2G32100	Up_genes	WUS_GR	D8
AT2G33800	Up_genes	WUS_GR	D8
AT2G36410	Up_genes	WUS_GR	D8
AT2G39010	Up_genes	WUS_GR	D8
AT2G40460	Up_genes	WUS_GR	D8
AT2G41940	Up_genes	WUS_GR	D8
AT2G42800	Up_genes	WUS_GR	D8
AT2G45190	Up_genes	WUS_GR	D8
AT2G46150	Up_genes	WUS_GR	D8
AT3G01560	Up_genes	WUS_GR	D8
AT3G02120	Up_genes	WUS_GR	D8
AT3G02170	Up_genes	WUS_GR	D8
AT3G09070	Up_genes	WUS_GR	D8
AT3G10020	Up_genes	WUS_GR	D8
AT3G12920	Up_genes	WUS_GR	D8
AT3G14310	Up_genes	WUS_GR	D8
AT3G18080	Up_genes	WUS_GR	D8
AT3G18550	Up_genes	WUS_GR	D8
AT3G19450	Up_genes	WUS_GR	D8
AT3G20015	Up_genes	WUS_GR	D8
AT3G23810	Up_genes	WUS_GR	D8
AT3G23820	Up_genes	WUS_GR	D8
AT3G44260	Up_genes	WUS_GR	D8
AT3G47620	Up_genes	WUS_GR	D8
AT3G57560	Up_genes	WUS_GR	D8
AT3G57990	Up_genes	WUS_GR	D8
AT3G60530	Up_genes	WUS_GR	D8
AT3G61920	Up_genes	WUS_GR	D8
AT3G63130	Up_genes	WUS_GR	D8
AT4G02130	Up_genes	WUS_GR	D8
AT4G14740	Up_genes	WUS_GR	D8
AT4G14900	Up_genes	WUS_GR	D8
AT4G22200	Up_genes	WUS_GR	D8
AT4G25433	Up_genes	WUS_GR	D8
AT4G27560	Up_genes	WUS_GR	D8
AT4G29140	Up_genes	WUS_GR	D8
AT4G34610	Up_genes	WUS_GR	D8
AT4G36870	Up_genes	WUS_GR	D8
AT4G37070	Up_genes	WUS_GR	D8
AT4G38860	Up_genes	WUS_GR	D8
AT5G01530	Up_genes	WUS_GR	D8
AT5G03140	Up_genes	WUS_GR	D8
AT5G03350	Up_genes	WUS_GR	D8
AT5G03380	Up_genes	WUS_GR	D8
AT5G03660	Up_genes	WUS_GR	D8
AT5G08520	Up_genes	WUS_GR	D8
AT5G10510	Up_genes	WUS_GR	D8
AT5G14920	Up_genes	WUS_GR	D8
AT5G15600	Up_genes	WUS_GR	D8
AT5G18460	Up_genes	WUS_GR	D8
AT5G19090	Up_genes	WUS_GR	D8
AT5G23870	Up_genes	WUS_GR	D8
AT5G24930	Up_genes	WUS_GR	D8
AT5G25220	Up_genes	WUS_GR	D8
AT5G28300	Up_genes	WUS_GR	D8
AT5G28490	Up_genes	WUS_GR	D8
AT5G42650	Up_genes	WUS_GR	D8
AT5G44570	Up_genes	WUS_GR	D8
AT5G44572	Up_genes	WUS_GR	D8
AT5G45100	Up_genes	WUS_GR	D8
AT5G47220	Up_genes	WUS_GR	D8
AT5G49480	Up_genes	WUS_GR	D8
AT5G52280	Up_genes	WUS_GR	D8
AT5G52900	Up_genes	WUS_GR	D8
AT5G55920	Up_genes	WUS_GR	D8
AT5G58530	Up_genes	WUS_GR	D8
AT5G59790	Up_genes	WUS_GR	D8
AT5G60200	Up_genes	WUS_GR	D8
AT5G61770	Up_genes	WUS_GR	D8
AT5G62360	Up_genes	WUS_GR	D8
AT5G63530	Up_genes	WUS_GR	D8
AT5G65310	Up_genes	WUS_GR	D8
AT5G65660	Up_genes	WUS_GR	D8
AT5G67350	Up_genes	WUS_GR	D8
AT1G01060	Down_genes	WUS_GR	D8
AT1G01580	Down_genes	WUS_GR	D8
AT1G04240	Down_genes	WUS_GR	D8
AT1G04250	Down_genes	WUS_GR	D8
AT1G07090	Down_genes	WUS_GR	D8
AT1G13950	Down_genes	WUS_GR	D8
AT1G19340	Down_genes	WUS_GR	D8
AT1G21400	Down_genes	WUS_GR	D8
AT1G22470	Down_genes	WUS_GR	D8
AT1G33250	Down_genes	WUS_GR	D8
AT1G51950	Down_genes	WUS_GR	D8
AT1G52855	Down_genes	WUS_GR	D8
AT1G53170	Down_genes	WUS_GR	D8
AT1G53230	Down_genes	WUS_GR	D8
AT1G54210	Down_genes	WUS_GR	D8
AT1G55205	Down_genes	WUS_GR	D8
AT1G56150	Down_genes	WUS_GR	D8
AT1G65295	Down_genes	WUS_GR	D8
AT1G68550	Down_genes	WUS_GR	D8
AT1G68840	Down_genes	WUS_GR	D8
AT1G69270	Down_genes	WUS_GR	D8
AT1G72175	Down_genes	WUS_GR	D8
AT1G75170	Down_genes	WUS_GR	D8
AT1G75180	Down_genes	WUS_GR	D8
AT1G75390	Down_genes	WUS_GR	D8
AT1G75580	Down_genes	WUS_GR	D8
AT1G79070	Down_genes	WUS_GR	D8
AT2G02100	Down_genes	WUS_GR	D8
AT2G18240	Down_genes	WUS_GR	D8
AT2G22190	Down_genes	WUS_GR	D8
AT2G23755	Down_genes	WUS_GR	D8
AT2G31730	Down_genes	WUS_GR	D8
AT2G35290	Down_genes	WUS_GR	D8
AT2G36970	Down_genes	WUS_GR	D8
AT2G39705	Down_genes	WUS_GR	D8
AT2G46660	Down_genes	WUS_GR	D8
AT2G47070	Down_genes	WUS_GR	D8
AT3G06868	Down_genes	WUS_GR	D8
AT3G07450	Down_genes	WUS_GR	D8
AT3G07460	Down_genes	WUS_GR	D8
AT3G11090	Down_genes	WUS_GR	D8
AT3G14020	Down_genes	WUS_GR	D8
AT3G26539	Down_genes	WUS_GR	D8
AT3G46630	Down_genes	WUS_GR	D8
AT3G50070	Down_genes	WUS_GR	D8
AT3G50620	Down_genes	WUS_GR	D8
AT3G57450	Down_genes	WUS_GR	D8
AT3G58130	Down_genes	WUS_GR	D8
AT3G59150	Down_genes	WUS_GR	D8
AT3G60670	Down_genes	WUS_GR	D8
AT3G61160	Down_genes	WUS_GR	D8
AT3G61560	Down_genes	WUS_GR	D8
AT3G61898	Down_genes	WUS_GR	D8
AT4G01480	Down_genes	WUS_GR	D8
AT4G02280	Down_genes	WUS_GR	D8
AT4G08250	Down_genes	WUS_GR	D8
AT4G16770	Down_genes	WUS_GR	D8
AT4G17670	Down_genes	WUS_GR	D8
AT4G19430	Down_genes	WUS_GR	D8
AT4G20830	Down_genes	WUS_GR	D8
AT4G23760	Down_genes	WUS_GR	D8
AT4G24120	Down_genes	WUS_GR	D8
AT4G28240	Down_genes	WUS_GR	D8
AT4G30200	Down_genes	WUS_GR	D8
AT4G30470	Down_genes	WUS_GR	D8
AT4G32020	Down_genes	WUS_GR	D8
AT4G33040	Down_genes	WUS_GR	D8
AT4G33565	Down_genes	WUS_GR	D8
AT5G02380	Down_genes	WUS_GR	D8
AT5G06660	Down_genes	WUS_GR	D8
AT5G09730	Down_genes	WUS_GR	D8
AT5G10946	Down_genes	WUS_GR	D8
AT5G15950	Down_genes	WUS_GR	D8
AT5G21940	Down_genes	WUS_GR	D8
AT5G24380	Down_genes	WUS_GR	D8
AT5G25210	Down_genes	WUS_GR	D8
AT5G43700	Down_genes	WUS_GR	D8
AT5G53510	Down_genes	WUS_GR	D8
AT5G53900	Down_genes	WUS_GR	D8
AT5G55970	Down_genes	WUS_GR	D8
AT5G60400	Down_genes	WUS_GR	D8
AT5G60690	Down_genes	WUS_GR	D8
AT5G62950	Down_genes	WUS_GR	D8
AT5G64660	Down_genes	WUS_GR	D8
AT5G65040	Down_genes	WUS_GR	D8
AT2G34640	Up_genes	SEU	D8
AT4G13540	Up_genes	SEU	D8
AT4G14900	Up_genes	SEU	D8
AT1G28280	Up_genes	SEU	D8
AT2G16860	Up_genes	SEU	D8
AT3G47620	Up_genes	SEU	D8
AT4G28570	Up_genes	SEU	D8
AT4G37740	Up_genes	SEU	D8
AT5G52280	Up_genes	SEU	D8
AT2G03550	Up_genes	SEU	D8
AT5G42650	Up_genes	SEU	D8
[truncated: 104 more rows]
